# Supplementary material for: Molecular characterization of breast cancer cell response to metabolic drugs
Source: Oncotarget. 2018 Jan 8;9(11):9645–60. doi: 10.18632/oncotarget.24047 (PMC5839391; doi:10.18632/oncotarget.24047)
Supplement: Supplementary file 2 [file oncotarget-09-9645-s002.xlsx]

## Sheet: MTF
	SLC22A1										SLC22A2
	rs55918055	rs36103319	rs34059508	rs628031	rs4646277	rs2282143	rs4646278	rs12208357	rs34130495	Genotype COD	rs316019	rs8177516	rs8177517	rs8177507	rs8177504
Sample	c.262T>A MAF<0,01 (C)	c.659G>T MAF<0,01 (T)	c.1393G>A MAF=0,01 (A)	c.1222A>G MAF=0,31 (A)	c.848C>T MAF<0,01 (T)	c.1022C>T MAF=0,07 (T)	c.859C>T MAF<0,01 (T)	c.181C>T MAF=0,02 (T)	c.1201G>A		c.808T>G MAF=0,14 (A)	c.1198C>T MAF<0,01	c.1294A>G MAF=0,01 (G)	c.495G>A MAF<0,01 (T)	c.160 C>T
CAMA-1	TT	GG	GG	GG	CC	CC	CC	CC	GG	SLC22A1*1/*1	CC	GG	TT	CC	GG
HCC1143	TT	GG	GG	AA	CC	CC	CC	CC	GG	SLC22A1*1/*1	CC	GG	TT	CC	GG
MCF7	TT	GG	GG	AA	CC	CC	CC	CC	GG	SLC22A1*1/*1	CC	GG	TT	CC	GG
MDA-MB 231	TT	GG	GG	GG	CC	CC	CC	CC	GG	SLC22A1*1/*1	CC	GG	TT	CC	GG
MDA-MB 468	TT	GG	GG	GGA	CC	TT	CC	CC	GG	SLC22A1*1/*1	CC	GG	TT	CC	GG
T47D	TT	GG	GG	GG	CC	CC	CC	CC	GG	SLC22A1*1/*1	CC	GG	TT	CC	GG

## Sheet: RP
	ABCB1				CYP3A5						CYP3A4			POR
	rs2032582	rs1045642	rs3213619	rs1128503	rs776746	rs55965422	rs10264272	rs41303343	rs41279854	Genotype COD	rs55785340	rs4646438	rs2740574	rs1057868	rs2868177
Sample	c.2677T>G MAF=0,05 T	c.3435T>C MAF=0,40 (A)	c.-129T>C MAF=0,05 (G)	c.1236T>C MAF=0,42 (A)	c.219-237A>G MAF=0,38 (T)	c.432+2T>C MAF<0,01 (G)	c.624G>A MAF=0,04 (T)	c.1035_1036insT	c.1337T>C MAF<0,01 (G)		c.664T>C MAF<0,01 (G)	c.827_828insA	c.-392G>A	c.1508C>T MAF=0,29 (T)	c.188+6405A>G MAF=0,40 G
CAMA-1	CA	AG	AA	AG	CC	AA	CC	--	AA	CYP3A5*3/*3	AA	--	AA	CT	AG
HCC1143	CC	AA	AA	GG	CC	AA	CC	--	AA	CYP3A5*3/*3	AA	--	AA	CC	AA
MCF7	CA	AG	AA	AA	CC	AA	CC	--	AA	CYP3A5*3/*3	AA	--	AA	CC	AG
MDA-MB 231	CA	AA	AA	AA	CC	AA	CC	--	AA	CYP3A5*3/*3	AA	--	AA	CC	GGA
MDA-MB 468	AA	GG	NOAMP	GG	CC	AA	CC	--	AA	CYP3A5*3/*3	AA	--	AG	CC	GG
T47D	CA	AG	AA	AA	CC	AA	CC	--	AA	CYP3A5*3/*3	AA	--	AA	CC	AG
