# Supplementary material for: Molecular characterization of breast cancer cell response to metabolic drugs
Source: Oncotarget. 2018 Jan 8;9(11):9645–60. doi: 10.18632/oncotarget.24047 (PMC5839391; doi:10.18632/oncotarget.24047)
Supplement: Supplementary file 3 [file oncotarget-09-9645-s003.xlsx]

## Sheet: Hoja1
ID	Gene symbol	RP231_2	RP231_1	MTF231_1	MTF231_2	C231_1	C231_2	RP468_2	RP468_1	C468_1	C468_2	MTF468_2	MTF468_1	MTFCAMA_1_rep1	MTFCAMA_2	RPCAMA_1	RPCAMA_2	CCAMA_2	CCAMA_1	RPHCC_1	RPHCC_2	CHCC_2	CHCC_1	MTFHCC_1	MTFHCC_2	MTFMCF7_1	MTFMCF7_2	CMCF7_1	CMCF7_2	RPMCF7_1	RPMCF7_2_rep	MTFT47D_1	MTFT47D_2	RPT47D_2	RPT47D_1	CT47D_1	CT47D_2
P20591	MX1	20.9045	20.9045	20.546	20.546	19.5766	19.5766	22.6932	20.8359	20.6791	21.0338	20.2602	23.3449	21.7763	21.7763	22.8376	23.0897	22.1879	21.5389	28.0822	30.5209	30.2259	27.7161	27.7244	30.7452	19.2889	19.2889	22.2163	19.8651	22.9014	21.3267	22.9139	19.7157	20.1269	20.1269	19.2544	19.2544
P06702	S100A9	23.4378	22.0119	25.9749	22.0486	26.2787	22.1652	32.1135	32.1374	31.7831	31.6785	32.2182	32.5047	24.5207	19.9257	24.332	20.329	23.6385	19.9793	25.78	25.78	24.1736	24.1736	26.7768	26.7768	25.9494	25.9196	25.551	26.2027	22.3337	24.0812	20.8548	22.6446	22.7122	23.8151	25.8218	19.5596
P05109	S100A8	21.5742	21.5742	19.7323	19.7323	23.3247	23.3247	28.9762	30.3588	30.7662	31.1956	30.4217	31.0876	21.7243	21.7243	21.3647	20.0064	21.0342	20.3224	21.4597	21.4597	25.1395	25.1395	22.3174	18.5881	21.376	22.0645	20.8551	20.745	22.0169	21.9534	20.7494	19.7332	19.9269	20.6526	19.8513	19.8513
Q9NR09	BIRC6	21.6998	21.6998	21.6137	21.2136	21.4508	21.2832	21.0207	21.0207	21.8397	21.8397	20.2715	20.2715	20.4609	21.1784	22.553	21.817	19.9504	19.9504	20.4527	20.4527	21.6427	21.6427	21.8595	21.3523	23.4179	21.7144	23.9866	23.9866	20.6262	20.6262	20.0643	20.0643	21.4759	22.8845	20.0346	20.0346
Q6UWP8	SBSN	22.0782	21.6783	21.0031	21.0031	21.2692	21.2692	23.0866	21.7585	20.8198	20.8198	21.3623	21.9632	21.8612	21.8612	21.3269	22.8286	21.5807	21.2589	23.9829	23.9829	21.0705	21.0705	22.4526	23.077	22.6276	25.5808	21.0797	20.5978	19.615	19.615	21.0013	21.0013	20.8661	20.8661	20.0348	20.0348
P12109	COL6A1	23.8528	22.2633	23.2399	22.0053	25.6468	25.096	23.1035	22.5111	22.4823	24.1434	24.0378	24.0378	21.9379	21.1511	27.0161	24.0185	19.5124	22.2095	28.6525	30.2672	29.4352	29.546	27.73	30.0647	25.7591	22.588	23.6319	20.8499	23.7454	20.8063	22.3875	21.1065	19.5456	21.6306	22.5782	20.194
Q86XI2	NCAPG2	22.6171	22.6171	21.3352	22.1533	21.0257	21.9325	21.5229	22.5229	19.849	21.5875	21.8389	21.7725	21.296	22.0403	22.427	21.9486	20.5683	20.5683	20.8381	20.8381	21.7716	21.7716	22.39	22.5832	21.2776	21.2776	21.2297	21.2297	21.8122	22.9778	23.143	22.5162	22.7835	20.8203	20.1995	20.1995
P13647	KRT5	19.5956	25.0423	28.5931	20.6022	27.9718	22.2225	33.3476	33.5446	33.3259	33.3099	33.4508	33.8763	25.8958	23.8229	22.3756	24.2213	22.8939	23.5946	28.847	28.5831	28.5357	28.0498	29.822	29.0512	24.6253	29.6717	21.2338	23.9975	27.2093	24.0231	24.8933	24.1666	22.4418	23.9335	26.8991	20.2013
A2RRP1	NBAS	20.7735	20.7735	20.1825	20.1825	19.8695	20.8551	19.7514	19.7514	19.3597	21.9801	22.6765	21.6354	22.4691	22.8725	20.9408	20.9408	19.9478	19.9478	19.9995	19.9995	19.3117	20.8811	19.8915	19.8915	21.685	22.2738	21.5357	23.1866	21.0616	21.9244	20.2363	20.2363	19.9508	19.7853	20.2749	20.2749
Q96IV0	NGLY1	20.7551	20.7551	20.7806	25.6022	20.8769	23.9787	20.4803	20.4803	20.3461	20.1473	22.3773	23.7753	20.6095	20.6095	22.2043	22.2043	20.8745	20.7447	21.073	20.7497	22.652	22.652	20.5316	20.5316	20.5811	20.911	20.598	20.8428	20.6952	20.6952	21.9739	20.6885	20.8071	20.8071	20.2921	20.2921
P19971	TYMP	24.7207	17.4291	24.9982	24.9982	17.4264	23.2866	17.246	17.246	21.1538	21.1538	18.5702	17.8051	22.2975	18.6308	21.3317	24.8043	22.8111	24.2778	31.388	32.3981	31.8664	32.3707	32.0892	32.1745	21.9308	21.9022	20.9375	20.9375	21.2122	18.9082	21.8514	21.8514	19.6465	20.4564	19.6594	20.3634
P07195	LDHB	31.4698	32.8344	32.7664	31.6019	32.7114	30.9482	30.7128	29.9935	30.124	30.2696	30.5861	30.985	20.0681	21.1939	23.3727	21.8288	23.6384	23.6384	32.6192	32.4396	32.9093	30.6656	30.8435	32.4168	29.4617	28.5915	29.9908	28.5742	28.0075	28.301	22.7505	19.2843	21.1384	21.1384	22.7158	20.3775
Q8N3F8	MICALL1	21.6236	21.9943	22.1864	21.6109	21.9843	22.5515	22.6521	22.6521	20.6995	20.9417	20.7394	20.7394	20.7223	20.7223	21.5204	21.801	22.1015	21.0903	21.2811	21.2811	21.1032	21.1032	21.0496	21.0496	21.9388	22.226	22.778	22.3409	21.042	21.7709	21.505	22.2539	19.9711	19.9711	20.4888	20.4888
P24311	COX7B	23.1747	22.4868	22.6144	21.3298	21.5251	21.5251	21.8327	21.3939	22.1503	21.574	20.5672	22.8332	23.0382	23.0382	22.8153	22.1118	21.2556	19.8483	21.8638	21.8638	20.4807	20.4807	20.6437	20.6437	21.9195	22.1856	22.7725	20.9153	22.2599	22.2599	21.1761	21.1761	21.487	23.1225	20.7715	20.7715
Q6AI08	HEATR6	22.6767	21.7264	22.1602	22.8263	21.1682	21.1682	21.806	22.2301	22.9408	22.2382	22.135	22.791	21.3756	22.0393	22.2477	21.6822	21.2062	21.2062	20.3837	20.3837	22.4866	22.8264	23.4509	22.0115	22.2601	25.8057	25.0087	27.3081	23.43	26.7594	23.6476	21.3318	22.3348	22.2751	20.7876	20.7876
P29762	CRABP1	20.9018	20.9018	20.7423	20.7423	22.0805	23.35	22.7045	22.6628	22.8691	23.9746	24.4797	23.7417	33.2942	33.1365	31.7649	32.2902	32.7358	32.8357	20.2676	21.3498	22.6055	22.6055	24.0097	21.1368	29.516	28.6518	28.3527	28.1005	28.5724	27.9923	21.0744	21.0744	21.3439	20.8445	20.8129	20.8129
F5H4N4	PXMP2	21.284	20.5526	22.986	21.878	22.5509	22.2257	21.778	21.6919	21.8936	21.7337	21.958	22.4135	22.7615	21.7316	21.7637	22.309	22.3539	21.746	21.3966	21.3966	21.3975	21.3975	21.3028	23.0409	22.9485	20.9588	20.1766	23.7979	22.2885	20.6772	23.5812	21.6747	19.7989	19.7989	20.9553	20.9553
Q9H0F7	ARL6	21.8869	22.8712	22.3172	22.1562	22.3925	22.3925	22.4927	20.9375	20.4666	20.4666	21.2675	21.178	21.9539	21.9399	21.1982	21.4573	22.6316	22.419	21.4291	23.3631	21.6709	21.6709	22.3297	22.3168	22.1172	21.3495	22.7151	21.9989	22.6853	21.4902	23.0703	22.4511	21.5219	21.8778	23.9293	21
Q9BTD8	RBM42	22.2011	23.4434	22.8816	23.4015	21.0806	22.5252	25.1275	25.1275	23.8031	23.8031	23.4643	23.4643	23.3849	22.5518	20.3271	21.5804	23.9601	23.9601	24.3682	24.3682	23.5092	23.5092	23.3024	23.3024	23.6087	23.6087	24.6735	24.6735	23.4689	23.4689	21.9931	23.3395	22.8967	22.8967	21.1464	21.1464
Q9NVI1	FANCI	22.0539	22.4822	22.5262	20.9114	22.103	22.1618	22.8209	22.0172	22.3183	21.8415	22.629	23.2326	21.5337	22.69	22.1234	22.6828	20.9766	20.9766	23.1494	23.1494	21.3683	21.3683	21.9569	21.4972	21.12	21.12	21.5961	25.4983	21.708	21.708	21.7579	22.9397	22.4811	22.0605	21.1467	21.1467
Q9BPZ7	MAPKAP1	24.9677	22.7382	25.092	25.092	25.0968	25.0968	23.6893	23.1678	22.6216	20.9603	21.495	21.5923	21.6211	21.4052	21.909	22.5813	22.4333	22.4333	22.1272	21.4075	23.7639	23.7639	21.7393	21.7393	23.9054	22.127	23.9144	23.9144	21.3012	21.3012	23.7773	23.7773	23.9952	23.9952	21.2047	21.2047
Q8IX18	DHX40	21.8519	23.4274	22.448	21.2239	20.595	20.595	21.0257	21.0257	22.1082	20.3905	21.7282	21.8171	22.5272	22.8331	22.2075	22.3867	20.7256	20.7256	21.1525	21.1525	23.1684	22.7789	20.4658	19.6895	21.0028	21.0028	21.6305	24.0829	22.3073	22.3073	21.4151	21.4151	21.3743	21.3743	21.2205	21.2205
P42695	NCAPD3	21.4499	21.4499	21.7652	21.7652	22.1165	22.1165	22.2944	22.2944	22.4687	22.4687	22.6272	21.4517	21.7992	22.6612	21.5693	21.9331	22.3756	22.3756	21.5298	21.5298	21.5008	22.2796	20.9051	23.0816	22.8809	21.2768	23.3508	23.3508	22.0655	22.7063	22.8048	22.3798	21.9885	22.7901	21.2209	21.2209
P04150	NR3C1	25.9978	23.3288	24.2611	26.9616	26.1148	26.7469	24.8744	24.8744	24.6982	24.6982	24.3974	24.6009	24.6353	24.6353	24.3607	24.3607	24.3656	24.3656	24.3502	23.4737	23.0944	26.4112	23.6604	24.8812	23.7147	23.1769	22.3842	21.8398	23.6735	23.6735	21.1733	21.7952	24.0531	23.8745	21.2416	21.2416
Q9UJX4	ANAPC5	24.2927	24.2927	21.5257	22.4035	21.2282	24.132	23.421	22.3664	21.0318	21.0318	22.2284	21.5551	21.5698	21.5698	23.4015	21.0872	22.0502	20.4844	21.1724	23.2345	21.7681	24.2919	21.44	21.44	20.9324	22.5955	22.0178	22.3995	23.3621	23.3621	21.1659	21.1659	21.5872	21.5872	23.0521	21.4369
Q14241	TCEB3	21.7951	21.7951	22.2501	21.6756	21.5722	21.5722	21.9295	23.0341	21.7144	21.7144	22.3199	22.3199	24.2594	22.274	22.7257	22.7257	22.4639	23.6592	21.6494	22.4338	21.6463	22.0532	21.976	21.6756	21.8565	21.856	21.7204	22.0701	22.3119	22.3119	22.2495	22.2495	21.8835	21.8835	21.4651	21.4651
Q96G46	DUS3L	22.1503	22.1503	21.6912	21.6912	22.9147	22.9147	21.8044	21.8044	20.5556	21.8595	21.1598	21.9998	22.3037	22.0551	23.0728	23.6723	21.6023	21.6023	22.1124	22.1124	21.4612	21.6894	21.6906	21.6906	21.6227	21.5841	21.5979	22.3904	21.1334	21.1334	21.1396	21.6666	23.0247	21.094	21.5575	21.5575
Q96P48	ARAP1	26.2013	23.7817	23.5721	24.2026	22.2383	26.1592	23.4093	22.9186	21.8919	22.9961	22.763	22.763	21.888	22.6075	22.5821	21.5826	21.2711	22.6957	22.9914	22.9914	21.9877	23.0106	22.2224	22.2224	21.4031	22.9593	21.7045	21.7045	22.6926	22.407	22.8366	22.8366	20.9311	20.9311	21.5612	21.5612
Q8IVF2	AHNAK2	21.7423	21.25	22.1678	22.5379	24.0446	24.0446	22.7561	22.3643	21.2859	21.6056	21.4488	22.3087	20.8918	23.1737	20.3313	21.8605	21.8795	23.7312	29.6947	31.9608	26.9822	28.1066	27.897	31.4301	22.7255	23.524	22.2076	22.2213	23.0847	23.0847	22.5385	23.855	23.9478	22.3362	23.3144	21.5709
Q6P6B7	ANKRD16	22.6534	23.0469	21.7174	22.8024	21.6854	23.0665	21.6261	22.0121	22.7996	22.6492	21.6767	22.1096	22.4418	22.3632	21.4383	22.1285	20.8989	21.5233	21.8132	21.8132	21.3051	21.3051	22.279	21.2918	21.6411	21.6411	21.3589	22.05	21.2496	21.2496	22.8025	22.8025	21.5642	21.2928	21.5849	21.5849
Q8TDB6	DTX3L	22.3564	23.0378	22.6758	24.0235	22.0342	21.3691	22.7922	22.7922	21.7049	22.2174	21.9244	21.9244	23.0011	22.3983	21.895	22.2096	21.5187	21.5187	22.8719	24.6811	23.1723	23.1723	24.2503	24.2503	22.6632	22.5332	22.4074	22.4074	22.1058	22.1058	22.2734	23.0306	21.3509	21.3509	21.6247	21.6247
P05161	ISG15	28.7258	29.3083	28.9443	28.3866	29.8137	28.0114	26.897	25.2098	26.3106	26.4424	26.1558	27.095	25.1456	23.6414	22.3941	23.2671	25.0573	25.1019	30.1608	30.2594	30.0565	29.6229	28.6187	30.2896	28.9118	28.7515	28.6641	27.4617	28.6689	28.083	22.5772	22.5772	22.2038	21.0249	21.6569	21.6569
B1AH77	RAC2	29.6941	28.0492	27.908	30.1499	27.0228	29.4673	26.0209	24.5129	24.4759	24.7491	24.7105	24.8104	22.4834	21.9694	22.8748	22.6859	21.2962	22.3426	26.7636	25.3317	26.0582	28.6924	27.1499	25.1579	22.0028	22.0701	23.3564	20.995	21.5961	22.8451	21.2199	21.2199	21.2892	21.6749	23.3105	21.6624
A6ZKI3	FAM127A	28.325	23.8729	22.6946	27.5495	22.8691	27.3446	23.6406	23.7346	25.5402	23.8241	25.174	23.1062	21.4737	21.4737	23.4824	23.4824	21.6951	21.6951	23.3496	21.4899	23.3586	23.3586	21.8217	21.1098	23.2484	22.7404	23.6412	21.9456	25.4974	23.2331	22.2733	22.3002	22.3559	22.1617	24.4007	21.6803
Q9NVR0	KLHL11	23.2648	23.6865	24.6793	22.664	22.8411	22.8411	22.7255	21.527	21.6285	21.6285	22.1402	21.915	22.8953	22.8953	22.8383	21.964	21.4715	21.4715	21.7997	21.7997	24.892	24.892	21.7302	22.6876	21.0724	21.6705	22.6953	22.6953	21.6926	20.3951	22.5505	22.5505	22.2956	22.7969	21.7017	21.7017
J3KMZ7	INTS2	23.0424	23.0424	21.9714	23.172	21.383	22.3088	21.8665	22.5675	21.6708	21.6708	21.0724	21.0724	21.3647	21.3647	23.9727	23.6321	21.4341	21.4341	21.7374	22.0103	21.3441	21.3441	22.019	22.3909	23.3122	23.3122	21.8486	22.218	21.7309	21.7309	22.0399	22.0399	20.4823	20.4823	21.7067	21.7067
Q9NS86	LANCL2	20.2636	21.2574	21.4416	20.1514	21.2675	20.7647	30.7112	30.3313	30.7811	30.5372	30.4925	30.1244	20.669	20.669	20.2383	22.3378	20.7798	20.7798	22.5905	23.2428	23.4136	20.7567	23.5192	23.7354	21.687	21.3068	21.7757	20.9026	21.9674	21.1782	22.178	25.1487	25.3004	22.8892	21.7198	21.7198
Q7L7V1	DHX32	21.7278	21.7278	22.2897	21.3131	21.7253	21.7253	21.4961	20.7186	21.3532	21.3532	20.9451	20.9451	21.8186	21.8803	22.2955	21.184	22.9012	22.9012	22.7868	22.7868	22.3281	22.3281	22.2659	22.2659	22.0609	22.0609	22.3179	23.0876	23.1321	23.1321	21.8886	21.8886	21.3319	21.3319	21.7222	21.7222
Q9UBD5	ORC3	22.6676	21.426	22.5325	21.5984	22.645	22.645	23.098	23.098	21.8228	22.7146	21.9331	22.186	21.7248	21.0914	22.0096	22.4086	22.8277	21.7518	22.3153	22.9614	22.4861	22.4861	21.6809	21.6809	22.0256	23.3033	23.2321	23.0681	22.8936	22.8936	23.2331	22.1361	21.8484	21.8484	21.7296	21.7296
B9ZVN9	POLR1A	21.8505	21.8505	21.3254	21.3254	23.8586	21.6897	23.1281	22.0908	20.0731	20.0731	22.0291	22.6632	22.4317	23.0037	22.3915	22.0511	21.2047	22.7297	22.1959	22.1959	22.5746	22.5746	20.6246	20.6246	22.5602	22.6738	21.1686	23.1662	20.7081	20.7081	22.3906	22.9318	20.1358	20.1358	21.7803	21.7803
Q8NEZ2	VPS37A	22.8021	22.8021	23.0959	23.0959	22.6581	22.6581	21.9638	22.0938	21.9887	22.6776	22.1607	21.6868	21.9396	22.7652	22.8049	22.1628	23.3042	22.1393	21.9372	22.577	22.6594	22.6594	22.5864	22.5864	22.51	22.3739	23.788	23.5147	23.0166	23.0166	22.7818	22.6831	22.2405	22.1389	21.8214	21.8214
Q8WTS1	ABHD5	26.5677	21.7639	22.5186	26.4606	22.8487	26.7737	21.7741	24.0644	20.7882	21.1263	21.8631	20.8798	20.3477	20.3477	25.5608	26.1949	21.5355	21.155	23.7074	22.4005	22.1496	22.1496	22.3622	22.156	21.9872	21.9872	21.6996	21.7761	24.3947	24.3947	21.4534	21.4534	21.9741	21.4461	26.623	21.834
P02533	KRT14	24.0149	24.0149	27.7354	22.485	26.7445	23.51	28.4693	29.7231	29.5413	28.3509	29.2556	29.8662	28.025	25.5611	25.0436	24.6611	23.335	22.945	27.6037	27.5655	28.3782	25.3661	27.6958	28.1496	27.2447	29.2285	23.8811	23.8811	25.0868	26.4215	25.7837	23.8714	22.9708	25.0874	26.7029	21.8368
Q9BZI7	UPF3B	22.1585	22.1585	22.3887	23.2447	22.8375	22.8375	24.6956	23.9555	26.1373	25.0442	23.5207	25.0748	23.0605	22.422	21.162	22.9606	23.7508	23.7508	24.1455	22.9405	23.2275	23.9053	22.7761	22.7761	23.987	23.2898	23.4161	23.5572	23.3423	23.3423	22.549	22.0598	21.0724	21.687	21.8443	21.8443
Q53ET0	CRTC2	24.1813	24.1813	23.7058	23.7058	23.6125	23.6125	20.9579	22.3503	22.6816	21.7243	21.7914	21.7914	22.3583	23.2678	25.2309	25.2309	24.0391	22.9784	23.6038	22.3019	21.6725	20.9685	21.4792	23.4113	21.8759	21.8759	21.9778	20.4932	23.4665	21.9925	22.0981	23.5296	21.8185	21.8185	23.3458	21.8726
Q99541	PLIN2	28.7643	26.1753	26.3602	29.2315	26.8913	29.6119	27.3558	26.6068	24.8346	26.2333	25.9857	26.2028	22.5522	22.5522	25.5455	25.143	23.5421	23.5262	23.5947	24.292	24.2267	27.6883	28.0466	25.4159	23.5882	23.5882	23.9807	23.4812	25.7321	23.753	25.4319	22.6371	23.1541	22.5828	26.4966	21.8816
P26006	ITGA3	30.4489	29.5739	28.2159	29.9879	29.1246	29.2187	22.3965	20.4154	22.0929	21.2636	22.617	22.617	21.6324	21.3557	21.8277	21.8277	22.0889	22.8468	27.3193	28.6295	28.7843	28.2154	24.9863	28.051	22.2426	23.6358	22.6462	21.9944	22.5113	22.4832	22.7528	22.7528	22.7407	21.6696	20.7837	21.8836
A5YM69	ARHGEF35	22.3005	22.5147	22.2527	21.9873	21.9449	21.404	22.4262	23.3251	21.4425	21.4425	19.9544	21.4628	22.7127	21.7286	22.6534	22.2978	23.5508	23.7983	22.9553	21.513	22.0113	21.5621	21.39	21.5009	22.7174	22.3314	21.3226	22.7418	22.4457	22.4562	21.6319	22.0445	21.8651	21.7844	21.9384	21.9384
Q5T1V6	DDX59	23.2031	23.2031	21.3116	22.2222	22.0266	22.0266	22.5424	22.5424	22.5101	23.2833	22.1794	22.1794	21.7724	22.3259	21.6113	21.9532	22.9072	22.9072	22.2419	22.7564	22.1249	22.1249	23.1751	23.2711	22.5867	21.4973	23.0606	23.0606	23.3713	23.3713	21.9416	21.9416	23.0825	23.0825	21.9726	21.9726
Q5SRE5	NUP188	21.4137	23.4149	22.9531	21.0703	21.6921	21.6921	21.1666	21.671	21.7648	23.7447	23.517	22.3829	23.4707	21.9458	21.6186	22.2681	21.9523	21.9523	21.8502	21.8502	21.7273	21.7273	21.3697	21.3697	22.5502	21.3435	21.4614	22.0935	22.7524	21.2562	21.7029	21.4558	21.82	21.9544	22.0033	22.0033
Q92828	CORO2A	23.783	23.783	23.9711	23.9711	22.6116	23.9259	22.8181	22.8181	22.6482	22.6482	23.0658	23.0658	20.9811	23.3479	23.0222	22.4684	21.9627	22.186	22.8918	22.8918	22.2705	24.4113	22.5264	22.5264	22.0234	22.0234	22.1607	22.1607	22.4612	22.4612	22.7461	20.0103	20.5837	22.6676	22.0067	22.0067
Q8IZ07	ANKRD13A	21.7252	21.1787	21.5963	23.0539	22.5161	22.5161	22.2951	22.2951	22.6513	22.217	23.2477	23.2477	22.6311	22.408	22.8427	21.009	22.1048	22.1048	21.8341	21.8341	21.3721	22.9342	22.2744	21.7319	21.8576	22.3078	21.3677	21.8556	21.7273	21.7273	22.1168	22.1168	22.8149	22.7919	22.0308	22.0308
P98170	XIAP	22.7097	22.7215	20.6713	21.4416	22.6882	23.3673	23.1445	23.1445	23.3598	23.3598	22.7961	22.7961	22.8964	22.8964	24.2497	24.2497	22.4714	22.4399	22.5738	23.2363	21.7921	20.8767	23.2045	23.2045	20.9833	22.1303	22.6197	22.6197	23.2674	23.2674	23.2377	23.2377	21.6772	22.6327	22.0391	22.0391
P05114	HMGN1	21.1715	21.1715	21.5531	21.8526	22.4015	22.4015	21.0825	23.3909	24.6147	21.0806	21.4075	25.2667	24.7533	22.8459	22.1139	23.3517	21.6047	22.4616	23.8858	20.742	23.3369	23.3369	19.8822	19.8822	25.451	25.0459	24.2436	22.5399	22.4958	22.4958	22.4532	22.4532	23.4246	24.8203	22.0561	22.0561
Q8TCY9	URGCP	24.2961	23.084	22.3672	26.676	22.6576	26.5325	22.7335	22.7335	22.7931	23.0868	22.9176	22.9176	22.3918	22.4127	23.9434	23.9434	23.189	23.189	22.5787	22.5787	23.7959	24.0547	22.4428	22.4428	23.1861	21.9478	23.3982	23.3982	23.6084	23.6084	23.4017	23.4017	22.4576	20.7282	22.0993	22.0993
P00533	EGFR	26.2972	26.1092	25.9061	26.0654	26.9505	26.6284	32.323	30.659	31.2935	32.2947	32.1037	31.1128	20.4706	20.8418	23.4103	23.4103	19.5172	21.3603	26.3201	29.001	26.6451	26.6824	27.1881	28.7979	20.6052	20.6052	21.3969	19.0725	26.605	20.9474	19.8956	22.1544	21.7576	20.6783	23.3621	22.1193
Q15773	MLF2	22.4325	21.767	20.9275	22.237	22.6625	22.6625	22.5027	22.5027	22.5208	22.5208	21.9626	22.2479	21.2375	21.9981	22.2517	21.2992	22.4342	22.4342	22.011	21.9526	22.7211	22.7211	21.7311	22.0417	22.0501	21.0928	23.0902	24.6612	22.8694	22.8694	21.6942	20.3357	21.5051	23.0317	22.1277	22.1277
Q9Y4I1	MYO5A	22.1908	22.1908	22.3582	22.3582	24.2739	22.1309	22.3465	22.3465	21.6502	21.6502	22.2188	22.2188	22.488	22.488	22.6404	21.1892	22.217	22.217	21.8903	21.8903	21.8792	21.8792	21.7729	21.7729	22.9781	24.3581	23.5453	23.4994	21.9334	21.9334	22.2653	22.2653	22.6374	22.6374	22.142	22.142
O00411	POLRMT	22.9329	22.2044	22.132	23.2978	23.8411	23.8411	23.3225	23.3225	22.1041	23.4522	22.6911	22.6911	22.0348	23.1362	23.7467	23.7467	23.9124	22.0621	24.4855	24.4855	24.0477	24.8872	23.5936	23.5936	21.7369	21.7369	23.466	23.466	22.7083	22.7083	22.5238	22.5238	23.2932	23.2932	22.1437	22.1437
Q96EP0	RNF31	21.7932	20.6405	21.6463	22.1039	22.0963	22.0963	22.486	22.486	22.0888	23.0394	22.4683	22.4683	22.566	22.566	21.4862	22.4763	22.4938	22.4938	22.4753	22.4753	22.2155	22.2155	22.4943	22.4943	22.2424	22.2424	22.5019	22.4927	23.0932	23.0932	22.5629	22.5629	22.3794	22.3794	22.1448	22.1448
Q9H477	RBKS	26.9871	23.2038	23.1686	26.5412	24.1716	26.4638	21.4233	21.7149	21.0698	21.0698	21.278	21.805	21.7425	22.5704	24.0438	25.5797	21.9131	21.7226	24.7893	24.7893	24.6832	25.7688	23.8963	23.8963	22.4506	22.4152	21.6054	21.9737	22.0152	21.0904	24.8082	24.8082	24.6732	24.8335	25.8564	22.1451
E5RJ68	AP3B1	26.275	26.275	23.8109	23.8109	26.0197	26.0197	24.1416	24.1416	21.5915	21.5915	21.0406	21.0406	22.6284	22.6284	24.7849	24.7849	23.5865	23.5865	22.0687	22.0687	21.4905	21.4905	24.1289	24.1289	22.5779	22.5779	23.7613	23.7613	21.7459	21.7459	22.1175	22.1175	22.1114	22.1114	22.1792	22.1792
Q5VW36	FOCAD	22.4942	20.7546	21.4459	21.9957	22.6333	21.1535	23.1446	22.4155	21.2133	22.594	21.717	22.0564	22.4128	22.5071	22.6885	21.2684	22.0651	22.0651	22.2165	21.66	21.8262	22.5949	21.821	22.7641	21.1594	21.1594	22.5691	21.0357	22.4552	22.0704	22.2008	22.2008	22.1595	22.5746	22.1913	22.1913
P09211	GSTP1	30.4255	30.0596	29.8913	30.0022	29.1319	30.4118	29.5414	31.0956	29.1416	29.5876	29.6308	29.6473	21.3822	21.4423	23.3839	23.0029	21.3119	21.3119	33.362	32.9655	32.605	33.9065	32.7995	32.8692	22.6736	22.3387	21.9469	22.6457	25.4635	25.4635	22.9884	20.8003	22.4145	22.4145	24.071	22.2161
Q9H201	EPN3	21.4213	22.8495	21.3845	22.0325	22.131	21.7407	21.1843	22.8066	21.5041	20.7088	21.8768	23.1466	22.3704	21.8599	20.9377	21.2264	22.0031	22.0031	21.7146	21.5425	21.7951	22.2582	22.4528	22.1884	22.0495	22.0495	22.1551	22.4197	21.0007	21.3903	21.9674	21.9674	21.8431	21.8431	22.2352	22.2352
R4GMN1	MOSPD2	23.7562	22.5235	23.6371	23.6371	23.0701	21.3097	23.5292	21.7525	22.177	22.3702	23.1784	23.1784	23.0713	22.6866	21.2557	22.9319	22.8446	22.8446	22.5328	21.5879	22.9365	23.0301	22.1524	22.1524	21.8681	21.9379	21.9923	20.2973	22.5917	22.5917	21.1386	21.7734	23.8443	22.3028	22.2401	22.2401
Q96JG6	VPS50	21.8141	21.8141	22.2411	22.449	22.0819	22.0819	22.3561	22.3561	21.6383	22.2152	21.9446	21.9446	22.1322	22.1322	22.5224	22.3168	22.5663	21.4479	22.1895	22.1895	22.1054	22.1054	21.8226	21.8226	22.0311	20.7999	22.3004	22.3004	22.1611	22.1611	22.1722	21.9505	22.3328	22.3328	22.2451	22.2451
O43482	OIP5	21.834	21.4848	21.4724	21.6369	22.8938	22.8938	23.001	23.001	23.1792	23.3255	22.5343	22.9283	21.986	20.7933	21.755	22.4429	22.2364	22.5492	25.4838	25.0585	25.0833	23.6865	23.9866	25.0825	21.9727	22.2002	22.4712	22.4712	22.0736	22.0736	22.5051	20.8581	21.3265	22.5633	22.2466	22.2466
Q14790	CASP8	24.6497	25.7703	24.9398	24.5112	24.4844	22.6044	24.64	26.3529	25.7099	24.3828	24.9569	24.7896	24.3222	25.1974	25.173	25.173	24.9454	25.3055	24.7855	25.3803	22.7506	22.7506	24.7012	24.7012	24.6049	24.3228	24.7122	24.6562	24.8034	24.8034	22.1147	22.1147	24.0232	22.6279	22.2652	22.2652
P04899	GNAI2	29.0714	27.9673	27.2986	28.4961	26.7307	29.4218	21.9176	23.3003	24.4029	22.1934	22.2306	23.459	24.4894	23.0141	25.0154	27.0201	22.0102	21.4206	25.5738	25.1073	24.6854	28.0081	27.5666	24.9715	24.8447	24.5089	24.5336	25.4404	28.3081	25.7289	26.8232	23.3531	22.4924	23.1461	27.4884	22.2687
O43299	AP5Z1	23.5673	23.5673	22.7167	22.7167	23.427	23.427	21.919	22.3339	22.5146	21.2579	20.9477	22.452	22.2703	22.221	21.4243	22.2563	21.6311	23.1024	22.6425	21.946	23.0282	23.0282	22.9653	23.2366	20.4136	22.2542	22.6942	21.1875	23.1795	23.1795	22.4844	22.4844	22.4133	22.9182	22.2774	22.2774
Q9H1A4	ANAPC1	23.4737	23.4737	23.2689	23.2689	22.2565	22.2565	22.8021	22.8021	22.9543	22.9543	21.525	21.3428	21.5347	21.5347	23.5146	21.3927	23.1003	23.1003	22.7606	22.7606	22.6972	22.6972	22.6522	22.6522	22.4932	22.4932	22.8257	23.6206	23.1967	23.1967	22.6672	22.6672	22.5098	22.5098	22.2802	22.2802
Q8N5L8	RPP25L	26.9926	26.9926	26.4617	26.4617	22.9627	24.693	23.1807	22.2673	23.1886	23.1886	23.0821	23.0821	22.6247	22.6247	24.5331	24.5331	22.9928	22.3321	23.1297	22.3687	23.7084	23.7084	21.8671	21.8671	22.6376	23.0905	23.2768	25.0101	24.3299	23.4989	22.5551	22.5551	22.7715	22.5432	24.0069	22.2862
Q96EI5	TCEAL4	21.3017	21.3017	21.76	21.76	22.0322	22.0322	21.9205	23.3564	22.7332	21.6531	22.1471	22.191	22.5848	22.5848	21.5347	23.2852	22.7419	22.7419	22.2918	22.0642	21.994	21.994	22.051	21.6649	22.3367	22.2297	22.1441	23.7074	22.2993	23.3872	22.9736	21.6871	22.1645	22.3717	22.296	22.296
O14733	MAP2K7	22.923	22.923	21.0726	22.1016	22.4251	22.4251	22.1571	22.1571	21.6213	22.0553	22.2151	22.2151	21.8785	22.6786	21.1684	21.3397	23.0285	23.0285	22.2601	22.2601	22.6069	22.6069	20.7948	22.568	22.4897	22.7115	22.9045	22.2982	22.4379	22.4379	22.8465	22.8465	22.4441	22.4441	22.2965	22.2965
P26572	MGAT1	24.8642	24.3335	24.9516	26.795	23.9633	26.5961	23.2982	22.7277	23.2825	23.0023	23.1599	23.1634	24.3489	22.9436	26.0057	26.0057	22.0181	22.524	22.6372	22.9695	22.9618	24.9087	23.5922	23.8258	22.2671	22.2671	23.1272	22.2593	25.4374	24.3163	22.7676	23.9187	22.5114	22.3332	24.0131	22.3098
P54652	HSPA2	22.7872	21.5685	22.2587	22.7116	22.0405	22.0761	25.369	23.7841	24.3171	23.6695	25.0298	24.9887	23.0282	24.2391	21.6107	21.2709	25.1581	24.7024	27.6353	27.833	27.0317	27.3482	27.5019	27.4558	24.8103	25.3681	24.7828	25.6499	24.2505	25.8348	22.6468	22.6468	23.4835	23.2099	22.3122	22.3122
Q9NPL8	TIMMDC1	22.2233	22.2233	23.2993	21.9256	21.9724	21.9724	23.163	22.6878	23.4689	23.7931	22.44	22.2897	23.1751	22.5747	23.676	22.2482	23.1595	22.7111	22.0965	22.8139	22.6646	22.6646	22.058	22.058	21.892	22.0299	22.67	22.3923	22.9365	22.9365	22.6883	22.6883	22.8758	22.679	22.3348	22.3348
Q9Y343	SNX24	22.2506	22.2506	21.6903	22.0746	22.8691	22.8691	22.4554	22.4554	22.1386	22.5922	22.9453	22.9453	20.6503	22.672	21.3745	22.9184	21.4017	21.5686	22.3953	22.3953	22.387	22.387	22.1013	22.1013	22.3296	21.5357	22.9896	22.9896	22.4926	22.4926	23.1413	23.1413	20.7472	22.5532	22.3453	22.3453
P19013	KRT4	21.1528	24.3507	31.6241	20.9252	22.1898	22.1898	29.0238	28.8955	28.7315	28.4728	29.7841	28.9623	22.655	22.7773	22.1979	22.9658	21.9368	22.9352	23.2719	22.0617	21.3043	21.3043	21.7164	21.7164	22.4993	22.4993	22.2191	21.733	23.0431	23.0431	23.8613	23.2545	22.2674	24.5653	22.201	22.3462
Q9NZ09	UBAP1	23.7518	23.9131	23.9241	25.5441	22.9577	24.3463	22.8475	21.9499	22.4414	22.4414	23.0438	22.6386	23.0725	24.5007	23.7063	23.7063	23.4279	23.6168	22.4235	23.0972	23.0234	24.7754	24.6461	23.1389	22.77	22.8001	23.0933	23.0933	23.5126	22.9786	22.5122	22.5122	22.5008	22.5008	24.5196	22.3502
Q6KCM7	SLC25A25	23.5012	23.4605	24.2467	24.6977	23.5456	24.1546	23.9639	24.2175	23.9287	23.9287	23.7368	23.258	24.1524	23.8827	24.4599	24.5213	24.6191	24.1005	22.6957	22.2102	23.5052	23.3689	21.2344	22.4139	24.5231	24.8499	24.5726	23.579	25.9467	23.9089	24.4727	23.2411	23.3391	23.3391	25.1762	22.389
Q68EM7	ARHGAP17	22.2424	22.2424	22.8563	22.2912	22.4471	22.0387	21.2895	21.434	20.3217	21.427	22.8046	22.8046	22.9039	21.4857	22.0465	22.3327	22.7946	22.7946	23.3495	23.9648	22.7672	22.3773	24.3357	24.3357	22.7768	23.528	22.0632	24.2144	23.8636	23.8636	22.5553	22.5553	22.1245	22.3731	22.3917	22.3917
Q9Y4Z0	LSM4	26.1045	24.0701	25.7922	25.7922	23.5118	24.8437	24.6723	24.6723	23.2974	24.9547	24.0373	22.9311	22.7749	23.4751	24.9141	24.9141	23.7231	22.8431	21.4268	24.8362	22.9832	25.7207	25.13	25.13	25.4286	25.4286	23.2154	23.5457	25.4199	25.4199	23.8761	23.8761	23.8474	22.379	22.4136	22.4136
Q9P260	KIAA1468	22.8365	22.3592	22.6477	22.6477	21.9658	21.9658	23.5423	23.1979	22.9361	23.6084	22.8987	23.1894	22.989	22.989	24.4308	24.4308	23.0028	22.617	22.8845	23.5862	23.8453	24.5953	23.1721	23.1721	21.9175	22.1127	21.7458	22.9776	22.7853	22.7853	23.9455	22.5985	23.4719	21.7125	23.9554	22.4201
Q08AM6	VAC14	23.6435	23.6435	21.1797	22.2627	23.4349	23.4349	21.5142	22.0707	21.2134	21.2134	23.1127	23.1127	22.5223	21.2599	21.8298	22.319	23.605	23.605	21.75	21.75	21.7157	21.9224	21.4609	21.4609	21.5851	21.5851	23.2398	23.2398	22.7313	22.7313	24.7931	24.7931	24.2984	24.2984	22.4489	22.4489
Q8TDP1	RNASEH2C	25.8434	24.6927	24.4993	24.6036	23.7063	24.3758	24.1987	24.4995	24.0494	24.276	24.2027	24.1522	23.5299	24.5893	24.6312	25.3102	24.3206	23.4675	23.9614	22.7828	23.7686	23.7686	21.5001	21.8787	23.7905	23.6145	24.4497	24.837	24.2164	24.6009	24.358	23.5942	23.6054	23.1328	24.1666	22.4532
Q8IZE3	SCYL3	23.1591	23.1591	21.9073	21.9073	22.7336	22.7336	22.7478	23.4583	22.8695	22.8695	21.8031	21.8031	21.235	21.424	22.1359	21.4939	22.812	22.812	22.2111	24.1734	21.8532	21.8532	20.6667	22.6501	22.4937	22.7929	22.1253	22.1253	20.4961	22.1619	22.8313	22.8313	22.3728	21.2791	23.8835	22.463
I3L1L3	MYBBP1A	24.0776	22.7597	23.1287	24.6061	23.6612	24.4347	22.3511	22.3511	22.9086	21.8606	22.1737	22.1737	22.1682	21.9511	21.6214	21.2923	22.3432	23.0599	23.3836	23.3836	23.7296	24.5806	24.0527	22.9362	22.9617	22.6229	22.422	23.4947	23.3627	22.1723	23.7541	21.7028	21.8671	22.3931	22.4915	22.4915
Q9H900	ZWILCH	23.6325	23.2197	23.0196	23.0196	22.5249	22.5249	22.1889	22.1889	21.8228	22.1128	23.1096	21.3501	20.5175	21.0736	22.1577	21.8637	21.627	21.627	21.9858	23.727	23.7577	23.7577	22.4903	21.5812	22.4776	22.4776	22.8247	22.9508	22.0527	22.0527	23.1386	23.1386	22.5144	22.5144	22.5146	22.5146
P29084	GTF2E2	22.293	23.3242	22.3894	21.6612	21.6926	21.6926	23.4884	23.4884	21.6627	23.0472	22.6886	21.2005	22.0476	22.0546	22.0168	22.7984	23.2066	23.2066	23.4923	23.4923	22.8329	22.8329	23.0496	23.0496	21.6156	22.8797	22.9015	23.9667	22.6755	22.3759	22.6954	22.6954	22.7103	22.7103	22.5561	22.5561
Q8WUH6	TMEM263	28.1778	26.2118	26.7206	30.0372	24.1235	29.6234	24.145	24.145	21.13	21.603	23.4216	23.4216	24.6123	23.4638	29.0325	28.5042	21.8686	25.5298	26.4232	26.4232	22.9346	27.1769	27.0553	27.0553	23.4858	23.37	24.1	22.1802	27.9007	27.9007	28.1218	23.9444	23.4736	24.0852	30.0705	22.5678
Q6NSJ0	KIAA1161	22.7703	22.5104	22.284	21.7438	23.6802	21.5586	22.2	22.2	22.3567	22.3567	22.1839	21.7317	23.4569	23.2538	21.1421	23.0414	23.488	23.2607	22.0457	20.4577	22.5046	21.2242	22.4872	21.4908	21.239	22.9278	20.8074	22.2383	22.1603	22.0298	22.6879	22.6879	22.376	22.525	22.5695	22.5695
O95671	ASMTL	25.9701	24.9905	24.9466	26.3763	24.741	25.8264	22.9094	24.2818	23.7429	24.0871	24.0115	23.995	24.4369	25.2314	25.0421	25.012	25.336	25.0082	21.7432	21.7432	23.4782	23.9959	22.5631	22.8561	27.2673	27.598	27.3907	27.4459	28.4328	27.556	23.8577	23.8577	22.3382	22.3382	22.5717	22.5717
Q96RL7	VPS13A	23.4502	23.4502	22.8532	22.8532	22.5854	22.8129	21.7123	22.6434	22.3478	21.3886	22.2528	21.9905	22.851	22.0352	23.0386	22.831	20.9038	21.992	23.7683	21.4109	23.5787	21.9766	22.1551	23.5292	21.8429	22.2338	22.4233	21.4457	23.1459	22.3438	21.8208	22.4054	23.6594	23.6594	22.5723	22.5723
O14920	IKBKB	21.1796	21.9459	23.9283	20.9754	22.9997	23.059	21.9833	22.0482	22.5206	23.0598	22.8939	21.9054	20.9466	20.9488	21.5128	21.8512	22.6931	22.6931	22.5289	22.1754	22.1048	22.2333	22.2732	22.7473	21.8981	21.7256	22.2355	21.5647	22.2379	22.2379	22.2131	22.2131	22.2785	20.8175	22.573	22.573
P55854	SUMO3	21.5681	22.673	21.8677	22.0902	22.9258	22.9258	21.4598	22.4167	23.1552	23.1552	23.5169	23.5169	20.5432	20.7438	23.2679	21.3786	21.8466	20.7494	27.3443	26.376	25.2082	25.2082	25.1848	25.1848	22.1051	22.1051	21.9613	24.506	22.8093	22.8093	21.3358	22.1528	22.4209	22.4209	22.5811	22.5811
Q9NWY4	HPF1	23.931	23.931	23.0815	23.0815	24.1049	24.1134	23.3159	24.1538	24.3222	24.3222	22.7324	22.7324	22.7495	21.9364	21.3981	21.0649	22.9099	24.3615	23.8111	21.917	22.3246	22.0396	23.9564	23.9564	22.9867	22.9867	21.9396	22.67	22.754	22.754	22.6423	22.6423	24.1218	23.9845	22.5908	22.5908
Q96ES7	SGF29	23.5666	23.5666	24.1801	24.1801	22.7728	23.0122	22.4922	22.4922	22.636	22.5761	22.5027	22.2712	21.8459	23.5615	21.7166	21.3336	22.2748	22.2748	23.1241	23.7728	23.5423	26.0413	23.2775	23.2775	22.6223	22.9729	23.0127	22.847	23.2674	23.3628	22.3782	22.6435	22.5572	22.5572	22.5929	22.5929
Q9H892	TTC12	23.3259	21.8268	21.2382	22.7773	22.152	23.1393	22.6491	21.2542	23.2376	23.2376	22.3407	21.8745	22.5036	22.5412	22.4191	22.4191	23.0783	21.679	23.3804	21.3597	22.4577	22.4577	21.5313	21.3682	22.2527	22.9687	21.7539	21.9031	22.543	22.543	22.0517	22.0517	22.6869	22.5119	22.6176	22.6176
Q9NYL2	ZAK	23.8992	23.8992	23.7848	23.7848	23.5373	23.6564	25.2424	26.1265	24.5427	25.8345	26.0946	24.8835	22.5689	22.7231	21.4923	22.147	24.2603	22.9822	23.7291	23.7217	23.5272	23.5788	23.692	23.692	23.2686	23.1074	23.5287	23.5385	23.3863	23.3863	21.8046	22.1366	21.6178	22.0675	22.636	22.636
P82675	MRPS5	24.9415	23.3138	22.6957	23.8305	23.0881	24.5815	23.7884	22.2034	22.9245	23.6168	22.532	22.532	21.569	23.55	23.9502	24.3234	23.823	23.0995	22.0414	23.7204	23.3719	25.53	22.5132	22.5132	22.8912	22.8912	23.1476	24.8024	23.6147	23.9651	23.7359	23.7359	23.4505	23.2002	23.3228	22.6367
Q96JM3	CHAMP1	23.0599	22.1806	21.822	22.9986	22.7178	22.7178	22.1293	22.1293	22.682	22.682	22.3062	22.3062	22.9703	22.2508	21.9392	22.129	23.056	24.1892	22.2889	22.2889	22.246	22.4933	21.9479	21.9479	22.8489	22.9259	22.5847	22.5388	22.239	22.239	22.197	22.197	22.1036	22.4977	22.6408	22.6408
P60602	ROMO1	23.5075	23.7502	23.6446	23.8019	23.4958	23.4958	22.4258	24.9301	25.3129	25.3129	23.4778	23.4778	23.8029	23.8029	24.3981	24.2046	24.352	24.352	22.4434	22.4434	23.8499	23.8499	22.6337	22.6622	22.2129	21.6249	21.9272	22.124	24.1156	24.1156	25.3446	25.3446	23.894	23.894	24.1374	22.6493
Q9NZN4	EHD2	27.5461	28.6353	28.1439	26.6205	28.1883	27.1779	21.7146	21.2401	23.1946	23.1946	22.6807	23.1797	23.815	23.0759	21.9087	23.4063	23.5462	23.276	26.6583	27.4605	27.78	26.8274	24.1711	27.5007	22.1302	22.0138	22.1683	21.2625	21.819	21.8197	22.8573	22.8573	22.6197	22.1799	22.657	22.657
Q12899	TRIM26	24.2953	24.2953	23.878	23.9848	24.0771	24.7326	22.0178	24.7105	24.2913	23.6854	23.5658	23.5658	22.8075	22.8075	23.9679	23.9679	24.2299	24.4938	23.8053	23.324	23.7266	24.1861	22.7515	22.7515	23.6327	23.541	23.7965	23.7227	24.2945	23.0013	24.1453	23.3628	22.9353	23.3156	22.6589	22.6589
Q5VV42	CDKAL1	23.3737	23.3105	23.0249	23.0249	23.0516	23.0516	23.3148	23.3148	22.9253	22.9253	22.7189	22.7189	22.7724	22.9745	21.5459	22.812	24.1962	22.9511	23.2866	23.2866	23.383	23.383	21.0722	21.6024	22.6597	22.6597	22.9094	22.9094	22.7019	22.0359	22.8871	22.8871	22.5401	22.5401	22.6609	22.6609
O95059	RPP14	24.6916	23.6333	23.9381	23.9381	22.8409	25.5691	21.3989	21.8746	23.585	23.0346	22.5482	22.365	22.7731	22.9145	24.333	23.7821	23.1362	22.8929	24.7795	22.9929	23.648	25.0722	23.9209	22.8817	23.5186	22.7933	24.6334	22.9703	24.2239	24.3049	22.3535	22.3535	24.3254	24.3254	24.1666	22.6911
Q9NWZ5	UCKL1	23.2438	23.2438	22.2136	21.5627	23.4029	23.4029	22.1716	22.2363	22.3517	22.3517	23.6052	21.6258	22.1195	23.0243	22.2914	23.0066	23.0092	23.0092	21.0327	21.2261	23.0088	23.0088	22.2477	20.9762	22.4624	22.4624	22.8134	22.8506	22.3317	20.988	22.2102	22.2384	22.1196	22.1473	22.6922	22.6922
Q9BWH6	RPAP1	23.327	23.327	22.1015	22.1178	21.5082	22.1016	22.2319	22.2319	21.7528	21.7528	21.7448	22.6456	21.8571	22.9038	22.858	21.9772	22.7661	22.7661	21.6762	21.1622	22.5536	23.6136	22.1064	22.4601	22.4947	22.9115	22.4394	22.1606	22.8197	22.1222	22.9515	22.9515	20.9801	21.975	22.7127	22.7127
Q96HW7	INTS4	22.061	22.1747	21.3465	23.0411	22.5091	22.5091	21.7679	22.7056	22.4242	22.4242	21.5959	20.8306	22.2764	22.2764	22.717	23.6213	22.9912	22.4424	22.5217	22.5217	22.2776	21.7737	22.4914	22.4914	22.7142	22.7142	23.0717	22.6839	23.0132	23.0132	23.062	23.062	23.5885	23.5885	22.7199	22.7199
M0R3F6	SUGP2	22.2357	22.021	22.7069	21.9877	22.3128	22.2443	25.1261	25.1261	22.7679	25.1179	24.4176	22.7033	23.0222	21.9836	22.2261	22.3512	25.1358	22.4087	22.9421	22.9421	22.3988	22.8464	22.5134	22.5134	21.8708	21.8708	22.2887	23.636	23.1322	23.1322	22.8484	22.8484	22.3121	22.3121	22.7221	22.7221
K7EK00	FAM210A	24.6942	24.8174	24.3241	25.2981	25.812	25.812	26.6333	26.4346	25.0341	25.0341	24.7924	25.9162	23.9369	23.9013	25.3879	26.3407	24.1023	24.1023	25.022	24.9273	23.6007	25.8865	25.3518	25.3518	24.3199	24.4792	23.8005	24.8557	24.9611	25.298	22.7588	21.6425	24.2692	23.8552	25.0932	22.7394
Q9Y6X5	ENPP4	21.911	21.8537	23.1592	22.4381	21.844	22.1119	22.799	22.799	23.1513	23.1513	23.0261	23.0261	22.9011	22.9011	22.9	22.4397	23.3846	23.3846	23.1419	23.7078	22.9931	22.9931	23.2734	23.2734	22.801	22.801	22.7038	22.7038	21.2503	22.6457	22.5785	22.5785	22.4789	23.1534	22.7434	22.7434
Q9Y4K1	AIM1	22.6539	22.1295	23.0012	20.9356	22.9828	22.9828	25.708	23.3387	23.8057	26.3599	25.4645	22.883	22.3704	22.2354	21.8009	22.5227	21.9246	22.2271	22.6118	22.6118	22.7456	22.7456	21.7023	21.7023	23.3955	23.3955	22.3378	22.3378	23.1106	23.1106	22.517	22.517	22.523	22.523	22.7448	22.7448
P09104	ENO2	28.7379	29.4598	29.1751	29.1242	29.521	28.4134	22.5569	23.1632	24.1476	23.1023	23.9719	23.0805	25.1081	22.3221	22.3847	23.3244	23.1144	23.1144	28.4337	28.66	28.2733	27.9624	27.8606	28.0573	24.8872	25.0599	25.4997	24.3382	24.8822	24.7787	23.165	25.2018	24.7491	24.2549	23.7976	22.7451
Q9NW08	POLR3B	23.4306	23.4306	23.5244	23.5244	22.5632	22.5632	22.1152	22.4441	22.2491	22.2491	22.724	21.5326	22.7684	22.3933	25.1702	25.1702	22.9056	23.1955	22.1196	21.0269	22.4395	24.2921	21.7322	22.0448	22.7433	22.7433	22.193	22.193	23.0229	23.0229	21.6767	21.5835	22.6193	22.6193	22.752	22.752
H7C1M5	DNTTIP1	22.374	22.4613	23.2173	23.2173	22.61	21.4737	23.0151	23.0151	22.2521	22.6188	21.1819	22.6769	22.3249	22.3249	21.8767	21.2563	23.5292	23.1323	22.3907	23.4313	23.1697	23.1697	23.1257	23.1257	22.9073	23.5496	23.1484	23.5568	24.1729	24.1729	23.0693	23.0693	21.7489	21.8924	22.7611	22.7611
E9PQJ6	BET1L	23.3033	23.3033	23.3106	23.3106	23.325	22.0907	22.6925	22.6925	22.2982	22.5466	22.255	22.255	22.6179	23.3572	22.0945	21.57	23.8614	22.8728	21.026	20.8956	22.3648	22.3648	22.7795	21.2885	22.8253	22.5744	23.0329	23.3429	22.6719	22.6719	23.286	23.286	23.2108	22.7787	22.7714	22.7714
O75027	ABCB7	27.2263	23.2026	24.0208	26.3108	23.7247	26.7144	23.7371	23.5333	23.9838	24.0014	24.7139	23.0998	23.8192	25.084	25.4782	27.2263	24.7882	23.8789	23.1625	23.3151	24.0373	25.3968	24.4758	24.4758	23.3181	24.2808	23.3581	22.6921	21.9234	21.9234	22.798	22.798	23.5229	23.5229	22.7799	22.7799
Q8N392	ARHGAP18	25.8318	23.312	25.0474	24.9531	25.6203	26.2722	22.201	21.7443	23.5576	20.6531	21.4869	23.2355	21.0956	22.2809	21.8891	21.4589	24.6047	22.5874	22.1577	22.5428	23.5723	23.5723	24.0929	24.0929	21.8627	22.2311	21.8091	22.5209	21.8066	20.9538	22.3523	22.3523	24.0939	22.4859	24.0074	22.7816
A4D1E9	GTPBP10	26.7002	23.8158	22.9737	25.9142	24.699	25.9762	24.3834	22.537	23.8171	22.8513	23.7513	24.1717	24.0975	22.7956	25.6283	26.3102	23.7553	23.6987	22.9151	23.4783	22.8024	26.5003	24.1349	24.1349	23.0127	23.6647	23.0726	22.4303	26.3689	23.7688	25.3603	23.2257	24.445	23.3689	25.956	22.7873
Q9NQT8	KIF13B	22.0934	22.282	22.4989	22.4989	22.6566	22.6566	22.0919	22.0919	22.7165	21.8639	21.8005	22.0197	21.189	22.2352	21.9418	22.9381	21.5728	21.3398	21.1912	22.2179	22.8732	22.6789	22.0789	22.0789	20.3828	20.5665	21.7293	21.7293	22.763	22.763	23.3879	22.5886	21.5785	21.8005	22.7959	22.7959
C9J7M8	TAF8	23.0882	23.2418	23.1094	23.3975	23.5369	24.3661	22.1893	22.5749	22.0977	22.8504	22.3891	21.7022	20.9877	22.6834	22.328	22.2025	22.0958	22.0958	23.3612	23.3612	23.271	23.307	22.5704	22.5704	22.5617	22.5617	22.7779	22.7779	22.4638	22.4638	22.6513	22.6513	22.4732	22.0282	22.8102	22.8102
Q05682	CALD1	26.1977	27.7216	26.0466	26.5603	27.8999	26.8984	27.8129	27.6767	27.7201	27.2313	28.1402	27.4575	22.7155	22.68	23.4179	21.9513	23.2535	21.4571	26.2898	26.128	26.7917	26.1498	25.7415	25.9616	23.3653	25.3153	24.0197	24.0197	22.2794	21.5275	24.0175	24.0175	23.4279	23.4279	22.8112	22.8112
Q9Y6G5	COMMD10	25.7629	25.7629	23.1255	27.0763	24.8668	24.9699	25.4759	22.9377	24.7497	24.7497	25.5898	25.5898	25.4606	25.4606	27.9487	27.0747	25.3325	23.7334	22.4263	22.6874	25.3462	24.4814	24.3218	24.7919	25.402	25.4143	25.4194	25.2871	25.4127	22.7905	25.9853	23.7317	25.8093	23.6511	27.7076	22.8157
Q9Y2D4	EXOC6B	24.3699	24.3699	24.2136	24.2136	23.0956	24.3064	26.0867	24.1379	24.558	23.8173	23.9088	24.4134	23.0613	23.0613	21.7423	22.002	23.5146	22.6291	23.6724	23.6724	21.7477	23.9947	22.8412	22.8412	21.9028	21.9028	22.8244	22.8244	22.4635	22.4635	23.2984	22.9367	23.0617	21.8322	22.8183	22.8183
Q8IVH4	MMAA	21.7687	22.7176	21.3892	21.0461	21.8272	22.2497	23.4546	23.1476	23.4749	23.4749	22.927	22.927	22.1652	22.993	24.088	24.4003	23.0382	23.0382	22.5838	21.2746	22.0439	22.3544	22.1242	20.8004	22.3098	22.3098	22.8307	22.8307	23.555	23.3169	23.7261	22.5957	23.2598	23.2598	22.8201	22.8201
Q9H3L0	MMADHC	21.5171	22.0635	21.089	20.9371	23.6072	22.6183	23.1419	23.1419	23.2413	24.6145	25.289	26.0197	21.8766	23.1961	22.1021	22.6575	21.9754	21.4504	23.2475	23.2475	23.047	23.047	24.3705	23.5	22.4579	21.2309	22.9162	22.8591	23.1016	23.327	23.725	23.0933	22.359	22.359	22.8234	22.8234
P50542	PEX5	22.7433	24.1574	23.5814	23.5814	23.4266	23.3589	24.3909	23.9031	24.191	23.8889	23.5356	23.157	22.4826	23.3516	24.6466	24.6466	23.1109	23.1109	22.6974	22.6974	22.9615	22.9615	22.9282	22.9282	22.3515	21.9648	22.5892	23.3882	22.9975	22.9975	23.767	22.8133	23.1952	22.7258	22.8286	22.8286
H3BM79	AKTIP	22.0294	22.519	22.1369	22.6217	22.6348	20.704	23.9024	23.9024	23.2381	22.9626	21.8015	20.8209	21.9167	22.0211	21.9386	21.7412	24.016	22.7686	23.3112	23.3112	22.9506	22.9506	23.0229	23.0229	22.6428	23.2246	22.8502	22.8502	21.5238	21.3729	23.7831	23.7831	23.886	23.3502	22.8374	22.8374
Q14573	ITPR3	23.2775	21.7606	23.4946	23.4946	24.5294	23.3774	21.896	23.3516	22.2918	21.0557	22.5133	21.82	21.4764	23.4895	22.1548	21.2828	22.3275	22.3275	23.0223	23.0223	22.8314	22.8314	23.0461	21.2155	22.6991	22.6991	22.5976	22.5976	22.4828	22.4828	22.5765	22.2684	22.6655	22.2616	22.8381	22.8381
Q460N5	PARP14	22.4012	23.0922	23.7334	23.7334	21.3835	21.0568	25.4583	23.8702	23.3001	24.7853	24.7013	22.8383	23.1125	22.6453	21.5173	22.8083	23.2454	23.2454	23.2593	25.6299	25.0282	24.8755	25.0903	25.0903	23.3504	23.4629	22.7458	21.1685	22.8227	22.8227	22.7528	22.7528	22.9688	22.9688	22.845	22.845
P20962	PTMS	21.8523	21.6471	22.8457	21.8815	23.0538	23.0538	21.3759	22.4881	21.5732	22.9517	21.1416	21.1416	25.7998	25.0829	21.2484	22.1181	23.7424	23.7424	25.0311	24.7095	24.3632	24.3632	24.2423	24.2423	24.2316	24.2316	23.3203	23.3683	24.8711	24.8711	22.3869	21.991	23.7579	23.7579	22.8459	22.8459
P48960	CD97	28.7041	29.4682	29.241	29.0979	28.7736	28.8104	25.3745	26.2174	25.2968	25.2069	24.6895	24.9461	20.8656	22.3249	22.6775	21.1938	21.9782	21.9782	27.1517	27.0526	27.0904	25.9922	25.2193	26.6849	21.4272	21.1172	22.6477	20.9558	23.3781	23.3781	24.1671	23.6908	23.495	23.3439	22.8529	22.8529
Q6PCB7	SLC27A1	22.4232	22.786	22.2049	22.2049	22.9684	22.9684	21.9453	21.092	22.9053	22.8507	23.3824	22.4258	21.6685	22.009	23.4359	22.4021	22.3731	22.5967	21.5619	22.1426	21.8456	22.6493	20.9271	23.2577	22.2112	22.3311	22.5949	22.1295	22.4405	21.3509	22.9629	22.9629	21.7435	21.9952	22.8584	22.8584
Q5T160	RARS2	23.4717	23.4717	23.5123	23.5123	23.4114	23.4114	24.8793	23.6376	24.0164	24.0164	23.9499	23.9499	22.9927	23.2812	21.1974	22.0619	23.9196	23.1602	23.0795	23.7724	23.4596	23.4596	23.5344	23.5344	23.4267	24.1049	24.0579	23.752	24.155	24.4317	23.8248	23.8248	23.5019	23.5019	22.8593	22.8593
K7ERD7	POP4	20.7523	21.6569	25.0014	25.0014	25.2532	25.2532	23.6185	23.6185	23.4255	23.4255	23.4824	23.4824	23.2472	23.2472	24.9702	25.1684	21.8345	23.0583	22.3236	21.9207	25.0271	25.0271	24.1388	23.448	23.6435	23.7188	23.3285	23.3285	25.0215	23.6548	22.9076	22.7136	22.9437	23.5714	25.3975	22.8648
Q3KQZ1	SLC25A35	23.3494	23.551	22.0402	22.5945	21.9492	22.4584	22.745	21.3406	21.8381	23.4277	22.9159	22.9159	22.9608	22.9608	24.3035	24.3035	23.2628	23.2628	23.7899	23.7899	23.5253	24.5335	23.427	23.427	22.3588	21.3624	22.3575	20.8764	23.1397	23.219	24.9553	23.6403	23.8797	23.6134	24.7711	22.8692
Q9BVL4	SELO	23.0356	23.2451	23.4548	23.2447	22.7152	22.7152	24.4798	23.9504	23.5329	23.9132	24.2131	23.2588	24.2847	24.3675	21.2914	21.6701	24.9671	24.6622	22.8394	24.0976	23.8802	24.6679	23.934	23.934	23.126	22.9733	22.9735	23.0112	23.7063	23.7063	23.9151	23.1113	22.9951	23.0565	22.8817	22.8817
Q86WA8	LONP2	23.4207	23.4207	23.3801	23.3801	22.8647	22.8647	23.6705	23.3969	23.3305	23.7373	23.1026	22.8054	22.9921	23.5036	23.4867	23.4867	23.9594	23.6493	22.8695	22.8695	23.473	23.473	20.4453	21.7662	22.6283	22.6283	21.621	21.3706	22.9781	22.9781	23.1196	23.1196	22.7605	22.9437	22.8876	22.8876
A6NJZ9	NOC3L	22.0679	21.7095	23.1431	23.1431	23.9725	23.9725	21.9628	21.2169	21.9402	22.4711	21.2504	22.3416	21.9905	21.9905	23.3178	21.6031	23.1573	21.4209	23.1179	23.7739	24.4718	24.4718	23.0085	23.0085	22.5865	22.5865	22.6761	24.1768	22.2412	22.2412	23.29	23.29	22.202	22.4921	22.8934	22.8934
O14802	POLR3A	23.2431	23.2431	21.2663	21.011	23.0957	23.0957	23.1137	20.4621	22.9466	22.9466	22.2814	22.6099	21.1848	22.7408	23.0786	23.0786	24.0222	24.0222	23.1087	23.0163	23.1615	23.1615	23.1511	23.1511	21.4405	22.4362	23.2507	23.6144	23.484	23.484	23.0311	22.3213	23.5612	23.5612	22.8951	22.8951
G3V1U5	GOLT1B	25.3293	23.7147	22.8344	24.7701	23.6144	25.0714	21.0278	20.7634	22.5016	22.8061	22.5077	22.2181	21.6014	21.6014	22.9877	22.9877	21.7788	21.7788	23.5459	24.2014	23.9258	24.5286	23.8513	24.2052	23.1288	23.2493	22.4772	24.4625	22.7081	22.9785	23.3857	23.4112	22.9769	22.825	22.9002	22.9002
O95816	BAG2	26.2262	28.3819	28.2546	27.2037	28.5652	27.0421	25.4157	25.2608	26.1292	25.7794	24.8308	25.4132	22.6513	22.6513	24.9869	24.9869	22.8217	22.8217	22.5916	23.2004	22.5061	22.5061	22.348	22.348	23.3045	23.3045	23.9724	23.8481	23.7861	23.7861	24.179	23.3111	23.3277	22.8632	22.901	22.901
Q8NB46	ANKRD52	23.4082	23.3202	23.7147	24.5144	24.0973	24.4814	22.7283	22.7283	22.531	23.6245	22.8334	22.3609	23.3357	25.525	22.0127	21.4563	25.1514	23.9287	21.624	21.624	22.3073	22.3073	21.8744	21.9372	24.1555	23.9587	25.1312	25.483	24.661	24.661	23.517	23.517	23.2656	22.534	22.904	22.904
Q8N5M9	JAGN1	22.5672	23.68	22.5511	22.9766	23.3173	22.226	21.6555	21.5174	20.8834	21.5793	22.2422	22.8582	21.4218	20.091	22.4608	24.2495	23.1975	22.6471	23.4879	23.4879	21.7414	22.1278	21.6917	22.8878	21.4009	21.2755	22.8199	22.8199	22.7703	22.7703	22.186	22.528	21.2126	21.16	22.9138	22.9138
E9PHH9	POLR3C	22.8027	21.9147	25.1612	25.1612	23.1249	26.395	24.4433	23.7468	23.3388	23.683	23.0219	24.9117	23.1689	23.5086	25.3681	26.3945	23.3276	23.6371	23.206	23.0817	24.9138	25.3406	24.8764	22.6561	23.724	22.2897	24.4689	22.8129	25.228	23.6436	24.9352	22.7134	22.4903	22.5315	24.8052	22.9303
Q96KA5	CLPTM1L	23.8899	23.5765	23.7779	23.8523	24.0346	24.0346	23.9549	23.9549	23.8691	23.2019	23.5716	23.5716	23.1644	21.4392	21.7097	23.5866	21.9626	22.146	23.4164	23.8813	24.4058	24.0914	23.432	23.432	22.7615	23.2544	23.5174	25.1266	23.0075	23.0075	23.666	23.6139	22.552	22.552	22.9307	22.9307
Q96EY5	MVB12A	24.2515	24.2515	25.5217	25.5217	22.3466	23.9318	22.6729	21.4486	20.4723	22.5575	21.9875	22.3609	22.324	22.324	23.851	23.851	24.5456	24.5456	24.2407	24.2407	21.9267	21.987	22.0587	22.0484	21.0535	21.2038	22.4542	22.4542	24.5121	24.5121	24.8948	24.8948	24.3253	23.2038	22.9312	22.9312
P49593	PPM1F	25.8516	24.837	26.3982	25.9347	26.9931	24.4039	23.8249	23.8249	24.6605	23.7647	23.3164	24.7846	24.8863	24.6374	22.8135	22.1945	24.1668	24.109	24.3086	24.4902	23.7805	23.7805	23.2989	23.2989	23.5527	23.5527	24.0206	24.0206	22.7727	21.6528	24.5133	24.5133	23.4576	23.1702	22.9313	22.9313
P04798	CYP1A1	22.8239	22.8865	21.9027	21.2763	21.9131	22.2292	23.2624	23.4319	22.0157	22.621	21.2152	20.8349	21.5602	22.9635	24.318	24.318	22.4437	22.8751	23.3006	23.3006	23.2443	23.2443	22.3571	21.5128	23.0611	23.0611	21.0992	22.1904	24.3108	24.3108	24.3843	23.6959	23.2379	24.9635	24.5097	22.9353
O15427	SLC16A3	24.512	25.2036	25.613	24.0347	26.1691	22.9872	21.7948	21.7341	21.4784	21.7613	22.3259	21.6198	22.6591	22.7232	23.0777	22.8354	21.8273	22.7794	23.5629	25.0463	24.4886	23.2155	24.0244	24.0244	22.3695	21.2594	21.6968	22.0497	22.4285	21.4801	22.7263	22.7263	22.1789	23.0165	22.94	22.94
Q14690	PDCD11	23.6917	23.3817	24.322	24.4122	23.6726	25.4239	23.317	23.6899	23.3098	21.0792	21.4777	22.466	22.286	23.5835	21.8401	21.8401	21.763	21.3715	23.0751	24.2017	24.0293	25.4767	23.9823	23.9823	24.5594	23.8135	24.6262	25.9031	26.0357	24.1481	25.4428	23.2513	20.4819	21.72	22.3813	22.9443
O95363	FARS2	21.1101	21.79	21.2881	22.2135	22.9883	22.9883	24.0017	24.0017	23.6977	23.995	23.5972	23.5972	23.4816	24.2611	24.1511	24.1511	24.6792	23.1316	22.8837	21.9235	22.0009	22.0009	22.5782	23.0007	21.9898	21.9898	22.48	22.48	22.2534	22.2534	21.041	22.6587	22.9107	22.9107	22.949	22.949
P55011	SLC12A2	21.6401	23.0407	24.2862	24.2862	22.7486	22.7486	27.7109	25.7283	26.8269	27.3588	24.9847	24.3707	23.3274	23.7562	25.7186	24.2841	24.0811	24.3067	24.1471	24.9276	24.7547	25.314	24.7378	24.5097	26.4795	26.5692	26.884	27.3654	27.2787	25.7011	22.8268	22.8268	23.6139	22.876	22.9518	22.9518
P09601	HMOX1	22.8982	24.4915	23.7133	22.6525	23.4746	23.5783	24.4025	24.9621	25.7432	24.9273	24.5732	26.7766	29.7796	29.6784	28.524	28.6852	27.8228	27.9951	27.2203	26.2811	26.4864	26.517	26.5709	25.415	27.0523	24.5112	26.0823	24.1687	23.6205	24.1312	24.912	24.9218	23.743	23.5135	22.9571	22.9571
H0Y714	IMP4	22.7335	22.6909	23.0043	22.6192	22.6477	21.0065	22.7588	22.2097	23.84	25.8692	23.8145	23.8145	23.4661	23.6549	21.4053	21.4008	23.6033	23.6033	23.4005	24.0365	25.1827	23.5384	22.2393	22.1387	23.6973	24.5715	25.6262	23.1788	23.9469	23.9469	21.9627	22.2523	23.9761	23.9761	22.959	22.959
E9PG22	CEP97	26.0615	26.0615	23.0638	25.1325	23.9134	24.9231	21.8251	21.8251	22.2034	22.2034	21.8845	22.3672	23.2915	22.5181	23.0463	23.0463	22.2724	22.2724	21.0945	22.0422	21.9273	22.6064	20.7731	22.05	21.6926	21.6926	23.0039	22.3425	22.4324	23.238	23.0006	22.8202	22.572	22.572	22.9637	22.9637
Q96EA4	SPDL1	24.0412	24.0412	23.9946	24.4972	25.4296	25.213	23.0678	23.9322	23.6116	24.4563	23.722	23.7048	22.8318	22.8318	22.5434	22.0985	23.4925	23.4925	27.0856	26.753	27.0805	24.8096	26.4997	25.508	23.3092	23.3092	23.9916	23.9916	23.6091	23.6091	21.8394	21.8394	22.5953	21.424	22.9666	22.9666
P67936	TPM4	29.6136	30.8784	30.6951	29.3448	30.8955	28.5942	30.0245	29.9222	30.1948	29.9776	30.1334	30.3858	31.9075	30.5102	29.9387	29.7953	30.9915	31.3591	30.9303	30.1841	30.2737	28.3225	28.6551	30.3644	31.8512	31.3288	31.2205	31.144	30.2266	31.1195	22.3922	22.4432	23.5248	23.6315	23.5842	22.9713
Q6ZXV5	TMTC3	23.8099	22.7849	22.5732	21.4641	23.5915	23.5915	21.6604	23.1109	23.0334	23.0334	21.5137	20.8128	22.9569	22.9569	24.0156	24.0156	23.4809	21.82	22.433	22.433	23.1437	23.9375	21.8134	22.0325	22.0858	22.0858	23.0813	23.0813	22.8062	22.8062	23.1339	23.1339	22.7205	22.2214	23.6025	22.9803
Q9HCY8	S100A14	21.1107	21.2947	23.8209	23.8209	23.652	22.489	28.8225	28.1843	29.2903	29.4765	29.2522	29.2036	30.7635	30.9091	29.082	28.7006	30.8299	30.5006	25.8186	26.1219	26.5312	26.1969	26.4381	26.5388	28.2176	27.8583	27.9515	27.8856	26.8757	27.5857	21.7897	21.6549	21.6968	21.9949	22.984	22.984
K7EPT6	TAF15	22.2811	22.2811	22.0688	22.0688	23.3663	23.3663	21.8824	21.8824	21.8107	21.6004	22.2115	22.096	22.8403	22.132	21.7623	21.7318	23.0371	22.4389	25.8512	25.8512	23.0756	23.0756	24.2593	24.2593	22.4537	22.4537	22.9923	22.9923	23.5747	23.5747	22.8731	22.8731	22.7489	22.7489	22.9854	22.9854
Q9NZM3	ITSN2	22.786	22.786	23.1059	23.1527	23.5806	23.2423	22.6573	23.2908	23.1258	23.0985	23.2102	23.0044	22.0266	22.0266	21.8478	23.2584	22.5041	22.5041	22.735	22.8275	23.0319	23.1496	22.876	22.876	23.1393	22.4792	23.1739	23.1739	22.5439	22.5439	23.7943	22.7681	22.7289	22.4529	22.9878	22.9878
P14678	SNRPB	23.591	22.3838	23.0692	23.0692	26.3269	26.3269	23.2565	23.2565	22.2286	23.6258	23.3468	20.7938	22.2573	22.2573	23.2639	23.2639	23.2439	23.2439	22.311	26.38	22.7426	26.6599	25.6255	25.6255	22.9162	25.0576	22.2721	24.3911	25.5978	25.5978	24.3957	24.3957	22.7821	22.4668	24.4461	22.9935
H7BYW4	GTPBP6	21.3886	22.8531	22.7979	22.3498	22.2698	22.7635	22.6813	21.4061	21.0699	22.0258	22.1805	21.9723	22.6842	22.6842	22.8626	21.1255	23.4806	23.4806	22.3543	22.203	21.6612	21.4104	22.1179	22.5042	24.0463	23.6121	24.088	23.4107	25.4486	25.4486	22.7755	23.0043	22.7349	22.7349	22.9993	22.9993
F8W898	POLR1B	24.4441	24.0257	23.9881	25.3921	23.4911	24.6465	23.2278	21.7635	22.8508	23.4004	23.4991	23.4991	20.7304	22.6555	21.8167	23.2017	23.3971	22.5835	21.3224	22.683	22.9926	25.2075	23.0175	23.0175	22.2816	22.798	23.2757	23.3699	23.3024	22.7714	23.1043	23.1043	22.4655	22.0696	24.0047	23.0026
A4D1S0	KLRG2	21.6585	23.6389	22.2412	20.9481	20.984	22.3328	22.1039	22.103	21.649	22.7497	21.1822	22.1528	24.8127	25.689	24.7142	24.7142	26.2152	25.7328	23.0833	23.0833	22.284	22.284	22.1032	20.9459	21.3684	20.6468	22.1704	22.2997	21.987	22.2526	22.6269	22.6269	23.0738	23.0738	23.0227	23.0227
Q12800	TFCP2	22.9987	22.9987	22.823	22.9312	23.3479	23.3479	24.4507	24.4507	23.8925	25.2619	25.2328	23.5906	21.443	21.443	21.8877	21.8147	22.7938	22.5561	23.6862	24.2653	25.297	23.6057	25.1776	25.1776	22.2231	23.8358	21.6384	22.2843	22.173	21.8701	24.2432	24.2432	22.8819	22.9897	23.0363	23.0363
Q8TDN6	BRIX1	25.5437	25.5437	24.4031	24.4031	23.9855	25.175	26.1321	26.1321	23.2388	25.4658	24.8486	22.7855	22.6841	22.6841	24.4875	24.7524	24.0315	24.2987	25.4571	25.514	23.654	26.7086	26.0215	26.0215	23.1426	22.1998	23.3852	25.0223	23.9956	25.5773	24.0344	23.2268	24.435	22.3643	25.0446	23.0453
Q9HD33	MRPL47	24.7571	23.8278	21.138	22.2936	22.9099	23.9891	23.1245	23.1245	23.6486	23.6486	21.5137	21.5137	23.3918	24.1436	24.7261	24.7261	23.1477	23.269	24.1109	23.4705	24.2605	24.5103	22.5476	22.5476	21.9123	21.4174	24.4898	24.5251	22.6966	22.6966	25.28	25.28	24.2428	23.0324	23.048	23.048
Q9NXN4	GDAP2	24.2176	23.1958	23.2515	23.7962	23.1418	24.153	23.44	23.44	23.375	22.9399	23.4392	23.3856	23.4495	23.5375	24.401	24.401	23.9054	23.5797	22.1239	22.0488	23.0783	23.0783	22.6191	21.7471	23.8053	23.8447	23.6101	23.6101	24.1268	24.1268	22.4187	22.0682	23.3856	23.3856	24.423	23.0614
Q7Z3T8	ZFYVE16	22.4937	21.3732	22.2991	20.1962	21.1475	22.293	22.5331	22.5331	22.9006	22.9006	22.654	22.654	22.3555	21.423	23.2432	21.1203	22.7837	22.7837	22.8614	22.8614	23.1175	23.1175	23.4862	23.4862	21.8837	22.3675	22.932	22.932	22.9747	22.9747	22.7883	22.7883	22.6092	22.2092	23.0661	23.0661
O60476	MAN1A2	21.9394	21.5799	21.5879	23.2086	23.9631	23.9631	22.7331	22.7331	22.6516	23.4506	23.4748	23.4748	24.5347	24.5347	22.2985	21.6828	25.3001	25.0126	22.4871	22.0603	23.4946	23.4946	24.2813	24.2813	23.8263	24.3797	24.5039	25.7253	25.1917	25.1917	23.3105	23.3105	22.8156	23.6687	23.0667	23.0667
Q8ND04	SMG8	21.1638	21.502	21.8935	21.8935	23.0123	23.0123	21.7112	21.2872	21.6017	21.0991	22.4084	21.3239	21.1337	23.2911	22.8898	22.9073	21.7102	22.4613	22.8311	24.018	23.2379	22.5794	22.7494	22.7494	23.0277	23.2583	23.4553	23.164	23.7172	23.7172	21.8693	21.1479	22.8268	22.8268	23.0701	23.0701
Q00587	CDC42EP1	23.1238	20.6122	22.086	21.1198	22.7666	22.7643	25.2741	25.2741	23.999	23.8861	24.2069	24.2069	21.5877	21.3484	22.4765	21.4796	20.7876	21.7419	24.2343	24.2343	24.114	24.114	24.7253	24.7253	20.6367	21.2799	22.5311	21.5694	22.8436	22.8934	23.1352	23.1352	22.762	22.762	23.0703	23.0703
O00519	FAAH	20.251	20.7957	22.4196	22.6976	23.0135	21.5768	23.6016	23.6016	23.036	23.6968	23.2694	22.8577	20.4349	22.8431	21.0729	21.8438	22.9032	21.4066	22.3924	22.3924	21.0154	22.7191	22.4068	22.1356	23.5411	22.9167	22.8528	22.8528	23.5586	23.5586	24.0056	23.3404	23.7094	22.8499	23.0715	23.0715
Q96GX5	MASTL	23.9806	23.9806	23.9211	24.6232	23.9676	24.7329	23.9163	23.9163	24.238	24.3884	24.05	23.1951	21.5621	21.8003	22.526	21.7191	23.245	23.245	24.2375	26.3344	25.9297	25.2309	25.1009	25.1009	23.5416	23.5416	23.2465	23.6925	23.975	23.975	22.5341	21.3896	22.1566	22.3193	23.0748	23.0748
Q12913	PTPRJ	24.1858	24.1858	24.399	24.399	22.7142	26.9765	21.7758	21.7028	21.8782	20.881	22.4514	22.5427	21.8264	22.2623	21.7761	21.6447	23.08	23.08	20.961	22.6358	22.3458	21.7739	22.8683	21.0114	21.393	21.3672	22.3831	21.4169	22.7555	22.0834	22.3285	22.3285	22.7966	22.7966	23.081	23.081
Q5JTH9	RRP12	22.4985	22.4381	21.3689	21.2051	22.2157	22.2157	21.8326	20.7255	20.8122	22.1987	22.9851	21.4593	22.2932	21.7415	22.2468	20.4459	21.63	22.2647	22.6848	21.8412	23.8089	23.8089	22.9557	22.6846	23.1669	23.1669	23.7888	23.7888	22.2535	21.4429	23.1646	23.1646	20.5855	22.1082	23.0813	23.0813
Q6UXV4	APOOL	27.4267	23.2466	23.0961	27.829	22.8906	27.5257	24.2748	24.8535	23.1903	23.6549	24.1235	23.7209	24.8807	25.0656	28.8865	28.8461	24.3446	25.3198	24.3623	23.3672	23.5918	27.4505	26.2707	22.7164	24.8234	22.8637	23.7531	23.099	27.104	23.8629	26.3441	23.696	23.8443	23.3464	27.9742	23.0862
P23610	F8A1	23.1796	23.1796	22.4363	22.4363	21.1041	21.3025	22.0707	22.0707	21.3576	21.1213	21.7255	22.6541	23.2451	23.2451	24.1364	24.1364	24.173	23.4167	22.6879	22.0555	23.4801	23.4801	20.431	23.0329	23.4151	22.3498	23.127	23.2791	23.8252	23.8605	24.1185	22.107	23.6668	22.315	23.0882	23.0882
Q9NXE4	SMPD4	21.0422	22.667	21.5716	22.7828	23.1074	23.1074	23.6561	23.6561	23.2396	24.5969	22.8302	22.8302	23.277	23.277	21.3925	22.6789	23.1934	23.1934	22.8826	22.8826	23.3814	23.3814	21.4871	22.3605	22.6182	22.6182	23.1977	23.1977	23.8746	23.8746	23.3184	23.3184	19.8652	22.0378	23.0938	23.0938
P48200	IREB2	21.0124	21.0124	22.8614	22.9074	21.271	23.6027	22.9104	22.9104	23.4438	24.2745	22.8505	22.8505	21.6752	21.4224	20.7146	21.3323	21.6585	21.6585	23.7791	23.7791	22.9474	22.9474	22.8685	22.8685	21.6136	21.6136	21.2947	21.2947	21.7046	21.7046	21.9582	21.4996	22.7069	22.7069	23.0986	23.0986
Q86U38	NOP9	22.8944	21.8724	21.9884	22.5657	21.8593	21.33	24.2217	24.2217	22.2716	23.4347	23.208	23.208	22.1304	20.7217	22.9828	22.2456	22.8717	22.8717	23.7388	23.7388	23.4848	23.4848	23.334	23.334	25.0842	25.0842	24.7421	26.1584	26.1257	26.1257	22.6574	21.7346	22.3098	22.3098	23.1	23.1
Q9Y5J5	PHLDA3	23.036	22.026	23.0557	22.209	21.5412	23.7021	23.6831	25.2916	24.2336	24.2933	24.1483	24.1483	21.9842	20.9498	22.3934	22.8361	22.7605	22.0849	21.1914	22.2251	21.9362	21.9774	21.8331	21.6923	23.2118	23.2118	22.3888	23.2947	21.7812	22.7868	23.7578	22.1364	21.8745	21.9793	23.1013	23.1013
Q9BWU0	SLC4A1AP	23.2905	23.066	23.8869	24.8578	24.4131	23.4038	23.8901	22.6209	24.4091	23.93	23.3087	24.5394	24.325	22.3194	22.4976	22.6446	23.8947	23.5375	24.0285	24.5619	24.7628	24.7628	22.4379	24.5575	23.708	23.5269	23.4179	23.5948	22.8892	23.4929	23.6443	23.6443	22.9226	23.9771	23.1016	23.1016
Q15021	NCAPD2	24.487	22.8908	23.1418	23.8714	24.2933	26.3351	22.33	22.33	24.2305	23.0615	22.9311	22.1508	21.8359	21.6898	23.599	23.6898	21.0284	21.0284	25.0608	25.2325	25.272	26.1669	23.3452	22.5239	20.5837	23.0005	21.5167	25.8887	20.8855	23.6796	21.3451	21.3451	22.3591	21.4281	23.3158	23.1064
P16070	CD44	29.9407	31.0587	30.6013	29.3674	31.0472	29.1407	30.6427	30.799	31.0496	31.2608	31.1371	31.1572	22.5458	21.2046	22.4488	21.6508	21.808	21.808	30.3473	29.9401	29.8423	29.0767	29.1125	30.2078	24.4027	23.486	23.7822	24.9463	23.6723	23.3374	22.8578	22.95	22.3853	23.0246	22.6722	23.1222
Q86W56	PARG	23.6333	23.6333	22.785	22.1113	23.8381	22.7991	23.1847	21.9546	21.8323	20.8092	21.506	21.5369	22.3576	22.1299	22.0179	23.7043	23.2554	23.2554	24.1503	23.178	24.3825	23.9834	23.3661	23.3661	22.7524	22.7524	22.9236	23.0629	21.1388	22.3296	24.6411	23.1154	23.0214	22.6788	23.127	23.127
Q8IUI8	CRLF3	21.6914	22.9685	23.3318	21.5541	23.5098	23.5098	22.7717	22.7717	22.119	22.4029	21.5769	22.5527	22.096	22.0662	21.8699	21.72	21.8664	21.6867	22.6147	23.0466	23.7152	23.7152	22.4033	22.2416	22.4341	22.4768	22.7715	22.5481	22.3753	21.8138	21.59	21.7436	20.8725	21.5651	23.1337	23.1337
Q9Y3T9	NOC2L	27.6226	23.8149	23.3257	27.5954	23.849	27.4351	23.1697	23.1697	25.0083	25.4125	23.6292	22.9793	23.7112	23.7112	25.4049	25.4049	23.1588	23.1588	23.3525	23.3525	25.1129	24.9238	23.1217	23.0203	23.2197	24.8131	23.8241	25.4613	24.984	23.1838	23.7064	23.7064	23.1954	23.4052	23.8166	23.136
B5MCA1	CFAP36	23.9037	23.9037	24.2889	24.2889	24.0515	24.0515	21.0343	20.4935	22.9418	21.4635	20.769	23.0784	20.9498	21.8502	22.082	22.9132	22.369	22.3159	23.4096	23.3625	23.4013	23.4013	21.9687	21.8018	22.815	22.815	23.1704	23.1704	21.6328	21.5824	23.0657	23.0657	23.2114	23.1895	23.1361	23.1361
Q15120	PDK3	22.9926	22.9926	22.8378	20.747	21.0835	22.6402	24.5652	24.6672	23.888	24.4123	24.8293	24.1212	23.6074	23.6693	22.0503	22.6177	23.7128	23.4666	21.8424	22.4114	22.0871	21.2632	22.2219	21.4643	24.4741	24.5343	24.044	24.1613	25.2832	24.2311	24.8428	24.8428	23.6959	23.6959	24.4269	23.1405
Q7LBR1	CHMP1B	22.6804	22.6164	22.4477	22.4629	21.5342	23.5307	25.6746	24.5688	25.4023	25.7368	25.2392	25.2392	24.2051	23.2503	22.4446	22.6137	21.8052	22.6215	25.5321	26.9285	24.0205	24.0205	22.2927	21.887	25.0288	25.3514	25.3712	23.6986	24.6304	24.6304	23.2549	23.2549	23.5953	23.5953	23.1423	23.1423
Q13613	MTMR1	22.2574	21.341	21.5134	21.7676	22.4091	22.034	21.7933	21.3149	21.8488	21.8753	23.148	21.2414	23.0999	21.7806	22.0759	21.347	22.75	22.75	22.018	22.3881	22.1541	22.0406	22.4217	22.2328	23.3242	23.3242	23.704	23.704	22.1483	23.6551	21.4028	22.492	23.0642	23.0642	23.1452	23.1452
Q6ZNW5	GDPGP1	22.0544	21.4234	21.7587	23.5498	21.7884	21.7884	22.4292	22.4292	22.0605	22.5353	22.667	21.2596	22.4437	21.8026	20.8244	21.2338	22.3418	22.9356	22.8871	23.3049	23.502	23.502	23.3934	23.3934	22.3011	22.3459	22.16	22.1253	23.2086	23.2086	22.6347	22.6347	23.0229	23.0499	23.156	23.156
Q9H1P3	OSBPL2	23.6939	23.0543	24.8916	24.8916	22.927	23.5088	23.4897	23.4897	22.4364	23.1563	22.9364	22.9364	23.4061	23.7213	23.651	23.651	23.0788	23.1709	22.6685	23.2074	22.3642	22.3642	22.8136	22.8136	22.7078	23.658	23.7904	24.5327	25.6272	24.3181	23.2179	23.5779	23.1724	22.7964	23.1637	23.1637
J3KNT0	FSCN1	26.8534	26.4664	26.5645	26.9767	26.3095	26.0491	23.7125	24.5448	22.4611	25.2003	24.1242	25.4666	22.9555	22.9555	22.8278	22.5565	22.8012	22.8012	31.1044	30.9835	31.2616	30.8498	29.9859	30.9702	23.4063	23.585	24.5559	22.7607	24.1985	23.5899	23.0682	23.0682	19.976	20.2651	23.1714	23.1714
Q14249	ENDOG	23.7139	22.8222	23.3543	25.4049	22.7587	23.2588	22.8546	22.9467	22.9379	22.9379	22.3743	22.3743	25.6426	25.4335	27.8513	27.7367	24.7915	25.4473	22.8734	22.9643	21.5189	21.4379	20.3587	22.5511	23.9385	22.7209	25.3081	23.6461	26.3258	23.9926	24.7935	23.7412	23.2961	22.6869	24.8586	23.1716
O43823	AKAP8	22.5371	23.897	24.3128	24.3128	24.3081	24.3081	24.1483	24.1483	23.3615	23.3615	24.823	23.5963	24.2832	23.9926	22.0809	23.0638	22.9366	23.5475	25.8666	25.8919	25.7489	25.0397	24.7806	26.5696	22.8174	23.6035	24.9689	23.8863	24.0898	24.0109	22.7169	22.7169	21.7085	23.0437	23.174	23.174
Q5SZ82	RMND1	21.7226	21.9467	22.5027	22.9668	22.0885	20.8502	22.0068	22.0068	22.4068	22.4068	21.2822	21.9823	22.4981	21.3017	23.5193	23.5193	22.4959	21.7214	22.1123	22.1123	22.3383	22.3383	22.0871	22.0871	26.0916	25.673	25.865	23.5006	26.2335	26.1396	23.7658	22.8178	24.168	24.7612	25.4485	23.176
Q9Y508	RNF114	24.483	23.7148	24.0931	24.0713	23.8829	23.8829	24.4209	24.4209	24.8118	23.4898	23.548	26.0165	24.4361	23.7646	23.619	23.619	23.1551	23.1551	23.6637	23.4526	22.9186	24.6368	24.1168	23.627	25.9011	25.058	25.8469	24.5933	25.6014	24.5924	24.708	23.9722	24.6922	24.6922	25.2955	23.1771
J3KTE9	CDH3	21.7827	22.6844	22.6402	22.1214	23.4147	22.3654	23.703	23.5139	23.822	24.0483	23.2945	23.44	23.2137	23.6721	21.914	23.6142	22.9186	22.9186	26.2839	26.3336	26.6724	25.3089	24.6475	24.162	23.1664	22.513	22.4997	22.3622	21.6597	23.9346	22.6738	22.6738	22.6403	22.5004	23.1783	23.1783
Q92930	RAB8B	23.5803	25.504	25.4312	24.8077	25.1809	23.9547	22.5077	22.5077	22.86	22.86	22.2356	22.4838	23.7852	23.3314	23.121	23.121	24.2246	23.9745	23.6755	23.9901	23.9265	22.5058	23.3464	24.091	22.4717	20.8685	22.255	22.0365	22.9634	22.3886	22.0216	22.0537	23.4045	23.6227	23.1876	23.1876
O14965	AURKA	23.1837	21.5913	23.5785	23.5785	24.5696	24.5696	23.4517	23.4517	23.3772	24.1931	25.2238	24.9353	22.4652	22.4652	20.8454	22.1548	21.7531	22.451	22.8136	23.4669	23.55	23.55	25.259	25.259	23.902	24.7473	23.6813	25.2786	23.2536	23.1904	23.6763	23.6763	22.0575	22.0575	23.1883	23.1883
Q8N5M1	ATPAF2	22.5605	21.4023	22.1762	21.4381	22.4547	22.4547	22.1757	22.5507	22.4089	22.4089	22.7774	22.7774	24.1387	23.6054	24.1172	24.1172	24.1494	24.1494	22.8422	22.8422	21.5924	22.3828	22.5995	22.5995	23.6435	23.9133	23.5732	23.5732	25.0426	24.181	24.3872	24.3872	21.8458	21.7414	23.1952	23.1952
Q8NBI6	XXYLT1	22.4245	22.2398	22.6625	22.6625	23.1547	23.1547	22.9451	22.9451	22.8277	22.8277	22.8184	22.8184	21.9139	22.1887	20.7746	22.5944	22.9284	22.9284	23.7564	23.7564	21.783	21.9022	21.4087	21.0574	21.8906	21.2492	22.9395	22.9395	21.7342	22.0422	21.8279	22.378	23.26	23.1168	23.1968	23.1968
Q69YU5	C12orf73	22.5055	22.5055	22.2828	22.0925	22.393	22.393	23.5267	22.8539	22.6403	22.6554	22.6148	23.6947	23.5414	22.8	21.7309	23.3625	23.0675	22.8023	23.3811	22.8341	21.3695	21.7004	23.1938	22.3344	23.2661	23.3797	24.4548	22.8515	22.6519	22.6519	24.3246	24.3246	24.1868	23.8417	23.1999	23.1999
Q9BYG3	NIFK	24.212	24.212	24.6106	24.6106	24.19	24.19	24.8314	23.5024	24.3915	24.6003	24.6153	23.7445	23.66	23.66	21.7389	22.2129	24.1221	23.6417	23.531	25.5631	24.1604	24.7377	25.7228	25.7228	23.4086	24.6115	24.1896	26.0625	23.8527	25.6213	22.8595	22.8595	23.456	23.1639	23.2023	23.2023
M0QZ28	DTNA	21.2076	22.8941	20.9366	22.0362	22.1385	23.0082	22.7824	22.7824	20.8906	21.9871	21.7565	21.7565	21.6771	21.2449	22.1211	23.9505	23.3764	22.2207	21.0561	21.0561	21.9326	22.467	21.0647	22.6034	22.7412	22.8848	22.592	23.1363	23.1523	23.1523	21.8598	22.3059	21.9859	21.9859	23.215	23.215
E9PCD7	MAN2B2	22.2189	22.6409	22.0485	22.0485	22.5048	20.893	21.8479	21.7176	21.6706	22.971	22.4535	22.4514	22.636	22.636	23.5559	24.7076	23.6544	23.6544	21.5743	22.5792	22.411	21.2751	21.2885	21.222	23.1232	23.1232	22.0632	23.7153	23.3258	23.5766	22.1777	21.5905	24.2857	24.2857	23.2212	23.2212
Q5VT66	MARC1	22.8504	21.8372	22.3838	22.7865	22.6707	21.4805	22.7559	22.7559	22.8804	22.9384	22.7474	22.7474	23.1653	23.0298	21.8216	21.3775	23.1528	23.5989	22.8122	22.8122	20.6159	22.4575	23.5525	21.595	21.5025	21.6231	22.7241	22.7241	22.7701	22.7701	23.4162	23.4162	22.8569	23.0966	23.2219	23.2219
C9JRD2	DNAJB2	22.8257	22.8257	22.581	22.581	21.6874	22.5784	24.1956	24.687	23.2112	22.9867	23.5601	23.3124	22.8911	22.8504	22.1645	21.7281	23.0323	23.0323	24.0347	23.1935	22.8241	22.8241	22.0744	22.4514	23.059	23.059	21.7375	22.3312	22.4108	21.6	23.1522	23.1522	23.5208	23.368	23.2265	23.2265
Q9UBP6	METTL1	23.6051	22.4924	23.4544	23.4544	22.7576	23.5434	23.8809	24.2064	23.954	23.7416	23.3968	23.4331	22.8759	24.2388	23.612	23.612	24.3516	24.3516	25.6325	25.4267	26.0391	26.7782	25.9948	25.435	24.3527	25.7039	26.0604	25.5664	25.1476	23.6871	24.9538	24.7691	23.6851	23.8711	23.228	23.228
Q96GD4	AURKB	24.3615	24.1335	24.176	24.5812	25.2957	25.2957	22.1374	22.6767	24.1406	24.5123	24.0156	24.0156	23.7742	22.8088	22.0477	22.0306	21.2347	21.9473	23.9801	24.2796	24.4166	26.2019	24.4014	24.4014	22.3188	22.5231	23.6501	23.6501	23.79	23.79	23.5523	23.5523	21.2205	21.9024	23.2288	23.2288
Q9BVQ7	SPATA5L1	24.5123	23.7695	24.1195	24.9423	23.6092	24.3195	23.581	23.2961	23.3556	24.1517	23.6855	23.6855	23.502	24.7812	24.3031	24.3031	24.034	23.9017	23.7489	23.7743	23.7588	24.2929	24.2738	24.2738	23.9148	23.2825	23.6039	24.9432	24.0297	23.7132	24.3923	24.1117	23.2634	23.551	23.2343	23.2343
Q6VY07	PACS1	24.9937	23.0908	22.6893	23.9511	23.4294	24.5839	23.2727	23.2727	22.2418	22.2418	21.7542	22.3264	22.2356	22.2356	23.3978	23.3978	24.5292	22.3155	22.8881	22.8881	23.0355	23.794	21.1959	23.6503	25.313	23.7233	23.9088	25.0143	25.7631	24.8803	24.1622	23.2683	24.309	23.3594	24.603	23.2349
Q8IU85	CAMK1D	23.0977	21.8645	21.5819	24.1803	22.789	22.789	24.0312	24.0312	23.093	23.8004	23.4939	22.9569	23.8209	23.4225	21.7134	23.304	25.3691	23.6599	23.8667	26.2168	25.0265	25.0265	25.0746	25.0746	22.4317	22.4317	22.2047	21.8469	22.539	22.539	22.3354	22.3354	22.3721	22.2473	23.2363	23.2363
Q9UBT7	CTNNAL1	24.9061	24.9061	25.3928	23.55	26.0615	23.8072	22.5005	20.7536	21.7101	21.4464	21.8805	21.8116	22.019	22.3551	21.6665	20.9713	21.015	20.9611	22.6927	23.0331	23.1646	23.1646	23.0149	23.0149	22.5823	22.9895	23.7032	23.7032	23.0968	23.0968	22.9201	22.9201	22.1355	22.1355	23.2405	23.2405
Q9NXA8	SIRT5	23.3943	22.0141	23.128	21.1009	21.2675	22.8095	25.4603	26.205	24.6278	24.2188	24.24	24.7347	20.9841	21.548	21.3906	22.599	23.5225	23.5225	23.9872	23.8962	24.6384	24.6384	21.5719	21.4764	22.4336	21.7094	21.8285	21.5929	24.3096	24.3096	22.142	22.3288	22.3552	21.8609	23.2407	23.2407
B1APM4	SOAT1	24.7072	24.7072	24.9665	22.918	26.9281	26.9281	22.6864	22.6864	22.5443	22.8148	22.6071	22.5654	22.0863	23.6913	22.1534	21.9365	23.3287	22.3017	23.0534	23.0608	22.5385	22.5385	22.5835	22.5835	21.8667	21.8667	21.9856	22.5987	21.438	22.1235	22.3069	22.3069	22.5012	22.1067	23.2437	23.2437
Q5T4S7	UBR4	25.3054	25.3054	21.4513	22.0892	22.8266	22.8266	23.4444	23.4444	23.3885	23.3885	24.551	24.551	21.5943	23.1693	21.783	22.3475	22.8653	22.8653	23.7171	23.7171	24.17	24.17	22.6079	22.2104	23.8304	23.8304	23.6128	25.656	24.2882	24.2882	23.4794	23.4794	21.9625	21.9625	23.2452	23.2452
P49247	RPIA	27.0289	25.6788	25.812	26.5459	26.0121	26.8806	25.0384	25.4626	25.579	25.1417	25.4748	25.5052	24.1782	24.1277	21.3963	21.6709	24.404	24.6378	25.4722	25.1995	25.2632	26.457	25.8625	25.2061	26.1681	25.7862	26.7249	26.3084	27.1467	26.0715	24.8684	23.6313	23.2424	23.7442	23.2482	23.2482
Q9H6R4	NOL6	24.6541	24.6541	25.1193	25.1193	25.9676	24.8712	23.5552	23.5552	24.2423	23.3066	24.3782	24.0713	24.1112	24.3197	22.4081	22.5082	22.7901	24.7799	24.1392	24.4222	23.988	23.988	24.1271	24.1271	24.6081	23.6238	24.9271	26.6529	24.5138	24.2737	23.7174	23.7174	24.1639	23.1121	23.2488	23.2488
Q8WUX9	CHMP7	23.4535	23.2517	24.1567	23.8996	24.5953	25.7771	23.3576	23.3737	23.9084	24.7758	24.3605	22.5168	23.8545	23.8545	23.843	23.843	23.1429	23.3269	24.1383	24.1383	24.1858	24.17	23.25	23.25	22.3717	22.7942	24.0717	23.6837	23.8251	23.1563	23.2746	23.2746	23.157	23.1899	25.0054	23.2492
Q9Y5B9	SUPT16H	23.4472	23.9408	23.3328	23.3328	21.7433	21.781	22.5461	22.796	23.494	24.1788	24.3655	23.776	22.6823	22.6544	20.3812	22.3942	23.5688	23.5688	25.0913	25.0913	25.6658	24.5493	24.5787	24.5787	24.9705	24.9705	23.2446	24.7852	21.0574	22.4134	22.9101	22.9101	23.0381	23.0381	23.2496	23.2496
Q8WW12	PCNP	24.539	25.6995	26.8615	26.1527	26.1975	24.9376	24.7613	27.0535	24.309	23.0719	23.7143	27.1217	28.2248	26.4875	26.8093	25.9364	24.5582	27.1611	26.9928	23.2753	25.1558	23.4253	25.8361	23.0158	26.4719	24.12	24.3167	23.9691	25.304	23.2956	25.9322	23.4699	25.0918	25.0918	25.324	23.2506
Q9H4I9	SMDT1	23.8912	23.3952	23.3519	23.2213	23.8312	23.8312	23.2768	24.0008	24.8649	23.6388	23.7149	24.4377	23.8831	22.8461	24.9138	24.2096	23.3609	23.7905	25.4787	24.228	23.9062	24.9112	24.7404	24.0902	25.2816	23.9118	24.4075	23.0077	23.7468	24.6399	23.8885	22.7859	23.8329	23.8329	23.2509	23.2509
F8W9X7	CCDC93	21.979	22.1169	22.9006	22.1552	21.8863	22.6043	21.9979	21.9635	23.3151	22.2072	22.4049	21.2351	24.4168	24.4168	23.0275	21.8811	23.5249	24.9864	23.8961	23.695	23.5465	23.5465	23.8727	23.8727	21.9854	20.6354	23.3707	23.3707	21.9547	22.2827	23.8476	23.8476	23.7664	23.7664	23.2521	23.2521
Q8WXA9	SREK1	23.1425	24.2968	24.2389	24.2389	22.7823	21.8092	23.0117	23.0117	22.2126	22.9176	23.031	22.8667	23.1417	24.8474	24.8066	24.8066	23.5178	23.5178	23.9444	23.9444	24.4141	24.4141	21.8036	23.7848	24.0128	24.0128	24.9532	24.9532	23.6412	23.6412	24.3144	24.3144	21.8959	21.2169	23.253	23.253
Q00403	GTF2B	24.1887	24.1887	23.8571	23.8571	23.6144	23.6144	25.6744	26.1625	25.7163	25.4563	25.3341	25.4924	23.5875	23.5633	22.2925	21.7063	23.3852	23.9869	24.081	25.4347	24.344	24.344	24.3611	24.3611	23.8574	23.4843	23.6511	23.6511	24.7994	24.0133	23.2824	23.2824	23.6438	23.2977	23.2539	23.2539
Q9UHW5	GPN3	25.3563	25.3563	25.225	25.225	21.5402	22.339	23.1912	23.1912	23.4015	23.4015	21.9545	21.8396	22.0888	21.4743	21.5254	22.3122	23.5491	23.5491	23.3711	23.7401	23.2897	23.2897	22.5566	21.422	23.3675	23.3675	23.7389	23.7389	23.2533	23.2533	22.9012	22.2143	23.3683	23.5126	23.2549	23.2549
Q5SRE7	PHYHD1	25.8652	24.8904	24.6796	25.9948	25.1775	25.5138	22.2817	21.6859	20.9929	21.9261	22.5393	21.661	22.5872	21.9582	22.3393	22.035	23.003	22.3638	22.5176	22.0264	22.3018	22.1282	21.9459	22.174	21.9777	22.746	21.5448	21.2181	21.9326	23.2323	20.8186	22.6135	22.2577	21.6553	23.2564	23.2564
P31751	AKT2	23.2236	20.6051	23.1496	23.1768	21.4581	22.3788	22.8716	22.8716	22.5097	21.8757	22.9794	22.9794	24.1497	23.541	21.7986	22.5633	23.7432	23.7432	23.1017	23.1017	21.9834	21.6853	22.7307	22.7307	23.48	23.4833	24.5858	24.5858	22.0792	22.8531	21.5739	22.4457	23.4525	23.1392	23.2611	23.2611
Q7Z4Q2	HEATR3	25.1572	22.4615	22.8584	25.1797	22.926	25.5989	25.9846	24.0132	25.2157	26.5534	25.5289	25.0847	22.7364	24.5444	25.2984	25.7624	25.043	24.3312	22.798	24.2928	23.7101	26.5729	24.7528	23.8844	22.7929	22.6833	23.1158	23.6914	24.09	22.7761	24.2164	23.2693	22.9165	22.0437	26.1979	23.267
Q92990	GLMN	21.6853	21.9822	22.1746	21.5798	23.5121	23.5121	24.6136	24.6136	24.4735	25.447	24.4603	23.5323	21.2742	22.3074	23.1064	22.6044	23.5765	23.1384	22.3695	23.4262	23.543	23.543	23.044	23.044	22.421	22.421	22.1756	22.7877	23.4471	23.4471	23.1374	23.1374	22.8357	22.8357	23.2687	23.2687
Q5VZF2	MBNL2	23.8846	23.8846	21.9882	21.4234	23.7918	23.7918	25.7065	24.3489	24.8217	24.553	24.768	25.8372	23.0198	23.0198	22.1018	22.0667	22.0385	22.243	22.9939	22.9939	23.2144	23.2144	23.2845	23.2845	22.7711	22.171	23.0874	23.3581	23.4002	23.4002	23.5822	23.5822	23.5522	23.1846	23.2717	23.2717
P52735	VAV2	23.8457	24.1957	23.9337	25.4219	22.7679	24.9362	23.7369	23.7369	23.7259	22.8292	23.317	23.317	24.6044	24.4183	25.1723	25.1723	24.9659	24.8847	23.2395	23.2395	21.7057	21.9137	23.7173	23.7173	24.7552	25.7887	24.1386	27.0601	25.6266	26.992	23.6428	23.6428	23.7569	23.7569	23.2814	23.2814
Q2NL82	TSR1	24.5942	23.2942	23.9815	24.2661	26.1879	26.1151	23.8994	24.3066	23.957	23.957	25.1413	25.1413	22.9612	22.6659	24.2533	23.9763	23.6289	24.2444	24.5904	24.9679	24.9859	26.1808	25.8647	24.3169	24.0113	24.0113	24.212	24.3551	24.1085	24.8795	22.4263	21.7532	21.6216	22.4145	23.2821	23.2821
O15066	KIF3B	24.2465	24.2465	21.3648	22.9294	22.9501	22.9501	22.4618	22.4618	22.4121	22.4121	22.5462	21.067	22.6706	22.6706	22.905	20.4812	22.7019	22.7019	23.3853	25.0934	24.7021	24.7021	24.5532	24.5532	22.2484	21.2493	22.8354	21.7964	22.2791	22.2791	24.011	24.011	23.2648	23.3639	23.2863	23.2863
Q96ST3	SIN3A	23.3635	23.3635	23.5317	23.5317	22.6121	22.6121	22.8547	22.0518	22.8034	23.0805	23.2664	22.5014	22.7016	22.7721	21.3685	21.1367	22.878	22.878	23.2876	25.7157	23.7207	23.7207	24.5879	24.5879	23.1444	23.1444	22.832	23.9737	25.7242	25.7242	24.1361	22.9607	23.0696	23.0696	23.2954	23.2954
F6V107	PICK1	21.854	22.379	22.5088	23.4877	20.6629	23.2115	23.8081	23.8081	23.4598	24.7338	23.7533	22.8475	23.6741	23.3776	22.5519	22.5947	23.9441	23.9441	22.433	22.3647	23.224	23.224	21.7719	22.6758	22.3384	23.1989	23.7904	23.7904	21.2158	21.207	23.7285	23.7285	23.5854	23.36	23.3003	23.3003
Q9BQ24	ZFYVE21	21.5782	22.1871	23.8481	23.8481	22.2434	23.1504	24.047	24.047	22.4668	21.5038	22.9671	23.4935	21.6843	22.1937	22.5785	22.3572	23.2671	23.2671	23.3624	21.9966	22.2101	21.9298	23.5933	23.5933	23.4935	23.4485	24.2863	24.2224	24.0405	24.0405	22.6924	21.8216	21.596	21.2292	23.3063	23.3063
Q53EZ4	CEP55	23.2403	24.4078	24.1329	23.458	25.2386	24.4603	23.3283	23.3283	23.7718	23.4668	23.7057	24.7006	21.4809	21.2751	23.9842	21.2485	22.375	22.3769	23.5746	23.1835	23.6709	23.6709	22.879	22.879	23.5159	24.1655	23.6816	23.4055	23.3594	23.3594	23.5628	23.5628	23.3589	23.3369	23.3189	23.3189
C9JZG9	UBE2H	24.2595	24.7713	26.1308	24.3067	25.5835	24.1745	24.0294	24.6229	25.6527	25.046	24.7461	25.3492	25.8662	26.8207	25.1997	25.0187	26.3664	25.6677	25.3253	24.43	24.9424	24.5895	25.2305	25.1771	25.3118	24.0526	24.7394	25.3746	24.8384	24.8384	24.4871	24.4871	22.273	21.9268	23.3243	23.3243
P82094	TMF1	24.731	23.7895	23.8957	26.9688	25.1636	26.8902	23.8979	24.4358	22.9915	22.8516	23.7253	23.7988	22.4971	23.7808	23.9545	24.1269	23.8692	23.8692	22.1965	22.1427	22.5822	21.1338	22.4612	21.3861	24.4291	24.1706	23.8425	23.8425	26.3635	23.9903	24.7583	24.1571	23.8158	23.8158	24.8362	23.3281
Q9BPX6	MICU1	23.1268	23.1268	23.5534	23.5534	23.0416	23.0416	24.8814	23.7588	23.5233	23.8441	23.2266	23.2266	24.2153	23.5211	21.8563	21.8082	23.7317	23.6904	23.4279	23.5914	23.4717	23.4717	21.7165	22.0133	23.0561	23.0561	23.1867	23.7207	23.2278	23.2278	22.7447	22.264	22.9864	22.9864	23.3312	23.3312
Q9NP66	HMG20A	23.3949	23.3949	22.0374	22.2484	23.1537	23.1537	23.6074	23.3635	23.877	22.857	23.3105	23.3105	23.6488	22.6576	22.9545	23.093	24.056	22.6505	24.7481	24.7329	24.4878	23.957	24.7188	24.7188	23.3721	24.4026	24.796	24.6619	24.1999	24.1999	23.8928	24.3155	23.2988	24.1253	23.3352	23.3352
O75157	TSC22D2	24.9888	24.813	24.5506	25.7774	24.3888	25.6258	24.1424	24.7064	23.5566	23.5566	23.5042	25.2431	25.8919	24.91	25.9757	26.0544	26.1954	25.1292	24.7557	23.9326	23.9292	23.9292	23.8523	23.8523	24.8472	25.0244	24.7167	24.201	24.8986	24.0919	24.1028	24.1028	23.9405	23.4209	24.9449	23.3449
Q96N67	DOCK7	22.2593	22.2593	22.9649	21.7886	22.1476	21.7843	21.9602	21.9602	21.2413	21.7678	22.8179	22.8179	23.5821	23.5821	22.5755	22.5398	21.532	22.8095	22.5269	22.5269	22.2459	22.2459	20.7673	20.7673	22.7641	22.7641	23.3092	23.7799	23.4203	23.4203	22.9932	23.4306	23.2536	23.2536	23.3473	23.3473
Q9UGK3	STAP2	22.1215	21.1075	23.0485	21.9492	22.8738	22.0064	21.4064	21.3302	21.6768	22.5304	21.971	22.8465	21.1915	22.7068	22.5394	21.9551	23.4344	23.4344	22.6141	23.5117	23.3868	23.3868	22.1931	22.2049	23.3073	23.3073	22.9758	24.5927	23.6442	23.6442	21.4812	22.0243	22.9864	22.9864	23.3573	23.3573
Q16512	PKN1	27.6021	25.6844	24.8893	26.9465	25.1657	26.158	23.4089	23.4089	23.2517	23.5624	23.3815	23.3815	23.1264	23.1264	24.0655	25.6526	23.9271	24.7799	23.1933	23.0127	22.9978	23.7349	22.7575	22.7575	24.008	24.8052	25.8871	24.1823	25.7717	25.9764	23.0149	23.0149	22.7234	22.7234	23.3612	23.3612
Q07666	KHDRBS1	22.182	22.182	22.1631	22.1631	22.4111	22.4111	25.936	25.936	23.9853	26.2546	23.6813	23.6813	22.3645	22.3645	21.6605	21.8134	23.816	21.5963	27.1071	27.1071	22.533	22.9903	26.6384	26.6384	23.7791	23.7791	22.7811	26.9836	25.8126	25.8126	23.1955	23.1955	23.7088	22.4769	23.3647	23.3647
P42226	STAT6	24.2753	24.2753	22.1114	21.0462	23.2015	23.6023	20.3757	22.7936	22.0551	22.0551	20.6368	22.3328	22.6471	21.4646	22.4091	21.9066	22.0352	22.2067	23.1754	23.1754	23.8698	24.0412	22.7198	22.7198	22.4241	22.6838	22.1867	22.2429	22.1235	22.1235	24.9842	24.9842	22.6815	23.4825	23.3661	23.3661
Q5VT52	RPRD2	23.5811	23.3996	24.0861	25.6537	23.4831	24.1298	22.2233	24.6033	23.348	23.7444	23.7532	23.9101	24.6249	24.0025	26.9956	26.9956	24.0134	25.2509	23.5426	23.3314	23.8081	23.8081	23.5695	23.5695	23.9649	23.6257	24.1725	23.893	24.3752	23.9188	25.7861	22.9908	23.5432	23.5432	23.3697	23.3697
Q7Z3K3	POGZ	23.6898	23.6898	23.8722	23.7539	22.5444	25.5157	21.9459	21.9459	24.0475	24.0475	22.3529	22.2412	22.5264	21.8112	24.6623	23.893	23.4296	22.8644	22.5391	22.5391	22.093	23.8598	21.4053	23.0519	20.7899	22.2224	22.4515	23.346	24.6258	23.6608	23.4309	22.4875	22.704	22.704	23.8342	23.3772
Q96JY6	PDLIM2	22.1328	22.7276	22.1729	22.679	23.1567	23.1567	24.2075	24.3024	24.8539	24.8676	25.2346	25.244	20.7233	22.5693	23.1977	24.0631	21.4293	22.0568	23.6487	23.9143	24.1561	24.1561	23.4453	23.4453	23.3129	22.8144	22.913	22.913	23.3807	23.3807	23.5373	23.2753	23.6775	23.4646	23.3772	23.3772
Q9P1Y5	CAMSAP3	23.1237	21.636	21.6182	22.0965	22.3323	21.8187	24.0615	24.0615	23.8595	23.8595	23.6554	23.6554	24.0356	23.8277	21.2344	22.4224	25.1851	25.1851	23.0362	23.0362	20.5748	22.4906	21.7085	23.1175	23.2794	23.2794	23.6618	23.6618	23.807	23.807	22.0258	23.0639	23.5442	23.5442	23.3867	23.3867
P56181	NDUFV3	22.8607	22.8607	22.9375	22.9375	23.5643	23.5643	24.2159	23.0568	23.8294	23.4387	23.0641	23.1094	23.2143	21.5218	22.3735	22.7181	21.8471	22.2999	23.7847	24.2112	23.8507	23.8507	23.8311	23.8311	23.4434	23.7836	23.5405	23.8935	24.0082	24.0082	23.4702	23.4702	23.6752	23.9363	23.3871	23.3871
P20585	MSH3	22.3998	22.2031	21.3819	22.1808	22.0811	22.0811	23.8002	23.8002	22.0206	23.2859	22.4717	22.4717	23.0146	21.2169	22.6606	22.2823	23.7506	22.1301	22.2984	24.9327	24.3162	22.162	24.7556	24.7556	22.0145	22.0145	23.2103	23.2103	23.271	23.271	24.1249	24.1249	23.481	22.542	23.3901	23.3901
Q96LJ7	DHRS1	25.9765	24.9667	24.6065	25.8646	22.842	24.5927	25.6402	26.0967	24.3574	25.1001	24.56	24.3897	26.8306	26.0543	27.4313	27.4723	25.7653	26.2112	22.6955	22.6955	22.4468	22.4468	22.4276	22.5203	23.6437	23.2922	23.8664	23.8664	26.3975	23.9091	24.3854	22.4046	23.6622	23.6622	23.3979	23.3979
Q9Y2R4	DDX52	25.4381	24.2719	24.6976	23.6482	23.122	25.83	25.3366	24.1683	21.6951	23.3859	23.418	23.6737	23.0668	23.8106	22.1045	21.9664	22.9089	23.4219	22.3667	25.3731	24.0798	23.7875	24.2032	24.2032	23.4665	23.6038	24.0403	24.3732	24.3348	24.3348	24.0901	24.0901	23.4701	22.1023	25.522	23.4011
P51948	MNAT1	24.9754	23.2046	23.7015	24.2276	24.9323	25.1803	24.374	23.5966	22.9173	23.9656	23.5829	23.7457	24.3248	23.7188	24.9418	24.9418	23.7441	24.1193	24.1189	23.6109	24.3693	24.0786	23.8668	23.8668	23.7217	23.5878	24.5228	24.8264	23.8844	24.1409	24.0033	24.0033	23.651	23.651	23.405	23.405
Q9H999	PANK3	24.7813	24.7813	23.3391	23.8796	23.5587	24.4089	21.8678	22.8073	23.5105	23.5105	21.2425	21.1973	21.2496	22.0182	24.7683	23.9961	23.5238	23.5238	23.0909	23.6064	25.033	25.033	21.7685	20.9687	22.5754	22.612	23.6339	23.6339	24.2968	24.2968	23.7203	23.7203	22.7537	23.7394	24.9208	23.4312
M0QZ22	SAMD4B	25.4924	24.2738	23.4828	25.0567	23.1944	25.1516	24.5687	23.5737	23.8859	24.7001	24.3562	23.4539	22.8321	25.3913	24.6797	24.6797	24.6051	23.8465	22.2502	23.5548	23.4491	23.4471	23.1515	23.1515	23.278	23.214	23.5492	23.3565	23.7355	24.4356	22.9534	22.9534	22.8719	22.9899	23.4347	23.4347
Q96QE5	TEFM	23.9341	23.9214	23.9079	23.7312	23.1532	23.9768	23.7929	23.2357	23.7215	23.7215	23.7589	23.7589	23.7663	22.8438	24.8624	24.3441	23.0956	23.684	23.1412	23.4136	22.9203	23.8714	21.2383	21.3222	20.2588	21.729	21.7581	22.703	22.989	22.7001	24.5989	24.5989	22.6105	22.6105	24.9997	23.4367
Q15397	PUM3	23.7665	23.7665	21.9259	21.3327	24.1435	24.6017	24.6394	24.6394	23.2921	24.2513	23.0566	23.0566	22.1197	22.775	22.0345	21.9697	25.2618	25.2618	24.0104	24.0104	23.451	23.451	24.2888	24.2888	24.0235	23.9109	23.8764	26.4632	24.9215	24.9215	22.9671	21.0611	21.97	20.8645	23.4438	23.4438
Q96LD4	TRIM47	24.6922	24.6922	22.0425	21.6733	23.8095	23.8095	22.1562	22.4269	21.2244	21.571	22.1013	21.3077	22.1995	21.9938	22.0903	21.8296	22.9364	22.9364	24.324	26.0621	24.3645	25.2849	25.0565	25.0565	24.1033	22.1047	24.0137	20.2825	23.1788	21.8083	23.2663	23.2663	23.4107	23.7618	23.4442	23.4442
Q5W0U4	BSPRY	21.8053	22.2559	21.7555	22.3681	22.0343	22.562	23.0705	23.0705	23.2312	23.1396	20.91	21.1856	22.8389	23.3355	23.2783	21.1187	23.555	23.015	22.7194	22.7194	23.07	23.07	21.2311	21.4294	23.5166	24.343	24.7857	23.213	23.2588	23.9482	23.1513	23.8455	23.8135	23.4717	23.4468	23.4468
Q9Y602	CSAD	21.5908	22.1802	21.4041	23.1605	21.4542	22.6447	22.7514	21.2417	22.1899	21.9279	21.716	21.9206	22.6618	22.6618	22.5638	22.9134	21.3617	21.9351	22.3305	21.7682	21.112	21.0275	21.9746	22.4354	22.3896	22.3896	22.6301	22.6301	22.8179	22.8179	23.3703	23.3703	24.6638	23.5559	24.1297	23.4485
O43670	ZNF207	22.2699	20.9627	22.5722	22.5722	22.0172	22.2646	24.0829	24.0829	23.5988	23.5988	23.0565	22.4246	22.6452	21.9308	20.8585	23.4981	22.22	22.1255	24.8222	24.8222	22.8493	23.1701	25.5561	25.5561	22.5614	22.5614	24.9114	24.9114	24.7391	24.7391	22.8212	22.8212	22.7231	22.7231	23.4528	23.4528
A6NHZ5	LRRC14B	21.6714	21.6714	22.6037	22.6037	23.9464	23.9464	22.6245	22.4918	23.7729	23.846	23.5588	23.7773	22.928	23.7994	21.944	21.5048	22.8227	22.9679	23.5525	23.5525	23.1447	23.1447	23.2097	23.2097	23.9101	23.9101	23.2763	23.3442	23.119	23.119	23.9005	23.9005	23.9513	23.9513	23.4566	23.4566
H0YNH8	UACA	25.5345	24.3429	24.181	23.6597	25.5545	24.8234	21.0653	21.6215	23.7961	23.389	22.3277	21.4134	23.9408	22.5704	22.8589	21.8904	23.1695	23.1695	24.5267	23.6179	24.4184	24.3159	24.0557	24.0557	23.6998	24.258	24.1182	24.1182	22.531	22.3534	21.7659	22.6581	23.3392	24.2753	23.457	23.457
P07476	IVL	21.9188	21.8853	22.9432	22.9432	21.2789	22.9337	26.7025	24.6291	25.0517	26.0133	26.3807	26.1818	21.9119	22.3666	21.5824	21.4589	21.5828	21.5073	22.3194	22.3194	22.5994	22.5994	23.075	23.075	22.0689	20.3717	21.7037	20.2308	21.388	21.8647	22.3617	23.0228	23.8363	24.0192	23.4593	23.4593
P21953	BCKDHB	20.8521	21.6347	20.2323	22.5544	20.055	20.055	25.3669	25.2186	24.4857	25.0271	24.3057	23.6699	20.2485	22.107	22.1174	22.0713	22.2753	22.2753	22.4798	23.0802	22.3315	23.762	22.289	22.289	22.0223	21.7453	21.8906	22.6268	23.3936	23.2083	24.668	23.8605	24.2631	23.3633	23.4608	23.4608
Q9NUL7	DDX28	24.0985	22.6726	23.2389	23.2389	23.4863	23.7743	23.7137	21.7702	21.9018	21.2076	21.6194	21.6194	21.9194	22.3423	24.0383	24.0383	23.8187	22.3635	21.7656	22.4589	23.4154	23.8833	22.5055	22.3186	22.1516	23.064	22.0151	21.5908	22.7906	23.4546	23.2633	23.1688	23.3696	23.3696	24.0185	23.4623
Q9H0W8	SMG9	25.024	24.4953	24.0181	25.9018	24.0898	26.7484	25.8165	24.3605	24.207	24.5972	23.2049	23.8943	23.8072	23.5162	24.5012	24.5012	23.5492	24.617	23.9598	24.0168	24.1593	25.1609	25.1185	25.1185	23.5911	23.6867	23.6843	24.8079	25.2033	24.5631	23.466	23.466	24.0963	24.0963	24.9634	23.4641
Q13555	CAMK2G	26.539	23.3597	23.6256	26.7735	26.0957	26.0957	25.6006	24.6742	24.6574	26.1927	26.1008	23.0752	24.6256	24.6256	24.2567	26.6786	24.8614	23.2421	22.398	24.8663	25.048	27.005	24.7499	25.0589	23.0118	22.9433	22.173	21.8241	25.801	23.6084	25.2658	25.2249	23.2385	23.9217	26.3667	23.465
Q96GK7	FAHD2A	25.2263	24.305	24.0601	26.0406	23.4333	24.8306	24.1262	24.4496	24.3254	23.6873	23.9535	24.7122	23.799	23.799	24.6871	24.6871	23.3621	23.5949	23.949	23.8258	24.0542	25.0671	25.312	23.2259	23.876	23.8852	23.7979	23.4215	26.0498	23.7425	26.2154	24.6259	24.5158	24.4045	23.4685	23.4685
Q14534	SQLE	22.9217	22.7	22.1023	22.1364	22.3583	21.7011	21.8405	21.9473	23.2663	23.2663	21.8825	20.4885	22.29	21.7899	22.3362	22.0929	22.5863	22.5863	23.1564	23.5303	23.3342	24.2149	23.2369	23.2369	25.8131	25.7295	24.905	25.9191	25.484	23.6616	24.278	24.278	22.8212	22.8212	23.4695	23.4695
Q9UNQ2	DIMT1	26.9776	26.5492	26.466	27.2125	26.573	28.0502	24.9817	26.0571	25.5987	25.3984	25.2727	24.8704	24.1514	24.3517	25.9276	25.602	25.0165	25.9126	25.1743	25.4449	26.3403	27.4816	26.6098	24.6821	25.1506	24.974	25.9207	25.9958	27.5521	26.092	25.239	24.574	23.9147	23.834	24.9929	23.4706
Q9ULX3	NOB1	23.1791	21.9406	22.8373	20.5968	23.1392	23.1392	24.0634	24.0634	23.4326	24.1075	23.6247	23.1067	21.4562	22.7184	23.8212	22.5147	23.3366	22.7853	22.3276	21.3101	23.4081	23.4081	23.3016	23.3016	21.082	22.1452	21.6779	22.1214	21.5359	21.7662	21.7426	22.0619	20.9169	21.5282	23.4718	23.4718
Q6JQN1	ACAD10	22.3861	22.2934	23.0703	21.3557	21.7032	21.1175	23.0332	23.0332	22.5398	22.5398	21.7046	22.3491	22.7374	22.7374	21.5998	22.4438	22.7394	22.7394	20.8871	22.067	21.4361	21.2057	22.7765	21.3644	22.6186	22.6186	22.9001	22.9001	22.9743	22.9743	24.3391	23.3922	23.9646	24.8159	24.1166	23.4794
E5RIH5	TTI2	21.9921	22.7813	21.0711	21.134	23.3732	23.3732	23.2425	23.2425	23.348	23.4325	22.9563	22.9563	22.7489	23.4209	24.2043	24.2043	23.6376	23.5356	24.0418	23.7027	23.642	23.642	23.4912	23.4912	22.5649	21.1743	23.2274	23.0252	23.1077	23.1077	23.865	23.865	23.0477	23.5196	24.6714	23.4916
Q9UFC0	LRWD1	24.82	24.1071	23.9675	23.9675	24.1371	24.1371	23.8833	23.8833	24.0499	25.2317	24.2183	23.1492	22.2055	23.9136	22.3906	22.5377	23.7184	23.4544	23.1807	23.1807	22.3895	22.2003	23.5911	23.5911	24.6543	23.9464	24.6496	23.8634	24.406	24.406	23.592	23.592	23.1594	23.5899	23.4928	23.4928
C9JP16	CRTAP	29.0583	27.404	27.5017	28.801	27.9561	28.8681	24.352	24.352	25.3914	26.0642	24.4347	24.9938	24.4977	26.2217	24.174	24.1525	23.7617	24.2529	26.642	26.1535	27.3055	27.3028	26.0436	24.8728	25.1454	25.248	25.6324	24.7396	24.213	25.244	25.2037	25.8025	22.9256	23.3525	24.2851	23.4955
P07602	PSAP	25.9784	26.3198	25.7869	25.8266	24.7109	25.3118	25.0787	25.2299	23.7223	23.7137	24.4978	25.2401	25.4327	24.715	25.2302	25.2302	24.8215	24.7577	25.3048	25.5903	25.393	25.9276	25.9823	24.6532	24.1821	22.9507	24.4425	24.2204	26.0018	25.0931	25.1935	23.7677	23.8696	24.4671	23.4981	23.4981
O60739	EIF1B	24.482	24.482	24.2427	24.2427	24.5529	24.5529	24.4227	24.5715	23.962	23.8188	23.9526	22.402	22.5024	23.8941	22.3245	21.6109	22.7653	22.7653	25.0692	25.2555	24.6965	24.6965	25.159	25.159	23.3727	23.0518	24.6689	24.5448	23.9718	23.9718	23.7473	23.7473	23.8636	23.7491	23.5	23.5
B4E0G4	PHF6	23.8117	22.1724	23.5029	24.251	24.5104	23.4621	24.1404	23.8819	24.5803	23.9933	23.7941	24.471	24.6536	23.1207	23.7991	23.7991	23.0143	23.8844	23.9335	24.1114	24.2413	23.2621	24.3476	24.3476	22.6148	22.6148	22.3533	22.3533	22.2626	21.3969	23.2798	22.5302	21.8835	20.2345	23.5029	23.5029
P24468	NR2F2	24.407	23.531	23.6891	24.6747	22.8379	24.6991	22.84	22.9904	20.524	21.7768	22.3557	22.7423	22.5387	21.6171	22.3838	21.3342	22.4171	22.8574	22.8155	23.16	23.0161	23.0161	22.4544	22.1391	23.8744	24.5158	24.2116	25.6217	25.48	25.3943	22.4306	22.4306	22.6456	22.6456	24.341	23.5033
B4DGX2	PIP4K2A	21.8827	21.1672	25.8664	24.0527	25.456	24.1867	22.4845	22.2352	22.6213	22.6213	22.981	22.981	22.9839	21.8163	21.5335	20.7761	23.2374	23.2374	24.1691	24.398	24.7962	24.7962	24.9022	24.9022	23.585	23.6766	23.3789	25.1227	24.3014	24.3014	23.512	23.512	23.3624	23.3624	23.5058	23.5058
Q8TED0	UTP15	25.6636	25.2542	25.3073	26.8702	25.6992	26.8917	24.7029	25.1954	25.3816	25.586	25.0124	25.3847	21.593	23.2074	22.3831	22.3832	23.6212	24.562	24.9836	24.8218	25.1325	25.339	24.8387	25.4436	25.5487	24.6231	25.1135	24.6572	25.7534	25.6737	25.1938	24.0835	24.1947	24.2018	23.508	23.508
P62070	RRAS2	25.2795	25.2795	25.2179	23.9836	25.5755	23.3753	23.3377	22.6627	23.4978	23.8202	22.9169	24.3143	23.3899	20.8212	22.6494	21.2915	21.679	22.0411	25.571	24.4203	24.3975	23.4682	23.526	24.4945	23.766	24.0768	23.6222	23.4542	23.8936	23.8936	23.0105	23.4176	23.5176	23.5835	23.5083	23.5083
Q9HCM4	EPB41L5	21.7738	23.1012	21.3088	22.4716	22.495	22.5145	24.2843	24.2843	23.4022	24.0442	24.1002	24.1002	24.0491	23.9861	24.6477	24.6477	24.4392	24.2465	20.8451	22.9842	23.0301	22.0258	20.88	23.3332	24.423	25.0157	25.2058	25.6741	24.1627	25.2306	23.4519	23.4519	23.6033	23.2772	23.5089	23.5089
O43924	PDE6D	25.7236	25.5226	24.4741	24.8807	24.3129	24.9886	25.3225	26.2419	25.5622	25.7176	25.8017	25.6649	25.3487	24.4328	24.7961	24.7961	24.0413	24.5942	25.0305	24.307	24.0228	25.1426	24.7068	24.7796	24.5215	22.94	24.0252	23.8711	24.8688	23.58	24.1783	24.0728	23.4858	24.0964	24.8394	23.5187
P35520	CBS	21.402	22.2539	23.1245	21.9881	21.7757	20.8821	27.4991	25.6295	27.3933	27.5258	28.1343	26.5517	24.6823	25.0011	21.7375	22.0361	24.5384	24.4968	26.1252	27.2293	27.0979	26.6966	25.9537	27.5252	26.9021	27.342	25.6777	25.8967	24.6776	27.0986	24.5406	24.1377	23.2418	23.2418	23.5266	23.5266
H7C0U0	PARL	22.2092	21.7023	21.8362	22.2893	21.2927	21.2927	22.1027	22.1027	21.6153	21.6153	22.0907	22.3872	22.7785	21.3334	21.3332	22.363	21.8007	21.8007	22.9387	21.6542	21.6637	21.6637	22.264	21.5545	21.6553	21.6553	21.6078	22.0862	22.167	22.7183	23.1876	23.1876	22.1509	23.5997	23.5273	23.5273
Q96CT7	CCDC124	25.151	25.151	23.9196	23.9196	25.0855	25.0855	25.6223	23.845	25.8219	23.6281	24.0618	24.4405	24.1229	24.1229	22.9937	22.3939	24.8903	24.6258	23.6836	25.8101	24.1279	23.1097	23.949	23.949	24.1827	24.3513	23.4589	24.0772	25.1311	25.1311	23.7079	23.7079	23.0692	23.6185	23.5298	23.5298
Q04446	GBE1	26.8132	27.612	25.9866	27.9802	27.5471	27.5896	25.292	24.5358	24.8531	25.8307	26.3964	24.0032	23.4664	23.5908	23.2726	23.2726	23.2691	24.2026	25.2799	25.4486	26.5114	24.6659	25.9679	25.9679	23.6746	24.9133	24.6666	26.1297	24.3494	24.2632	24.264	24.7669	24.9177	23.8884	24.6645	23.5336
Q15054	POLD3	25.3662	24.8386	23.9739	26.7657	23.1428	25.7067	24.4623	25.5497	24.0872	26.3388	22.9438	22.9438	24.843	25.1014	24.5407	25.035	23.4953	25.1	23.6697	23.6697	24.5784	24.9411	22.1502	22.6449	22.8865	22.8865	23.8367	24.6585	24.4238	24.1648	24.0355	22.9089	24.4799	24.4799	24.4386	23.5341
Q9NRR3	CDC42SE2	21.6365	23.0605	22.3711	22.7109	20.9557	21.8446	22.0573	22.3904	22.0196	23.5794	24.3038	24.3038	22.4026	21.5505	21.9615	22.2135	25.0703	25.1854	24.1944	24.1944	23.7514	23.7514	22.5444	22.0424	21.4388	22.8109	24.0412	24.0412	23.7232	23.7232	22	23.3298	22.9768	21.3566	23.5346	23.5346
Q9HD20	ATP13A1	21.4337	22.2197	20.7758	21.3299	21.3582	22.8113	22.2559	21.6215	23.3625	23.3625	23.2095	23.2095	20.5628	21.6622	23.5371	21.6074	23.5006	23.5006	22.8234	22.4711	21.5937	21.6448	22.0427	21.1952	23.8245	23.8245	24.8421	24.8421	23.626	23.626	23.5769	21.8814	22.7745	22.2868	23.5371	23.5371
P17706	PTPN2	24.12	24.12	24.3382	24.3382	23.8194	24.3094	24.5186	25.1505	25.861	24.9334	25.1221	24.7741	21.65	23.5537	23.2889	21.5453	22.5197	20.737	23.9023	24.0198	24.4182	24.8173	24.6962	24.4964	23.746	23.9997	23.989	23.989	23.7855	23.7855	23.7937	23.4476	23.4717	23.4717	23.5387	23.5387
O95239	KIF4A	27.9324	24.2443	24.5085	25.7999	26.0905	27.2697	24.2888	25.9981	25.9361	24.9376	24.9152	26.0644	24.8171	23.7237	26.0953	24.5642	23.5786	24.9027	25.5252	26.1108	26.2635	27.3954	26.5477	24.881	25.4674	24.6659	25.314	25.4446	27.4351	24.3086	23.7572	24.1191	23.1476	24.604	24.6486	23.5414
Q8NE86	MCU	25.0626	25.0626	24.8677	24.8677	25.3377	24.2706	24.9205	26.1103	26.0158	25.5125	25.6496	25.2944	23.9888	24.2386	22.3536	21.6927	24.0045	24.8766	26.679	25.2872	25.0069	24.3713	24.7667	25.1362	25.1721	24.7511	25.2298	24.7731	24.2085	25.2448	23.4471	24.5286	23.9097	23.8021	23.5424	23.5424
Q9Y5X1	SNX9	24.7458	24.4761	24.5909	24.8739	23.4777	24.6509	24.6488	24.5735	24.3637	24.5005	23.823	24.1093	24.4967	24.247	21.8575	23.3964	24.2474	25.0693	26.0723	25.7596	25.707	25.1064	25.2136	24.461	23.5816	23.9039	23.9956	23.9794	24.6072	23.6893	21.4988	21.6886	21.4413	21.5314	23.5426	23.5426
Q8WU76	SCFD2	21.5523	23.215	23.3815	23.3815	22.7235	22.7235	23.6114	23.6114	22.9254	23.635	23.3095	23.3095	22.3483	23.6956	21.6708	21.9533	23.7038	23.3403	22.9244	22.9244	23.3347	23.1634	23.0397	23.0397	23.134	23.134	22.8225	23.1832	23.1572	23.1572	23.793	23.793	23.2277	23.2277	24.3956	23.5483
Q9ULR0	ISY1	23.6571	23.6571	23.6132	23.2234	23.764	23.764	23.7498	24.4266	23.6956	23.6307	22.0695	21.9927	24.5836	23.948	23.3879	23.3879	23.7674	24.4502	24.4476	23.6539	23.7458	23.2123	23.637	23.8823	22.5358	21.4494	24.0133	24.0133	23.3909	23.3909	23.5376	23.6256	23.5516	24.2168	23.5502	23.5502
O00515	LAD1	22.3655	22.5043	22.8583	23.1123	24.1156	21.7728	26.6483	24.6908	25.2158	25.577	25.0833	25.1769	23.8652	22.8274	22.5429	22.0433	23.7775	23.7775	24.2492	26.7935	25.0162	25.0228	26.8955	26.8955	23.7425	24.8906	24.3504	26.721	24.1326	26.1577	23.3653	23.3653	23.8589	23.8589	23.5529	23.5529
O75448	MED24	25.7504	21.2968	22.1984	22.9807	23.6146	25.7774	22.3014	22.729	22.3404	22.3778	21.5832	21.5832	22.4392	22.4392	23.0127	23.0127	23.1503	23.1503	22.5509	22.5509	23.651	23.651	22.6947	23.4283	23.9703	23.9703	22.1952	23.2964	23.3556	22.9122	24.4104	24.4104	24.1414	22.3187	23.121	23.562
O00221	NFKBIE	24.9177	25.0841	24.845	25.192	24.2934	25.1893	24.1147	24.1147	23.7939	23.7939	23.8365	23.8365	24.0387	23.5173	23.6147	25.8202	24.0139	24.5598	21.9159	23.1574	24.1862	24.1862	23.5815	23.5815	22.979	22.6392	22.4277	23.1191	24.0014	24.0014	23.1881	23.1881	23.4598	24.0586	23.5693	23.5693
Q9NQ88	TIGAR	26.4925	25.4727	25.0152	26.2753	24.966	26.375	23.872	25.1244	24.7507	24.5883	24.6589	25.476	24.6464	24.6988	26.5638	25.9541	24.0945	23.9959	24.5819	24.1496	24.9385	26.5053	24.9223	24.4324	25.2062	25.2576	25.6213	24.4133	26.939	25.3915	23.5565	23.5565	22.9596	22.9548	23.5695	23.5695
Q13443	ADAM9	23.9594	22.2477	22.3042	21.1705	23.2439	24.4212	22.1342	21.4359	23.2715	22.4827	23.3124	23.3124	22.8854	22.8854	22.6839	21.1176	23.7241	23.7241	21.9767	21.447	23.9972	23.9972	22.9711	23.3068	23.4227	23.4227	21.3805	22.1932	22.8058	22.0001	23.8267	23.8267	24.2971	23.3886	23.5703	23.5703
Q9NV06	DCAF13	23.4108	23.4108	23.7069	23.9142	24.4951	24.6907	25.7199	24.077	24.7606	24.1174	24.8569	24.2921	24.0223	24.0718	21.0516	22.5978	25.0228	23.3366	24.3587	26.0131	25.2566	25.2566	24.1489	24.1489	23.9261	24.1586	24.9238	24.4806	22.9949	24.0103	23.7909	23.7909	24.0168	23.577	23.5706	23.5706
K7ESP4	DCAKD	23.5017	23.5017	22.4963	22.0194	23.2451	24.1144	23.5984	23.4555	23.2384	23.2384	23.6028	23.2954	23.3565	23.3199	21.4114	22.0006	23.5799	23.6369	23.2836	23.2836	23.205	23.205	22.1068	23.0259	23.7163	23.7163	20.9911	21.7876	23.6713	23.6713	24.673	24.673	23.6943	23.4783	23.576	23.576
Q15269	PWP2	25.2116	24.373	24.5403	25.2446	25.0787	26.6626	25.6796	24.6799	24.5777	25.1395	24.8373	24.8668	22.8821	23.2405	25.5513	24.4238	24.158	24.5025	25.0887	25.3513	26.1483	26.2241	25.1474	24.3746	24.549	24.5029	25.2387	24.892	24.6923	24.6538	23.7476	22.7529	23.7969	23.6709	25.3069	23.5765
Q9UNI6	DUSP12	27.0625	24.9611	24.9242	27.4817	25.1743	24.5636	23.7831	23.3986	24.4229	23.2743	24.0039	23.8541	23.4586	24.3361	24.6699	26.8244	23.8531	24.1284	22.7703	22.5922	23.6313	23.3196	22.9102	22.9102	22.9061	22.6722	22.4802	22.8111	23.5255	22.1453	25.7372	23.7524	23.3594	23.4162	24.2114	23.5779
O76024	WFS1	22.1456	22.1223	22.3904	21.9034	22.6736	21.6487	22.3501	21.4437	23.69	21.4646	22.3614	21.8543	23.1709	23.1709	21.4798	22.3975	23.015	23.3446	20.8562	24.2983	22.7779	20.5711	21.5191	22.4982	23.3332	23.2707	22.9396	23.5038	23.2704	23.2704	23.2128	23.2128	22.9723	22.9723	23.5783	23.5783
Q6YHK3	CD109	21.5064	21.5064	20.8675	20.8675	21.4049	21.4049	29.0684	30.0701	29.3519	29.2348	28.2732	29.044	21.5737	22.4151	20.3934	20.3934	21.5091	21.6652	30.7645	30.665	30.0931	30.6587	28.0606	30.0334	21.4959	20.619	20.6363	19.9183	23.3732	20.7576	22.9401	22.9401	21.3725	21.3725	22.7596	23.5852
P18440	NAT1	24.7167	24.7167	23.0002	23.0002	23.7108	23.7108	22.2307	22.8147	23.8323	21.3165	21.8829	22.1589	25.3113	25.7792	26.1769	27.1625	26.5802	26.3786	22.5982	23.653	23.0759	23.0759	21.7125	22.9688	22.3896	21.7485	22.6897	22.6565	22.7599	22.6155	24.9807	24.0128	23.8822	24.3194	23.5868	23.5868
Q9H2P9	DPH5	25.7534	24.5429	24.947	25.9907	24.6169	25.2628	24.1319	24.1319	24.1562	24.3092	24.4039	23.0173	22.5423	22.5423	24.5882	25.2286	24.6296	23.4606	23.7011	23.8959	24.0926	25.9642	24.8455	23.4292	23.0331	22.6989	23.2407	23.416	23.6735	22.8416	25.7576	24.0797	24.0687	24.0884	25.3005	23.5921
Q0VDG4	SCRN3	23.1044	23.1044	21.3794	22.1527	23.2836	23.2836	21.8226	22.4095	23.1713	23.1713	23.3797	23.3797	22.1996	22.1996	22.7728	22.4775	23.8288	23.8288	22.7008	22.7008	22.4242	21.9251	23.3475	23.3475	23.0661	23.0661	23.4747	22.768	23.6156	23.6156	23.4105	23.4105	23.5292	22.6446	23.5924	23.5924
F8WAK8	STAG2	23.9271	23.9271	23.2437	22.6476	24.1806	25.2653	24.3407	24.3407	23.9647	23.2656	23.6805	23.3992	23.07	23.4207	23.5667	23.5667	25.0624	23.2322	25.6893	25.6893	25.3971	24.6683	25.1939	25.1939	22.8109	23.9054	23.2237	25.4326	24.8871	24.8871	23.4252	22.9112	22.8545	21.2413	23.6005	23.6005
Q5JVF3	PCID2	23.5965	24.2893	23.5532	22.8474	23.7499	23.2517	24.7614	23.9776	24.3682	24.1972	23.6424	23.6785	23.579	23.579	22.0816	22.1711	24.0214	22.6007	24.2232	24.2232	23.8045	23.4624	23.32	23.32	23.7311	23.736	23.3604	24.333	23.5485	23.8986	23.7888	24.2667	24.1153	23.5097	23.603	23.603
Q9BVP2	GNL3	24.395	24.7004	25.0004	24.9011	24.2806	25.3543	23.5796	24.8622	24.277	24.0323	23.3828	24.5432	24.7682	24.2375	25.44	25.3321	23.9679	24.8912	24.3892	24.6022	24.4144	25.9116	25.384	24.2158	23.8578	24.1188	24.1062	24.1447	25.9272	24.5529	23.1641	23.1641	23.687	23.067	24.5592	23.6066
Q8TF05	PPP4R1	27.4098	24.8464	25.3218	26.7113	24.6539	26.8622	25.6559	25.5744	26.289	26.5783	25.5881	25.5426	23.0138	23.9411	25.6576	25.5733	24.1423	23.7703	26.2399	26.1439	26.3431	27.6099	27.097	26.5495	23.6546	24.2803	23.8192	24.2039	26.0278	25.1935	23.9975	23.3396	24.2388	23.7452	25.9541	23.6075
Q14692	BMS1	24.7352	24.0176	22.5458	22.4749	23.6713	24.9762	24.0444	24.0444	24.2182	24.3221	24.1517	23.7537	24.6013	24.6013	21.4797	21.5666	23.4395	24.5373	24.0664	23.3454	24.7089	26.4018	23.5769	23.5769	22.3482	24.5045	23.4692	25.3966	23.6222	23.6222	23.8649	23.9722	23.5561	23.8	23.6134	23.6134
G5E9A6	USP11	23.4676	22.8393	23.1976	23.1976	23.658	23.658	21.8313	21.8313	22.4714	22.4714	22.4745	23.1801	21.189	20.8287	21.7215	21.784	23.1993	23.1993	26.9167	27.1925	27.3842	26.0042	23.5397	27.2068	23.0933	23.0933	23.7579	25.4592	23.261	23.261	22.5401	22.5401	21.9579	22.0589	23.6138	23.6138
P23229	ITGA6	28.3411	27.269	25.654	25.9857	28.092	28.1722	23.6721	23.2506	24.1541	23.5092	23.2143	23.2375	24.4687	24.4687	20.5194	22.4579	22.1984	22.1939	28.9829	28.8372	28.4548	28.0642	26.0384	27.2923	21.5185	21.4139	22.1876	23.4015	23.7851	23.7851	25.1759	24.7942	23.4746	23.169	23.6158	23.6158
Q9BXB4	OSBPL11	20.4906	21.2917	24.1082	24.1082	23.1802	23.1802	24.8906	24.8906	23.805	24.9197	25.0098	23.4821	23.4257	23.4257	22.2829	20.9689	24.9572	23.2461	24.2784	25.0302	24.6976	26.257	24.2879	24.919	22.6489	23.7092	23.7011	24.2664	24.3256	24.3256	23.7258	23.7258	23.9688	23.2021	23.6188	23.6188
Q01415	GALK2	22.1132	22.9812	23.2757	23.2757	22.2693	21.6987	21.6168	22.5924	23.2514	23.2514	23.6687	23.6685	24.3968	24.2903	24.7763	24.623	23.9626	23.9719	24.0092	24.2379	24.4017	24.9411	25.1395	23.9493	23.9732	24.6721	24.3877	23.5003	24.5175	23.8844	23.6739	23.6739	23.5901	24.0631	24.4516	23.6233
B4DFI9	HUS1	21.7235	22.6587	23.629	23.629	22.3722	22.71	23.6317	23.5228	22.0029	23.0016	21.3524	22.2376	21.9761	21.0613	22.6084	23.3703	24.4102	24.4102	23.7806	23.7806	23.6516	23.7189	24.0494	24.0494	22.0513	22.9413	21.9166	22.4575	23.2797	23.2797	23.6267	24.1995	24.1585	24.1585	23.6252	23.6252
Q9NVE7	PANK4	26.2613	24.4466	24.4102	24.9392	24.4145	25.2151	23.8344	25.3729	24.539	23.649	24.7242	24.4889	24.3896	24.6167	24.5476	24.5476	22.9217	25.7187	23.7242	24.1511	24.5192	24.8082	23.4621	23.4621	22.7543	22.7543	24.9623	24.7487	24.0359	24.0359	21.7914	22.1694	23.9281	23.9281	23.6342	23.6342
Q8WVM0	TFB1M	21.9387	22.1795	22.4464	22.0276	23.6883	23.6883	23.6034	23.6034	24.0462	24.0462	23.7506	23.2166	23.6942	23.6942	20.2884	21.9036	24.4824	24.0302	24.236	24.3546	24.5811	24.5811	22.2772	21.3388	22.0995	21.1707	24.064	23.5785	23.9552	23.9552	24.7519	24.0271	24.17	24.17	23.6365	23.6365
Q9BUQ8	DDX23	21.4957	23.0926	22.1048	21.4786	22.3553	21.4918	22.0094	21.4765	21.7626	22.2871	23.6153	23.6153	22.2624	22.2624	21.1582	22.0931	23.1318	23.1318	22.1989	22.225	22.1926	21.9235	23.3948	23.3948	23.5508	23.5508	24.7479	24.7479	23.4615	23.4615	23.523	23.523	22.818	21.0132	23.6371	23.6371
P46821	MAP1B	29.9528	29.5632	29.4699	30.3822	29.6832	30.7641	21.8626	23.8758	22.5032	22.0729	25.5154	25.5154	21.8561	21.8561	22.6572	21.7593	21.931	22.3332	27.8633	27.6042	29.1426	28.6042	28.7331	27.5273	22.0669	22.0669	21.979	21.3419	22.1405	21.665	25.177	25.177	22.5465	22.5465	23.6372	23.6372
P62487	POLR2G	26.5081	26.5081	27.1502	27.1502	27.1756	27.1756	23.0354	21.6911	23.7122	23.7122	23.5579	22.0519	24.0044	23.9734	26.8231	26.4281	23.8499	23.8499	23.2883	23.2883	21.3681	22.8438	23.6331	23.6331	23.7839	23.7839	24.4444	24.4444	26.8988	26.8988	21.4161	21.8705	23.7185	23.7185	26.7752	23.6379
P29083	GTF2E1	24.4969	24.0171	24.7958	24.7958	23.6517	24.5267	24.3367	24.3367	23.6654	24.1227	23.9457	23.8234	24.8894	24.431	25.4873	24.7393	24.1439	24.6283	24.3553	24.0463	24.5094	24.5094	24.7901	23.9921	24.0964	23.9754	24.1042	24.1042	25.4198	23.9575	24.6955	24.2251	23.4209	23.2245	25.1716	23.6436
P63218	GNG5	22.7696	22.7696	23.9391	21.1094	23.2785	23.2785	26.5248	25.4995	25.8232	25.8431	25.7001	26.6866	26.4848	25.4652	23.7783	23.7783	26.4464	24.8475	24.6844	25.0469	23.2802	22.8415	24.1341	24.1341	25.6816	25.9455	24.8597	23.9865	25.0699	25.0699	23.1689	22.9428	25.0216	24.0748	23.6462	23.6462
G3V0G5	ANKMY2	22.7153	22.81	22.2035	20.7738	22.8407	22.8407	24.4963	24.4963	23.6568	24.4788	23.882	23.2506	22.6527	22.6527	21.3942	22.5025	23.6137	22.9763	21.9695	21.9016	21.7006	21.7569	21.7763	21.9263	21.8891	21.8724	22.6961	22.6961	22.6985	23.7031	23.7138	23.7138	25.0072	25.0072	23.6493	23.6493
E7EUP3	KAT7	22.0909	22.0069	22.3595	22.3983	23.8296	23.8296	23.8491	23.8491	23.4801	23.795	23.591	23.591	24.3476	24.3476	22.0679	23.0489	24.0472	24.0472	23.5381	24.4576	24.2387	24.2387	23.9401	23.9401	23.1747	23.7938	23.5635	24.6227	23.6352	23.6352	21.8162	22.6957	23.6705	23.533	23.6518	23.6518
P25098	GRK2	23.9396	23.7076	23.3828	23.3828	22.3732	23.6168	24.4582	23.7457	23.3292	24.2192	21.4244	22.3949	23.2815	24.761	23.7312	23.7312	23.9982	23.8492	22.1572	24.2671	23.8671	23.5522	23.581	23.581	23.8748	22.7516	23.289	24.5154	24.4463	23.3277	23.1718	23.1718	23.3198	24.0491	23.4599	23.6639
Q9BW85	CCDC94	23.6373	23.6458	22.0943	21.4386	22.7574	23.1955	23.8273	23.8273	23.5972	23.3813	23.098	23.098	23.836	23.3288	22.1332	21.2509	22.5245	21.911	22.1328	22.4282	24.1165	23.824	24.0211	24.0211	23.7666	23.7666	23.9899	23.9899	23.7081	23.7081	23.5475	23.1944	23.5814	23.5814	23.665	23.665
O43929	ORC4	23.8052	24.1764	22.9146	23.7805	24.1594	23.5534	24.2043	24.2043	24.3497	24.3799	24.3334	23.4298	24.075	24.075	21.4053	23.1995	23.6682	23.8103	22.0383	22.188	23.5387	23.5387	23.9497	23.9497	23.7351	24.4736	24.0237	24.2046	24.8256	24.8256	23.7643	23.7643	23.5835	23.6003	23.6666	23.6666
Q00613	HSF1	24.4546	24.4289	24.2471	25.5586	23.4073	23.4073	23.6594	24.0784	22.6881	22.6881	22.4126	21.62	24.4319	23.6423	25.5849	25.5849	25.2452	25.0777	24.4903	24.4903	22.0257	20.7719	24.2691	24.2691	23.8932	24.4245	24.474	25.0097	25.0064	25.0712	23.5673	23.6188	24.3411	23.2964	23.6676	23.6676
Q9BZL1	UBL5	22.8743	22.8675	21.6788	21.3047	24.4505	24.4505	28.0315	28.0315	25.0039	28.0114	22.6953	22.1314	23.1554	21.2186	21.6285	21.2746	24.1645	24.1645	22.9038	21.9392	21.6695	22.8996	22.5991	22.6327	21.35	22.7894	23.9504	23.9504	20.4457	23.1447	23.3498	23.3498	24.4377	24.4377	23.6676	23.6676
P55212	CASP6	24.757	24.757	22.4398	21.0937	21.3622	22.7892	23.897	24.7215	24.873	24.7382	25.0171	24.611	24.7767	24.7842	25.12	25.12	25.2047	25.1913	22.6787	22.0924	22.9828	22.6454	22.9534	22.4428	24.5525	24.4769	24.791	24.791	25.5659	24.8838	25.12	24.6443	23.4501	23.4501	23.6684	23.6684
Q8NC54	KCT2	21.0519	22.5998	22.3013	22.4741	21.1278	22.0588	22.4043	21.5869	24.2491	24.2491	22.8325	22.646	21.9248	22.3317	21.5271	21.9174	24.3348	24.5466	22.0125	22.9449	22.8607	22.0512	24.1076	24.1076	23.6824	23.6824	23.803	23.6358	21.6903	21.6421	23.7317	23.7317	24.3331	24.3331	23.6751	23.6751
O60885	BRD4	23.6783	23.3613	23.7354	23.7354	22.7642	22.7642	22.9535	22.0621	23.5635	23.5676	23.6051	23.6051	24.4783	24.4783	23.3772	23.3772	23.7495	23.3859	24.1846	27.5213	27.8014	25.7203	25.065	25.065	24.9598	24.9598	24.005	24.005	23.934	23.934	23.4826	23.4826	23.68	24.1899	23.6839	23.6839
Q93062	RBPMS	23.5992	23.5992	23.4526	24.152	23.1529	23.1529	25.4906	25.6221	24.3307	24.4056	25.257	23.7766	24.4886	23.5437	24.829	24.829	24.9175	24.1057	21.7298	21.7858	23.0496	22.9784	22.0342	22.6284	25.6428	25.6705	25.4247	24.709	26.507	26.0886	24.8013	23.5883	23.9888	23.9888	24.4643	23.6842
Q68E01	INTS3	22.1311	22.6456	22.5281	21.0541	23.359	23.359	19.7131	23.1258	21.7118	21.9195	23.433	23.433	24.8658	24.4643	21.5308	22.256	23.9995	23.9995	22.5144	22.5144	23.2521	23.2521	21.8436	21.3745	23.6458	23.6458	23.5305	25.4655	23.3279	23.3279	23.5419	23.5419	23.7156	23.7156	23.6917	23.6917
Q53T59	HS1BP3	21.5329	21.3557	23.3027	23.3027	23.08	23.08	23.7077	23.7077	22.6576	22.6576	23.6569	23.6569	23.3553	23.3553	22.2536	21.789	24.0919	24.0919	22.7588	23.3098	21.3815	21.5389	23.106	23.106	23.1053	23.4404	23.2457	23.2457	24.123	24.123	23.6844	23.6844	24.5055	23.3079	23.6919	23.6919
Q6ZRP7	QSOX2	24.4677	24.8372	25.5071	24.9678	25.6061	24.6197	23.1799	23.1799	23.1936	22.9294	23.0721	23.0721	22.4727	25.2204	23.9551	23.9551	24.1598	23.5546	22.5805	23.0753	23.9265	23.9249	23.7191	23.7191	23.1397	23.5318	24.047	25.1329	23.2607	23.9846	24.0772	24.0091	23.4892	23.3081	23.6936	23.6936
Q8IYB8	SUPV3L1	23.3385	23.8364	24.6488	24.6488	23.5698	24.2091	25.1651	24.1703	23.8172	23.9837	24.7064	23.8254	25.5029	24.6349	22.369	22.0615	24.9605	24.487	24.3853	23.2407	23.5999	24.1237	23.9225	23.9225	24.384	24.384	23.3068	23.6461	23.4639	23.4812	24.0173	23.8627	23.3935	23.3935	23.6948	23.6948
Q92922	SMARCC1	22.5937	23.4336	21.9753	22.4715	24.6033	24.6033	26.1072	26.1152	25.8883	24.858	25.1118	25.5589	24.4462	24.4462	22.4816	21.0744	24.508	24.6275	25.4435	25.197	26.2337	26.2337	25.1244	25.1244	25.051	25.8593	24.8372	25.9032	24.0303	24.0303	22.6399	21.3809	22.8528	22.2484	23.6969	23.6969
H0YCY8	CTSC	25.8138	24.8918	24.484	24.484	24.9064	23.8908	25.4987	25.0273	24.8177	25.0623	25.2233	25.6744	22.7028	22.2535	22.1682	22.3489	23.5664	23.5664	28.0669	28.2019	28.1945	27.8467	26.2984	26.0444	24.3664	24.4602	24.3183	24.0418	24.7083	24.1431	23.7485	23.7485	23.9977	23.6635	23.4338	23.6972
Q9HA77	CARS2	23.7164	23.7164	23.8319	24.2319	23.2991	23.9561	25.8482	25.1944	25.458	25.9381	25.5816	24.1881	24.3504	25.4022	24.2375	24.2375	23.9203	23.5989	22.353	22.1918	22.729	21.8311	21.8368	22.2401	22.1497	21.7602	22.6584	22.6584	22.685	22.685	23.4746	23.4746	23.737	22.9931	23.6982	23.6982
P05121	SERPINE1	28.6846	29.6581	27.5064	26.136	29.3593	28.2834	22.6253	23.1573	20.5393	22.3748	21.2407	21.0126	22.7146	21.7034	22.2436	22.0603	20.9425	21.7551	25.2252	23.3915	24.4694	24.4694	22.9041	21.2598	22.077	22.6177	22.2054	22.2133	22.6841	21.697	23.6402	23.6402	24.0775	24.0775	23.6986	23.6986
Q9NRX1	PNO1	24.8385	24.6253	24.7259	24.7573	25.7799	24.7903	25.5421	23.748	25.3585	25.2191	25.3166	24.2919	24.1143	24.1143	22.9244	22.9244	24.5602	22.3503	22.5826	24.7185	24.5434	24.4031	25.0151	25.0151	24.0074	25.034	25.2336	25.2664	23.276	24.8141	22.6674	22.4001	22.7529	22.3832	23.7043	23.7043
Q8IYQ7	THNSL1	24.4054	24.4054	23.5244	23.5244	23.7626	23.7626	23.9661	23.8122	23.394	23.46	23.4348	22.881	22.2113	24.7161	22.3986	21.5981	24.2281	23.2423	24.8371	25.5341	25.4292	25.465	25.2394	25.2394	24.6421	25.1386	25.2626	25.1146	24.8554	25.1102	24.0788	24.0788	23.8435	23.5843	23.7046	23.7046
Q96BN8	OTULIN	23.0067	22.9942	24.0519	24.0519	25.041	25.041	24.3162	24.9645	24.8133	24.3093	24.5717	24.2598	24.6449	24.6449	23.8632	23.8632	24.5696	24.157	24.5622	24.4844	24.2509	24.2509	24.4759	24.4759	24.5483	24.4207	24.1756	24.1663	24.8913	24.8913	21.8409	23.7054	24.5796	23.6974	23.7072	23.7072
O75865	TRAPPC6A	21.8926	22.0285	21.0943	21.4664	23.5561	22.0924	22.9627	22.1486	21.801	22.1666	23.2771	21.1871	22.584	22.584	22.9459	20.9042	22.9167	22.9167	21.6416	21.0611	21.8992	21.4702	20.3143	22.0605	21.3991	20.6455	22.677	22.5178	22.5954	21.1581	23.0771	22.7045	23.3243	23.3243	23.7094	23.7094
Q8WTS6	SETD7	27.1309	24.9111	24.5069	27.2533	24.5698	27.3228	24.1597	24.8998	24.5998	24.1009	23.9688	25.0491	27.4529	27.0958	28.4982	29.0405	26.0106	26.93	25.0702	24.4576	24.8934	25.5313	25.4975	24.0627	27.4301	26.729	26.1241	25.8444	28.6318	26.057	27.0566	24.4515	24.3199	24.4444	27.8065	23.711
P23743	DGKA	23.5795	22.1448	22.6884	22.2255	22.0545	22.1583	21.6313	22.4981	22.1574	22.0117	21.4715	21.4715	22.4096	21.951	23.404	22.0519	20.0836	21.808	21.2963	23.1896	22.5758	23.4655	22.5283	22.5283	21.7583	23.4081	22.3301	22.6482	22.4315	22.4315	23.6054	23.9449	24.3035	22.8249	23.7118	23.7118
O75818	RPP40	24.152	24.152	21.8889	21.9309	24.5036	24.5036	24.6338	24.6816	25.3101	25.5913	24.3299	22.9916	23.2982	23.2982	22.0083	22.3419	23.4764	23.4764	24.3762	24.3762	25.1699	25.1699	24.7501	24.7501	24.6672	23.6709	24.3265	25.1122	23.9959	23.9959	24.1748	24.1748	23.4002	23.2519	23.7135	23.7135
P54753	EPHB3	23.9451	22.3657	23.1295	21.823	21.9631	21.8283	23.2636	25.3407	23.0758	23.9099	21.6994	22.0534	24.6185	24.7262	22.5471	21.9228	24.6283	23.9282	21.8218	24.0434	23.0294	23.0294	21.1797	22.1439	23.3445	23.3445	22.9806	22.8915	22.3972	22.8649	23.313	25.1176	23.9033	24.5749	23.7149	23.7149
Q99418	CYTH2	23.4061	23.4061	24.1596	24.1596	22.3514	22.0398	24.3668	24.3668	23.5678	24.319	23.9299	23.7583	22.8938	23.875	24.6151	24.6151	23.5959	23.8243	23.4578	23.7451	23.6977	24.517	21.7096	21.7671	23.068	23.068	22.8316	22.8041	23.2687	22.3136	25.0027	23.4857	23.7877	23.4885	24.882	23.7175
C9J2U4	TAMM41	26.4945	26.2158	24.4235	26.019	24.6303	27.6267	23.5079	23.9344	24.0156	23.906	23.8342	23.9363	25.1117	25.9476	28.1494	26.4749	26.4643	25.9642	22.7662	22.5832	25.0217	25.0217	23.9832	23.9832	26.044	24.8609	26.5033	25.6169	27.8902	25.6922	25.1246	25.1184	23.9795	25.0673	27.3251	23.7236
Q9NTZ6	RBM12	24.2746	24.2746	21.2469	22.1758	23.6825	23.6825	25.2424	25.2424	25.0875	25.0875	24.6674	24.6674	22.7003	22.3308	21.0805	22.4283	24.574	24.574	24.2541	25.5633	24.918	25.6832	25.6809	25.6809	24.4344	24.2888	24.4846	24.4846	25.124	25.124	25.0075	23.9377	23.7503	24.6053	23.7244	23.7244
Q8NC96	NECAP1	22.1833	21.9111	23.6445	23.6445	24.5472	24.8134	25.0882	25.0882	24.267	24.267	25.394	25.394	25.8894	25.0647	24.8943	25.109	24.3869	24.3869	24.383	24.1779	22.0288	21.5086	23.2099	22.6286	26.0224	25.0421	25.681	25.6147	26.2214	26.094	20.9081	22.6041	25.1925	24.7465	23.7259	23.7259
Q8IWA0	WDR75	24.8711	24.6227	25.3263	24.7073	24.6583	24.4801	23.8208	23.8208	24.4988	24.7732	24.6667	24.6195	22.9226	21.7836	21.903	23.4631	23.4631	23.4631	24.3689	24.0456	24.6467	24.6467	24.4376	24.4376	24.3467	24.2896	24.3602	25.1202	24.7045	24.7045	23.8283	23.8283	23.7148	23.7148	23.7268	23.7268
Q13503	MED21	22.751	21.786	23.4329	23.4329	21.9601	22.9856	23.941	23.941	23.1843	23.4947	23.5933	23.4659	22.5863	23.4054	21.1596	21.8502	23.0352	24.0179	24.2876	23.5173	22.8563	21.6487	23.7401	23.7401	23.0741	23.0741	23.9137	23.9137	24.2082	24.2082	23.7322	23.7322	24.6829	24.0444	23.7312	23.7312
Q9H857	NT5DC2	23.4596	23.4596	20.7044	22.7559	23.96	23.96	24.7522	23.7681	23.9592	24.5476	24.1875	23.5276	22.8963	22.8963	22.781	22.7026	23.2095	23.2095	24.0397	24.0397	23.9057	23.9057	21.9333	22.8235	23.6576	23.0403	23.5956	23.5715	24.2255	24.2255	21.6082	21.6981	23.3226	24.258	23.7322	23.7322
P24928	POLR2A	24.1544	24.1544	23.0719	24.395	24.2248	25.0926	24.6281	24.6281	23.6572	23.6572	24.1487	24.1487	23.7147	23.3815	25.2011	25.2011	24.7261	24.7261	23.6306	25.9069	24.1105	26.2169	23.9649	23.9649	22.7425	24.0844	22.857	24.1507	23.8654	23.8654	24.1274	23.3072	21.5919	22.0402	23.7343	23.7343
Q8IXB1	DNAJC10	22.2688	21.7756	21.561	22.504	23.6682	23.7438	25.0245	25.5055	23.544	24.3907	25.0846	24.5817	23.6607	21.3929	24.4249	24.4249	23.7506	24.3407	24.9829	25.8174	25.3281	24.0579	24.6149	25.1794	22.2691	24.7901	25.0051	24.613	24.5979	25.7736	23.5622	24.8242	22.8568	22.8568	23.7395	23.7395
Q14155	ARHGEF7	24.3199	24.7047	24.2127	24.2127	24.3154	24.3154	25.5126	25.5126	24.1166	24.283	24.7829	24.6535	25.5857	25.3693	25.0737	25.0737	25.9857	25.6565	24.2857	24.4486	25.1316	24.031	25.2241	25.2241	24.582	24.1353	24.2861	24.5669	24.166	24.645	25.3741	25.5238	24.8182	24.3739	24.9857	23.7444
O43294	TGFB1I1	24.8297	24.6726	24.1736	24.7942	24.5966	25.3664	23.1026	22.1496	24.2003	24.2003	23.4677	19.7027	24.242	24.242	20.9848	22.8005	22.3764	22.1896	23.9082	23.9082	23.9159	23.9159	21.7033	22.4825	25.2917	25.2917	24.402	23.837	21.9961	22.3466	23.8436	23.8436	23.0649	22.3009	23.7453	23.7453
Q969Z3	MARC2	22.2529	21.5008	22.8319	22.829	22.5205	22.5205	23.1517	23.1517	22.9465	22.5816	22.8714	22.6625	21.6373	21.78	21.997	22.7349	21.7316	21.7316	22.2149	21.4602	22.5802	21.9023	22.1745	22.7414	22.9388	22.8971	22.0582	22.0582	20.9061	21.8639	24.1976	24.6445	25.2647	25.5727	23.748	23.748
F5H2J3	VMP1	22.0835	22.306	23.5711	23.5711	23.4139	23.4139	21.6152	21.5331	22.2271	22.2673	22.2769	20.7462	21.9337	20.9211	21.5408	23.3759	23.451	23.4252	22.2096	22.7732	21.9045	22.0617	21.0872	22.8714	24.307	24.4078	25.1146	24.6869	23.7275	23.7275	23.3719	23.3719	23.4061	23.5421	23.7486	23.7486
B4E1G1	DERL1	25.6388	23.0575	23.3504	24.8334	25.0984	24.425	23.0969	23.0969	22.8569	23.6755	23.3411	23.3411	23.1711	23.1711	23.8118	23.8118	23.7238	22.1795	22.6593	24.3512	25.1675	25.8903	23.9442	24.3581	24.4942	25.6139	25.1142	26.1586	25.138	25.6085	23.8508	24.8561	22.9785	23.1445	24.973	23.7511
Q9NWX6	THG1L	23.5299	23.5299	21.9485	22.4608	24.0603	24.0603	23.6185	23.6185	24.165	24.165	23.663	24.2872	24.4056	24.4056	22.8361	21.5054	23.7859	23.7859	25.2728	24.5357	24.3313	24.3313	24.4813	24.4813	24.1318	23.8166	23.7517	23.7517	23.0768	23.0768	21.9969	21.1435	24.098	24.7536	23.7518	23.7518
Q5JVZ5	ELMO2	26.5597	25.2684	24.8606	26.3891	26.4391	25.1701	21.9134	22.3751	23.6117	23.6117	21.5657	21.9792	23.9888	24.9501	21.8719	22.0386	24.0082	24.4239	21.6208	22.5345	23.2486	23.2486	23.0797	23.4345	20.4469	22.919	23.4836	23.3035	23.9528	23.9528	23.4946	23.4946	23.2419	23.2419	23.7524	23.7524
Q02241	KIF23	23.2051	23.2051	23.5129	23.5129	21.4853	22.3484	24.0161	24.41	24.0077	25.1499	24.1235	23.6835	22.9496	23.2794	22.1833	23.3721	24.0657	23.1286	24.778	26.5502	25.4679	23.7976	25.7509	25.7509	25.0064	23.7358	23.7874	25.391	24.7955	24.7955	23.9125	24.1154	23.0821	23.6501	23.7533	23.7533
Q9NPE3	NOP10	21.0659	22.4763	22.3039	22.4112	22.9767	22.7424	24.2849	24.2849	20.5785	21.0569	22.7475	22.8036	25.0184	24.0382	21.6492	22.0053	24.2604	24.2604	26.4325	24.3535	24.3045	24.3045	24.3923	24.3923	24.8615	24.8615	24.5708	24.234	24.6251	24.6251	23.6477	23.6477	24.0121	24.5266	23.7542	23.7542
B7Z6B1	DSCR3	22.8831	22.8831	21.7381	22.3981	23.4376	23.4376	23.0286	21.9557	21.4664	21.4664	22.4997	21.1941	22.2419	22.2419	24.7172	24.7172	23.2131	23.9848	24.1462	25.1978	25.2414	25.2414	24.7325	24.3504	23.6527	23.8624	24.1865	22.6264	23.9958	23.9958	23.925	24.5838	23.7812	24.135	23.7608	23.7608
O14981	BTAF1	24.9038	24.9038	22.1872	21.7996	26.0112	26.0112	22.6683	22.6683	21.5265	22.0003	22.3463	20.6704	22.4242	21.0353	20.3134	23.322	23.3142	23.3142	21.3522	22.0705	22.8369	23.7319	23.4471	23.4471	22.6058	22.5115	23.0805	23.0805	22.7638	22.7638	23.0669	23.0669	22.9786	22.9786	23.7653	23.7653
Q5R3I4	TTC38	27.0004	23.821	25.236	26.9029	25.3968	24.2463	24.1777	24.1777	21.3363	21.3363	22.7726	22.4054	22.214	23.0165	20.6551	21.3357	22.125	22.125	21.6968	21.2753	22.1096	21.5268	21.8152	21.6387	21.5748	21.2701	21.8033	21.2998	22.6243	23.257	23.5108	23.5108	22.5551	22.066	23.7685	23.7685
E9PJN0	ACOT8	28.636	23.8007	23.4662	28.5198	22.8819	27.9176	23.6792	23.592	22.3492	22.2236	23.2819	22.7537	22.9008	22.4824	28.7052	28.6166	23.7112	24.7891	23.0422	23.8159	23.7112	27.8696	27.2395	21.961	23.0954	22.3156	23.0893	22.9882	28.4525	23.7294	28.3801	25.1384	25.2819	26.0399	29.5925	23.7696
K7EJG0	MIR1199	21.756	21.8172	22.5189	21.5923	22.6018	21.7656	22.6997	21.8626	22.1689	21.7658	22.0441	21.5264	23.7736	24.64	20.9269	22.4345	24.1402	24.1402	21.8198	23.3341	21.9315	20.2554	21.9449	21.6867	24.2171	24.2171	24.7373	25.4145	24.9052	24.9052	21.1506	23.0633	21.3068	22.2069	23.7703	23.7703
Q99543	DNAJC2	23.246	23.246	23.8397	23.4662	23.8087	23.3104	24.338	25.1095	24.7341	24.6011	24.8462	26.2079	25.7412	24.5982	24.2699	24.3754	25.0414	25.4263	23.4809	23.3576	23.994	23.994	23.3948	23.3948	26.0178	25.6452	25.1818	25.9288	24.6052	24.2817	23.6094	24.112	23.2918	23.4098	23.9139	23.7707
P34059	GALNS	21.8318	23.3256	21.2639	21.2639	21.7966	23.0106	22.0604	22.5082	22.5119	23.2472	22.4581	21.7294	22.2063	23.0617	22.4988	23.0787	23.375	22.376	21.6246	22.8958	22.4828	21.3525	21.4894	22.6093	22.3352	22.3352	22.4872	22.4872	22.3038	22.3038	24.4219	24.4219	24.2608	23.053	23.3192	23.772
Q8IVM0	CCDC50	25.8473	26.8206	26.6529	25.8712	24.5014	26.086	24.1765	23.9957	24.4222	24.2978	24.1853	24.1853	21.0507	21.8378	22.6275	23.0719	21.4078	22.8382	24.5705	24.8754	25.3408	25.3408	24.6043	24.6043	23.3092	23.3092	23.3347	23.3347	22.8399	22.2997	23.1126	24.0822	21.9755	21.9644	23.7722	23.7722
Q9Y5S9	RBM8A	24.8513	24.8796	24.6736	25.6453	23.4619	26.7124	25.1481	26.2017	24.5669	24.7872	26.1171	25.4746	24.0554	23.6086	26.0756	26.0756	23.4479	22.0936	24.8113	24.0382	24.4812	26.4514	24.6541	24.6541	23.8493	23.7473	24.5314	24.3118	25.6381	24.7009	24.8534	24.8534	23.5268	23.6499	26.4353	23.7766
O95140	MFN2	22.6749	21.7205	24.6548	24.6548	24.1512	24.7214	24.0642	24.0642	23.5929	23.7169	23.3827	23.3827	24.9204	24.0891	25.6059	27.2205	25.4437	24.122	24.0808	24.0007	24.0459	24.0459	23.8814	23.1711	23.1192	23.2402	23.2946	23.0941	22.9854	22.9854	23.5429	23.5429	23.958	23.4033	24.5718	23.7899
Q15545	TAF7	23.286	23.286	24.1211	23.3476	23.6922	23.6922	23.6585	23.6585	22.9257	22.9257	23.4957	23.7675	24.1699	23.3133	20.9893	21.9874	23.767	23.767	23.9427	23.9427	23.6979	23.6979	23.3728	23.3728	23.8027	23.4796	24.0043	24.8505	23.4816	23.4816	24.2417	24.2417	24.6965	24.2947	23.7906	23.7906
P53701	HCCS	21.8675	21.462	23.4876	23.4876	24.2758	22.1404	23.9987	23.9987	23.864	23.864	23.3867	23.3867	23.664	23.0315	22.064	22.2949	23.565	23.565	20.9886	22.5315	21.7468	22.2101	21.8182	22.5729	21.8238	24.2305	23.562	23.6287	23.1077	23.1077	24.0359	24.0359	23.5942	23.6804	23.791	23.791
P83111	LACTB	28.4271	26.4157	26.4631	26.9066	25.0954	25.6997	23.261	24.8519	24.445	23.896	23.1116	24.29	25.7615	25.8863	25.9043	26.1497	25.5781	23.8473	24.4736	25.1429	25.2758	26.2603	25.5736	24.7416	24.0697	23.1142	25.2965	25.4708	24.6722	25.3128	25.2249	25.2249	24.0792	23.5414	25.21	23.7941
Q9Y2U8	LEMD3	23.0891	21.6759	20.9731	23.5608	23.5573	23.5573	21.8439	23.2979	23.5897	23.5897	23.688	23.1949	23.0807	23.0807	22.4372	22.5073	24.4423	22.9506	22.8707	25.1674	23.2328	23.2328	23.3671	23.3671	22.0375	23.4178	22.6925	24.7237	23.307	23.307	23.7208	23.7208	22.584	23.0775	23.7983	23.7983
O43913	ORC5	24.479	24.479	24.008	24.008	23.5326	23.5326	23.526	23.526	23.2098	23.7857	23.072	23.072	21.7663	21.7663	22.3904	22.4346	23.5193	23.5193	23.9134	23.9134	23.7076	23.8667	23.2135	23.2135	23.1791	23.1791	23.8736	24.3275	21.9127	20.9703	23.7072	23.7072	22.089	22.2916	23.8088	23.7988
O60678	PRMT3	22.8841	23.6	23.3585	23.3585	23.8377	23.5724	22.3793	22.3793	22.2498	21.6863	22.5112	22.5112	21.6838	20.8342	21.6554	22.1037	23.3721	23.3721	22.3422	23.5465	23.3487	23.2646	23.3619	23.3619	22.9003	23.0904	23.764	24.5084	24.1417	24.1417	24.142	23.6592	23.1953	22.774	23.801	23.801
Q99933	BAG1	21.1409	22.3778	21.6992	22.0605	22.9115	22.9115	24.5829	24.7181	23.5801	23.4267	23.3418	23.4581	24.1637	25.2898	21.1538	23.6384	25.9591	24.407	22.0753	21.3478	23.199	23.199	22.4378	22.4378	24.228	24.6316	25.3333	25.8856	25.8912	25.8912	24.3435	24.3435	25.4658	24.9283	23.8018	23.8018
E7EMN6	PPP1R2	22.9658	22.9658	24.4824	24.4824	23.5591	23.5591	22.8002	24.8009	23.5053	23.5053	22.0736	24.5648	24.8615	23.1757	21.9107	21.9936	23.3526	23.3526	25.3305	22.8316	23.6389	23.6389	22.2042	22.2042	24.8349	22.8362	23.3624	22.8362	22.4543	22.8961	23.6703	23.7718	24.9347	26.1182	23.5086	23.8034
Q6PL18	ATAD2	24.8271	22.9919	23.331	23.331	23.7143	23.6468	22.2347	22.2347	23.0488	23.0048	23.8357	23.8357	23.0763	20.3788	22.3056	20.8169	23.1206	24.1341	23.3442	24.6256	24.394	26.6048	22.587	22.587	24.5178	24.1995	25.5853	27.6875	24.0014	24.0014	22.2189	22.9491	21.9547	20.5599	23.8045	23.8045
P46734	MAP2K3	25.5656	26.8627	26.4885	26.1137	26.7936	26.0954	25.8675	24.7162	24.8835	24.9817	25.8069	25.0244	23.0879	23.2723	22.3374	20.1855	23.6816	23.2636	25.3814	26.7414	26.8582	24.25	26.6346	26.6346	25.1853	25.5476	25.3705	25.4172	25.0932	25.0932	24.5762	24.5762	24.0937	23.9495	23.8083	23.8083
Q6DKI1	RPL7L1	27.6052	25.5036	25.4775	27.6783	26.7737	27.6046	24.8558	24.0586	24.8801	24.7375	24.0557	24.5147	24.916	24.8054	25.0818	26.2166	25.735	25.1904	25.4519	26.0342	24.3493	27.8859	23.8537	23.8537	25.9246	24.5005	25.9692	25.1399	27.1691	25.4922	25.0513	24.0053	24.9208	23.8816	25.2017	23.8122
Q9H7B4	SMYD3	21.654	23.328	22.6007	22.5413	23.7036	22.5073	22.2571	21.9985	22.0391	22.5902	22.3921	21.3295	21.8527	21.5665	22.258	22.258	23.2603	23.2603	23.9553	23.3123	23.1348	23.9836	24.2487	24.2487	22.0672	22.6125	22.677	21.6444	22.8005	22.8005	22.1669	21.6685	21.9271	21.9271	23.8149	23.8149
P08621	SNRNP70	23.5615	26.0412	24.3117	24.9184	24.5124	24.6392	23.9224	23.9807	24.7611	25.0561	25.4992	24.654	23.1102	24.7813	22.931	21.5515	23.9315	23.8904	24.0601	23.487	25.6646	24.3735	24.0451	24.0451	25.1658	26.1528	24.0822	24.9885	24.1066	23.3034	25.1078	25.1078	23.7298	24.4552	23.8154	23.8154
Q9NXH9	TRMT1	24.7393	24.7393	24.2765	24.441	24.4397	24.4397	24.7752	24.8348	25.9909	25.9918	25.482	25.096	24.431	24.431	21.7142	23.2467	24.2086	24.2086	24.4383	25.7773	26.1105	24.9115	25.578	25.578	24.2411	24.0781	24.4157	24.2518	23.9423	23.9423	23.4511	21.9038	23.851	23.851	23.8188	23.8188
P16219	ACADS	24.8711	23.7861	24.2468	25.167	23.3246	25.0103	24.6619	24.3186	23.397	24.4134	24.3081	23.5368	21.7449	24.0027	24.1704	24.1704	23.1629	22.7773	25.3091	25.7458	24.8059	25.84	25.4534	25.4534	25.0474	24.9292	25.2085	24.5072	26.0414	25.7008	24.9173	24.8532	25.3192	24.5459	23.8226	23.8226
Q6ZMI0	PPP1R21	23.6102	23.1118	24.11	24.11	23.8726	23.8726	23.7922	23.7922	23.6306	23.6306	23.6441	23.6441	23.6353	23.6353	20.9846	21.6652	23.5097	24.1452	23.2836	23.5426	23.7471	24.7858	23.7069	23.7069	23.7379	23.5412	23.2697	23.5619	24.5639	23.418	25.2957	24.2952	23.5155	23.9312	23.8231	23.8231
Q9BRX2	PELO	22.7891	23.9352	24.6019	22.7435	24.2397	22.7823	24.8238	23.711	24.4562	24.8208	24.4122	23.982	23.6763	23.6763	22.0912	22.0145	24.1961	22.4063	23.9938	25.0405	24.4867	23.866	24.2664	24.2664	24.006	24.006	23.3009	24.0458	23.237	23.7994	23.5877	23.5877	23.672	23.9849	23.8239	23.8239
O60934	NBN	21.1526	21.6476	20.6193	21.4484	23.4681	23.4681	23.53	23.53	22.7577	21.3398	23.0078	23.0078	24.12	24.12	24.066	24.066	24.0799	24.0799	23.409	23.6177	23.0667	23.0667	22.9899	22.9899	20.476	21.9933	23.2724	23.2724	23.0059	21.4753	22.1807	21.3014	23.8492	23.6183	23.8291	23.8291
Q8NI27	THOC2	25.7505	23.361	23.7202	26.0251	23.8487	25.5572	22.7965	22.4965	24.2788	23.4481	24.1099	23.8913	23.4205	22.8989	24.1147	24.1147	23.0505	23.1366	22.6083	24.0127	24.8312	25.9399	24.1799	23.2549	23.1589	23.5807	23.4376	24.0291	24.035	22.4929	24.3483	24.0335	22.6416	22.69	23.8314	23.8314
Q15428	SF3A2	22.9089	22.9089	23.0955	23.0955	22.6071	22.6107	24.4138	24.4138	24.3228	24.3228	23.8742	23.8742	23.0566	23.0566	21.9105	21.301	23.8	23.8	25.8104	25.8104	24.1783	24.1783	25.497	25.497	23.8757	23.8757	25.7893	25.7893	24.71	24.71	23.8574	23.8574	23.524	22.838	23.8315	23.8315
P0DI82	TRAPPC2B	23.9957	23.3608	23.316	23.316	23.8856	23.8856	23.5374	23.5374	23.8052	23.8052	23.462	23.462	23.2323	23.2323	23.071	23.071	24.0161	24.2282	23.1574	23.1574	22.8134	22.8134	22.044	23.6993	23.3479	23.6471	23.5983	23.4285	22.922	21.67	23.9506	23.9506	23.8753	23.8753	23.8318	23.8318
Q96PU5	NEDD4L	24.0743	24.0743	21.0917	21.6676	21.61	21.9872	21.607	22.0224	22.2264	21.6048	21.6507	23.0037	23.6269	23.6269	22.3112	21.7678	25.2668	25.2668	20.3721	22.4715	21.6942	21.7177	21.8957	22.9385	22.7963	22.6808	21.588	22.321	21.3016	23.2528	23.8458	23.8458	23.909	23.793	23.8329	23.8329
Q8IYS2	KIAA2013	24.9465	24.1768	25.2502	25.2502	24.3337	24.3337	23.4187	23.4187	22.9723	24.3477	24.2242	24.2242	24.5034	24.5034	24.5111	24.5111	24.7121	23.0694	24.0279	24.0279	25.1506	25.4817	23.6153	23.6153	23.9538	23.9538	23.4859	25.2342	23.1723	23.1723	23.8349	23.8349	22.7807	22.7807	23.8388	23.8388
O43181	NDUFS4	23.7336	24.7057	25.1693	23.2194	24.6566	22.8292	25.1532	25.3865	25.7741	25.4181	24.3348	26.2726	24.7631	24.1885	23.6477	23.6477	23.9201	24.2718	25.7811	25.7811	25.6582	23.5902	23.8921	24.1338	26.0245	24.6175	25.9676	24.3786	25.354	25.354	21.2539	22.4413	24.714	24.3801	23.8388	23.8388
J3KMX2	SMARCD2	22.4844	21.5743	21.5796	21.5788	22.1792	23.7885	23.4555	23.4555	23.1604	23.6083	22.8884	23.0816	23.9618	23.9618	22.4113	22.0621	23.9033	23.9033	24.2803	24.2803	23.4555	23.4555	24.0338	24.0338	24.2502	24.2839	23.8593	24.4569	24.0808	24.0808	23.712	23.712	22.671	22.3401	23.8566	23.8566
Q9Y2S6	TMA7	24.5363	24.5363	25.3518	23.6419	24.3917	23.2828	25.4265	25.4265	24.0714	24.0714	24.0885	26.2759	24.6446	22.8443	23.4841	22.7396	24.1553	24.1553	24.4049	24.4049	21.7665	23.6247	22.0581	23.8283	26.2565	23.2785	23.5211	23.5211	23.2115	23.2115	23.0284	23.0284	24.7223	24.7223	23.8568	23.8568
Q15007	WTAP	23.1277	24.234	24.1699	23.3063	24.3073	23.8425	24.0873	24.0873	21.4852	21.3684	23.8245	23.7367	23.9479	24.4649	23.1573	23.1573	22.6193	21.9195	25.0175	24.3463	23.7922	23.7223	24.5644	24.5644	21.0484	23.4401	24.3185	24.5578	24.1111	24.1111	24.3098	24.3098	24.1635	24.1635	23.8597	23.8597
O75438	NDUFB1	25.9263	24.3919	24.0704	24.0704	24.3021	24.151	22.9048	23.5213	24.1802	24.1802	24.3848	24.3848	22.1395	22.2043	24.5875	24.5875	23.8745	23.8745	24.6827	23.7914	23.815	23.815	21.2045	22.0771	24.5575	24.4752	23.6896	23.6896	22.2476	22.657	24.9627	24.5472	24.5557	24.6881	26.8526	23.8606
Q13601	KRR1	21.0618	22.5126	23.9509	23.9509	24.0464	24.0464	21.5351	21.2453	24.3045	23.6248	21.4345	21.9416	23.9462	23.9462	23.0319	20.987	22.1466	22.7799	24.6481	24.9776	24.1185	24.1185	26.0151	24.8749	25.1257	24.4145	24.4464	25.356	24.9565	24.9565	22.6207	22.3126	23.7559	23.7559	23.8631	23.8631
P28370	SMARCA1	26.0731	23.2195	23.1761	24.5988	23.8307	25.0669	25.5485	25.5485	21.9101	21.8529	22.5302	21.9609	22.4607	20.95	22.9875	21.9104	21.8679	23.5969	21.9062	22.7964	21.7007	24.17	21.8282	21.8282	20.7793	22.9376	21.6634	22.1706	22.1182	22.1537	23.9163	23.2711	24.2979	22.3934	25.7778	23.8649
Q9UHA3	RSL24D1	25.034	25.034	24.6826	24.0476	25.9491	25.9491	23.745	25.4938	24.7836	23.989	24.2356	24.7805	24.9132	24.0033	22.2829	22.8864	23.7026	24.1905	23.8228	24.4817	24.1327	24.1327	25.0376	24.2457	22.9502	22.9502	24.43	24.43	24.4868	24.4868	24.2774	24.2774	23.6419	23.6419	23.8651	23.8651
Q9BZE4	GTPBP4	23.4368	24.5929	24.7928	23.9655	24.523	24.5279	24.8829	25.4722	24.1891	23.9965	23.5771	24.7094	25.5742	24.285	26.1739	24.4204	24.4026	25.5739	25.8181	26.2953	24.7057	25.2452	25.8594	25.8594	25.2137	24.0475	25.0902	26.0532	25.3437	24.8565	25.2103	23.1932	24.1398	24.3559	25.2749	23.8682
Q96CX6	LRRC58	23.7793	23.7793	20.3834	21.7257	21.9087	22.597	23.1167	24.4645	23.8366	24.0015	23.2605	23.2605	24.073	24.4444	26.2752	25.368	23.7736	25.2747	21.5227	21.8064	22.2024	22.9211	21.6712	21.6027	22.7322	22.4676	24.033	24.033	21.8171	21.055	24.2433	24.2433	22.9487	23.8373	26.4776	23.8695
D6REQ6	RNASET2	23.8484	23.4816	22.9277	23.3268	23.4727	23.4727	23.4492	23.4492	23.6612	22.9491	21.2097	21.7208	24.1905	23.3184	21.4741	22.2304	23.7854	24.0075	23.8107	23.725	23.352	23.3423	23.2739	20.9896	27.3834	24.9624	26.3012	25.2208	27.0459	27.0459	23.8274	23.8274	23.7677	23.8732	23.8707	23.8707
Q9H0R6	QRSL1	23.6116	22.9452	23.3795	23.3795	23.0964	23.298	24.0939	23.5267	24.533	24.5884	23.7233	23.1531	21.6741	24.6985	24.8447	24.8447	23.8591	23.2936	23.5463	23.5463	24.0442	24.0442	23.4339	23.4339	22.9758	22.9758	23.562	23.562	22.7572	22.7572	24.0931	23.8921	23.6968	23.425	23.871	23.871
Q15262	PTPRK	24.5942	24.5942	24.2354	26.6743	24.905	24.905	24.6984	25.4989	24.7221	26.4196	25.5757	24.4253	21.8482	22.0551	21.7417	21.4412	24.1808	24.1808	25.1146	25.4259	24.4984	27.8371	25.9478	24.5529	24.1622	24.022	24.7767	24.2458	27.838	24.1648	25.0312	25.0312	23.8539	23.8539	23.8742	23.8742
Q86VU5	COMTD1	21.3229	22.2246	21.9697	22.0489	23.4805	23.4805	21.4	22.6237	23.3329	23.9932	24.2672	24.2672	20.8158	22.8956	24.0902	24.0902	23.8353	23.8353	21.0686	21.607	22.5252	22.7235	21.8509	23.1291	23.3259	23.3852	22.0506	23.1225	23.9933	23.9933	24.5588	24.5588	24.3943	24.658	25.4938	23.8752
O95786	DDX58	24.9352	24.5609	25.7591	25.1868	26.1059	25.339	23.7219	23.7219	21.5792	20.9425	21.816	23.6886	21.6497	22.3099	23.0875	21.9824	24.52	24.52	24.6372	25.208	25.7549	25.6319	26.065	25.6056	24.5527	24.5527	24.1847	24.1847	21.5729	21.9327	25.4285	24.1647	23.7128	24.0038	23.876	23.876
M0QYH2	PNKP	28.1192	25.2609	23.932	28.145	23.2661	27.3708	26.5727	25.3101	24.7791	24.8089	24.0044	24.6591	24.5647	24.3539	25.9886	27.7034	25.171	23.7453	22.9172	24.4503	23.6515	27.2603	22.8154	22.8154	23.6527	24.1867	22.9901	24.1975	27.6936	25.4024	24.7048	22.7688	23.8484	22.6385	25.6584	23.8789
F8W8R3	POLD2	29.3811	25.1892	25.4247	28.9905	24.7401	28.6979	25.6471	25.8824	25.3507	24.9326	25.2701	25.145	25.2479	24.8919	28.3535	28.095	24.8692	24.9078	24.8733	23.803	24.2846	28.6446	28.2619	24.2994	22.7195	23.5674	23.7916	24.2025	28.6561	23.935	26.8851	22.7558	24.8752	23.717	28.5987	23.8809
Q9Y5S2	CDC42BPB	23.829	23.829	21.1456	22.0131	23.6516	23.6516	23.8425	23.8803	23.7238	23.7238	24.3106	24.3106	23.5609	24.4076	22.0752	22.6356	23.8211	24.9143	24.0365	23.5201	23.8783	23.8783	22.0062	21.8821	25.6693	24.5348	24.7874	25.8575	24.5492	24.5492	24.5828	24.5828	23.7195	23.9691	23.8827	23.8827
P04818	TYMS	26.9075	26.3602	26.5883	27.3561	27.1932	27.3107	26.1772	25.8846	27.3996	27.1873	26.5205	25.8798	23.2428	22.5681	23.9484	22.4964	24.3848	24.3848	26.5833	26.4866	27.0689	26.8097	25.9329	25.8608	23.9466	24.4139	24.7736	24.5229	24.1574	23.9332	24.0846	24.5188	23.0066	23.0066	26.5276	23.8838
Q99661	KIF2C	25.764	25.764	23.5266	25.2613	25.1217	25.8298	24.7334	24.8688	26.2027	26.4771	27.1132	26.0592	22.7983	21.2408	22.6645	22.7981	22.418	22.418	24.2758	25.5132	25.6789	25.1845	25.7065	25.0001	22.7053	24.0416	23.6869	24.7257	22.7132	22.7132	23.3268	23.3268	22.1653	21.7029	23.8852	23.8852
Q9H553	ALG2	27.9414	27.1251	27.1985	27.0833	27.4014	26.2871	26.1654	25.731	25.6977	25.4423	26.3416	25.8514	25.2545	25.5929	26.2128	26.2128	25.6741	24.9463	24.7095	24.7471	25.3622	25.1813	26.6075	25.0624	26.6505	27.1348	26.8495	26.9745	27.3632	26.7352	25.5983	25.5983	23.9881	24.6307	23.8854	23.8854
Q99720	SIGMAR1	22.113	21.9631	22.1181	22.5239	23.5699	21.9688	26.6272	24.0551	24.8495	26.0689	26.2919	25.7527	21.519	22.4284	22.9988	22.5122	23.7594	23.7594	23.5504	23.5504	22.4991	22.5276	22.6446	22.0632	22.2312	22.2312	21.0388	21.921	21.6979	22.0051	23.1803	23.1803	24.0996	24.0996	23.8899	23.8899
Q92609	TBC1D5	22.5855	22.5116	22.905	21.7704	22.1775	22.1775	22.9565	22.9565	21.9652	23.184	22.5114	21.6347	22.9158	22.3505	21.5211	22.7299	23.8727	23.3437	23.1783	23.1783	22.6399	22.6399	23.2376	23.2376	22.6378	23.3141	22.7479	23.7851	23.2081	23.2081	23.5036	23.5036	24.098	22.9392	23.892	23.892
Q5SXM8	DNLZ	22.1608	21.6792	22.4417	21.8548	23.9239	23.9239	23.9521	23.9521	22.3985	22.4947	21.9212	22.6208	22.7969	23.2893	24.5899	24.5899	23.3283	23.3283	24.5687	24.5687	22.3846	22.2225	21.5969	22.643	25.9508	25.8547	26.6359	26.6359	27.3485	25.9748	24.7456	23.4631	23.8364	23.9	25.458	23.896
Q5JU69	TOR2A	23.6244	22.3698	21.5798	21.5798	21.5982	21.5982	22.5379	22.5379	21.5994	21.543	21.5899	21.5899	20.7706	20.7706	21.5778	23.0581	22.3294	22.3294	21.7827	21.7827	23.5537	23.5537	21.4881	21.4881	21.989	21.6561	22.4921	22.5287	23.9207	22.8547	24.1629	26.2742	26.3792	26.273	23.6987	23.8987
Q9BPX3	NCAPG	24.0472	24.0472	24.849	24.849	24.4432	24.4432	22.0343	21.8434	23.5808	23.7495	23.3873	23.3873	22.5722	22.5722	22.3606	21.1628	23.677	23.677	23.3399	23.3399	25.2521	25.2521	23.6015	23.6015	23.2856	23.6575	23.5776	25.1251	24.1847	24.1847	23.43	23.43	22.2725	22.3238	23.8992	23.8992
O00399	DCTN6	23.6568	24.6062	24.2828	24.0986	23.6472	23.0226	24.1868	24.237	23.8479	23.532	24.3228	24.3228	24.2193	25.084	22.4103	22.5536	24.2342	24.2342	20.8681	21.2749	23.5012	23.5012	22.2938	22.4782	24.3708	24.3708	23.3307	23.1204	24.8645	24.8645	24.0526	24.0526	24.6201	23.5955	23.9001	23.9001
Q07617	SPAG1	23.8514	23.8514	23.6182	24.6804	23.6487	23.7711	23.2737	23.2791	23.5924	23.4205	23.4721	23.4927	22.8774	23.1511	23.5132	23.5132	23.3745	22.6649	24.0512	24.7148	24.5403	25.8619	24.2572	25.9629	23.1164	22.8024	23.1499	23.9154	23.5997	23.0011	24.7011	24.0968	23.2703	23.5121	23.9005	23.9005
J3QSH4	VEZF1	25.3604	25.3604	26.6351	26.6351	21.7772	22.1419	23.2772	23.0751	21.8989	20.9631	22.3298	20.7465	21.7134	21.9227	22.4007	20.7839	21.3797	21.2665	24.0206	24.0206	23.7291	25.1385	23.5066	23.5066	21.8017	22.2782	23.329	23.329	23.0127	22.4964	24.0398	24.0398	24.0132	23.749	25.6491	23.9016
Q9UGT4	SUSD2	22.0075	21.6946	22.9686	22.9686	22.173	21.5121	27.9458	28.3286	27.8207	28.3109	27.7368	27.8252	25.1238	25.7366	26.645	26.3019	25.1586	24.8547	21.7633	20.8762	22.7546	23.6364	21.3221	23.1411	23.8962	23.8962	23.8418	23.8418	24.0087	24.0087	22.0906	21.4929	22.7182	22.7182	23.9029	23.9029
A8MT37	GSK3A	21.941	22.5189	20.5843	22.3361	25.0845	25.0845	25.0416	25.0416	24.5276	24.3279	24.9812	24.9812	24.3991	24.3991	21.5209	22.3902	25.0491	24.9407	23.1248	24.7139	24.8203	24.8203	24.1219	24.1219	24.3137	25.0925	23.9145	24.6949	24.9614	24.9614	23.6978	24.2692	24.2912	23.6348	23.9036	23.9036
P56962	STX17	24.1289	22.7144	23.8944	23.8944	24.1352	24.6171	24.0749	24.0749	23.6631	23.8388	24.1861	23.0459	24.3305	23.745	25.6195	24.5322	24.9888	24.0437	23.4753	23.4753	23.1171	21.9819	22.7126	22.7126	23.9887	24.9185	24.9756	25.4016	25.598	24.9493	24.4345	23.7659	23.9105	24.0013	25.3473	23.9068
Q96RU3	FNBP1	23.7098	24.3592	24.608	23.7044	24.346	24.346	21.5202	22.8724	23.6276	23.6276	24.2775	24.2775	21.5747	22.1364	22.2482	21.7764	23.6625	23.6625	22.057	22.9219	22.9063	22.4551	23.1153	22.2495	23.7055	23.7055	23.659	23.659	23.4875	23.4875	22.7225	21.037	21.9754	23.1367	23.9077	23.9077
Q16850	CYP51A1	26.2066	22.9896	22.8834	24.6104	24.4401	26.0447	24.9672	24.3178	25.3681	25.0898	23.9592	23.9592	22.9682	22.9682	22.2379	22.527	24.3496	24.3496	22.9188	24.1256	23.6611	24.7268	23.7786	23.7786	23.1069	23.4151	25.3373	26.0409	24.5488	24.33	24.4458	24.4458	23.7967	23.7967	23.9094	23.9094
J3QS48	MPDU1	25.0805	22.991	22.8816	22.8816	24.5525	24.5525	24.3301	23.2869	22.4336	23.5363	23.1692	23.1692	22.095	22.9459	22.3243	21.0879	24.1927	22.8758	22.6665	24.508	24.0776	25.1975	24.6289	24.4025	23.8642	24.3985	23.0801	24.0186	23.9002	23.9002	24.716	23.3072	23.2561	23.3639	25.5053	23.9119
Q96BJ8	ELMO3	21.2174	21.2687	21.9838	22.8887	22.4121	20.9619	25.4108	23.4108	24.2706	24.3913	24.1134	23.4256	22.9552	22.9552	21.7118	22.0568	23.795	24.1786	24.5276	24.0705	25.0812	24.3807	22.065	20.1036	22.9454	23.4725	25.2821	25.0197	24.233	26.0314	24.4694	23.4712	25.2496	23.0721	24.6904	23.9125
Q5JSH3	WDR44	24.7012	25.1428	25.7201	24.7756	24.7327	24.5484	24.8825	26.011	24.8746	24.5513	23.73	25.4751	24.794	24.1943	24.4131	24.0936	24.3811	24.3811	27.5502	26.1453	26.3774	25.3737	25.2305	25.8266	25.8272	25.6177	22.274	23.7714	21.3896	21.9521	24.7613	23.9262	23.2523	23.2523	23.9925	23.9197
Q96S82	UBL7	25.1349	24.4581	24.4723	24.459	23.685	23.7598	24.3701	24.3191	23.7701	23.8056	23.5769	22.6072	21.419	21.1354	22.9986	22.234	21.7513	21.475	24.0571	24.9997	24.7104	24.963	24.0578	24.0578	23.0071	23.6422	23.7018	24.066	24.248	24.248	25.4041	23.4896	23.8135	23.6609	23.9201	23.9201
E7EWT3	PUM1	26.2625	22.6309	23.443	25.3022	25.4025	25.4025	21.5101	22.858	24.3339	25.0856	22.7647	22.2077	24.7986	23.2744	22.5416	21.6027	24.1135	23.4359	24.5681	24.5681	24.4649	24.7375	23.6247	23.6247	22.1315	21.7402	23.758	23.758	22.2459	21.2915	23.4315	23.4315	22.6131	20.2218	23.9222	23.9222
Q9Y223	GNE	26.1468	25.1715	24.6565	26.8742	25.555	26.2399	23.7487	25.1206	26.8654	26.6627	25.5843	24.9307	24.1378	24.1378	21.9623	22.7844	21.3483	24.3876	21.9714	21.763	21.8256	21.8993	21.8094	20.9722	22.0704	22.2826	22.1102	23.1718	22.4149	22.4149	21.7639	21.8961	24.4505	24.4505	23.9233	23.9233
Q5JPH6	EARS2	25.2027	23.941	23.5123	24.7666	24.2177	25.1502	24.1917	24.0257	24.0819	23.8418	23.6455	23.5561	22.0716	21.68	26.3625	26.4027	25.0359	25.1825	24.9933	25.1876	24.7001	26.3848	24.5913	24.5913	24.2063	23.6306	24.2711	24.7499	26.7435	24.8889	25.4823	24.7079	24.6096	24.7523	25.6455	23.9241
Q53S33	BOLA3	23.3578	24.3509	24.2929	23.1255	24.4728	24.4728	24.1554	24.7279	21.9726	20.934	24.237	24.237	25.9944	24.289	23.5571	23.5571	23.7819	25.1379	24.5387	24.5387	24.2741	24.2741	21.7575	21.6581	24.3228	24.3789	24.573	24.573	24.3042	24.1942	23.9047	23.9047	24.8153	24.4777	23.9245	23.9245
Q8WWV3	RTN4IP1	21.7919	21.4122	21.59	21.5728	21.8112	22.2477	24.0882	24.0882	23.705	24.4461	23.9627	22.2656	21.6334	22.1305	22.0554	21.2757	23.6379	23.6379	23.3207	23.3207	23.3499	24.3983	21.7507	21.325	21.8726	21.6151	22.4081	21.8807	23.7543	23.7543	24.7853	23.6644	23.8556	23.9286	23.9252	23.9252
Q14145	KEAP1	24.5779	24.5779	25.79	25.79	24.4432	24.9521	24.3454	24.7113	25.9337	26.6702	24.812	23.9789	22.0887	23.1828	20.893	21.8259	23.7926	23.7926	23.6622	23.6622	24.2155	24.5058	23.6767	23.6767	24.2038	24.2038	23.7982	23.9829	23.6168	23.6168	23.2538	22.6492	24.1766	24.1766	24.701	23.9256
Q9NRW1	RAB6B	22.8838	21.5795	22.0478	21.9725	22.6955	21.8578	23.8655	23.8655	23.1287	23.1287	23.276	23.276	21.6848	22.7741	22.8188	22.3181	21.2795	22.2838	22.8902	23.203	23.4429	23.4429	22.0439	23.4749	21.2067	21.0552	21.318	21.3175	22.1233	22.5455	24.4623	23.7839	23.9174	23.9755	23.9259	23.9259
U3KQU1	DCP1A	23.9052	23.9052	24.0155	24.9313	23.9038	24.2623	23.8685	23.5076	24.131	24.131	23.968	23.5906	23.9992	24.1181	24.1179	24.1179	23.7581	23.6941	23.433	23.433	23.227	24.3389	23.6596	23.6596	23.2654	23.6826	23.6291	24.4093	24.1211	23.9907	23.6825	23.6825	23.4827	23.995	23.9267	23.9267
Q05086	UBE3A	25.1354	23.9129	24.3148	24.3148	24.8054	24.902	24.4401	24.2165	23.4068	23.4068	23.796	23.796	24.9043	24.5138	25.329	25.3918	25.5775	24.4394	24.2373	24.2373	23.9782	25.1204	24.6368	24.6368	24.4221	24.0794	24.402	24.402	26.4158	24.6984	27.0642	24.3187	24.1499	24.1499	25.6763	23.928
Q9NWB6	ARGLU1	23.4069	23.4069	23.7415	23.7415	24.2801	24.2801	25.1133	24.1772	25.8062	25.7648	26.4859	26.5918	25.3527	24.2626	23.6718	23.6718	25.3394	23.856	25.3961	25.3922	25.7392	22.2595	25.4245	25.4245	25.0321	25.6094	21.2825	20.6466	24.5448	24.5448	23.3836	23.3836	24.8711	24.346	23.9283	23.9283
Q9NVV4	MTPAP	25.1368	25.1368	23.6748	23.5711	24.0285	24.0285	24.3167	24.3167	24.0018	24.0018	22.5947	21.0084	25.7328	24.8587	21.2542	22.9781	24.803	26.119	25.0715	25.3107	24.6012	26.0714	24.6003	24.6003	22.2179	22.5319	24.4649	24.041	22.7125	21.7849	22.1562	22.6532	23.7709	23.7709	23.9304	23.9304
K7ER15	HDHD2	24.3305	24.3305	20.7548	22.363	22.771	24.1894	23.2434	23.2434	22.8938	23.4015	23.1604	22.4341	23.4162	23.6359	24.8242	25.7496	23.9871	23.3391	23.9846	23.4485	24.0605	25.8618	23.8833	23.7551	24.192	23.3044	24.2284	22.9877	24.1693	24.1693	25.7444	24.6466	24.7015	24.9816	25.234	23.9379
P48507	GCLM	25.742	26.1713	27.1289	25.4604	27.0442	25.644	27.6566	27.4917	28.0561	27.8219	27.7317	28.1301	27.4587	27.3272	26.1339	26.8844	26.1532	27.4234	28.2191	26.2859	26.7824	25.2723	26.3258	26.9018	25.4337	24.4974	25.0103	24.4542	24.8243	24.7457	24.1745	25.362	24.5994	24.5994	23.9397	23.9397
Q96H20	SNF8	21.9053	21.8407	21.9816	21.4791	22.6281	21.496	21.9511	23.1361	24.1723	24.1723	24.1608	24.1608	24.8308	24.8308	24.0711	23.9944	25.6939	25.6939	23.9863	23.9863	23.7314	23.7314	22.2396	22.9304	24.2721	24.6678	24.1086	24.1086	23.2863	23.2863	24.8509	24.8509	25.3754	24.5674	23.9419	23.9419
Q9H3H3	C11orf68	26.6592	25.0835	25.8885	24.9254	25.8732	25.8732	25.0961	24.4454	22.289	24.5246	24.8107	24.5462	24.7933	25.2392	23.4844	23.4844	24.4156	25.4558	23.8332	23.8332	23.3853	23.3853	23.6902	23.6902	24.7644	24.7644	23.5053	23.4452	24.3178	24.3178	24.2116	23.3921	25.3044	23.7716	23.9432	23.9432
H0Y6N5	SUN1	22.7409	23.381	23.4634	23.4634	24.8438	24.8438	23.543	23.0282	23.0503	22.6777	22.5492	22.5492	22.9607	22.9607	21.0855	23.0293	22.5629	21.2571	22.4649	22.004	23.2578	23.2578	23.2252	23.2252	22.2131	22.9444	22.7963	23.9512	22.5133	22.5133	23.7486	23.7486	23.3687	22.9065	23.9442	23.9442
Q9NWU1	OXSM	21.3482	21.8154	24.4872	21.7871	21.8367	22.2854	22.5507	22.2884	22.0373	23.2345	20.2214	22.128	25.1366	25.1366	27.0401	25.8157	24.6232	24.7262	23.9579	23.9579	23.9531	23.9531	23.142	21.9471	23.5521	22.6078	24.2864	24.2864	21.6333	22.7527	24.93	24.93	24.7924	24.7924	25.4284	23.9458
Q8WWC4	C2orf47	22.9128	23.384	23.9585	23.9585	24.2473	24.2473	25.0417	25.3416	24.8442	24.5277	24.3699	24.1727	24.3941	24.6801	22.1503	20.8935	24.6848	23.7977	23.5957	23.5957	23.63	24.1346	22.0104	22.1898	23.8954	23.8954	23.1224	23.1224	24.3851	24.3851	21.9309	21.8491	20.9235	22.8744	23.9474	23.9474
P51692	STAT5B	23.7274	23.7274	23.2795	23.8452	23.4315	23.4315	23.3306	23.3306	22.6462	22.4929	23.0432	23.499	23.4984	23.4984	21.9098	22.8145	22.4208	22.0861	22.7346	22.5549	22.6415	22.6362	22.6247	22.1127	23.1286	23.1286	21.1438	22.8481	22.0919	24.3107	22.5485	23.046	23.3511	24.1771	23.9492	23.9492
Q9H5V9	CXorf56	23.913	23.6369	24.0714	24.0714	24.6141	24.6141	23.5762	24.1388	23.5892	23.5892	22.2129	22.4102	21.1457	22.3369	24.1204	24.1204	23.0136	23.0136	25.0088	25.0088	24.9693	24.9693	24.3411	24.3411	22.1794	22.253	24.3704	24.3704	24.0267	24.0267	20.9305	22.5175	22.2445	21.8982	23.9504	23.9504
Q96KC8	DNAJC1	24.0993	24.58	24.6845	24.1545	24.5079	24.2934	24.3144	24.1989	23.9054	24.2194	24.0458	24.3456	27.2948	26.4284	27.2521	27.7174	27.4966	27.594	24.9223	24.7583	24.8613	24.0937	24.503	24.503	24.8841	25.0555	25.8495	25.1977	24.5795	24.6665	23.8677	23.8677	22.9814	24.4997	23.9919	23.9515
O15111	CHUK	26.1614	23.7224	24.5776	24.5776	23.7486	25.5564	23.3701	23.3701	22.9213	22.9213	23.5121	23.5121	22.8701	22.7689	24.059	24.059	24.4885	21.69	22.8762	23.917	22.5476	23.513	23.8775	23.8775	23.523	23.523	23.4606	22.4965	24.0309	24.0309	24.2185	24.2185	24.1761	23.4909	25.655	23.9516
Q8NCL4	GALNT6	21.9336	21.0027	22.2123	22.8176	21.4623	21.9204	22.0218	22.8215	22.0626	22.138	20.961	23.4872	25.2446	26.5503	27.0749	26.9429	25.6251	26.244	21.7889	22.7156	22.5283	23.5302	21.9733	21.2249	23.7328	24.9949	25.0606	24.7202	24.2691	24.2691	26.4241	25.1576	25.0845	25.6605	26.6461	23.9576
Q99640	PKMYT1	23.6454	23.6454	23.3608	23.8002	23.7158	24.0824	23.6017	23.6017	23.8758	24.0139	23.6855	23.2708	23.099	23.099	22.3888	21.5311	23.5068	23.4022	23.6603	24.173	23.6828	23.6828	23.6229	23.6229	23.7797	23.6449	24.9462	25.0287	25.4281	25.4281	23.6802	23.6802	23.4283	23.4283	23.9593	23.9593
Q9BVJ6	UTP14A	24.2633	24.0352	24.2156	24.3274	24.3126	24.0159	21.0493	21.2447	24.0314	24.0314	22.4261	22.5295	21.8441	23.3734	23.1426	22.2501	24.0767	24.0767	24.475	24.4599	23.9584	24.6977	24.0772	24.0772	24.0475	24.0475	24.1787	24.38	24.2248	24.2248	23.9966	23.9966	21.8353	21.6611	23.9625	23.9625
Q8NI35	PATJ	21.048	22.2563	20.7288	21.6496	22.0358	23.3628	22.9516	22.9848	22.8943	23.7953	24.5135	23.3732	23.1217	23.1217	23.6903	23.6903	22.8075	23.3181	22.455	23.9434	23.4631	25.6262	23.8682	24.686	23.1651	23.1651	23.9232	23.9232	24.1076	23.6337	24.9737	22.9814	22.5925	22.8669	24.6916	23.9645
Q9UNX4	WDR3	27.5265	24.9768	25.6393	26.5237	25.7502	27.3501	25.482	24.8479	24.7353	26.1893	24.9314	24.9322	24.9003	23.4882	27.2787	26.3093	25.2619	25.0895	25.9817	26.2244	25.7611	27.9021	27.2128	26.108	25.061	25.3539	24.8072	25.9323	27.6758	25.4444	24.4296	24.4296	23.9109	22.8632	26.8584	23.9668
Q9BZF1	OSBPL8	26.0599	23.6414	23.7646	25.818	24.5532	26.0868	23.9622	23.9622	22.7766	22.7766	22.1865	23.1328	23.4246	23.4246	24.7438	25.0146	23.416	24.7609	22.0667	22.0667	22.7193	23.8448	22.9948	21.8749	23.9466	24.6109	24.6167	25.0112	23.8801	22.7448	23.5682	23.5682	22.5874	22.5874	23.793	23.9703
Q5TD07	NQO2	26.7041	27.3263	26.9365	26.4982	26.9736	26.8984	27.687	28.0246	27.1616	26.8529	27.2507	27.2615	27.2894	27.346	27.8541	27.5759	26.551	27.9866	25.8579	25.2483	25.2908	25.5857	27.034	25.5434	24.5486	23.5973	24.0053	23.9309	24.0883	24.0883	23.6711	23.6711	24.1373	23.1364	23.9708	23.9708
Q9H9H4	VPS37B	23.6811	23.6811	23.5964	23.5964	24.0335	24.0335	21.7659	21.3185	23.6401	23.4434	23.5356	23.5356	22.0466	22.0466	20.9407	20.3986	23.0813	23.0813	23.4495	24.7973	24.6718	23.19	23.6672	23.6672	23.1913	23.1913	23.772	24.0163	24.8883	24.8883	24.3972	24.3972	24.191	23.7622	23.9712	23.9712
Q9NZD8	SPG21	23.9467	23.7003	23.6415	23.6415	23.6578	23.6578	23.9578	23.9578	23.7687	23.6161	23.3818	23.3818	22.6197	22.2195	21.2026	20.5526	23.6232	23.6232	23.7533	24.7448	23.5652	23.5652	23.9287	23.9287	24.1216	24.1216	24.745	24.1363	23.7889	23.7889	23.9809	23.9809	24.3385	24.5989	23.9734	23.9734
O43768	ENSA	22.4888	22.8546	24.5257	24.5257	21.7682	22.118	25.0035	25.0035	22.1245	22.0639	24.4788	24.4788	26.3361	24.1405	24.6635	24.6635	24.2407	24.2407	27.769	27.769	23.6468	23.2294	25.1804	25.1804	24.516	24.516	23.6634	23.7792	24.9688	23.5962	26.6288	23.7576	24.4212	24.4212	23.9737	23.9737
Q96PU8	QKI	28.3163	25.5694	25.325	28.4716	26.8831	28.2662	25.0819	25.0819	23.8263	23.6395	23.6848	24.7073	21.1992	22.2164	21.8797	20.8253	24.9606	24.9606	24.3879	26.1721	26.2491	28.0059	26.0953	24.0464	24.2456	24.2456	24.8267	24.5311	26.6319	24.4749	24.5533	24.5533	24.7889	24.0936	25.3957	23.9798
A8MVR0	IVNS1ABP	21.9332	21.3544	22.6839	22.1733	24.3851	24.3851	23.8717	24.2961	24.9616	24.634	22.302	21.4271	23.5314	23.5314	22.4759	21.1661	24.561	24.1444	23.6167	24.3389	24.6339	23.8218	23.4881	23.4881	23.8626	23.8626	24.5356	25.2575	24.1098	24.1098	21.1529	22.2596	23.3897	23.3897	23.9813	23.9813
Q9Y5P4	COL4A3BP	24.3151	23.5049	23.488	24.2549	24.6056	23.9348	22.8732	22.8732	23.5419	23.2903	24.3184	24.3184	24.8793	23.6023	24.303	24.3095	24.2061	24.377	24.3655	24.3655	21.2481	23.0995	23.3502	23.3502	24.2931	24.4897	24.0953	25.0664	24.3916	24.349	23.6449	23.6449	24.2547	24.3627	24.2565	23.9831
Q8TED1	GPX8	24.1898	24.1898	21.309	22.4733	24.5181	24.5181	23.9094	23.9094	22.148	21.5077	24.6613	23.977	21.6008	21.8545	22.1538	21.9547	23.5499	22.1844	21.4418	20.842	22.4385	22.0568	22.605	22.9637	22.3519	22.3702	20.7849	21.7487	21.5351	22.2867	24.4153	25.4629	24.2959	24.4777	23.9873	23.9873
Q8IY17	PNPLA6	27.3743	24.4672	28.3742	28.3742	24.49	27.4346	24.535	24.535	24.208	23.7715	24.6419	22.3499	24.0002	24.0002	26.8671	26.8671	24.7704	23.793	25.041	24.0558	23.2909	27.4722	24.0627	24.0627	22.8678	21.5003	24.2263	24.2263	23.897	23.897	21.687	22.8264	24.3165	24.3165	25.2553	23.9881
Q6P597	KLC3	25.0524	24.0383	24.4435	24.4435	23.4643	23.4643	24.3985	24.5533	25.0365	24.976	23.9634	23.9634	24.6338	24.5617	25.8286	25.8286	24.7874	24.5789	25.9565	26.6017	26.5207	26.0294	25.3379	26.4623	22.8956	22.8956	23.3133	24.0908	23.882	23.882	24.7397	23.8703	24.3041	23.8928	23.994	23.994
Q9Y5Q9	GTF3C3	21.7928	21.7422	21.7963	22.1145	21.3047	22.6362	24.0527	24.0303	23.8913	23.7364	23.2338	24.0633	24.761	23.9129	26.8434	25.6543	24.7417	24.3817	24.3859	24.4828	24.6987	24.7907	24.1097	24.1097	24.9849	25.1281	25.4492	25.6229	25.1819	24.4357	25.6466	23.8533	23.8906	24.2098	25.3945	23.9946
Q8TB36	GDAP1	21.9476	22.3369	20.5132	22.2459	22.2025	21.8971	22.1491	23.7702	22.9094	22.8905	22.4015	23.0451	23.0204	23.0204	24.9151	24.9151	23.5761	23.5761	22.6488	22.3308	22.1203	21.9913	21.2858	20.2981	20.9576	21.6219	23.2341	23.2818	21.58	22.414	23.835	24.8532	24.0344	24.2213	24.41	23.9949
O43819	SCO2	21.7198	21.8185	22.9152	21.8253	21.1764	21.4263	24.057	23.9742	24.7113	24.5722	24.5328	24.7713	25.5856	25.1743	24.9568	24.9568	25.3223	26.0312	24.6008	23.9769	24.4652	24.4652	23.7339	23.7339	23.9488	23.949	24.1679	24.1274	23.7892	23.7892	23.4522	24.2562	24.4621	24.5999	24.001	24.001
Q5U8S2	STX10	23.2784	24.0621	23.8001	23.8274	24.2753	24.2753	25.3142	24.2524	25.2573	26.123	24.8508	24.6774	23.3088	23.3088	21.2346	22.394	23.7845	24.0489	23.7473	23.7473	23.6299	23.6299	23.5852	23.5852	23.8216	23.8554	24.006	24.8283	24.4647	24.4647	23.5982	23.5982	23.5199	23.4903	24.0016	24.0016
Q15208	STK38	26.5438	26.5892	26.4919	27.2187	26.8872	25.883	25.4455	25.1806	25.563	26.0048	26.0133	25.0024	26.4527	24.9451	25.1803	25.1803	25.2769	25.506	24.8415	24.4389	24.6765	24.8359	24.4694	24.4694	24.9395	24.9395	25.418	24.6439	24.8223	25.0242	25.0728	25.0728	24.896	24.6828	24.0074	24.0074
Q5VZE5	NAA35	24.2235	24.2235	24.3752	24.3752	22.5913	21.0864	23.5557	23.5557	23.8398	23.8398	24.3767	24.3767	21.4743	21.7268	21.2517	23.033	23.8833	23.8833	24.0421	24.0421	24.1736	24.1736	22.4078	21.7087	23.6126	23.7664	24.108	24.0219	23.8981	23.8981	23.2512	23.2512	23.3441	23.3441	24.0084	24.0084
F8W8I6	TIA1	25.0527	25.0527	24.9173	24.9173	23.6077	23.6077	25.4915	25.0611	25.4965	25.8175	25.8689	24.4989	23.763	23.9272	21.3382	21.1115	24.4182	23.7892	24.2398	24.3713	24.2671	25.2085	24.9098	24.9098	24.2862	24.2931	24.793	25.1953	25.4754	25.4754	24.1418	24.1418	24.0194	23.9205	24.0109	24.0109
Q70J99	UNC13D	25.8949	25.1234	22.6	24.9557	26.4274	26.0786	23.6222	21.8295	24.8661	25.1077	24.5977	24.5977	21.2168	23.5018	23.2423	22.3466	20.3751	21.4328	24.4089	24.4089	24.5095	24.5095	22.2578	20.8629	22.3217	22.7776	22.3998	22.4347	21.9381	22.049	23.114	21.6443	25.0889	25.1211	26.0069	24.0113
Q9Y237	PIN4	24.6216	24.6216	24.53	24.53	24.7101	24.7101	23.4246	23.4246	24.6009	23.9178	23.297	23.297	22.8505	22.7777	22.8098	22.0727	23.4131	23.4131	23.6931	24.4126	24.6209	24.6209	24.1924	24.1924	24.6752	25.2498	24.4194	25.6566	25.7002	25.7002	24.2296	24.2296	24.0085	24.3072	24.0121	24.0121
P50151	GNG10	21.7854	21.5385	22.8396	23.1265	21.9309	21.7816	22.4597	22.4696	22.3188	21.5787	23.837	23.837	24.1862	23.6921	21.8208	23.1018	25.9051	25.2357	23.7287	23.7287	23.4312	23.4312	20.6376	22.456	26.481	27.0458	26.9962	26.054	25.0714	25.9124	21.4448	23.5981	24.541	24.7948	24.0165	24.0165
O95302	FKBP9	25.0383	26.4112	25.4351	25.4351	24.5805	24.5805	25.5578	26.4812	25.8992	24.8499	25.4165	25.4165	26.9408	25.0838	20.787	22.5133	25.1875	25.1875	26.7653	25.2968	24.8211	26.7646	24.8446	24.6215	25.2259	25.1268	25.4565	25.4565	24.9419	25.6239	24.6986	24.6986	24.8819	25.2674	24.4376	24.018
E9PJW9	OSBPL9	25.4051	25.4051	23.2504	23.9653	24.1151	25.3404	25.5884	24.7074	23.7588	25.0711	24.3565	24.258	23.9072	23.3711	24.04	24.04	24.314	24.0753	23.9914	25.2584	24.6218	25.9234	25.3856	25.3856	23.3202	23.9718	23.7391	24.1222	24.3494	23.9544	24.4759	24.0127	23.9666	23.9888	24.0193	24.0193
O43716	GATC	21.8807	22.6613	22.7959	21.8456	21.4305	20.9542	25.611	25.611	24.4566	24.3707	24.4497	24.4349	24.889	23.7658	26.0983	25.9	23.6343	24.3344	24.1139	24.082	24.083	24.083	24.3558	24.3558	21.4921	22.8667	22.6172	23.6195	23.4108	23.4108	25.365	23.4625	23.6767	23.6767	24.0223	24.0223
A6NGW1	YIF1A	22.4036	22.4036	22.6394	21.3826	23.4852	23.4852	22.7363	22.7363	23.7395	23.7395	22.7402	23.1806	24.1055	23.9866	22.1858	21.8894	23.077	23.6668	22.5571	23.5886	22.6025	22.6025	22.0611	21.5221	22.7699	23.0256	22.9636	22.6281	23.592	22.285	22.5774	23.6304	22.8971	24.6882	24.0251	24.0251
Q86X10	RALGAPB	21.2827	21.5639	22.7661	20.2088	21.9243	20.8504	22.8451	22.8451	22.1654	22.7136	22.2553	22.2553	23.3148	23.3148	23.1116	22.3152	23.1053	23.1053	23.0198	23.0198	22.1998	22.1998	23.1806	22.1354	22.3113	22.3113	22.8528	22.8528	23.0154	22.2504	24.1878	24.1878	23.516	23.2016	24.0261	24.0261
C9JJV6	MYADM	26.6527	26.6527	26.2221	26.2672	27.2682	26.4469	20.6843	23.1069	21.205	21.4406	25.2162	25.2162	25.3538	25.3538	25.7119	25.7119	25.3139	25.3139	25.5244	24.6772	24.8968	25.9416	25.6117	25.1273	25.2799	23.586	25.1458	25.1458	22.7813	22.6718	23.3214	23.3214	22.6405	21.3815	24.0288	24.0288
Q969Y2	GTPBP3	25.2241	25.2241	24.2761	24.2761	24.3072	24.3072	22.4869	22.4869	22.83	22.83	24.1089	22.6791	23.7495	23.4708	26.7216	26.7216	23.5122	24.0125	24.3535	23.9657	23.4868	23.4868	24.1527	24.1527	23.0963	22.3401	24.1082	24.1082	24.0566	23.8711	22.5716	22.5716	24.126	22.4454	23.27	24.0292
Q6P1X6	C8orf82	23.1494	23.1494	22.6623	22.0533	23.5879	23.4816	23.6964	23.0952	23.8542	22.8363	22.6683	22.88	24.8325	24.7258	25.1826	24.9902	26.7132	25.6991	24.3031	24.957	24.5488	24.5488	23.9756	23.9756	24.0483	24.6736	26.0927	25.0331	25.2542	25.5335	24.3104	24.2199	24.249	24.768	24.0306	24.0306
P80217	IFI35	26.4575	24.5971	25.0127	25.6482	24.892	25.5568	24.2277	24.4356	24.7775	24.683	23.2572	24.931	22.2173	21.3122	21.7158	22.1969	20.8598	21.8462	26.1494	25.7342	25.6278	26.6824	26.2566	26.2566	21.5775	21.5775	22.2108	21.4071	23.4815	23.4815	24.5426	24.0706	24.3632	24.3632	23.8717	24.0335
Q9BRR6	ADPGK	24.374	25.5148	24.3617	24.7215	25.8008	24.0872	23.7923	23.8279	23.5769	23.1114	23.4789	22.8345	23.6704	23.6704	22.256	21.5477	23.8489	22.4186	25.8146	26.1952	26.1779	25.65	26.0279	26.0279	25.4422	25.9256	26.1099	24.5717	24.2366	25.9921	24.3207	24.581	23.9015	24.5069	24.0405	24.0405
Q15061	WDR43	27.6623	24.1933	24.0752	27.1064	25.2015	27.8559	24.0781	24.0781	25.1829	24.857	24.9024	23.7593	22.9059	22.9059	27.3871	26.1158	23.3793	22.2815	24.3169	25.157	24.4041	27.7894	26.4071	24.8049	24.2842	24.7372	25.3661	25.2136	25.6747	25.0727	24.7299	24.7299	23.4112	23.4112	24.7316	24.0444
Q2VPK5	CTU2	24.485	23.4427	23.5084	24.3999	23.9665	24.5961	23.6301	23.6301	23.8329	24.1023	23.8895	23.2168	23.1615	23.6973	24.5533	24.5533	24.7675	24.6891	22.5346	22.5346	23.8757	23.4385	23.1574	23.1574	24.6334	25.1896	25.156	24.7058	25.4086	24.682	24.8206	24.1853	23.6176	23.2598	24.7511	24.0446
D6RCT8	DTNBP1	23.6276	23.6276	23.3978	23.3978	21.3243	23.2967	24.1641	24.1641	24.001	24.001	23.0545	22.5709	25.0895	24.304	24.0816	24.0816	25.9888	25.9888	22.5585	22.8633	22.6903	20.608	23.2115	21.3585	22.2549	22.6	22.3501	21.3549	23.937	23.937	23.9117	23.9117	21.0893	23.1367	24.0453	24.0453
Q9BW19	KIFC1	24.5294	24.4241	23.7405	24.5406	24.6249	24.8898	24.8267	23.8299	25.8876	25.9464	26.2872	24.9626	25.0523	24.0345	21.956	20.353	24.1283	24.4953	24.6049	26.2526	25.0412	25.0412	27.2436	27.2436	24.7438	24.7438	23.6005	24.1937	22.6914	21.3035	23.6584	23.6584	21.8394	21.6888	24.0483	24.0483
Q8IU81	IRF2BP1	25.3235	23.0926	23.0027	23.0027	23.688	24.8259	24.7866	24.7866	24.1645	24.9891	24.7446	24.7446	23.5529	23.5529	21.4523	20.7102	25.1314	23.8574	24.0115	24.0115	24.0562	23.6967	23.9616	23.9616	24.08	24.08	23.4509	25.0318	24.4436	24.4436	24.259	24.259	24.0259	24.0259	24.0551	24.0551
Q66K14	TBC1D9B	25.5802	25.5802	24.9474	24.3486	24.5454	24.5454	25.0863	24.5888	24.4757	25.2581	24.7504	23.4546	23.8522	25.5683	24.4113	26.1813	25.0639	24.5601	24.9021	24.9021	24.7302	24.9432	24.408	24.5533	23.5181	24.3514	23.8231	25.4325	25.5423	25.0941	24.296	24.296	23.765	23.524	24.3392	24.0554
Q9Y248	GINS2	24.6354	24.3033	24.3153	24.386	24.2279	24.7428	25.4948	25.4948	24.8188	24.7614	24.639	24.5764	24.7082	24.5453	25.6294	25.6294	25.1272	25.5673	26.0254	24.6267	25.3319	25.1123	25.4547	24.8432	24.7765	24.5037	25.3886	24.6577	25.326	24.6141	24.4178	23.8718	23.7017	24.7092	25.3472	24.0559
Q8N3R9	MPP5	24.4764	24.4764	23.0479	21.6479	22.7752	22.0774	21.8042	22.1158	23.8055	23.8055	24.0785	23.829	22.747	23.5912	22.7019	23.5881	24.1649	24.1649	23.7359	23.7646	23.9693	23.9693	24.248	24.248	23.6393	23.6393	23.7966	23.7966	23.9075	23.9075	24.1332	24.1332	23.9554	23.7687	24.058	24.058
Q9NZ32	ACTR10	26.2323	24.2254	24.0744	25.4933	24.7189	25.5316	24.3176	24.5858	24.1641	24.4261	24.2029	24.2136	24.8303	23.7601	24.7748	24.7748	24.8069	23.9155	22.8558	24.3543	23.7676	23.6826	23.5302	23.5302	23.9863	23.7536	24.487	24.4663	25.1725	25.1725	25.9423	25.5911	25.6157	25.0961	25.3001	24.0605
O94855	SEC24D	24.5954	24.8989	22.5042	22.9613	24.1308	25.0544	21.5531	20.9619	23.1142	23.1142	24.4354	24.4354	23.0311	21.2415	22.9275	21.3223	22.9298	24.6687	23.5007	23.5007	23.7036	23.7036	23.4749	22.471	23.6449	23.8469	24.1324	25.1269	25.8876	25.8876	24.6609	24.6609	24.0913	23.5685	24.0625	24.0625
Q9BZG1	RAB34	26.4514	27.5456	27.3339	25.3279	26.6634	26.1142	22.7382	21.3573	21.9557	23.5474	21.6899	21.6485	22.1792	21.7111	22.648	21.4336	23.2209	23.5285	26.8187	25.402	25.9083	26.4533	26.0612	25.2529	21.6844	20.9833	21.0461	23.1816	22.252	23.7835	26.0481	24.1962	24.5427	25.076	24.0665	24.0665
Q9Y2I8	WDR37	24.0603	24.0603	23.4858	23.4858	23.8832	23.8832	23.2661	23.2661	23.539	23.6749	23.4441	23.3819	23.2457	23.2457	21.4508	21.8942	23.78	23.0945	23.2664	23.2664	23.2831	23.2831	22.6677	22.6677	24.1219	23.8731	23.8338	23.3953	24.2031	24.2031	23.3276	24.3287	24.3343	24.485	24.0667	24.0667
Q8TCG1	KIAA1524	26.3356	24.1096	22.9208	26.1487	24.1706	26.7672	24.2707	24.2707	21.9313	21.3051	23.8293	23.8293	21.4799	22.0803	23.5184	22.6673	20.5001	22.7779	24.5934	24.5934	24.042	23.3965	22.7397	22.2487	22.4911	21.1759	22.6756	22.8845	23.4974	23.4974	23.0241	22.3819	21.4165	22.0319	24.1106	24.0712
H7C320	GALM	24.2466	25.0097	24.9453	24.5545	23.7821	23.902	21.5731	22.9353	22.0496	22.8362	23.3295	23.0905	25.3129	25.0913	25.0201	25.3562	24.4898	24.318	24.6848	24.2294	24.2884	24.2884	24.9129	24.8661	21.9249	21.7573	21.4777	22.532	22.8987	22.7427	24.9249	24.2719	24.9126	24.9126	24.3554	24.0712
P32321	DCTD	27.535	26.6996	26.5993	27.1985	25.6821	25.9772	23.1967	23.6524	24.9627	24.9627	23.9214	23.3527	24.2296	24.3856	25.7641	26.4071	24.5565	24.2172	26.0072	24.4151	24.9342	25.7107	26.156	24.9857	24.9502	25.5219	25.2812	24.0501	25.8967	24.8717	25.4559	24.5974	24.4313	24.373	25.0743	24.0714
Q92754	TFAP2C	21.711	22.0401	23.6306	22.416	22.628	23.6705	24.6292	24.6292	24.6347	24.3887	24.5608	24.5608	21.583	22.676	22.0469	22.1625	23.8509	23.8509	23.3281	23.5168	23.0117	23.0117	24.1028	24.1028	24.5269	24.3631	23.9051	23.9051	25.1946	25.1946	23.9318	23.9318	23.6681	23.8694	24.0714	24.0714
P29590	PML	25.8764	24.9956	25.3089	24.8365	25.8403	25.9092	24.6361	25.9089	24.4921	24.7978	23.3822	23.3822	24.4532	24.4532	21.3236	21.1513	25.2306	25.2306	25.5197	25.4305	26.0818	25.2423	25.5243	25.614	21.2896	21.6269	22.4196	21.6747	25.0552	25.0552	24.9402	24.9402	25.2274	25.2274	24.0745	24.0745
P11717	IGF2R	24.5139	24.5139	22.5632	22.748	24.2121	24.2121	23.2206	23.2206	23.8698	23.8698	23.7753	23.7753	21.6391	22.4043	21.8331	23.6977	22.5683	21.5314	23.7494	23.7494	21.3153	22.0247	22.3139	21.9646	22.2825	22.9513	24.5692	24.5692	23.4046	23.4046	22.4663	22.7666	21.4902	20.844	24.0814	24.0814
Q14181	POLA2	23.997	23.997	23.8079	23.8079	23.7306	23.7306	24.0116	23.9479	24.8528	24.85	23.5626	23.5626	21.8275	22.9315	22.4101	21.8691	23.706	23.706	23.3129	23.3129	23.3254	23.3254	23.4233	23.4233	23.3331	23.2996	24.5112	24.6539	24.9108	24.1919	24.0666	24.0666	23.5365	23.9981	24.0842	24.0842
Q96D71	REPS1	26.1101	22.2102	23.3487	26.8724	23.419	26.6794	22.7228	23.951	24.0085	22.8117	22.4357	23.3068	24.1989	21.6482	26.6431	25.1786	22.0659	23.0623	22.9329	22.9396	23.2657	27.3555	27.0464	23.0448	22.3837	22.7739	21.8662	22.7651	27.2051	23.6423	26.2024	23.9054	21.6163	21.6798	26.4658	24.0845
P78318	IGBP1	27.7463	26.5654	26.9489	27.7389	26.6599	27.77	26.1081	27.4225	26.6701	26.0203	26.5253	26.4976	25.8502	25.7217	27.3179	27.0172	25.7002	25.4415	26.9635	26.2176	26.2072	27.6587	27.2387	26.6081	25.2238	25.1261	25.7506	25.7794	25.8422	25.7139	24.7132	24.3196	24.6144	24.0362	25.6465	24.0855
O94992	HEXIM1	24.4037	24.4768	24.7093	24.7093	24.5575	24.5575	23.8945	24.5651	23.7425	22.3067	24	24	24.3567	24.6439	26.064	24.6967	24.2329	26.0366	24.6374	24.3124	24.7121	24.7006	24.7227	24.705	22.8331	22.4416	24.2378	24.2378	22.0191	21.2444	25.002	25.002	24.5351	24.5351	25.4493	24.0883
S4R329	EMC4	24.6411	24.6411	24.4947	24.4947	24.5503	24.5503	24.4956	24.4956	24.2584	24.2584	24.5915	24.5915	24.6713	24.5733	24.6096	24.6096	21.3936	21.509	24.9432	24.8492	21.561	22.3503	24.7109	24.7109	25.2525	25.2525	24.5358	24.5358	23.7747	22.69	22.0145	22.5807	24.6844	24.6844	24.0884	24.0884
Q5BKZ1	ZNF326	25.1877	24.0419	24.8411	25.8603	24.4207	24.2592	25.3195	25.8115	25.3828	24.3891	24.3909	25.0743	25.6634	24.8748	24.4571	24.4571	24.8213	25.7123	25.1662	25.0908	25.2576	24.3243	24.3481	24.3481	23.595	23.595	23.8849	24.3576	24.2206	23.5628	24.743	23.6627	22.5582	23.5248	24.0885	24.0885
Q9Y2W2	WBP11	23.6887	23.3719	23.4685	23.9759	23.4924	24.5481	23.9875	23.9875	24.0539	24.5886	24.2546	24.2546	22.8939	23.6087	24.2452	24.2452	24.123	23.4907	21.9658	22.6747	24.0719	25.7054	24.5537	24.5537	23.0189	25.8373	24.3212	25.7069	24.1178	24.1178	23.3963	22.8311	22.8257	21.6461	24.0931	24.0931
P42892	ECE1	28.0077	27.0782	27.2611	27.3068	26.8496	27.5282	22.5341	22.5341	22.1109	21.6091	23.2519	23.2519	22.6663	22.901	23.7127	23.7127	23.641	23.2287	28.4117	28.7138	29.0107	29.118	28.8743	28.5886	22.6326	23.7258	24.2563	24.6276	24.2678	24.3376	24.3964	24.3964	24.0055	23.4844	24.0998	24.0998
O43402	EMC8	24.8675	24.8675	24.735	24.735	22.6808	20.8091	24.4642	26.3994	24.4782	24.6532	25.1843	24.9426	25.6359	24.0159	24.6502	24.6502	24.1164	24.5576	25.9293	25.0213	24.896	25.0376	25.0675	25.1332	24.6955	25.6034	25.0382	25.0391	25.5863	25.5863	25.4757	24.4819	24.0011	24.2135	24.1002	24.1002
Q92623	TTC9	22.6584	21.9188	20.771	22.5206	23.0241	22.6	24.1058	24.1058	23.9712	23.8257	22.1337	21.8266	24.1596	23.4758	23.5741	22.8435	23.9448	23.9448	21.1683	23.7432	21.6454	22.9078	21.9358	21.4136	21.6038	21.5251	22.5021	21.7791	22.7235	21.0436	23.9456	23.9456	24.2348	24.2348	24.1008	24.1008
F5H669	CPSF7	24.1105	24.1105	24.0544	24.0544	24.1173	24.4558	25.5292	23.549	24.4158	24.2001	23.7934	23.7934	23.989	22.8849	24.2207	24.2207	23.8396	23.2115	23.4738	24.0701	24.712	24.712	24.1929	24.1929	23.7602	23.5426	26.8579	26.8579	24.2731	24.3009	23.9994	23.9994	23.6017	23.1645	24.1025	24.1025
Q9NVD7	PARVA	26.6203	26.9566	26.9985	26.3869	26.544	27.272	25.111	26.1554	25.4081	25.4571	25.0718	24.6962	24.572	24.1409	24.9179	24.8103	24.4901	24.5641	26.4825	26.5108	25.6147	24.444	25.5965	26.535	23.997	24.7416	24.0124	24.7979	24.5588	25.3608	24.8383	23.9715	24.6674	23.9754	25.395	24.103
Q8WY22	BRI3BP	22.3183	21.8362	23.2427	23.2427	22.5899	22.7482	23.892	23.892	24.2227	24.2227	24.0357	24.0357	21.5126	21.5692	22.439	21.6135	22.2753	22.1789	23.8118	24.0737	23.8414	23.8414	24.0008	24.0008	25.2097	24.0503	24.4067	24.5593	24.8633	24.4084	24.8133	23.9214	24.2222	24.2222	24.1039	24.1039
A8MYT4	PIK3C3	27.0013	24.6181	26.0382	26.0382	24.5011	24.7448	23.9168	23.9168	24.3778	23.1723	23.3016	24.7361	24.1459	25.0211	24.0939	24.0939	23.7338	23.7338	25.7969	25.3222	24.9672	24.3905	24.671	24.671	23.66	24.0402	23.1735	23.1735	23.5741	23.5741	24.5653	24.6628	24.7621	24.9841	24.6951	24.1113
P07996	THBS1	25.7115	26.8577	27.3343	25.6805	27.0389	26.2863	23.3815	26.7261	24.3665	24.3665	26.3391	26.3391	24.4254	24.4254	26.6	26.6	21.8617	24.8732	27.882	26.1074	27.4229	27.5362	28.4327	26.1485	25.9704	25.9704	24.0355	24.3014	24.5822	22.8351	26.8789	22.9878	23.2886	24.62	25.3546	24.112
Q9HAV0	GNB4	21.5136	21.1257	22.3241	20.7947	23.5734	23.5734	23.2201	23.2201	24.0178	23.7005	23.4303	24.3301	23.903	23.903	21.3764	19.9987	23.8385	23.8385	25.3333	23.8666	21.8267	22.3329	23.7182	23.7182	23.1664	23.3017	22.2074	21.9829	22.0277	21.5646	24.447	24.447	24.9164	25.9925	24.112	24.112
O43390	HNRNPR	24.0678	24.0678	23.6362	23.6362	21.8652	21.4317	26.2008	23.9815	24.2551	25.2479	26.4779	24.2928	22.948	22.948	22.7605	21.3998	24.9559	22.3429	23.7843	24.9755	23.2681	23.2681	25.2193	25.2193	22.9047	23.6839	22.5279	26.2467	24.8166	24.8166	24.9776	25.2557	23.9109	23.4975	24.1141	24.1141
F5H715	AIDA	25.3089	24.154	24.0167	24.679	24.6105	24.4502	24.4779	24.5892	24.8396	24.6656	24.2891	25.4523	25.6343	24.5534	25.3129	24.8654	24.8136	25.3023	25.9596	25.52	24.7971	25.2114	25.1669	24.4618	24.1743	23.8074	24.258	23.7218	24.1894	24.1894	23.6279	23.6279	24.2343	24.7177	24.5301	24.1143
J3KS15	MRPL58	23.2508	23.2508	22.1319	21.6157	22.2004	21.3995	24.4108	24.4108	23.9056	24.0755	24.0263	22.1554	22.6516	21.1324	22.148	20.8234	24.4892	24.4892	24.1605	24.1605	24.4526	24.4526	23.6741	23.6741	23.1865	23.1865	24.4666	24.4666	23.9632	23.9632	24.0905	24.0905	24.517	24.0461	24.1174	24.1174
O75717	WDHD1	22.6922	22.6922	24.2554	24.2554	24.596	23.768	22.909	22.909	23.061	23.061	21.8312	22.0186	22.4528	21.8136	22.4437	21.5972	23.2472	23.4457	25.1913	24.1664	24.3008	24.3008	24.1825	24.1825	23.3727	23.3727	23.9327	24.1019	24.9048	24.9048	22.2357	21.4524	23.1664	23.7011	24.1189	24.1189
Q8N6R0	METTL13	25.3038	24.2239	24.7403	24.7403	23.3558	24.6622	24.3387	24.379	23.9426	24.7175	24.9635	23.5497	23.9958	25.0974	23.5166	23.5166	24.7903	25.1501	23.4904	23.5295	24.5658	24.9846	24.5392	24.5392	24.027	24.67	24.5187	24.0653	24.3225	24.4782	25.3063	24.8378	24.1417	24.2024	26.3092	24.1196
O14777	NDC80	24.9575	26.2899	26.0708	24.2304	26.2555	25.2263	25.8593	26.6575	26.2943	25.8505	24.3596	25.0104	23.4127	23.1833	21.1695	21.9298	23.6447	23.6447	25.5793	26.3319	25.6142	24.543	24.6073	24.6073	23.1376	22.497	23.9336	23.7383	23.6811	23.6811	23.8748	24.0395	24.2142	23.3627	24.1204	24.1204
Q8NB90	SPATA5	26.6382	24.8121	24.3147	26.6703	24.9114	26.4375	24.6477	24.217	24.2543	25.3594	25.3273	24.6011	23.9444	25.9441	24.9652	26.1906	25.8783	25.377	23.5219	24.8134	24.2883	25.3396	25.5078	25.5078	24.2115	22.8368	24.0864	24.0796	24.9157	23.6014	24.7159	24.7159	23.6078	23.604	24.1212	24.1212
Q969X6	UTP4	25.1539	25.0255	25.0097	25.0719	25.5875	26.0628	25.1075	25.5105	25.3578	25.5401	25.1319	24.2046	24.2047	24.2047	22.6146	22.067	25.0581	25.0448	24.358	25.4632	25.5491	25.9754	25.3517	25.4556	24.8159	24.9436	24.3824	25.7764	25.0528	25.0528	25.3337	24.3696	23.7009	23.7602	24.1215	24.1215
Q9NUQ3	TXLNG	24.3787	24.5118	24.1114	24.7775	24.166	25.5528	24.2921	24.1787	24.3576	24.4551	23.7621	24.4245	23.5376	23.5376	25.1684	23.9087	24.1159	23.3099	23.497	23.497	23.2309	24.4471	23.9442	23.9442	25.1516	25.7363	25.0254	25.7988	25.9004	24.2335	24.5353	24.2083	24.2264	24.2264	24.7228	24.1261
Q5T5I6	GOLPH3L	25.6177	24.7572	23.9177	24.9428	23.1154	24.976	23.8751	24.6608	23.8788	23.4251	24.1024	23.9102	24.9684	25.2179	26.2739	26.7514	24.8906	24.6553	24.0784	24.0902	23.2821	25.1467	25.0769	23.4836	25.0842	24.8134	24.6552	23.9185	26.3348	25.0597	26.0368	24.9463	24.4825	24.5413	26.0858	24.1281
O60828	PQBP1	24.7237	24.6048	24.9934	24.9934	24.6762	25.1891	24.6268	24.5706	24.5454	24.1319	24.2115	24.8806	24.4285	24.4285	24.5421	24.5421	24.2531	24.2375	24.397	24.3231	24.8952	24.5924	24.2632	24.2536	24.2598	24.4377	24.0521	25.2379	25.1813	24.2926	24.527	23.6262	23.9791	23.9791	24.8523	24.1298
Q9Y3Y2	CHTOP	24.1551	24.1551	23.2869	23.2869	24.2188	24.2188	23.6808	23.6808	25.7486	25.7486	24.4708	24.4708	24.7588	24.7588	22.5646	21.1765	25.2802	25.2802	24.746	24.746	23.4598	23.4598	24.7927	24.7927	24.5873	24.5873	23.557	24.7564	25.1862	25.1862	24.2263	24.2263	24.0839	24.0839	24.1311	24.1311
O00116	AGPS	27.1662	28.0176	27.5527	27.0027	27.5589	27.3844	27.4688	27.43	27.2627	27.3406	27.8851	26.9891	27.074	26.9624	26.227	26.8882	26.5825	27.4168	27.3923	28.2505	28.2695	27.2615	26.9072	27.9248	21.2793	21.4405	22.5824	21.3431	23.1177	21.7694	21.5579	23.185	24.7687	24.7687	24.1351	24.1351
O75843	AP1G2	27.728	23.9118	23.2798	25.3836	23.4555	25.6765	24.6395	24.6395	23.7305	23.951	23.2238	23.0959	23.3298	23.3298	24.3864	24.5398	24.0884	23.6274	24.339	24.4693	26.2309	28.4801	24.9204	23.9352	24.9522	24.4175	23.7996	24	26.6495	24.3825	25.6572	23.1818	23.9783	24.1416	26.0207	24.1363
Q9P013	CWC15	21.7358	21.3933	21.822	21.2706	23.5028	23.5028	23.1312	23.3539	23.9251	23.7289	23.9149	23.6644	22.6118	22.0033	23.805	22.078	23.9958	23.9958	24.1408	23.9616	24.2471	24.2471	24.208	24.208	22.2076	20.4962	24.5429	24.5429	24.0998	24.0998	24.0755	24.2563	24.4059	24.4059	24.1368	24.1368
F5GYK2	STRN4	22.8084	22.0723	24.548	24.548	24.2127	24.2127	24.7858	24.7858	24.0314	24.0314	24.2031	24.2031	24.8137	24.3127	21.9473	21.1328	25.9325	24.9794	22.2498	21.9571	22.3578	22.3488	22.1859	22.4436	24.5311	24.5311	24.7337	24.7337	24.7144	24.7144	24.686	24.686	24.8185	23.6099	24.1392	24.1392
O95400	CD2BP2	22.6388	21.9042	21.5522	22.1131	23.5826	23.5826	24.4651	24.4651	23.5554	23.5554	23.3325	21.6431	24.8361	24.8361	23.3129	22.8284	24.4738	24.9461	24.9494	25.2948	25.1616	25.1616	24.7885	24.7885	24.8479	24.8479	24.475	25.9281	24.9444	24.9444	24.3035	23.7182	24.655	23.7192	24.1413	24.1413
J3KND9	ETFDH	22.5085	21.6546	21.3786	22.6201	22.251	22.718	23.3576	23.4909	22.1342	23.1764	23.1567	22.7929	23.2227	24.9603	24.9809	26.5233	24.3456	24.3456	21.1304	21.1049	21.473	22.2092	22.9464	21.7181	20.4021	22.6501	22.1148	22.1148	23.1402	23.1402	24.0437	24.0437	23.5579	23.5731	24.1434	24.1434
Q9H3Q1	CDC42EP4	23.5769	23.5769	23.8301	23.8301	22.2397	21.927	24.7426	24.9906	24.3977	24.7277	24.2787	23.9004	25.0498	24.042	21.7649	22.5737	23.7924	24.4313	24.4528	23.9657	23.1122	22.3042	24.7149	24.7149	21.9105	22.5911	21.5713	22.1559	23.3191	23.3191	24.4469	24.4469	22.4921	21.1402	24.1452	24.1452
F5GWW9	LMAN2L	21.9493	22.1961	22.1393	21.2405	22.852	21.681	23.541	21.9514	21.7351	23.1856	21.4323	21.0955	22.0555	22.8316	21.6685	21.5576	24.2181	24.2442	24.7883	24.4928	26.3072	26.3072	23.8132	23.3605	22.5053	21.4396	24.0491	24.0491	22.5772	22.014	23.0623	22.4903	21.6561	21.7754	24.1469	24.1469
Q9H008	LHPP	22.8783	22.281	21.7787	21.2123	22.5002	22.4072	25.9028	26.4486	24.5712	25.3029	24.912	24.8689	26.2781	25.3302	21.8751	20.8685	24.65	24.7004	24.7858	24.8868	24.7113	23.7601	24.3648	24.3648	24.7788	24.6684	24.2938	24.2938	24.5314	24.3915	25.8141	24.8413	24.7136	24.1151	24.147	24.147
Q12965	MYO1E	23.34	23.34	24.0766	24.0766	23.0071	23.3195	24.7249	24.7249	23.7504	25.3641	25.082	23.3101	23.1462	23.1462	23.0576	22.4716	24.7336	23.3109	25.2624	27.1444	26.7079	26.6454	23.996	26.8988	22.7557	23.7003	23.6049	24.289	23.9301	23.9301	24.1574	24.1574	24.4769	24.4769	24.1478	24.1478
Q96RF0	SNX18	24.061	23.0293	23.5258	24.0173	22.9288	23.4005	24.3083	24.3083	23.7954	25.7163	24.2944	23.8429	27.1292	26.8089	24.9256	25.2034	27.1765	27.0741	23.8925	24.6514	24.9402	24.5437	24.5306	24.5306	23.4308	23.4308	22.9308	22.9308	22.8174	24.4318	23.3477	24.8514	24.0754	23.4566	24.1483	24.1483
P06280	GLA	23.9807	23.9807	22.2602	21.9826	23.6004	24.7966	25.4531	25.4531	24.5148	24.8716	24.7894	24.2912	23.5195	23.5195	25.1164	25.1164	24.2388	24.2388	23.6543	23.6543	23.7394	23.7394	23.4507	23.4507	24.6774	25.8647	26.7928	25.7697	25.9013	26.372	24.1446	24.1446	24.0517	24.2058	24.833	24.1519
Q6P1M0	SLC27A4	24.8048	24.8048	24.463	26.3279	24.2418	25.806	23.9513	23.9513	24.1769	24.4046	24.0276	24.0276	25.317	24.4478	25.8947	26.1334	24.5692	25.039	24.2235	24.202	24.3339	25.3097	23.9865	23.9865	24.7327	24.5431	24.6812	23.6578	25.3272	24.1648	24.0097	24.0097	22.7609	22.3439	24.1546	24.1546
Q6P1K2	PMF1	22.2851	22.5356	20.2547	22.1964	23.5157	23.5157	22.993	22.993	23.177	22.9449	22.6749	22.6749	22.3831	22.742	21.3271	22.9571	23.3081	23.4742	23.7872	24.6485	24.0338	24.7045	24.3619	24.3619	21.9099	23.0625	21.842	21.5489	23.3905	23.3905	23.5838	23.5838	23.7254	23.318	24.5812	24.1561
P51532	SMARCA4	24.4767	23.511	23.9256	22.4122	22.6641	21.624	21.0601	22.4287	24.0086	23.86	24.1231	24.1231	23.6949	23.6949	21.579	22.3414	24.3873	24.0023	23.4351	23.4351	24.1162	26.057	22.6989	22.4321	22.9661	24.6291	24.0249	26.3334	24.0754	24.0754	23.6937	23.6937	23.846	23.0085	24.1574	24.1574
Q96PZ0	PUS7	26.9164	25.6724	25.3603	26.8875	26.5049	27.2215	26.1913	26.6551	25.6999	25.1104	26.0453	24.9068	25.3472	23.3876	25.1358	25.0819	25.2761	25.6545	25.5565	25.4784	25.5746	27.4994	24.8945	24.8945	26.1315	25.8238	26.0976	26.8703	27.6966	26.2196	24.6323	24.7212	24.59	24.59	24.7375	24.1581
P82921	MRPS21	20.9632	22.1435	21.4405	22.9007	24.2178	24.2178	24.7138	24.7138	25.5268	24.7814	21.2503	21.377	25.2583	25.2583	22.4203	22.9717	24.4478	26.2706	24.8735	24.3467	24.3911	24.3911	22.4516	21.5621	23.6829	23.6829	25.2669	25.2787	26.0967	26.0967	22.9513	20.6767	24.9451	24.4957	24.1583	24.1583
Q8IV08	PLD3	25.8554	25.0945	25.2589	25.491	24.8935	25.5065	26.0904	25.5893	25.0488	25.2129	24.4442	24.783	26.0278	25.9687	26.3624	25.8537	25.7273	24.6223	24.7911	25.6653	24.0311	24.8293	23.7478	23.7478	22.8501	22.5606	23.1471	23.1471	23.9712	23.661	25.2492	24.498	24.0711	24.37	24.6782	24.1599
Q96B36	AKT1S1	24.3749	23.9441	24.5461	23.8678	24.1689	24.0931	23.6031	24.7355	24.2318	24.2318	24.6667	24.6667	24.3092	24.6232	24.4793	24.4793	24.6683	24.2689	24.5277	23.9983	24.6964	24.6964	24.6991	24.0952	24.8412	23.7026	24.3632	25.0907	24.8371	24.0064	25.6858	24.2398	23.6164	23.6164	24.5282	24.1607
Q9UKK3	PARP4	25.9986	23.9683	23.7666	25.4939	24.5928	26.32	23.8272	25.4806	23.3527	24.1765	23.7807	23.4589	22.464	22.3165	24.7321	24.7321	21.4418	22.3725	25.2772	26.5293	25.5694	28.1609	26.8945	25.9767	25.5076	25.5076	23.3564	23.4806	24.0638	24.0638	22.7501	22.6881	24.8118	24.8118	24.1614	24.1614
Q8N2F6	ARMC10	26.3788	25.0458	23.9716	26.2454	23.9278	26.6403	25.4853	24.1455	24.78	24.9684	24.6924	24.7921	25.3819	24.4	26.1506	26.8502	24.839	24.8847	22.9118	24.1909	23.4808	26.144	23.5252	23.681	25.9638	26.0193	26.04	25.8475	27.6813	26.0677	25.5397	24.9972	24.7478	24.3265	25.8281	24.1665
Q8N2G8	GHDC	21.4823	22.318	21.3518	21.4677	22.1703	20.961	22.1753	22.0882	21.421	22.8536	22.5006	22.1727	23.2929	23.4984	23.6016	23.6016	23.7749	23.7749	22.3151	21.4066	22.7286	22.7286	23.4559	23.4559	22.4019	23.0405	21.5548	22.8345	23.0055	22.8479	24.4611	24.1259	24.4265	23.6783	24.1667	24.1667
P29353	SHC1	21.4073	21.9558	23.4466	25.5201	24.1386	24.1386	21.3689	21.7277	23.1477	23.0079	22.9353	22.9353	23.8911	23.7966	21.4236	22.2338	24.1578	23.5554	23.7667	24.6397	24.4764	24.0161	24.0367	24.0367	23.9326	24.2348	24.4147	24.296	24.6233	24.6233	25.3794	25.3794	24.9011	24.6324	24.1678	24.1678
P30740	SERPINB1	30.9366	30.8225	30.698	30.7749	29.4815	30.2065	30.5511	31.6112	30.5018	30.5184	30.6532	30.9068	24.4762	25.6795	26.7803	25.4304	23.8102	24.3477	29.4883	28.869	28.7414	29.7871	29.7045	29.3594	25.5672	25.3311	25.5659	24.9946	26.8695	27.0688	25.0376	24.5777	23.1103	24.077	25.9832	24.168
Q2M389	KIAA1033	24.8834	24.8834	24.0104	24.3357	24.2202	24.4602	22.7114	22.9027	23.4556	24.0447	22.5395	21.6667	22.1294	21.6995	25.4066	24.8615	24.6477	24.6477	23.8489	23.752	24.6257	24.2898	22.3939	22.7459	23.8563	24.1163	24.1483	25.9243	24.2547	24.2547	24.7997	24.2318	23.973	24.3287	24.3833	24.171
Q9GZT4	SRR	22.1622	23.4182	23.6548	21.6073	22.2762	22.2762	22.5923	22.5923	21.223	20.9559	22.6563	22.6563	21.4233	21.4707	23.7955	22.7335	21.9528	22.0814	22.5627	22.3756	23.0276	22.8859	21.9222	22.7815	21.0768	23.1166	22.7341	21.9877	23.7227	23.7227	24.6	24.6	24.007	22.9926	23.1523	24.1747
O00214	LGALS8	23.7822	24.0145	24.3207	24.3207	24.3036	23.3778	23.4224	23.4224	23.654	23.654	23.7585	23.7585	25.1481	24.8228	24.5472	24.5472	25.2203	27.0485	23.2512	23.096	23.3896	23.3896	20.6074	21.8407	24.2935	23.6131	23.8892	23.7384	23.0674	23.0674	24.038	24.4962	24.481	24.6228	24.175	24.175
Q6P1L8	MRPL14	25.5402	23.9992	24.5723	26.5458	24.1509	26.5303	24.3089	25.7302	23.7594	23.4738	23.1611	23.4482	24.8006	22.9533	26.3984	27.2795	23.3568	25.2622	23.7661	24.1626	23.8565	25.7691	24.0718	24.0718	21.8875	21.7426	23.6921	24.8606	26.2553	24.6785	22.8931	22.8931	23.458	23.7123	26.9461	24.1756
J3QSV6	RSL1D1	25.79	23.3708	25.2652	25.9345	24.4196	26.0727	24.5765	22.6646	24.8077	23.8384	23.3648	23.7058	23.3785	24.0724	25.5368	25.6996	24.4	24.7484	25.0229	27.4932	26.3958	27.2967	24.84	26.683	25.5699	26.6563	26.7086	27.6984	28.0055	27.0607	24.0252	24.2354	23.7938	23.6268	26.3629	24.1796
P51809	VAMP7	26.6299	25.008	25.5709	26.292	24.4966	26.4518	25.0029	26.526	25.3168	25.4874	24.8419	26.021	23.1346	23.8503	26.4894	26.1303	23.7998	24.2784	23.8196	23.4854	24.1139	26.6647	25.429	22.9266	25.3591	24.1448	25.4992	24.1397	27.5888	23.3351	26.2452	23.6342	23.2132	24.1151	25.2099	24.1801
Q16626	MEA1	27.5645	27.4987	26.8624	27.4785	26.909	28.2516	27.1464	27.1464	25.9485	25.9485	25.2143	25.2143	24.8858	23.9824	26.5996	26.6449	25.8071	25.8071	25.4549	24.4321	24.0267	25.0955	22.3216	21.6395	22.2722	23.4929	25.7726	24.9323	26.0406	24.6509	22.4944	22.107	24.6626	25.5249	27.5094	24.1814
Q14315	FLNC	29.8162	31.3599	29.4429	31.4069	31.5477	30.7231	22.6938	22.5409	21.5848	21.5848	23.5845	23.5845	22.1901	21.4171	22.7432	22.7179	22.9638	25.4625	21.1929	21.1929	22.7878	23.2027	23.158	23.158	22.1738	22.1738	23.78	24.3631	24.3145	22.166	23.9493	23.9493	24.3207	23.9475	24.1824	24.1824
Q5T6K7	NFYC	25.2905	25.0197	24.1307	25.2082	23.5252	26.6276	24.9693	25.7729	24.7093	24.6886	24.7378	25.0743	23.7513	24.8068	25.691	25.7331	23.8778	24.2484	24.5311	24.8319	23.6658	25.4018	25.3035	23.9163	25.3002	24.6336	25.2493	24.38	26.632	24.7946	26.702	26.702	24.5282	24.7526	25.602	24.1836
Q9BQE5	APOL2	20.7072	22.0868	21.6421	21.4254	23.1581	22.8696	25.0363	25.0363	24.8113	25.3793	24.8199	24.8199	25.8876	25.8876	23.0124	22.3472	25.3377	25.3377	26.1441	25.1159	24.9979	24.9979	21.2604	20.9057	23.7583	23.7583	22.4483	21.209	22.5716	22.4924	24.2411	24.2411	24.1282	24.1282	24.1837	24.1837
Q5JS54	PSMG4	26.2078	26.2078	25.9658	25.9658	25.8665	24.6047	26.899	27.9712	27.0303	26.4731	26.5541	26.9311	25.2085	23.8249	22.5532	23.5145	23.1795	24.248	23.4859	23.4859	22.1782	21.2319	23.6391	23.6391	24.3352	24.0701	24.4848	23.8173	25.4063	24.5491	26.1498	23.9799	24.8188	25.9098	24.1856	24.1856
Q86YP4	GATAD2A	24.6281	25.0376	21.3644	22.1652	24.5375	25.331	25.2501	25.2501	24.8198	25.3769	25.0541	24.1851	24.1607	24.1607	22.8631	21.6756	24.7641	24.599	26.2276	26.2276	25.7871	25.4237	25.817	25.817	25.2598	25.8019	25.184	25.9145	25.2191	25.2191	23.8102	23.8102	24.301	24.5557	24.1868	24.1868
Q86WQ0	NR2C2AP	25.8394	26.2175	25.8006	25.6394	25.3649	25.7454	25.8308	26.83	25.9518	26.2546	25.6728	26.3373	25.092	25.5974	26.0324	25.1694	25.2359	25.0897	26.1298	25.9458	25.6529	25.9813	26.4922	26.1516	26.0318	25.2806	25.9874	25.9139	26.6488	25.6635	26.1381	24.5249	23.4013	23.9353	24.1907	24.1907
Q06609	RAD51	22.2789	21.6286	22.8297	22.577	24.338	24.338	22.1953	22.5291	22.3491	22.3491	21.3345	21.7755	23.0094	23.4557	21.2439	22.1999	24.1514	24.3937	24.2458	25.2052	23.4093	24.7561	24.6261	24.6261	22.6561	21.6991	23.5465	24.2337	21.0922	22.2241	23.6857	23.6857	23.5579	23.5579	24.194	24.194
Q9NXW2	DNAJB12	23.4194	23.4194	23.8698	23.8698	24.7939	24.7939	24.5826	24.5826	25.1419	24.1584	23.9026	23.9073	23.2588	23.2026	23.1397	22.4213	23.2945	22.7163	25.1941	24.6941	24.2404	24.2404	24.3263	24.3263	25.202	24.8007	25.0155	24.807	25.1408	25.1408	23.9298	23.9298	24.1438	24.0209	24.1957	24.1957
Q9NZT2	OGFR	25.3048	25.9453	26.1499	26.1976	26.2995	25.7244	23.9474	25.987	24.801	23.7209	23.3996	24.8732	25.8127	24.6066	25.7752	25.0567	24.2605	25.3532	24.3308	24.3815	24.5661	24.0369	24.0469	24.0469	25.8127	24.7647	24.71	25.4646	24.6497	24.3153	23.3975	23.4593	23.5358	24.6214	25.64	24.196
F6SKP1	GPNMB	21.9583	22.8504	22.1173	23.1746	22.2064	22.6447	23.4581	23.4581	21.6622	20.9838	22.6745	21.4706	24.3901	24.3901	23.8722	22.3763	24.3171	24.3171	22.7764	21.5164	21.3848	22.6075	23.7762	21.1557	23.9162	23.9162	22.2399	22.7169	23.5219	23.5219	24.7931	24.7931	26.0838	24.329	24.197	24.197
Q5BJF2	TMEM97	22.6072	22.4296	22.1629	22.4625	24.3777	24.3777	23.5953	23.5953	22.9184	23.2338	22.2086	22.4587	25.9799	25.9799	21.6477	20.9322	24.3303	24.3733	23.5994	23.5994	22.966	22.1442	22.1291	23.1317	24.1112	24.1112	24.4264	24.4264	22.0866	22.0458	24.3778	24.3778	23.6258	25.5312	24.2022	24.2022
Q9UBF8	PI4KB	23.2402	23.2402	24.024	24.7894	23.9371	23.9371	22.2676	22.1944	24.1585	24.1585	21.8575	22.4525	24.4375	22.2027	20.8327	22.8657	24.1524	23.3108	22.6309	21.3036	23.2594	23.2594	22.603	22.473	24.5564	24.5564	24.3184	24.3046	24.4315	24.4315	23.793	23.9492	24.0132	24.0132	24.2031	24.2031
Q6NZY4	ZCCHC8	25.2977	24.8024	24.7635	24.7635	24.6061	25.0248	24.7904	24.7904	21.915	21.3972	24.692	24.6446	22.0334	21.608	24.8261	24.8261	24.4822	24.4822	25.3851	25.3851	24.9027	24.9027	25.0583	24.8834	22.5235	22.4437	22.2315	22.3167	25.284	24.6541	25.8147	25.8147	24.7139	24.7139	25.3031	24.2031
P50748	KNTC1	24.3809	24.3809	22.3498	21.7195	23.1556	23.1556	22.71	22.7603	23.5255	23.5255	22.6268	23.1927	21.971	23.6445	22.8566	22.5555	23.301	23.301	22.6542	24.1538	23.3813	23.2122	22.8175	22.0078	23.4922	23.4922	22.8934	24.4613	23.4629	23.4629	24.1886	24.1886	23.0481	23.8296	24.2032	24.2032
Q6UWP2	DHRS11	29.1652	25.2731	28.7765	28.7765	25.5207	28.1184	24.6363	24.3731	23.7626	23.6939	24.6484	25.4093	24.6809	24.9475	28.3471	26.8715	24.2816	24.2816	24.7833	24.7833	23.6858	25.0537	21.3561	22.3599	21.8634	22.9248	23.8767	23.8767	25.4718	25.4718	25.2677	24.0807	25.62	24.4331	27.0264	24.2035
Q9NP92	MRPS30	23.6433	25.1149	24.2555	24.2555	24.0989	24.0989	25.5578	24.877	24.4522	24.4901	23.6332	23.6332	24.6749	25.2751	24.8628	24.8628	25.7428	25.0532	24.1219	24.1219	24.1902	24.1902	23.3316	23.3316	22.7709	22.7709	24.4515	24.49	24.6627	24.6627	23.6834	23.6834	25.3437	24.7208	24.2051	24.2051
Q15386	UBE3C	25.7208	25.5089	24.7791	25.1632	24.321	27.6903	22.8405	22.8405	24.7953	24.4717	24.0756	24.0241	23.9308	24.7447	26.2115	26.2115	23.7485	23.8164	23.3754	23.3754	23.4902	23.1979	22.1746	21.6555	25.3819	25.3819	24.714	25.5732	24.4834	25.3929	23.511	23.511	23.7172	23.7128	24.2062	24.2062
Q9ULW0	TPX2	25.2922	24.6037	25.1446	26.1581	26.931	26.998	24.4554	24.2923	24.7377	24.5024	24.1392	25.7109	22.5417	22.4457	22.2043	21.2447	22.9439	24.3483	29.2855	28.7245	28.8131	27.9747	26.5863	29.5999	24.6419	24.6666	23.0506	24.6704	25.6638	21.9408	24.7026	24.1484	23.0059	23.0059	24.2121	24.2121
O43399	TPD52L2	25.1275	25.0741	20.6975	22.9816	24.7111	24.7111	24.6886	24.3194	25.0842	25.0842	24.7576	24.8043	24.0179	24.3331	21.4167	21.2066	22.9439	23.1494	22.9025	22.2848	21.0794	23.337	23.9795	23.9795	25.0284	24.6918	24.5475	24.5475	24.7271	24.7271	23.7389	24.6607	24.514	24.4659	23.7444	24.2133
Q15291	RBBP5	21.2934	21.0803	23.4545	23.4545	23.4039	23.6416	24.4451	24.4054	23.3665	23.6532	23.6074	23.6074	24.2657	24.0251	21.8061	22.0531	23.6214	24.4141	23.662	24.5496	24.5283	24.5283	24.0918	24.0918	24.0359	24.3097	23.426	25.1376	24.3881	24.3881	23.8054	23.8054	23.5427	23.4589	24.2141	24.2141
P78560	CRADD	22.0188	23.0701	21.9949	21.9949	21.3593	22.5652	23.0049	23.0049	22.3881	22.0011	22.7026	22.7026	23.1254	23.8333	24.4648	24.4648	23.6176	24.0017	22.3221	23.0273	22.6486	22.6486	22.5401	22.5401	23.7861	23.1211	23.0577	23.3865	24.5971	24.6176	26.5928	24.7322	24.8724	25.0445	24.2141	24.2141
P35637	FUS	24.626	24.626	24.0594	22.8314	23.486	23.486	23.7381	23.2127	25.2585	23.6786	23.5411	23.5411	23.5404	23.7041	23.4482	23.4482	24.0523	24.2363	27.8628	27.8628	24.0701	25.8672	26.8679	26.8679	23.4826	24.2507	23.3805	26.8235	26.7493	26.7493	23.9565	23.9565	24.0173	24.165	24.1899	24.2158
Q9P253	VPS18	21.6193	21.2309	23.5902	25.1078	24.4565	24.4565	24.1865	24.1865	23.602	22.6772	23.7445	23.7445	22.4043	22.7711	24.4306	24.4306	24.7912	23.2909	23.1136	23.1136	23.3291	23.3291	22.8831	22.0404	23.5091	23.0848	23.7968	24.0882	23.5266	23.5266	25.0741	25.0741	24.7467	23.7715	24.2176	24.2176
O76054	SEC14L2	25.1017	24.2445	23.9047	25.1581	24.4435	24.8296	24.756	25.2795	25.5009	25.394	25.4485	26.1253	26.363	24.6834	27.3972	25.3709	25.2382	26.9281	26.0178	24.8274	25.2157	25.5758	24.9795	25.1201	21.4987	21.7017	22.5064	22.5438	22.4538	22.8677	23.9476	24.2972	24.8692	24.8692	26.4867	24.2189
Q9BQC3	DPH2	25.0252	24.4581	24.2967	25.3069	24.6534	24.6534	25.0685	24.6663	24.5226	24.9642	24.9727	24.1447	21.8704	22.739	22.081	22.2627	24.1085	23.4104	24.071	24.9147	25.006	26.3196	24.2402	24.9056	24.187	23.8833	24.4879	25.3535	25.2379	24.4586	23.7636	24.1121	24.0873	23.4975	24.2201	24.2201
P49069	CAMLG	24.8921	22.984	24.0138	24.2922	23.0676	24.7638	24.2773	24.2773	22.9134	22.9134	24.1949	24.1261	22.9535	24.2568	25.4153	27.8043	25.9209	23.7588	23.7543	21.6529	24.2121	24.2121	21.8376	23.6431	23.0709	24.7539	23.4395	24.6761	23.6622	23.6622	25.1645	24.45	25.0485	24.0325	27.8641	24.2205
J3KQE0	SUN2	22.778	22.778	23.9486	23.9486	23.5791	23.761	23.3672	23.3672	22.6027	20.8407	21.5466	21.3665	23.886	23.886	21.8347	22.3742	23.389	23.389	24.3479	26.0794	25.065	25.1098	23.8324	23.8324	23.2633	21.2064	23.0719	22.7731	24.9226	24.9226	24.1789	24.496	23.5139	23.5331	24.2226	24.2226
P26447	S100A4	29.0389	28.8228	29.1062	29.94	29.2995	29.1179	26.5983	26.7821	27.7735	27.1668	27.3872	26.8707	23.9963	24.4197	21.3973	21.8545	24.0325	23.2795	30.2863	30.0672	29.5704	29.4528	28.7587	30.3477	22.2432	22.7808	22.1306	20.7614	23.2898	21.8533	25.5669	23.9882	26.222	26.4743	23.7034	24.2238
Q9UBB6	NCDN	25.0166	25.0166	22.3896	22.3253	23.2939	24.8331	24.3968	24.3968	23.5224	25.4824	23.8247	23.1922	22.4747	24.615	21.4863	22.5253	24.1277	23.383	23.0802	23.0802	23.0149	24.2494	22.23	22.23	23.1059	23.5895	23.6573	24.3734	23.4981	23.4981	24.2845	24.2845	23.6581	23.1157	26.1071	24.2258
Q9UBS8	RNF14	23.6994	23.6994	22.3215	22.4878	23.6624	23.8706	23.9798	23.9798	24.0575	24.0575	23.9263	23.9263	24.9299	24.9299	25.3006	25.3006	24.5392	24.3554	23.5561	23.5561	23.8224	23.8224	22.7872	22.7455	23.8603	23.8603	23.7302	23.8704	21.7276	21.2661	24.0999	24.0999	24.3525	24.4155	24.2278	24.2278
I3L246	RPS15A	23.5601	23.1921	24.6792	22.6721	24.9633	24.9633	23.4401	23.3934	24.2234	23.805	24.0917	24.1423	24.243	23.9419	22.4061	21.831	23.4837	23.4837	25.0144	25.7101	25.0466	24.0601	24.8682	24.8682	23.9041	24.0975	22.9119	25.3645	22.8405	21.4573	23.8789	23.8789	23.1104	24.0765	24.2291	24.2291
Q96P16	RPRD1A	24.1896	24.1896	24.4131	24.4131	21.6572	21.9125	24.6337	24.9138	24.7956	24.7956	24.7763	24.3775	24.1028	24.1028	22.2157	21.8868	25.5444	25.5444	24.8079	24.6302	24.7195	24.7195	24.5057	24.5057	24.5845	24.2835	25.1276	25.1276	24.7803	24.7803	23.7834	23.7834	24.0562	23.9331	24.2298	24.2298
Q6PKG0	LARP1	22.227	22.9892	24.3459	24.3459	25.0688	23.6737	23.4104	23.4104	24.9417	24.9417	24.9762	24.9762	24.7219	24.2932	22.7622	22.5484	23.636	25.1073	24.6229	24.1584	25.8507	25.5251	23.3875	23.3875	23.6377	24.0181	24.3542	25.6639	24.7343	24.0086	24.3268	24.3268	22.3643	23.7107	24.2704	24.2384
C9J384	CMSS1	25.3191	25.3191	25.0109	24.3596	25.0141	25.0141	23.6545	23.3938	24.3701	24.3701	24.6444	24.6444	21.811	22.8098	22.7435	21.8074	21.231	21.6078	24.7278	25.6487	24.8704	24.6876	22.3988	22.3875	25.7407	25.7407	24.019	24.5775	24.1987	24.1987	22.0364	19.2918	25.0858	25.0858	24.2397	24.2397
P98175	RBM10	23.6352	23.7253	24.8217	24.8306	25.1676	24.6627	24.4291	23.9513	24.7162	23.9806	23.7809	25.3919	25.1975	24.3414	22.4243	22.4019	24.8661	25.101	24.5075	25.2335	24.767	24.3581	24.5649	24.5649	24.9436	24.7317	25.2451	25.6888	25.4154	24.4846	24.2523	24.4886	24.4601	25.2245	24.2415	24.2415
B2WTI3	JMJD6	21.719	21.0009	21.4661	22.3144	21.2687	22.8666	22.763	23.7134	24.1711	24.1711	24.1617	24.1617	21.8322	20.9491	21.5698	22.7076	22.8047	21.7114	23.8657	23.8657	23.5046	22.7878	24.1044	24.1044	23.7079	23.7079	22.5706	22.3981	19.9514	22.1914	21.6964	20.8134	23.8443	23.8443	24.2462	24.2462
Q15434	RBMS2	26.5757	26.2547	26.4702	27.3419	24.9499	26.8621	22.6944	20.8703	22.1756	22.3779	22.5837	21.63	22.8329	21.7017	22.1728	21.4291	21.7448	22.1518	24.6019	23.6315	24.2708	24.8486	25.8074	24.9493	21.2933	21.7885	23.2245	22.3327	22.9131	23.023	23.9886	23.9886	24.3596	24.3596	24.4326	24.2463
P18084	ITGB5	25.5438	25.197	24.4105	23.7808	23.7556	24.034	24.8145	24.8145	24.0581	24.0581	22.8183	21.359	23.8872	23.8872	21.5499	22.2703	22.2432	21.9149	24.2387	24.0123	24.1792	24.5707	24.4228	24.4228	23.7841	23.7841	24.443	24.443	24.4659	24.0464	24.1366	24.7271	24.376	24.5913	24.2468	24.2468
Q9H6S0	YTHDC2	24.0652	24.0652	22.9804	23.6634	23.8609	23.8609	24.402	24.402	23.9806	23.9806	23.3882	23.3882	23.0217	23.0217	21.5752	22.6204	23.3896	23.3896	24.0229	24.0229	23.3266	23.3266	23.5964	23.5964	21.8727	21.652	21.7749	20.6378	23.3914	23.3914	23.2881	23.2881	23.5788	23.1573	24.2472	24.2472
Q7Z2T5	TRMT1L	25.5377	23.7514	23.5536	25.6402	23.6014	25.5653	24.1057	23.8028	23.3346	24.3495	23.5531	23.5531	23.3014	24.0636	25.7954	26.3495	24.1309	24.1104	22.9783	23.2308	23.4708	24.9282	21.779	22.6198	23.2046	23.2046	24.0017	23.6958	25.0252	23.5895	24.8306	24.3382	24.6466	23.4078	26.5249	24.2512
P29372	MPG	23.8379	23.0797	22.9766	23.4165	23.0959	24.371	23.632	23.9314	23.144	23.0981	23.6132	23.0863	23.9111	24.4172	26.3463	25.1747	24.7864	23.9354	23.5717	23.5429	23.1321	23.1321	21.6826	22.2092	24.4345	25.7099	25.0134	27.0009	25.1343	26.2677	23.9454	23.3111	24.454	23.9139	24.2528	24.2528
Q9BY42	RTFDC1	24.0719	24.5051	24.9105	24.3628	23.5966	24.4702	24.4123	24.9414	23.8635	23.8635	23.6012	23.623	24.1954	23.6237	24.2869	24.2869	23.8033	23.7305	23.7373	23.7373	24.1432	23.438	23.9305	23.9305	24.2468	24.289	25.8244	25.8244	25.025	25.3519	23.0642	23.5156	24.2194	23.7079	24.3848	24.2534
P15289	ARSA	23.4121	21.7494	23.0214	23.3894	21.6172	23.2165	24.2694	24.2694	24.0335	22.225	21.6182	22.263	24.1572	24.7593	22.2207	21.4078	24.3981	25.0544	22.261	22.2649	21.8373	22.0008	21.831	22.5992	22.1177	22.1006	22.6137	22.1918	21.6218	22.1623	23.909	23.909	23.7342	24.0314	24.2551	24.2551
Q14807	KIF22	24.1484	24.8817	22.8751	22.8751	23.9474	25.402	23.6248	23.6248	24.0765	24.49	24.2684	24.6054	21.8158	22.5611	22.1541	21.6064	23.6539	24.6063	24.1099	24.4375	24.5055	26.1798	24.541	26.1089	23.9017	24.3352	24.8616	25.5939	24.776	24.776	22.9394	22.9394	23.5718	23.5718	24.26	24.26
Q9Y478	PRKAB1	23.2761	23.2761	23.7599	23.7599	23.7287	23.7287	22.996	22.996	23.3119	23.3119	22.5667	22.5667	21.4791	21.1018	21.1302	21.4686	22.4131	22.4131	23.1729	23.6887	22.8724	22.8724	24.2996	24.2996	23.2003	23.8885	24.3192	24.7139	23.6142	23.6142	24.3265	24.3265	24.1462	24.1639	24.2603	24.2603
Q99707	MTR	24.8063	24.249	22.0929	20.7516	23.9018	25.5069	22.0299	22.7441	24.2288	25.2277	23.6491	23.6491	23.2701	24.1721	22.7872	22.1339	25.1028	23.6777	24.8018	25.9894	24.7977	24.7977	25.2821	25.2821	24.0825	25.0144	25.0111	25.1504	25.1106	25.1106	24.5123	24.5123	25.3074	25.3074	24.2613	24.2613
Q16513	PKN2	25.3146	24.6029	25.0209	25.963	24.7648	24.9787	25.9816	25.6923	25.452	26.4619	25.1404	24.7348	20.6618	23.5345	24.731	24.4641	20.9688	23.0784	24.2738	24.6861	25.3616	25.8267	24.8576	24.8576	22.4161	20.4632	24.2654	24.2654	24.3113	23.9782	24.3042	24.3042	23.9577	23.852	24.2644	24.2644
Q13586	STIM1	24.7443	25.4268	25.7232	26.0133	25.9927	25.5512	25.8539	25.8539	23.8717	25.5012	25.4161	24.7388	24.6345	23.61	23.6554	23.6554	25.083	24.6862	25.642	26.4728	26.581	24.4558	25.516	26.5321	24.3387	24.4302	24.2216	23.8149	24.9657	25.2786	24.3246	24.0139	23.9518	24.6266	24.2654	24.2654
Q9NX74	DUS2	23.8504	23.8504	23.8826	23.6864	22.4595	21.2229	22.9073	22.9073	23.4459	23.4459	21.5891	21.4831	24.3119	24.3119	24.3221	24.6507	23.3483	24.0462	23.7741	23.7741	22.6758	24.9952	22.0459	21.5402	23.6684	23.6684	23.8942	23.6359	24.6595	23.7595	24.6508	23.5278	24.0484	23.6749	25.8775	24.2661
Q9NR19	ACSS2	24.0459	24.1808	24.1902	24.1902	24.3549	24.3549	26.8844	24.3842	26.2417	26.4034	27.0384	24.8865	24.4201	24.4201	22.3737	22.3515	23.7711	23.8879	24.2007	24.2007	23.8816	23.8816	24.2125	24.2125	23.9505	23.9505	22.8965	22.9191	22.5995	22.8837	24.9621	24.9621	24.1263	24.7835	24.27	24.27
Q6IN84	MRM1	22.5218	22.4891	22.607	21.3786	21.8659	21.8659	22.7072	22.3197	22.3814	22.68	22.9488	22.9488	22.0307	22.2768	22.7252	23.2405	22.8519	22.3325	21.9625	22.4968	21.8885	21.8885	22.3485	21.6024	21.6226	21.6226	21.966	22.3094	21.8477	21.8477	24.1265	24.1265	24.6296	23.618	24.2702	24.2702
P28065	PSMB9	27.9211	27.327	27.7735	27.9952	27.5427	28.3152	27.2422	27.4681	27.5312	25.8793	26.5538	27.8963	23.7485	23.8714	25.5269	24.4417	24.2642	24.325	27.9401	27.4716	27.1414	27.6432	28.2504	27.7645	23.4232	23.4232	23.659	23.659	23.7973	23.7973	25.9775	25.1201	25.0815	24.8362	25.4161	24.2766
Q13112	CHAF1B	24.8182	24.8182	23.1546	24.8179	24.7385	26.0838	25.024	22.8391	25.1972	25.1972	23.2128	22.9616	22.3472	22.3472	22.1703	24.1045	24.2409	24.2409	23.7993	23.7993	25.9847	26.2834	24.34	24.34	22.3469	21.7023	21.9616	21.8756	24.6967	24.6967	22.2677	22.6802	21.4248	21.8165	24.2775	24.2775
B7ZAB3	B3GAT3	24.1221	24.1221	22.3061	21.9521	24.139	24.139	24.1164	24.1164	23.9161	24.1534	23.8785	23.7973	21.2043	22.9417	24.4416	24.4416	24.0916	24.0916	23.677	23.677	24.0561	24.0561	23.639	23.639	24.2764	24.558	24.5243	24.4063	24.4888	24.4443	24.6821	24.6821	24.3727	23.7196	24.2785	24.2785
Q9Y3C1	NOP16	23.8746	24.1652	24.592	24.5385	24.4809	24.8159	25.202	24.4214	24.4454	24.8737	24.56	24.6161	24.6635	24.5648	24.6304	24.6304	24.9666	25.1463	24.5161	25.4842	24.9312	24.348	25.9817	25.9817	25.7679	25.3877	25.7129	26.5002	24.514	25.4874	23.7023	23.7023	24.8998	23.816	24.2871	24.2871
Q96T88	UHRF1	24.7743	23.7569	24.6763	23.3027	24.2149	23.7192	23.5651	23.6308	24.1572	24.1572	23.0341	23.0341	21.3841	23.0089	22.7659	21.851	23.9882	23.9882	25.3004	26.8918	25.7118	24.4085	25.2983	25.2983	21.4177	21.278	24.6462	25.3436	25.8343	25.8343	23.1645	21.8266	23.261	22.4085	24.289	24.289
Q9NXR1	NDE1	23.428	23.428	22.1142	20.3515	21.9685	22.3903	23.1862	23.1862	21.3182	21.6601	21.3105	21.9009	23.2099	23.4948	22.8004	22.1204	23.3502	23.1652	21.5535	23.026	21.683	22.5672	21.395	23.4905	22.7178	22.8581	23.5489	23.5489	22.0754	22.118	24.2031	23.4506	24.5551	23.4906	24.2895	24.2895
Q9P2N5	RBM27	23.349	22.5181	22.1732	21.8121	22.2292	22.7275	22.105	22.9648	23.7374	23.7374	20.7842	22.6969	23.9877	24.1424	24.4162	24.4162	25.4256	25.4256	23.1302	22.4058	21.5429	22.299	23.2214	21.8925	23.6148	21.4153	23.9348	23.9348	22.177	22.5475	23.0171	22.5964	21.4643	22.5296	24.2898	24.2898
P11166	SLC2A1	28.0198	27.9676	28.2184	27.8926	27.8076	27.8072	26.8758	27.4011	26.9509	26.4755	27.4072	27.4301	26.9594	27.0083	27.3311	26.2984	26.4122	26.6505	26.8998	26.8266	25.5872	26.0617	26.9811	26.7288	25.2208	25.3922	24.5362	24.8172	23.5462	24.234	22.3914	22.4702	23.0161	23.0161	24.2901	24.2901
P14618	PKM	24.6215	24.6215	24.2679	24.2679	25.1762	25.1762	25.2465	25.9702	25.9104	27.0275	26.6796	27.2321	23.9924	23.9924	20.6379	21.5532	20.9793	22.2768	26.1638	25.9839	27.1809	25.7293	25.6982	27.6837	23.7478	24.5489	24.2281	24.2281	21.2903	22.1781	24.894	24.894	25.0061	25.1551	24.291	24.291
Q6PGP7	TTC37	22.14	22.7003	22.6073	21.1852	21.0031	22.2645	24.2844	23.0118	23.8827	24.3756	21.8768	20.9427	24.7587	24.2102	24.9107	24.9107	24.4489	24.7065	24.68	24.68	24.3628	24.2128	23.9897	23.9897	23.285	22.4532	22.0727	20.0703	24.1817	24.1817	24.7905	24.7905	23.7549	24.1563	24.2919	24.2919
Q9UHR4	BAIAP2L1	24.3504	23.5816	24.4168	24.3617	24.3108	24.5784	25.2706	25.4447	25.6668	25.9012	25.5367	25.8093	23.7644	24.2833	22.3251	21.8829	25.1368	24.5086	24.4836	24.5338	24.2249	23.7938	24.9481	24.9481	23.1371	23.1371	23.6933	23.9283	23.9114	23.9114	24.3198	24.1452	23.2981	23.8208	24.7752	24.2951
Q9BVI4	NOC4L	25.3404	24.4945	24.3282	25.1202	25.5516	25.1632	24.6134	23.89	24.4193	24.8045	23.8879	23.3062	23.8177	24.4157	23.9937	23.9937	25.2578	23.6613	22.999	25.0979	25.2214	24.9377	24.6401	24.6401	24.5971	25.505	26.0932	25.9816	24.1605	25.1939	24.1195	24.1195	23.5315	23.6599	24.8976	24.2952
Q9NVQ4	FAIM	23.688	23.688	21.6585	22.0187	22.4352	22.2911	20.43	23.2276	24.4128	24.4128	24.5522	23.7689	22.9206	21.9602	22.9713	22.4682	23.9146	23.9146	24.3551	24.3551	24.3417	24.3417	24.4579	24.4579	25.3053	24.1296	24.6214	24.2868	24.4526	24.4526	25.0477	24.5255	24.5183	24.5183	24.296	24.296
Q93050	ATP6V0A1	22.8328	22.172	23.8806	23.8806	23.3964	23.3964	22.7766	22.5663	23.0734	23.0734	22.0217	21.3051	24.0834	24.1855	24.9389	24.9389	23.9692	24.525	22.449	22.369	21.8536	21.5502	23.4246	23.4246	22.9307	22.7364	23.3695	23.3321	22.4221	20.6697	24.0758	24.0758	23.7777	24.0177	24.2976	24.2976
Q15750	TAB1	24.0866	24.7149	22.0149	22.5114	24.2513	24.2513	24.8293	24.5838	24.5696	24.7964	24.725	24.3926	24.9274	24.4062	21.6012	22.9475	24.2773	24.6039	23.8943	24.7573	24.4997	24.4997	22.2051	20.7727	24.2335	24.2434	24.0418	23.9194	24.8607	24.8607	25.0533	24.4205	24.4736	24.3403	24.2979	24.2979
Q9H9S4	CAB39L	24.0585	24.0585	23.6592	23.6592	22.126	21.0253	24.1176	21.6614	24.0618	24.0618	22.226	22.6651	25.6556	24.4838	25.4106	24.9254	23.4754	24.2038	21.3753	22.6102	22.334	21.8339	23.5205	22.7325	23.1436	23.5024	21.7679	22.792	23.9573	23.9573	26.4977	25.6137	24.7477	24.1705	25.663	24.2982
Q96S55	WRNIP1	25.6564	23.2481	22.7693	25.4912	25.7466	25.7466	23.3051	24.668	23.3733	22.5927	24.1258	23.2114	24.5407	21.9789	24.0413	24.2024	23.8819	23.9527	24.1903	24.5608	25.3794	25.3794	24.0671	24.7207	23.9366	23.9366	24.3129	24.4819	25.5974	25.5974	23.5614	23.5614	24.0598	24.0598	25.1988	24.2989
O75600	GCAT	21.9498	22.394	22.7099	23.5813	22.1194	21.0553	26.5409	26.7535	26.1163	26.1725	26.2783	26.7478	25.689	25.9296	26.4455	26.7429	25.816	26.0272	23.2713	23.164	23.5439	24.245	23.8988	23.8988	23.1857	20.8342	23.2929	23.7415	21.9868	22.6858	26.6878	24.5326	24.9614	25.0683	24.9687	24.2996
Q9NVS2	MRPS18A	25.7888	24.6085	22.3671	22.1036	24.8408	25.242	24.6975	24.6975	24.8445	24.5807	23.5104	24.008	24.7997	24.7997	26.1104	26.5224	25.2139	25.148	24.4245	26.4039	24.669	24.669	23.9245	23.9245	23.4125	23.4125	24.7038	24.689	24.9116	24.9116	24.3069	24.3069	25.4307	25.2798	25.0566	24.3044
P07305	H1F0	23.8935	23.8935	23.4621	23.9992	22.2252	21.7457	21.8724	22.426	21.745	22.6666	22.8945	21.6087	23.7859	24.0782	21.8111	20.7331	24.4537	23.9579	25.5127	25.5127	24.5957	23.8784	25.6834	25.6834	24.6849	26.429	24.4793	23.5674	26.2386	26.2386	24.3181	24.3181	24.3329	24.8126	24.3046	24.3046
Q99611	SEPHS2	23.658	22.3201	22.0579	22.0579	23.6369	22.4195	23.9781	23.9781	22.7981	22.775	22.4099	21.805	22.856	23.9044	23.6264	23.6264	24.399	24.9529	24.3329	24.2673	22.6679	25.7861	24.3643	24.3643	24.9747	24.5231	24.9079	24.5591	26.1037	24.5102	24.5017	23.9578	24.2263	24.7677	24.3048	24.3048
Q8IUR0	TRAPPC5	24.6674	24.6674	24.8188	24.8188	24.7216	24.7216	24.15	24.654	24.9057	24.676	24.6304	24.6801	24.9909	24.4568	25.9382	25.8325	24.7105	24.9565	24.6146	24.3305	23.9614	25.2365	25.4074	24.2261	24.7078	24.586	24.6544	24.0438	25.7675	24.4705	25.7975	24.6218	25.4273	24.5079	25.0471	24.3063
P50750	CDK9	23.8427	23.8427	23.3664	23.3664	23.6257	23.8316	23.7061	23.7061	24.0831	24.6103	24.1612	24.1612	24.1216	24.7301	24.3314	22.5981	24.7322	24.3881	23.774	23.774	23.8726	23.8726	24.9909	24.9909	24.7463	24.3489	25.0438	25.189	24.3226	24.3226	24.1327	24.1388	24.3788	24.6132	24.039	24.3086
Q9UFG5	C19orf25	24.1847	24.1847	23.8807	23.8807	23.4884	23.4884	23.8773	23.4265	23.5153	23.734	23.53	23.2155	24.1714	24.5791	24.1862	24.1862	25.331	24.4883	22.9436	22.9436	21.2697	21.9941	21.1248	22.7138	23.1471	23.1471	23.7256	23.7256	24.08	24.08	25.2398	25.0547	24.5344	24.6	24.3098	24.3098
Q8TCC3	MRPL30	21.8328	21.8459	21.2953	21.8562	24.0073	24.0073	23.8443	23.8443	23.7055	23.7055	22.6613	22.5148	24.6061	23.6181	23.7857	23.0183	23.8609	24.3971	20.9469	22.0691	22.6156	22.1309	21.46	21.4729	22.2917	23.0142	23.9588	23.9588	24.2444	24.2444	22.2739	21.3682	24.7115	24.7115	24.3136	24.3136
Q6IAN0	DHRS7B	27.0191	26.0262	26.2675	27.7158	25.8686	27.2363	24.7102	24.8798	24.6586	24.5181	24.9825	25.18	25.1935	24.9989	25.9015	26.799	24.9054	25.0636	26.0554	26.1363	25.9554	27.2767	26.8075	25.9299	25.0307	25.4432	25.1968	25.233	27.4409	25.6937	26.3044	24.8454	24.4031	24.5355	26.3624	24.3148
P41223	BUD31	23.7986	23.7986	24.5359	23.8899	24.3347	24.8489	24.4271	24.5728	24.3838	24.2915	24.8142	23.9624	24.2002	24.6616	24.1151	24.2633	24.3924	24.0873	23.0071	24.0099	24.0996	23.6219	24.3563	24.3563	23.6906	24.2424	24.2342	25.2006	24.4708	25.16	24.3716	24.8364	23.5069	24.3641	24.8288	24.3151
K7ELB8	PLEKHF1	23.287	23.287	23.1695	23.1695	23.2076	23.2076	23.9782	23.4288	24.0798	24.0798	24.2702	24.2702	24.5688	25.1723	22.9847	20.7492	25.6786	24.7071	23.6703	23.6703	23.3431	23.3431	24.2366	24.2366	22.9012	22.9012	22.0613	22.9445	22.677	22.677	23.8028	23.8028	24.2623	24.2987	24.3158	24.3158
Q9NX08	COMMD8	24.9577	25.4983	24.4847	24.7692	24.1771	24.752	24.0396	23.9084	24.0399	24.0399	23.9879	23.9879	24.0512	24.7416	23.1508	21.8221	24.5598	24.7763	24.7944	25.1589	23.938	25.6908	24.2268	24.2268	24.6548	23.6488	23.8687	22.8597	25.0777	26.0031	26.253	24.855	24.7455	25.1696	24.3169	24.3169
Q9Y6A4	CFAP20	25.1461	25.7203	25.4782	25.8277	25.5554	25.5185	25.0432	25.0432	25.834	24.9716	25.2553	25.6773	25.4178	24.7451	26.09	25.8609	25.9231	25.9231	26.535	24.7332	24.7264	24.7264	25.0354	24.9035	25.0177	25.0177	24.9839	24.47	25.1069	24.8555	24.005	24.005	25.0503	25.0503	25.2398	24.3173
O60568	PLOD3	28.3964	27.2498	26.2177	28.9239	27.9394	27.8814	25.0661	24.7897	24.9657	24.2185	24.5035	24.7816	27.3229	26.7332	26.9657	27.458	27.1246	28.2367	26.7129	26.4589	26.5252	26.2738	24.9558	26.9616	25.8353	27.1932	26.8458	27.0766	26.4203	26.3512	25.9369	25.9369	24.3723	24.3723	24.9926	24.3176
C9JQV0	C7orf50	22.1911	21.4614	23.2178	23.2178	22.7529	22.7529	24.8014	24.8014	24.0903	23.675	23.413	24.0038	23.9163	23.9163	22.9846	22.5902	23.6281	23.6281	23.1576	23.1576	23.1829	23.1829	21.5995	22.136	25.0752	25.0752	24.2491	25.765	25.3238	25.3238	23.7826	23.7826	24.7008	23.1543	24.3184	24.3184
Q9BXY0	MAK16	24.7508	24.7508	23.9435	23.9435	24.0284	24.0284	25.115	25.115	25.084	24.8729	24.0918	24.1986	23.9422	23.9422	25.131	25.131	24.495	25.5552	23.5737	24.0939	24.0828	24.5655	24.5622	23.9109	24.1235	23.8526	24.6897	25.048	24.8445	24.1541	23.6479	23.6479	24.058	23.8783	24.3187	24.3187
Q9UP83	COG5	24.0468	24.0468	21.3699	22.1701	24.1249	23.8353	24.6562	24.6562	24.0341	24.5609	23.5838	23.5838	22.868	24.9055	24.0633	24.0633	25.2486	22.9002	24.1528	24.1528	24.5238	24.5002	23.7228	23.7228	23.9251	25.3915	25.6061	25.2378	25.1907	25.2335	24.9719	24.9719	24.4694	24.5354	24.9412	24.3187
P19838	NFKB1	27.0291	25.0063	25.1337	26.4891	24.9785	25.6182	24.2836	24.4117	24.355	24.6897	25.0002	24.2272	25.3471	25.3274	25.3431	25.9186	26.0767	24.3921	25.3747	25.0909	25.2839	27.1586	24.6816	25.4552	25.7869	24.9389	25.8848	25.5987	26.7609	25.1715	24.2084	25.0412	24.1147	25.1339	25.1129	24.3188
Q9Y613	FHOD1	21.5774	24.3597	22.2074	22.4025	24.6357	24.6357	23.7258	23.7258	24.2119	24.2119	23.2461	21.6796	24.1538	24.1538	21.7404	22.2775	24.424	24.0897	24.4171	24.4171	22.1706	22.4755	23.9795	23.9795	23.9802	23.9802	23.5853	23.5853	23.9234	21.4512	24.2239	24.2239	23.5	23.5	24.3194	24.3194
Q5T4U8	RABGGTB	24.0007	21.6537	23.5396	22.1308	25.3661	25.3661	25.2653	25.2653	25.994	26.2531	25.4499	25.679	25.418	25.418	22.0038	22.8544	25.0677	25.5145	25.8844	25.8844	25.0707	25.0707	25.142	25.142	25.2635	24.8138	24.9018	24.8165	24.6831	24.6831	23.7613	24.5271	24.1444	24.1444	24.3195	24.3195
Q92597	NDRG1	29.3983	27.1383	26.774	29.4516	25.6858	29.6376	23.9668	25.9713	24.111	22.9934	24.5065	24.1568	29.0814	28.6504	30.5775	30.6318	28.1294	28.4222	27.6899	27.9293	27.2092	29.0066	29.1187	27.5746	24.7769	26.3773	25.4089	23.7696	26.4816	25.1417	25.2771	24.6291	24.2439	24.2439	29.2363	24.3207
P19174	PLCG1	24.5429	24.5429	24.2574	24.6574	24.8333	25.0065	24.6643	24.6643	24.0927	24.7561	24.6279	23.5971	22.3893	22.0397	21.8234	23.312	24.539	24.3917	22.9145	22.138	22.5984	22.178	22.6332	22.2576	24.1903	25.8646	25.3321	26.5406	26.14	26.14	23.9435	23.9435	24.3746	24.3746	24.3226	24.3226
E9PM46	USP47	25.0694	24.3899	23.8897	25.3966	23.9003	25.0309	22.5068	22.5068	23.6858	23.594	21.9366	22.9293	23.761	23.6556	26.2425	25.552	24.0943	24.6461	23.6899	23.6793	24.3927	26.932	23.6209	23.6209	23.2347	22.8399	23.2963	24.4178	24.3846	22.9481	24.8864	23.4784	24.1967	22.8956	25.4381	24.3233
Q96ED9	HOOK2	22.2866	22.0053	21.7069	21.0938	22.2628	20.2511	23.7569	23.8054	23.9409	24.2633	22.451	22.6859	22.8847	23.1245	22.2167	22.0528	24.0261	25.0568	22.5015	23.4359	22.9426	22.9426	22.3839	22.3839	23.9225	23.8153	24.8109	25.2038	24.688	24.688	23.272	23.272	23.1041	23.3958	24.327	24.327
Q96JC1	VPS39	22.7674	21.9571	22.1045	22.1045	22.2685	22.7055	23.4738	23.4738	22.1949	22.8315	22.3789	22.3789	20.9908	23.5869	22.8128	22.8128	24.2313	21.7554	21.5213	22.9916	22.4839	22.3908	21.864	21.864	22.1546	22.4672	22.6715	23.1656	22.6868	22.911	24.3988	24.3988	24.8429	23.7161	23.3739	24.3274
P14859	POU2F1	24.3162	24.3162	24.8225	24.7015	24.2242	24.2242	24.911	24.9142	24.325	21.6058	24.7012	24.6733	25.4539	24.5203	25.7094	24.61	24.739	25.521	24.4125	24.2883	24.1511	24.1511	25.889	25.889	24.8212	24.3851	24.6932	24.8597	24.8627	24.8627	24.8896	24.0168	24.4964	24.4437	24.3292	24.3292
Q86Y39	NDUFA11	26.3518	25.1441	25.1834	26.7788	24.0345	26.9463	24.4382	26.9786	25.0312	24.5292	24.5183	26.3839	25.2464	25.5039	27.8606	25.8755	24.4557	24.9371	25.3008	24.5655	23.9546	27.3056	27.8229	24.4983	25.769	24.843	24.7947	24.8107	28.7485	25.8347	26.7456	23.7787	24.8803	24.8803	26.8467	24.3299
Q9P265	DIP2B	23.6545	23.6545	24.3178	24.3178	23.5309	23.5309	23.995	23.6175	22.9863	23.1597	23.6137	23.6137	25.0444	25.5191	25.0139	25.0139	25.163	25.2421	23.6573	23.5182	23.7389	23.7389	22.2013	20.9696	24.1327	24.205	24.6836	24.2116	24.3741	23.8087	24.2565	23.792	23.8253	23.6085	24.332	24.332
O00139	KIF2A	23.6059	23.6059	24.0431	24.0431	24.6145	24.6145	24.2744	23.8052	24.1806	24.7692	24.3627	23.9414	24.069	23.699	23.4737	22.8461	24.3637	24.5864	24.2224	24.7764	24.4751	24.4751	24.3515	24.3515	23.9844	24.4243	24.0238	24.0107	24.3316	24.3316	24.126	24.1249	24.2304	24.0173	24.3378	24.3378
Q9BTU6	PI4K2A	27.0674	22.3346	23.8211	26.1913	23.9499	27.1637	21.4112	22.1898	20.8482	22.7422	23.388	23.388	21.7848	21.7848	24.3653	24.3653	23.7884	23.7884	22.2692	22.2692	24.1893	25.8173	23.7347	23.8629	23.4499	23.4499	22.6848	21.5955	22.7752	21.879	23.0443	21.9954	24.2666	23.2714	24.7801	24.338
P85037	FOXK1	24.7193	23.9782	24.0802	25.5061	24.209	24.9222	24.152	24.2239	23.4732	24.3201	23.7906	24.1509	23.3314	24.0345	24.3859	24.3859	23.7371	23.3688	23.1893	23.7538	23.7018	24.5697	24.1108	23.7458	23.5894	23.5894	23.5349	21.8704	22.1578	22.2273	22.3789	22.7539	23.4308	23.4308	24.3397	24.3397
P54868	HMGCS2	22.3914	22.4831	22.4997	22.43	22.1678	22.1909	21.9711	21.8001	21.6835	24.5365	23.2654	22.2589	23.3403	23.3403	21.792	21.6566	22.4126	22.3613	22.6294	22.1766	21.765	22.2623	22.3853	21.3559	22.4007	21.3698	21.8663	23.2279	22.1226	22.1572	23.8359	23.8359	24.7875	26.7392	24.5246	24.3399
B1AMU3	EXOSC1	25.9634	25.2206	25.4635	24.0344	24.8934	24.8934	24.6748	24.6748	23.2922	24.5062	24.9336	22.8538	24.7375	24.7375	22.476	22.476	24.5412	24.7658	24.3905	24.8999	23.802	26.2211	23.7947	23.7947	24.684	24.503	24.8208	23.8088	24.571	24.571	24.6153	24.6153	25.1382	25.5765	24.3402	24.3402
Q9BTM9	URM1	24.032	24.032	22.1879	21.8071	24.2701	24.2701	22.0079	23.0908	21.4429	23.7161	21.286	21.3096	23.3824	23.3824	22.4453	20.2657	24.1714	24.1714	21.0537	22.1776	23.6855	23.6855	21.388	22.7497	23.4703	23.4703	24.5673	23.8329	24.5552	24.5552	24.7084	24.7084	23.7801	24.3562	24.7217	24.3402
Q53HC9	EIPR1	24.1981	24.9256	24.075	24.9855	24.6735	24.2527	24.3452	24.4402	24.3462	24.5289	24.6829	24.2096	23.8838	23.3365	22.7036	22.3622	24.0733	24.1833	24.0713	24.0985	24.196	24.196	24.1126	24.1126	24.2053	24.2053	24.1476	24.1476	24.3285	24.0082	23.7032	24.5543	24.7637	24.4985	24.4934	24.3408
Q13043	STK4	25.1532	26.1274	25.3375	24.9465	25.3681	25.194	23.6051	24.223	23.6908	24.7287	23.6663	23.1474	23.8217	24.0733	22.0992	21.0769	24.392	24.389	23.5524	23.642	24.4794	25.2138	23.767	23.767	24.3426	23.605	24.3517	24.7326	24.7565	25.3006	23.9049	23.9049	24.0135	23.5999	24.3422	24.3422
Q96RT1	ERBIN	27.2526	25.9601	26.1167	26.3638	24.5603	27.5532	23.8028	24.2791	23.1048	22.7978	21.725	21.7131	23.1608	24.2597	24.5479	24.3074	24.3545	25.2316	25.9017	25.5824	27.2402	27.2969	24.6216	25.8651	23.5843	23.6942	23.7466	24.1394	23.8688	23.8688	24.6389	24.6389	24.2009	24.1517	24.3452	24.3452
Q8IUC4	RHPN2	22.9196	21.9905	22.2184	21.8702	23.9503	23.9503	26.1022	24.6213	25.1697	26.3619	25.3556	24.1483	22.4678	22.0857	22.2285	23.4355	23.8478	24.2222	24.6316	25.2881	25.2711	25.3981	24.2678	25.286	23.8648	24.554	24.829	25.1415	24.4714	24.9902	24.0687	24.0687	23.6923	23.6923	24.3462	24.3462
Q9NV70	EXOC1	24.6133	24.6133	24.2626	24.2626	23.744	23.744	24.7203	24.9241	23.9775	24.2423	24.608	24.9968	22.5314	22.4062	20.2932	21.5494	24.71	23.9595	24.406	24.081	24.1579	24.1579	23.9764	23.9764	23.1054	21.5248	25.0709	25.0709	24.2975	24.2975	24.8345	25.2347	24.5353	24.5353	24.3473	24.3473
Q8NC56	LEMD2	22.0633	22.7961	22.7533	21.1821	21.9987	22.5844	25.6877	25.6877	23.9712	24.3031	25.4253	25.4253	26.2586	24.8634	21.8105	22.9462	24.9214	24.9214	21.7611	21.4513	23.144	23.144	23.8619	23.8619	21.7435	22.4035	21.9896	22.1294	21.8489	21.7641	25.385	25.385	23.6958	23.6958	24.3504	24.3504
P52435	POLR2J	24.2419	24.9106	24.7573	24.7573	24.8202	24.8202	24.6933	24.7769	25.2905	24.9848	24.5798	24.6381	23.9657	24.7841	21.1422	22.8791	24.9616	24.1581	25.3423	24.3938	24.7861	24.4028	24.3972	24.3972	24.9312	23.9375	25.7538	25.0014	24.2752	24.2752	25.3727	24.711	24.621	24.354	24.3506	24.3506
Q9GZN8	C20orf27	27.0935	26.9392	27.0881	26.972	26.9738	26.6482	26.4334	26.4901	25.9302	26.206	26.472	25.8862	25.4933	25.9573	26.3609	26.9509	26.2113	25.7117	26.7944	26.9396	26.7538	27.3386	27.6495	26.9913	26.8855	26.5452	26.9602	26.8803	27.4509	26.9797	25.7943	24.1553	24.1267	24.3493	24.3516	24.3516
O75063	FAM20B	25.9827	24.647	24.4616	25.566	24.4365	25.8889	24.3704	24.636	24.609	24.6792	24.6099	24.5763	26.3476	26.0092	26.4404	26.2388	25.3241	26.697	24.309	24.0173	23.6538	24.5188	23.5734	23.5734	24.713	24.2702	24.5596	23.8289	25.3851	24.4076	25.0653	24.3977	24.4109	24.999	25.8797	24.3524
Q6P1N0	CC2D1A	23.2277	23.2277	22.5949	22.5949	23.6638	23.6638	25.9715	25.9715	23.4584	25.6628	24.758	23.2016	21.9162	22.5341	22.9766	21.3537	25.4639	23.1519	22.33	24.9053	23.4209	23.8564	24.2367	24.2367	23.6616	24.3629	22.9058	25.7077	25.8095	25.8095	23.9252	23.9252	23.9657	23.9657	24.3594	24.3594
Q9Y314	NOSIP	24.1461	25.4357	25.6549	24.225	24.7532	25.1668	24.6201	24.7034	25.685	25.685	24.6415	24.6415	23.6971	23.6971	21.079	21.3327	24.24	24.9693	24.2503	24.9225	24.6366	24.9729	24.1604	24.9398	23.7529	23.0623	24.1245	24.1245	23.623	24.86	22.4468	23.29	23.2483	24.5371	24.3661	24.3661
O43251	RBFOX2	26.0066	24.095	24.9163	26.0155	24.8662	26.582	25.4017	25.0616	25.2932	25.853	25.536	25.4697	24.6751	24.1299	25.1664	25.512	24.9363	24.5913	26.0768	25.4496	25.512	26.4174	27.0767	26.1116	24.1842	24.5179	24.1049	24.1049	23.9492	23.9492	24.8696	24.8696	24.3988	24.2305	25.5139	24.3666
O75746	SLC25A12	24.7519	24.4746	24.0222	25.9453	23.5433	25.8629	25.1528	25.1404	24.7925	25.092	25.4035	24.6334	24.2429	25.0937	27.1119	27.5176	24.9596	25.4981	24.7267	24.7755	25.0451	26.6568	26.3641	24.7949	24.3902	24.0636	23.7771	24.2175	26.0406	24.0467	26.3391	25.2737	24.7363	24.3159	27.2147	24.3677
Q6DKJ4	NXN	26.9098	27.398	27.1104	26.5868	27.1218	27.2511	24.3972	24.8516	25.0144	24.6361	24.2636	24.5646	24.7111	24.9266	24.6515	25.7143	25.3466	24.4982	26.5891	26.2821	26.4986	27.203	25.965	26.1695	22.2463	22.2463	21.8676	22.3095	21.7804	21.4366	26.1407	24.5556	24.2922	24.6353	24.9398	24.3684
Q8NF37	LPCAT1	25.0778	25.4243	25.0189	25.9195	24.8885	25.5209	23.3416	23.3416	24.033	24.2642	23.7916	23.0668	24.749	24.749	23.7954	23.7954	24.3047	22.9703	23.6676	24.9775	24.9861	25.8504	24.2789	24.2789	25.4317	27.3688	26.5184	26.8265	26.2617	26.897	25.2167	25.1848	24.5866	24.9302	24.7561	24.3701
Q709F0	ACAD11	21.8882	22.2623	21.6403	23.6296	22.8352	20.9339	24.1502	24.1502	22.5695	21.8816	22.8836	22.0016	22.4743	22.2711	22.2954	22.286	22.2267	22.5428	23.1899	21.3244	22.878	23.5149	23.7457	21.3819	25.0087	25.0087	24.7479	24.7479	22.7756	23.0371	23.8911	25.5049	24.869	24.2931	24.3725	24.3725
F5H0U5	GLTP	27.4308	26.6595	25.2108	25.2108	25.6976	26.5304	26.0155	26.0155	27.9608	25.0105	24.9654	24.9654	24.8493	23.252	23.9035	21.4895	26.0527	24.3233	23.5157	23.5157	23.1671	23.1671	23.2974	23.2974	25.1287	24.8634	24.2708	25.8585	25.7073	25.9102	25.1503	25.1503	25.2967	24.095	24.9033	24.3728
U3KPY1	POLR2F	21.962	22.3761	24.3252	26.0224	24.6554	25.453	24.3955	24.3084	24.8599	24.8599	24.3698	25.7023	24.9316	24.7228	25.4234	25.4234	21.8139	21.4227	25.4918	25.5927	25.7425	25.091	24.9915	24.9915	24.8007	24.8007	25.2291	24.8427	24.9391	24.9391	25.0745	25.0745	25.035	25.035	24.3732	24.3732
D6RF48	STX18	23.762	23.6146	24.0037	23.3627	23.6139	23.6139	23.316	23.546	23.154	22.9568	22.8316	22.9353	25.3007	24.5648	26.0259	25.6863	25.5193	25.688	22.7214	23.6175	23.2031	24.6482	23.4664	23.4664	22.8559	23.2506	24.0428	23.4032	23.8333	23.8333	25.2817	23.9256	24.1263	24.6663	25.1483	24.3739
P45984	MAPK9	24.2067	24.9506	24.6601	24.3097	24.6824	24.8041	25.3012	25.1346	25.3355	24.9547	25.3552	25.3471	24.6565	25.2121	25.0071	25.0071	25.1947	24.5767	24.7789	25.1221	24.962	24.962	25.3903	24.9616	24.9987	24.9049	25.1986	25.2718	25.2751	25.2751	24.6013	24.6013	24.7188	24.5413	24.3794	24.3794
Q9BZX2	UCK2	26.5302	26.5302	26.5802	25.1437	26.5932	26.5231	24.666	26.3035	26.4452	25.6356	25.1404	24.2933	25.1581	25.7488	25.0669	25.0669	25.0539	26.4818	24.9849	24.1622	25.4123	26.0457	24.808	24.808	24.939	24.939	26.4406	25.3476	24.9554	24.9554	24.1995	24.6175	24.5062	24.0785	24.3794	24.3794
Q15628	TRADD	24.9584	24.9584	24.0154	24.0154	24.1145	24.1145	24.5652	25.1324	24.2987	24.9356	24.5972	24.2222	23.7983	23.5982	23.0763	22.8077	23.7768	24.452	23.6711	24.1441	23.5725	23.5725	23.7067	23.7067	24.3349	24.5392	25.1236	25.3983	24.7811	24.7811	23.9198	23.9198	24.3659	24.5934	24.3822	24.3822
O43752	STX6	24.2525	24.2525	24.2923	24.2923	24.1272	24.1272	23.2611	23.2611	23.6801	23.6801	23.9613	23.0446	24.2541	23.3815	22.3674	22.5804	24.5826	23.4283	23.4773	23.4773	23.6718	23.6718	23.4918	23.4918	25.6549	25.1741	25.6324	26.4951	24.2662	26.1506	24.5918	24.5918	24.2194	24.2194	24.384	24.384
Q12834	CDC20	24.9742	24.2788	24.819	24.819	25.6226	24.8958	25.6164	25.6164	24.9981	26.6875	26.8693	24.2264	20.7666	22.574	21.8559	22.1345	22.6869	21.3208	23.4005	24.4518	24.835	25.6811	25.0646	25.0646	23.8477	23.8477	23.6734	24.1111	23.5832	21.674	21.2834	21.482	21.7025	22.5575	24.3851	24.3851
Q96CW5	TUBGCP3	25.4749	24.028	23.2734	24.4434	24.1123	25.2368	23.9234	23.3395	23.7196	24.3153	24.1725	24.1725	22.6384	24.1929	22.1046	23.4511	24.8338	23.6526	24.1392	24.1392	24.3968	24.3968	24.1567	24.1567	24.058	24.058	24.0518	24.0518	24.0513	24.0513	24.5177	24.5177	24.1727	24.1727	24.3854	24.3854
Q96P11	NSUN5	25.3362	24.0278	23.9016	25.3309	24.5815	26.0938	24.3117	23.1659	24.4676	23.7017	23.2388	23.4203	23.6092	23.7883	25.4104	25.0536	25.001	24.0622	23.5326	25.2468	24.1073	26.6705	24.4505	24.7667	24.0921	24.3631	25.3984	25.7177	26.3863	25.5454	24.8245	24.0408	24.102	23.9554	26.7149	24.3857
P30530	AXL	26.9969	27.1318	26.0636	26.6239	27.2675	26.413	23.17	22.1965	21.9708	22.2211	22.295	21.1063	24.5156	24.5156	22.5707	21.1963	24.3735	24.3735	25.371	25.5769	25.2955	24.9433	23.7579	23.7579	21.9779	23.9618	21.5497	21.5807	22.5717	22.0023	25.8594	25.8594	22.4161	21.3208	24.3862	24.3862
Q9H5N1	RABEP2	21.6605	22.5331	22.1329	22.0691	21.8878	22.4236	24.6313	25.0319	24.3523	24.6009	24.5458	24.5458	25.5574	24.1834	21.1409	22.5114	24.6279	24.8265	24.59	24.59	22.8711	20.8206	21.9983	22.2141	24.7873	24.7332	25.1088	24.8658	24.1057	24.6532	24.4582	24.3795	24.3417	24.2961	24.3865	24.3865
Q13428	TCOF1	23.9451	23.9451	23.5395	26.3017	24.2364	23.6699	22.1301	20.9968	23.8984	24.0404	24.3068	24.7904	24.7294	24.925	24.3125	24.3125	25.2449	24.8431	24.1637	25.5119	25.833	23.8663	25.0634	25.0634	25.3165	25.3165	25.8687	25.8687	24.4716	24.4716	23.9442	23.9442	24.8681	24.1965	24.3871	24.3871
O14896	IRF6	19.3784	21.714	23.041	22.424	23.163	22.299	22.0357	24.4953	23.7429	23.383	23.3145	23.2564	25.433	26.8227	25.8408	27.9312	24.9484	25.922	26.1606	26.1372	25.9632	28.303	26.8745	26.6398	22.505	22.505	21.967	21.967	25.1053	25.1053	25.459	25.6109	23.9713	25.0494	25.9228	24.3901
B9ZVT1	RBM12B	23.2256	23.7762	23.3905	23.2795	24.4938	23.5822	23.1825	22.126	20.9071	23.2884	22.1589	22.1589	25.0461	25.0461	25.0365	25.0365	25.0052	22.8781	23.9412	24.2668	23.6031	23.5387	23.3481	23.3481	24.8613	24.9256	24.8637	25.0409	24.7914	24.0804	24.7993	24.7993	24.3211	25.0352	23.8016	24.392
Q8IVS2	MCAT	24.1835	24.1835	24.5204	24.5401	21.5888	23.1371	24.9005	24.9005	24.306	24.7806	25.2848	25.2848	24.8324	24.9641	25.7301	25.7301	25.0075	25.5332	25.3803	25.3459	25.1836	25.1836	25.4986	25.4986	25.0845	25.0032	24.5991	24.4343	24.5212	24.5212	24.2337	24.2337	25.3318	24.7529	24.3928	24.3928
Q05655	PRKCD	26.2106	24.8433	24.852	25.6994	24.7066	25.7772	24.5409	24.5409	24.1381	24.4373	24.0468	25.0033	24.4416	24.4416	21.2731	21.7408	24.492	23.5918	24.0807	24.0807	23.4117	23.4117	24.6356	24.6356	26.2224	27.338	26.1432	27.004	26.6529	27.7699	24.2969	24.2969	24.4878	23.9106	26.4888	24.3948
Q9HBL8	NMRAL1	24.5416	23.2677	23.835	23.835	24.1119	24.1119	23.503	23.503	22.5291	23.3162	23.4234	21.7459	23.3392	23.3392	21.727	22.3121	23.7845	23.9476	24.6475	24.281	24.649	24.649	25.0255	25.0255	24.8518	25.289	25.6853	25.2794	26.3776	26.1761	23.1171	22.253	24.2411	24.8901	25.1621	24.3962
Q9H1B7	IRF2BPL	22.3493	23.9134	23.7012	21.7914	21.5617	21.6168	24.0593	24.0593	23.7997	23.7997	23.507	23.507	24.3777	24.3777	25.0075	25.2551	24.5436	24.5436	24.4046	24.4046	25.2387	25.2387	24.7938	24.7938	23.6348	24.43	24.3542	24.3542	24.9147	24.9147	24.2962	24.2962	24.2764	23.4533	25.1051	24.3973
Q5GLZ8	HERC4	25.0686	25.0686	24.8926	24.6069	25.0031	25.0031	25.4741	24.5456	24.9743	24.9743	25.2942	24.3603	24.0056	24.0056	22.1527	22.2255	22.6636	21.7846	24.7201	25.1651	25.5896	25.5896	24.3829	24.3829	23.9515	23.794	24.5908	24.5908	24.3758	24.3758	24.6245	24.6245	24.3344	24.2152	24.3995	24.3995
Q9Y4P8	WIPI2	26.8898	24.6709	25.5314	26.44	23.6448	25.8475	25.1943	25.845	24.8999	24.8036	25.0946	25.3163	24.2669	24.5918	26.8884	26.3716	23.6872	25.0475	22.7883	23.2585	22.7807	24.4627	24.7864	22.8013	24.9397	23.6455	23.66	24.6053	27.3953	24.6575	27.0478	24.4538	24.7005	25.0342	25.8893	24.4036
O75695	RP2	26.1664	24.5259	23.9045	26.25	24.6065	24.6065	23.5924	23.5924	23.6745	23.6745	24.0918	23.8655	22.9491	22.9491	24.7238	24.3564	23.1957	22.7621	23.5383	23.4664	23.3081	23.3081	23.2845	23.4308	21.628	21.9207	21.303	21.303	22.7107	22.7107	24.9023	24.7118	24.1953	23.8803	24.6746	24.4042
Q9NXV6	CDKN2AIP	23.9952	23.9952	24.074	24.7107	24.1746	24.8323	24.5738	24.5738	24.3408	24.1899	23.9104	23.9104	24.3224	24.8459	25.9434	25.9434	24.9938	23.4869	23.7194	24.8361	24.0179	24.0179	24.5405	24.5405	23.4063	24.2592	23.5779	24.3465	24.7039	24.7039	24.4344	24.4344	24.2582	23.7246	24.4042	24.4042
Q92485	SMPDL3B	21.4199	23.1238	22.3058	23.0387	22.5656	23.199	23.9806	23.9806	23.7623	23.7552	23.8579	23.9078	21.6195	22.5169	22.6057	20.6918	20.8344	21.5483	24.1497	24.0362	22.1779	21.8578	24.0037	24.0037	22.3471	21.8992	22.4668	22.7174	23.226	23.226	22.3077	22.0699	25.5453	25.1402	24.4043	24.4043
Q9BRX5	GINS3	23.7592	23.7592	24.2699	23.7745	24.571	23.7022	25.3158	24.2639	24.6354	24.8159	24.4165	24.5107	24.0961	24.4213	24.4162	24.4162	24.7641	23.9295	26.0734	26.0683	25.5484	26.1345	25.1076	25.4084	24.74	24.3778	25.1197	25.1367	25.153	24.3648	24.4333	24.7915	23.731	24.1115	24.4052	24.4052
G8JLB3	PUS1	25.3032	23.6594	23.3422	26.0133	23.4202	24.8321	24.2279	24.2279	24.1575	23.9421	23.9002	23.5329	23.7474	23.9499	24.7084	26.1238	23.6809	23.6936	23.8687	24.2865	25.2417	26.3634	26.0905	24.1121	25.7425	27.0621	26.3458	27.235	27.177	26.907	25.1098	25.1098	24.164	23.7037	25.3533	24.4095
A6NMA8	CRYZL1	24.6433	24.2354	21.4346	21.843	24.0424	24.0424	24.4218	24.4218	24.29	24.29	23.8965	23.8965	23.0361	22.201	22.3841	21.7353	23.9879	23.0561	23.6575	23.8205	24.0141	24.0141	21.8352	22.1018	23.463	23.463	23.7145	23.7145	24.3001	24.3001	24.7754	24.7754	24.661	24.3454	24.4101	24.4101
Q9H8V3	ECT2	23.1029	23.1029	23.2919	23.2919	23.416	24.5325	21.9232	21.9477	22.8982	23.8409	24.0954	24.0954	21.9183	22.8144	22.2403	22.3789	21.9962	22.8185	23.3594	24.3796	23.804	24.6666	23.8604	23.8604	20.9806	21.2354	22.4006	22.7783	20.9569	21.6371	23.0644	23.0644	22.2181	22.2181	24.3443	24.4106
A6NDU8	C5orf51	24.4794	24.4794	21.7495	22.4245	24.18	24.18	24.4289	24.4289	23.8905	24.2487	24.0369	24.192	24.7027	24.4351	22.3854	21.6953	24.322	24.4731	21.1007	22.1683	24.3551	24.3551	24.0007	24.0007	23.9718	24.1025	24.2133	24.5084	21.9536	21.2437	24.8657	24.8657	24.59	24.5191	24.4117	24.4117
Q8TD16	BICD2	24.6767	24.6767	24.0888	24.0888	24.4923	25.5612	22.7211	22.2463	24.3498	23.7281	22.2034	21.8544	24.9402	24.9402	21.8247	21.9367	24.735	24.735	24.3148	24.0826	23.8202	23.8202	23.962	23.962	23.806	24.5157	24.1843	24.5168	23.4811	23.4811	22.7519	22.6438	24.1929	24.4388	24.415	24.415
P49792	RANBP2	24.2397	23.5842	25.3501	24.4546	25.3222	24.5866	26.0548	24.1944	24.513	24.7596	23.7404	25.1664	24.8561	24.1037	24.6113	24.2723	24.9067	25.6455	24.737	25.6415	25.3185	25.5316	24.557	25.9272	24.4343	25.0485	24.7917	25.7635	25.3171	24.7554	25.0613	23.7993	24.1526	24.4296	24.0183	24.416
Q9UI10	EIF2B4	25.5737	24.6833	23.8571	25.0367	24.2674	25.8885	25.1425	25.1425	24.6182	25.3201	24.7455	23.7029	23.6831	23.4024	23.776	23.776	25.6636	23.4777	22.9235	26.0481	25.2567	25.5502	25.9332	25.9332	24.3574	24.3574	23.8836	25.6114	25.0775	25.0775	25.7166	25.7166	24.7701	22.8938	25.5563	24.4167
Q9BTE1	DCTN5	24.2776	24.4731	24.1635	23.0453	24.7538	22.3791	23.126	24.5219	24.4009	23.7745	23.6137	24.6684	25.0048	24.4461	23.905	23.168	23.8878	24.8328	24.5186	23.9293	23.6749	22.7816	23.3355	23.3355	23.9421	23.1859	23.8476	23.3721	24.3596	24.3596	24.5694	24.7094	24.6075	25.4696	24.4175	24.4175
Q4G176	ACSF3	24.5348	23.6055	24.3323	23.9461	23.1151	24.2867	24.0203	23.9021	23.3885	24.0959	24.5508	23.6671	23.8698	24.3001	25.4235	26.766	25.1798	24.857	23.303	23.303	22.6226	23.6753	22.0045	21.5648	24.8238	24.9196	24.8987	25.4617	26.4512	25.7897	25.3358	25.1605	24.7009	24.3766	25.0373	24.4203
Q15018	FAM175B	25.4623	23.8116	24.2587	25.5564	23.6983	26.0912	23.8278	24.15	23.5744	23.5744	24.3875	24.7228	25.209	24.6317	26.9819	26.9043	25.2418	25.3818	24.8983	24.7852	24.3696	26.2573	25.9567	24.9761	24.4915	24.0856	23.6973	25.5523	25.9819	24.4259	25.5138	24.8105	24.8091	23.975	26.2093	24.4203
Q9NW13	RBM28	25.5148	24.9407	23.8	25.0146	25.5193	25.6382	23.6362	24.3674	25.3253	25.3614	25.101	24.2635	25.6915	26.2709	27.8809	26.3483	26.206	26.7567	23.3643	24.5269	24.442	25.0245	23.8194	23.8194	25.8864	26.473	26.156	25.485	26.0036	24.5098	25.1176	24.424	23.4253	23.2811	26.0306	24.4254
P52566	ARHGDIB	27.7787	27.9411	27.8178	27.9498	27.8921	27.416	29.4326	29.4062	28.7035	28.6878	28.8532	29.4236	23.2347	23.4002	22.5379	20.9654	22.2343	21.88	22.1394	21.3436	23.1841	19.9232	22.2075	21.7452	22.4369	22.0172	21.0737	20.6279	23.0881	22.5732	24.2466	24.6064	24.9866	25.2728	26.4371	24.4262
Q9HBL7	PLGRKT	23.4891	23.4891	23.6983	23.6983	23.3802	23.4029	25.3657	24.607	23.8925	23.8925	24.3394	24.2274	27.1271	27.5054	25.7047	27.1356	27.1016	26.4624	24.1969	24.1969	23.3558	23.3558	21.5351	21.9144	24.4991	24.4437	24.1197	23.5473	24.3007	24.3007	24.2684	24.588	25.4027	24.6542	24.4275	24.4275
Q2TAL8	QRICH1	22.0489	22.2705	24.4401	24.4401	25.0924	24.7256	24.7813	24.7813	24.6887	24.5261	24.734	24.8755	25.0309	24.8022	22.21	21.9949	24.7372	25.0337	24.4104	24.4104	24.3958	24.3958	24.234	24.234	24.6516	24.4586	24.3981	24.2318	22.2487	23.1026	24.1834	24.1834	24.6679	24.6316	24.4308	24.4308
Q9BV36	MLPH	25.1885	23.0435	22.9861	25.3847	22.8965	25.3802	23.5767	23.5767	23.5182	23.2374	21.928	21.7863	24.5678	24.5051	28.3697	27.9048	25.534	26.7824	22.795	23.5399	24.3942	24.3942	22.9753	22.4574	25.146	25.156	26.0419	26.5247	28.3898	24.9671	23.7117	23.7604	25.2872	24.2907	24.5151	24.4334
Q8IV36	HID1	21.0757	22.4094	21.3411	21.4648	22.6914	22.2077	23.5198	22.6607	22.6427	22.6427	21.2388	22.6071	24.258	24.258	24.5041	24.5041	25.0056	25.0056	23.0284	23.0748	21.9962	23.1509	21.1466	22.703	24.2975	24.2975	23.073	25.9335	23.6974	23.6974	25.9865	25.9865	23.9605	23.9605	25.5269	24.4334
Q16637	SMN1	24.393	23.565	24.18	24.18	24.9666	23.8413	22.3583	22.5739	23.3358	21.7406	23.3017	21.7274	24.1017	24.9155	23.9124	23.9124	24.7488	24.7488	25.3653	24.8333	26.215	24.32	25.1401	25.1401	24.9473	24.9473	25.1463	25.1463	23.957	24.471	22.4662	22.2894	22.1934	21.4693	24.4335	24.4335
Q9UJY1	HSPB8	22.5224	22.1355	22.5853	22.2024	20.9814	21.4868	23.4163	22.5892	23.352	22.2305	20.9544	22.3898	26.6939	25.566	25.3816	25.3816	25.2954	26.5675	19.8251	21.3929	22.5369	20.5726	22.3944	22.3594	25.422	24.7222	24.691	23.9499	25.8123	23.5147	25.4593	24.3041	23.975	24.4327	24.4339	24.4339
Q96CD2	PPCDC	23.009	23.009	21.817	22.6965	22.2391	22.2391	24.1771	23.5999	23.4255	22.8823	23.3733	23.3733	22.6333	22.6333	20.7017	23.1489	22.5107	22.5107	22.9129	22.975	23.5026	23.5026	22.8106	22.8106	23.5115	23.0369	23.8792	23.0152	24.0678	24.7043	25.8034	24.5267	24.871	24.9292	24.4361	24.4361
Q8NBF6	AVL9	21.9786	22.2324	21.9858	21.929	23.6247	24.9586	24.6501	24.6501	24.1619	23.9431	23.6048	24.4101	24.1707	24.1707	21.6109	20.4041	23.5504	23.5739	23.7969	21.5496	21.4849	22.3176	23.121	23.121	24.2444	25.2155	24.6612	24.3104	25.0017	25.0017	24.2994	24.2994	24.3124	24.7229	26.3857	24.4381
A6NHR9	SMCHD1	26.8231	25.1573	25.0772	25.5198	24.9083	26.5736	27.8875	24.9068	26.5902	27.8532	26.8971	24.0336	21.8041	24.2723	25.2883	25.2883	24.0333	22.7041	24.9078	26.982	25.7699	26.0843	27.0005	27.0005	24.4044	23.6712	23.6771	25.3874	25.5623	25.5623	23.3892	23.3892	23.4544	23.4544	25.216	24.4382
Q8WWI1	LMO7	24.5498	24.5148	24.8669	24.6166	25.7444	24.4994	23.1362	23.8693	23.5948	23.5948	24.2545	23.7697	21.9779	22.355	22.2354	21.9527	23.3547	22.3519	21.7778	21.6039	21.5928	21.885	21.9078	21.632	22.0254	21.3612	21.5703	21.3339	20.9239	21.9114	23.2352	23.2352	23.7768	23.7768	24.4394	24.4394
Q9UL26	RAB22A	24.4834	25.2983	24.9149	23.8805	25.7025	25.7025	23.9995	25.0861	23.9963	25.1522	24.2914	24.2914	24.6439	24.0725	22.1219	22.5452	24.3378	24.3378	25.0304	24.6527	24.6107	25.2966	24.4886	24.4886	26.1192	25.8626	26.4886	24.9154	26.8377	26.6737	25.0992	24.5732	24.6261	24.654	25.1636	24.4409
Q9UGI8	TES	26.5773	26.9055	27.0092	27.2666	27.178	26.6991	27.7686	26.6242	26.7615	26.8807	27.9697	27.4962	27.2747	26.8294	26.5509	26.6657	27.5336	27.3449	22.6917	21.8044	23.5324	22.0034	20.5881	21.6728	27.1103	27.6342	26.3973	26.9275	26.2472	27.3248	22.3943	21.3337	21.7034	22.0722	24.4424	24.4424
Q14653	IRF3	25.9604	25.9604	25.5336	24.3608	24.4592	24.6183	25.0751	25.1953	25.5293	25.3678	25.3656	24.9609	25.3954	26.1054	21.561	21.4086	24.6511	25.7351	24.4748	24.4748	24.6681	24.6681	24.459	24.459	24.7184	24.5392	24.4354	24.9707	24.6328	24.6698	25.4259	24.2899	24.1722	24.2711	24.4438	24.4438
Q8N668	COMMD1	25.257	25.257	24.7353	23.4785	24.2663	24.2663	24.1189	25.1622	24.1069	25.3385	24.3194	23.5581	23.7614	25.6941	24.3046	24.3046	25.0327	25.1331	24.5337	24.8604	24.8071	24.347	25.1867	25.1867	24.2134	23.8383	24.928	24.928	24.5639	25.0028	26.3834	25.0722	24.9411	24.7588	24.2517	24.4447
Q8IYB1	MB21D2	24.8933	22.9671	23.1633	24.7474	23.1186	24.0307	22.2106	21.8314	22.1982	22.1982	23.1692	22.1861	22.6904	24.694	24.8252	26.0383	24.6183	24.535	21.6568	22.5687	23.4658	24.1383	23.1028	23.1028	22.9612	23.244	23.4241	23.6233	25.3114	23.5745	25.1145	24.0753	24.1208	24.3841	25.996	24.4453
Q9BSB4	ATG101	22.487	21.7424	23.713	21.8762	22.9076	22.9076	21.9173	22.9612	22.8963	23.0261	23.5524	22.8773	22.0938	21.3574	21.678	22.9085	22.7541	22.7541	23.8485	23.7854	23.6955	23.6955	23.3708	23.3708	23.733	23.1148	24.395	23.7476	21.2388	21.7381	23.8238	23.8238	24.3822	24.2645	24.2743	24.4472
Q5HYI8	RABL3	23.3294	23.4817	23.7244	23.7244	23.7531	23.7531	24.5308	24.5308	24.09	23.8991	24.2585	24.2409	25.7592	24.2762	24.4789	24.4789	24.2201	24.2201	21.1604	23.0878	23.1852	23.1852	23.1152	23.1152	24.5715	24.1754	25.2151	23.6259	23.6439	23.6439	25.1871	23.7354	25.3201	25.3201	24.4488	24.4488
F5GZ28	LIG1	25.2114	25.0895	24.1972	25.1459	24.5814	25.2155	25.1216	25.8759	25.4287	25.8314	24.4052	25.4676	23.4708	24.7977	25.5788	25.7371	24.7639	25.0816	26.0414	25.7413	26.4494	28.0235	25.9556	25.4211	25.07	25.8671	25.5018	26.419	27.1859	24.5905	25.8164	24.5495	23.8025	24.1659	25.5177	24.4507
H3BSB3	MPHOSPH6	24.7789	24.5435	24.5942	24.6605	24.201	24.8124	24.3259	24.3259	23.0499	21.1734	24.0058	24.0058	24.3205	24.4131	24.6576	24.6576	24.1054	24.3475	24.3355	24.3355	23.9153	23.9153	22.276	22.5779	24.0103	24.0103	23.8209	24.5098	24.7012	24.7012	24.033	24.033	24.5929	24.7068	24.8218	24.4522
Q13287	NMI	25.393	25.4741	25.3027	25.5166	25.549	25.2219	24.3812	26.4087	25.3054	24.5575	23.8718	25.2008	25.0451	25.0451	23.1483	21.7202	22.2423	22.8816	27.7078	26.6695	27.0763	26.7633	25.9776	26.7959	23.8499	23.3393	23.4978	23.4978	22.6561	22.6651	24.1969	24.6445	24.1418	24.5423	24.4528	24.4528
Q86WA6	BPHL	24.546	22.6515	23.8912	23.8912	24.0109	24.0109	24.5505	24.4966	24.1238	24.2007	24.856	24.856	26.2786	23.2401	24.8191	24.8191	25.2408	24.0811	23.4105	24.2372	23.9731	23.9731	23.7098	23.7098	26.0191	24.1827	23.8728	23.1377	23.5	23.5	24.2978	24.9974	24.9667	25.3234	24.4576	24.4576
P15291	B4GALT1	24.7918	25.1438	25.0974	26.0071	25.1245	25.08	24.5155	23.8682	23.5642	23.9353	24.25	24.5099	25.9616	26.0465	25.0743	26.544	25.2688	26.2385	24.4401	25.0051	24.9207	24.6965	24.3406	23.948	24.3023	23.9116	24.4431	25.4081	23.8099	23.8099	24.9631	24.8974	24.2686	24.3612	23.8937	24.4595
Q9UKG1	APPL1	27.018	24.6677	24.5486	25.4452	25.4391	26.4409	25.1172	25.3091	24.5932	25.0064	25.4271	25.2893	26.3364	25.3065	24.8536	24.8536	24.9058	25.9375	24.7995	24.7995	23.9881	23.9881	21.3511	22.8957	24.7467	24.4497	24.6813	24.6813	25.43	24.8092	24.897	24.897	25.5052	24.4326	25.7749	24.4605
G8JLM6	TAF6	21.9827	21.3437	21.8724	21.6008	22.3528	22.2266	20.5832	22.4556	24.306	24.306	21.5496	21.8257	21.6101	21.7637	22.1236	22.6338	24.964	24.964	24.4924	24.4924	24.7928	24.7928	24.2922	24.2922	21.4439	20.7837	24.3056	24.3056	21.8677	22.2836	23.8868	23.8868	23.2805	23.6898	24.4606	24.4606
O14662	STX16	20.7949	22.4103	23.553	23.553	23.2772	23.2772	22.5385	22.8374	21.7566	21.7566	22.2853	22.2853	22.6297	22.6297	24.2382	24.2382	23.3433	23.3433	23.0543	24.4402	23.2763	23.548	24.3341	24.3341	25.3765	25.6901	25.216	26.3254	24.7807	26.2605	24.6819	24.6236	23.9526	24.4446	24.4611	24.4611
Q96BP3	PPWD1	25.0045	25.43	25.1367	26.6431	25.3649	27.0911	24.7301	24.7301	24.3362	24.9429	24.8507	24.3397	24.266	24.3441	25.9446	25.9446	24.3487	24.403	24.9795	25.5823	25.2693	27.3809	26.3956	25.2518	24.5224	23.9878	24.3912	24.4166	24.517	24.3255	24.603	24.603	24.5427	24.259	26.4244	24.4623
Q9H0U3	MAGT1	24.6576	24.6576	24.0638	24.6898	25.2017	24.5725	24.9694	24.4528	23.0326	22.144	24.9127	24.9127	24.7366	24.7366	25.1435	25.1435	25.1748	25.1748	25.606	24.5835	22.7082	20.5891	24.291	24.291	21.2358	21.7522	24.9933	24.9933	24.9373	24.9373	21.8185	23.5538	24.8001	24.8001	24.4625	24.4625
Q9P0K7	RAI14	26.8753	25.1057	26.773	27.5289	26.4493	26.8485	24.3342	25.092	24.1768	24.6944	25.3047	24.2946	25.5912	24.7718	25.0123	26.7028	24.9575	27.472	25.6362	24.8386	24.7667	24.8236	24.7973	24.2391	22.2702	22.0922	20.7192	21.1331	24.9521	24.9521	25.4706	25.4706	25.379	25.379	24.4676	24.4676
P49137	MAPKAPK2	24.3998	25.7371	24.5837	24.3196	25.7325	25.7325	24.3329	24.3491	25.277	25.277	24.522	24.522	24.6991	23.4913	22.2159	21.9008	23.7995	24.2528	24.1273	24.1273	24.2397	24.2397	23.0201	22.1145	24.2354	24.1699	24.4654	24.4654	25.7358	25.7358	22.0628	23.2734	24.2912	24.527	24.4725	24.4725
Q6QNY1	BLOC1S2	24.3577	24.3577	22.2488	22.3433	23.0845	22.0268	24.4782	24.4782	24.7511	24.7511	24.0505	24.0505	24.5099	24.3831	22.3684	19.9269	24.7361	24.8119	24.8825	24.8825	24.4333	24.4333	24.4878	21.2204	25.4106	25.4106	22.4078	21.4582	24.9215	24.9215	25.6429	25.3421	25.5595	25.4959	24.473	24.473
Q12824	SMARCB1	25.4145	24.8113	24.0234	24.0234	24.585	24.585	25.1691	26.339	25.1305	24.88	25.1427	25.1015	24.2287	24.2287	25.3214	25.3214	24.9631	25.792	25.0496	25.027	24.5868	25.7582	25.3756	25.3756	25.0436	24.9332	24.7864	25.1857	25.5916	25.4207	25.2539	24.021	24.1732	24.6588	25.1561	24.4767
Q9Y4P1	ATG4B	22.983	22.4741	22.1408	22.5341	21.715	21.0043	24.1009	24.7362	25.09	25.2022	25.418	24.5623	23.5752	24.0571	22.379	20.9404	24.5545	24.4988	24.5109	24.5109	24.4191	24.4191	22.1382	21.4054	24.2493	24.6766	24.3351	24.9365	24.4366	24.4366	24.6287	24.0693	23.425	24.3414	24.4783	24.4783
P82914	MRPS15	24.9851	24.1846	23.4382	23.4382	24.8257	24.8257	24.8096	24.2347	24.4666	24.8599	24.0873	23.9545	24.66	24.2255	25.2465	24.9928	24.6982	25.0095	24.4469	24.8526	24.4413	24.2811	23.8598	23.8598	24.0575	24.028	24.4441	24.8749	24.6125	24.6125	23.8996	23.8996	24.3427	24.317	24.483	24.483
Q9NUQ7	UFSP2	24.8586	24.8586	21.6446	21.8968	24.2807	24.2807	24.8857	24.8857	24.1591	24.1621	24.9318	23.9959	25.0916	25.3155	26.1095	26.1095	25.6076	24.4488	24.0318	24.0318	24.0861	24.0861	24.0695	24.0695	24.2947	23.6032	24.0657	23.9842	24.4886	24.4886	25.2874	24.7863	24.6161	24.1902	24.4886	24.4886
Q9NWU5	MRPL22	24.8328	25.3015	23.0168	22.4122	25.2225	25.0543	25.7461	26.1815	24.9433	25.711	25.2021	24.4058	25.5801	25.5976	25.8375	26.1806	25.8916	25.7528	25.4627	25.104	24.9035	25.3261	24.8515	24.8515	24.9726	24.7048	25.3319	25.21	25.6707	26.0434	25.5283	25.1311	26.1208	25.1853	25.527	24.4897
Q8NCE2	MTMR14	25.5379	25.6624	24.6951	25.6086	24.2868	25.8298	22.2816	22.785	22.4833	23.6026	23.4102	22.5589	23.6282	24.9141	24.4276	25.8263	24.4041	24.3147	22.1388	22.2424	23.4986	23.4986	21.9759	22.377	23.5244	24.7982	25.1017	25.3376	26.4736	25.1667	25.5293	24.5404	24.7366	23.8576	26.5965	24.4916
Q5T6V5	C9orf64	26.2573	26.383	26.2378	26.5482	25.8808	26.0988	22.7185	24.3933	23.4371	23.2797	24.5687	24.5687	27.9816	27.5159	27.4773	27.2766	27.4344	28.0384	26.8237	26.8704	26.3196	26.3882	26.6591	26.4665	27.4227	26.8412	26.8258	26.3275	27.6444	27.1685	26.3493	25.0294	24.6676	24.7403	24.4946	24.4946
F5H8F7	ASH2L	24.507	23.901	23.8558	24.3402	23.7331	24.2402	24.7633	24.1373	23.67	24.2355	23.7448	23.7448	24.4494	25.3502	25.0695	25.0695	25.6258	24.8974	23.4243	24.7553	24.7837	24.7837	24.0669	24.0669	24.5031	24.8224	24.6132	25.3641	24.8573	24.8573	25.006	25.006	25.0841	23.9333	24.4964	24.4964
D3DTZ5	SUPT4H1	26.1231	26.1231	27.3273	27.3273	25.6751	26.8451	25.5253	25.5253	25.8435	26.1978	25.339	26.7899	26.1438	26.1438	22.161	20.9426	25.9671	25.7352	26.6451	25.9112	26.3489	28.2664	26.6752	25.0956	24.876	24.7301	25.7339	24.8565	27.1609	27.1609	22.0494	22.8749	24.8808	25.6421	24.4966	24.4966
Q32P41	TRMT5	24.832	24.832	24.4645	24.4645	24.6298	24.6298	23.1464	22.9986	23.5873	23.6651	23.8499	23.8499	24.2806	24.4733	20.9717	20.6433	25.1402	25.1402	24.3844	24.053	24.3689	24.3689	23.9963	23.9963	24.6593	23.9425	24.5345	24.5345	24.8884	24.8884	24.6718	24.6718	24.6485	24.497	24.5005	24.5005
Q9Y6W5	WASF2	22.535	22.4989	21.0241	21.5963	24.3049	24.3049	23.9005	23.9005	23.9904	23.9904	22.4442	21.2588	25.1453	25.1453	21.6387	22.9735	24.0725	24.0725	24.2233	24.2233	24.5846	24.5846	24.0599	24.0599	24.2025	24.2025	24.0608	24.5239	23.9196	23.9196	24.3596	24.3596	23.3884	23.3884	24.5026	24.5026
O15514	POLR2D	24.3788	25.4294	24.5305	23.6738	24.9956	23.7651	24.4253	24.9298	25.3461	24.8498	25.0901	24.8325	23.7181	24.5028	24.0978	24.0978	24.3819	24.6735	25.1844	24.8703	25.0216	25.0216	25.0315	25.0315	24.9793	24.843	25.1801	25.1546	24.4537	25.1772	24.4253	24.6819	24.7123	24.7724	25.3805	24.5033
Q69YL0	NCBP2-AS2	25.4397	23.3708	24.6566	24.6566	24.9656	24.9656	23.191	23.191	22.8464	20.9359	21.8722	21.3888	23.7305	23.7305	24.7281	24.962	23.0399	22.3399	22.1141	22.0441	25.1164	25.1164	24.0876	24.0876	22.3083	21.8627	24.4366	24.4366	24.7235	23.193	26.472	26.472	23.2216	23.2216	28.0436	24.5036
Q5SY16	NOL9	21.703	22.3829	24.4866	24.4866	25.0581	25.0581	23.6034	23.6034	24.7525	25.4148	24.3038	24.3038	23.1426	22.0321	22.8407	23.3689	24.9157	24.5487	25.3231	25.3231	22.0844	23.6694	25.0761	25.0761	24.6908	25.0561	24.2701	24.9345	25.8162	25.8162	24.6354	24.6354	24.8493	24.4737	24.5051	24.5051
P57772	EEFSEC	24.4475	24.4475	24.3711	24.3711	22.3508	22.145	24.4249	25.183	24.2547	24.5214	24.3338	24.4401	25.4509	25.4509	21.2615	20.7614	24.603	24.603	24.8376	24.6327	24.3287	25.8625	24.7985	24.7985	24.7621	23.8439	24.4738	24.4043	24.7607	24.7607	24.8319	24.8319	23.6869	24.7663	24.5053	24.5053
Q9NY27	PPP4R2	25.0433	25.0433	24.4625	24.4625	24.6581	25.4117	24.5339	24.5213	24.3796	24.801	24.2419	24.3506	24.9482	24.796	22.5669	22.7263	24.3845	24.234	25.0838	25.0838	24.4757	24.4757	22.392	22.5331	25.2542	24.3322	23.9019	25.3719	24.7951	24.7951	25.6771	24.3533	24.4413	24.6056	24.5075	24.5075
Q9BS40	LXN	21.6907	22.8068	22.576	21.0377	24.7854	24.7854	27.5418	27.5838	26.3862	27.5297	27.7117	26.6709	27.0886	25.6774	25.4463	24.6748	25.7471	26.9138	25.879	26.2228	25.72	24.6684	24.064	26.5069	28.8965	28.4775	28.8867	28.1661	28.1091	28.4493	22.9104	23.0607	21.6085	21.6554	24.511	24.511
Q9H2C0	GAN	21.3956	22.8547	21.5509	21.9659	22.7673	20.8924	25.2065	25.3963	26.0192	25.4808	26.3244	25.6193	25.877	25.8411	25.2926	25.327	25.5874	25.6468	24.1157	23.6536	23.5018	23.5018	24.3293	24.3293	27.2394	26.9556	26.879	26.898	25.9683	26.7239	24.2862	24.5776	24.2165	24.845	25.3345	24.5111
O60518	RANBP6	22.5859	21.1701	22.7201	22.3995	21.3901	21.8898	22.4772	22.3696	22.8889	21.9791	22.2358	22.7122	22.8834	21.393	22.5557	21.5542	24.0915	24.0915	23.1185	22.4439	22.2188	22.2188	22.5839	23.1714	23.4174	23.4174	22.6111	24.3026	23.7277	23.7277	23.1439	23.1439	23.2212	23.2212	24.5189	24.5189
O75190	DNAJB6	25.951	24.975	24.9765	25.8894	26.2388	26.3564	25.3881	25.0719	24.2157	25.1651	25.3931	24.9634	24.524	23.7025	23.7811	23.7811	24.4981	23.9609	25.0326	25.4232	24.6691	24.857	25.9005	25.9005	26.025	25.435	25.5019	26.2549	24.391	25.767	24.4437	24.4437	24.4475	23.963	24.7987	24.5249
Q8IUF8	MINA	25.7064	24.9581	24.974	25.0242	25.4527	25.4423	24.6529	24.0951	25.0103	23.5269	24.8369	24.6917	24.3395	24.7938	23.0057	23.0057	23.4245	23.4245	24.986	25.0519	25.1916	26.2902	24.318	24.0481	25.0712	25.0712	24.4032	24.4032	23.5853	23.5853	24.2117	24.2117	24.907	24.907	23.9433	24.5255
Q07812	BAX	28.1692	26.9864	26.8093	27.801	26.6986	28.2963	26.3004	27.027	26.2366	25.9374	26.4582	26.4318	27.0829	26.4131	28.5522	27.8263	25.5818	26.9374	27.0154	25.954	26.0873	27.6805	25.8055	26.1318	26.6698	26.4414	26.2078	26.2758	28.1728	25.7997	25.987	24.8795	25.0781	25.3451	27.5265	24.5283
Q9UH62	ARMCX3	24.2274	24.2274	22.093	22.3331	23.6322	24.2328	23.3582	21.1743	22.2438	22.3691	23.0305	23.7106	21.4975	22.6834	22.9644	22.3035	24.0249	24.2283	22.6751	22.6751	22.7487	22.7487	22.6491	22.6491	24.7644	24.7644	25.0749	24.1998	24.3647	23.8701	24.6504	24.1545	24.4332	23.6456	24.5332	24.5332
F5H4Q5	VPS37C	24.0473	24.1887	23.9471	24.4402	24.6109	23.7942	24.4255	23.6614	23.7357	24.3945	24.3983	23.1467	23.5906	23.9875	22.8592	21.468	23.9977	23.4081	22.7881	23.9499	23.2216	23.2216	22.5492	21.9001	23.6076	24.2936	23.8862	23.8862	25.6995	25.6995	24.2886	24.2886	25.2877	24.1413	24.5406	24.5406
O60831	PRAF2	25.1793	25.4497	25.2435	26.2328	24.7623	26.6054	23.813	24.6767	23.7148	24.3855	23.5894	23.4439	25.0199	25.7479	26.5371	26.3612	24.5962	25.0684	22.7966	22.7966	22.0218	23.5359	22.4083	22.4083	23.322	23.5771	23.5531	24.2571	25.1776	24.3922	25.5705	23.8243	23.896	24.2106	26.384	24.5448
F5H8J3	CLPTM1	24.7889	24.0646	24.3084	24.7656	24.8883	24.2812	24.7536	24.7536	24.8423	25.4946	21.9223	24.1121	25.4879	24.1847	25.131	25.131	24.2836	24.8388	24.7104	24.7104	24.2514	24.3827	24.5558	24.5558	24.5788	24.4297	24.8314	25.1781	24.8342	24.8342	21.1879	21.7814	21.3209	22.2132	24.5482	24.5482
Q9UGP8	SEC63	25.4643	25.4643	24.2302	24.838	25.0261	25.0261	25.1078	25.4703	24.832	26.5593	26.4434	25.2822	23.4506	23.4506	22.7304	21.3665	24.3868	24.3868	24.7127	24.7127	24.8538	25.0335	24.6393	24.6393	25.0913	25.0913	25.2831	25.0355	25.4391	24.5926	23.6874	23.6874	25.0106	24.8083	24.5503	24.5503
Q9P0J7	KCMF1	24.642	24.9681	24.6578	24.6022	25.7451	24.3244	24.6394	24.6843	25.1842	25.1842	24.6964	23.4595	25.2878	25.2878	24.5022	24.5022	24.0681	24.0681	24.4491	25.7561	25.1222	25.5437	24.8038	25.8638	23.9765	24.1787	24.9474	25.5437	24.7871	24.8775	25.0602	25.0602	24.4877	24.5915	24.5509	24.5509
Q92667	AKAP1	25.4922	24.6257	24.6401	24.4037	24.9751	25.3856	25.4685	24.1573	23.5059	24.6166	25.0357	23.6197	24.9046	25.2949	25.9683	25.9683	24.8693	24.0001	24.2238	25.7443	26.4705	26.0989	27.1612	26.3371	24.1981	25.7695	24.9196	26.8447	25.9121	25.6672	24.9119	24.9119	23.29	23.0714	25.6552	24.5533
Q9UBM7	DHCR7	21.9306	21.8891	21.7806	22.6424	23.3117	23.3117	25.0178	23.9015	24.9615	24.6442	24.5866	24.4341	23.1372	22.2265	22.686	21.4547	21.5974	22.7248	22.2544	22.6019	21.5007	22.3455	23.4292	23.4292	25.6477	25.6477	24.2502	25.5914	25.7598	24.5626	24.6343	23.959	23.7587	25.0002	24.5571	24.5571
B4DNG9	CBWD3	24.5324	24.9294	24.6166	24.6166	22.9243	21.3055	24.4815	24.9653	24.5296	24.651	24.7324	25.0133	26.308	27.2374	27.8969	28.7674	26.5631	25.6848	24.4948	24.209	23.9235	24.6161	23.8255	23.8255	25.7529	25.4368	26.1444	26.1444	27.3528	26.1471	26.6842	24.6399	24.6057	24.6487	25.7219	24.5578
A8MVM1	CASP3	25.0196	26.1714	26.657	25.209	25.2846	24.0646	25.7151	27.0922	26.2873	25.038	25.8725	26.4103	26.6244	27.0075	25.4241	25.0181	25.5062	26.3913	25.4813	24.955	24.5731	24.5731	25.6131	24.9449	21.2925	23.6932	22.5803	21.9961	21.9272	21.2242	24.8473	24.8473	24.4626	25.013	25.0201	24.5619
O95870	ABHD16A	26.2669	26.2669	26.5783	26.5783	24.157	26.458	23.7996	23.7996	23.8313	25.4713	23.7447	23.7447	24.2386	24.6874	25.3099	26.8633	25.3461	24.9089	24.079	24.4903	25.868	25.868	23.9328	23.9328	23.0893	24.3571	21.8059	20.6161	25.5168	25.5168	24.4963	24.9657	22.1467	22.2026	26.2159	24.5626
G3V529	DDX24	23.3836	22.4715	23.8459	23.875	24.1455	24.1215	23.7017	23.7017	22.8967	23.3424	23.1778	23.1778	22.7637	23.3336	23.7853	22.0406	25.1172	23.5839	24.6869	24.3807	24.7874	23.4687	23.9277	23.9277	23.579	24.8145	25.5851	26.5283	24.9213	24.9213	23.8905	23.8905	25.1106	24.3729	24.564	24.564
O00391	QSOX1	24.4817	24.4817	24.0087	22.1629	21.3084	21.7012	23.7583	23.7583	24.1156	24.1156	24.5516	24.5516	22.1579	22.6533	22.1306	21.9353	22.4374	22.395	23.8562	23.8562	22.307	21.7494	22.1337	24.0013	24.5098	24.1811	24.7563	24.4767	24.7431	24.1713	23.4715	23.4715	22.0219	21.6389	24.565	24.565
Q86VN1	VPS36	27.3834	27.3834	25.0411	27.4191	25.0139	27.652	25.1034	25.1034	24.7861	24.9052	22.3073	23.0677	26.4666	25.8562	28.942	28.3657	25.8121	26.2776	24.765	25.0581	23.0671	25.6997	25.3191	25.3191	25.2386	24.1273	24.3166	23.783	27.1555	25.0996	26.3786	25.686	25.1183	25.491	27.1487	24.5661
Q9BST9	RTKN	22.4798	22.2545	21.2108	22.0019	23.4911	20.8917	24.9126	24.9126	25.3659	24.4911	24.5187	25.2526	24.7198	24.7198	21.0672	22.2275	22.3896	22.7895	24.2459	24.2459	22.1341	21.5896	23.5065	20.9133	22.6202	22.613	20.8112	22.4159	23.3456	22.088	22.2744	21.6316	22.4318	20.2075	24.5685	24.5685
P47813	EIF1AX	24.7529	26.8945	26.4641	25.9056	25.5487	26.2681	26.485	26.6707	26.3908	25.9342	25.9688	25.4201	25.8895	25.8895	25.8239	24.8049	25.0626	25.1368	24.8239	25.1212	25.3911	24.3377	25.7294	24.929	26.4556	26.7965	26.0679	26.8708	24.8806	27.0815	24.8872	26.2351	26.2872	25.7522	24.897	24.5704
Q8N5J2	FAM63A	23.5305	21.0241	21.6552	21.6424	21.8609	21.4775	21.6512	22.8226	22.233	22.1109	21.1793	21.6396	24.0036	24.0036	22.0145	21.3318	22.0295	23.5615	21.1903	22.0484	20.7776	22.7021	22.1679	21.168	21.6163	21.6678	21.4108	22.9826	21.9964	21.9452	24.7053	24.7053	24.0013	25.0209	25.933	24.5729
P49643	PRIM2	24.5026	24.5042	24.1558	24.1558	24.3712	25.2724	24.8401	24.2681	24.2227	25.0653	24.0845	23.1802	24.1843	24.1843	21.8122	22.3026	23.5726	24.6434	22.7118	22.935	23.2581	23.2581	22.4757	22.4757	23.6138	23.7105	25.197	25.2622	25.0335	25.0335	24.1922	24.1922	24.791	23.667	25.4163	24.5759
Q86TI2	DPP9	28.1225	27.2049	25.5709	28.2204	27.0178	28.2193	24.8078	24.8078	23.8641	24.7658	25.3951	24.8262	24.911	25.728	26.066	27.054	26.5946	25.8276	23.9137	25.6122	25.3032	25.8764	25.4726	25.4726	25.2525	24.9424	24.8189	24.8429	24.7765	25.0852	24.4874	24.4874	24.6416	24.3374	25.2094	24.576
Q06587	RING1	24.6134	24.6999	24.3643	23.6358	24.9836	24.9836	24.5592	24.5084	24.5997	24.5601	24.3472	24.3644	25.7936	24.8868	24.8601	24.8601	24.8652	25.3916	25.4311	25.3546	24.8142	24.8098	24.7461	24.7461	24.4831	24.8743	24.4135	24.4575	25.2817	25.1672	25.4757	24.1837	24.5613	24.6401	24.5773	24.5773
Q9NYY8	FASTKD2	24.1384	24.6563	24.2518	23.2998	24.8274	24.5662	25.2338	24.9635	25.6048	25.4956	24.7237	24.6094	24.8386	24.8386	21.5334	23.5805	24.7125	24.5901	24.4681	24.4681	24.2824	24.4959	24.0638	23.6469	24.1589	24.0136	25.1303	24.8429	24.4413	25.2293	24.9184	24.3062	24.0508	23.8159	24.4485	24.5796
Q9BW92	TARS2	26.0333	24.9467	22.674	22.5182	24.6529	24.6529	24.8202	24.8202	24.4834	24.793	22.6811	23.1237	23.9816	23.9816	25.3615	25.3615	25.3603	25.3603	24.0845	25.4713	24.629	25.6948	24.4483	24.4483	23.4831	23.4831	24.6787	24.6787	26.7044	25.7388	24.1127	24.1127	21.6234	22.4334	24.4466	24.5799
O75976	CPD	25.8032	25.8032	23.1596	25.5209	25.0883	26.0444	22.3344	23.856	24.6252	24.6252	21.7202	21.796	21.3509	21.0846	24.3619	24.3619	22.811	22.5286	22.1996	23.2486	23.3653	22.0511	23.1994	22.0619	21.3968	22.052	21.4926	22.0757	25.1687	25.1687	20.7988	23.2438	23.5877	23.5877	25.8692	24.5803
Q8WZ82	OVCA2	23.4647	22.3456	23.2475	22.6398	24.5423	23.9752	21.6065	22.8441	23.9559	24.0026	24.3215	24.3215	23.5115	23.5115	22.0633	22.9071	23.4171	23.5755	23.7793	23.7793	23.3693	23.3693	24.4553	24.5148	23.5797	23.5797	23.6302	24.1227	25.6615	25.6615	24.5793	24.5793	24.2696	24.031	24.7732	24.5843
Q9P032	NDUFAF4	24.1735	24.4739	24.122	23.6454	25.3622	23.699	26.0226	24.515	25.3813	26.6905	26.016	24.794	23.8804	23.7174	20.1046	22.5762	24.7925	23.6074	23.5216	24.189	23.0513	23.0513	24.2661	24.2661	23.8469	23.8469	24.5107	24.9353	24.2648	24.2648	23.0588	25.014	25.157	24.6069	23.5135	24.5876
C4AMC7	WASH3P	21.4391	22.5215	21.8414	23.2049	24.09	24.09	24.4182	24.4182	24.1296	24.1296	23.8221	23.8221	24.8318	24.8318	25.3923	25.3923	24.8833	24.717	24.7345	24.7345	24.7109	24.7109	24.6454	24.6454	24.555	24.555	23.7662	24.5037	24.8682	24.8682	24.3268	24.3268	24.959	24.4989	25.3957	24.5881
P20839	IMPDH1	25.1009	26.4055	26.7542	26.4622	27.2629	26.5979	26.7856	26.3858	26.9674	26.3865	26.8579	27.0064	28.1185	27.5793	26.766	27.2275	27.7372	28.1528	25.3619	23.8233	24.7384	25.1608	25.0339	24.4527	27.8336	27.4126	27.7356	27.4036	27.8654	27.3148	25.5709	24.2484	24.7513	25.0611	25.0001	24.5923
P20936	RASA1	28.7236	26.7558	26.385	28.0699	26.4046	28.5037	25.3788	23.8228	23.7523	24.0016	24.358	23.0237	23.5383	24.4414	25.6546	26.9309	25.1938	25.0215	25.1848	25.9868	25.9785	28.2828	26.2325	25.7108	21.4525	23.7669	23.3814	24.0993	26.16	23.9668	24.8363	23.9066	24.4171	23.659	25.3867	24.5952
Q9Y619	SLC25A15	22.6715	20.5566	22.8084	21.5498	21.8558	22.2227	23.7183	23.7183	24.3326	24.4138	24.4521	24.7268	25.3071	24.6606	22.3233	22.2363	24.3653	24.3091	24.0378	24.5256	22.7448	22.9535	22.4264	21.5074	25.9948	25.3702	26.3458	25.2121	26.8159	26.0629	22.6605	21.7899	24.4888	24.4888	24.5959	24.5959
Q9BQP7	MGME1	21.3766	21.8672	22.2581	21.215	25.2436	25.2436	23.3742	23.3742	22.3554	22.7434	24.0839	24.0839	24.6813	24.6813	20.8395	21.4965	22.6735	22.2964	23.9026	25.7403	24.2291	24.2291	24.3167	24.3167	24.2462	24.2462	24.2903	24.0041	24.6234	24.1365	24.3794	24.3794	23.6545	25.8165	24.1414	24.5979
P02452	COL1A1	22.8613	21.8125	22.1797	22.6151	24.554	24.554	22.8506	22.098	25.4142	25.4142	26.2907	26.2907	25.8195	25.8195	21.743	21.48	24.8409	24.8409	25.5271	24.409	23.8359	23.8359	24.2907	24.2907	25.8668	25.7616	24.527	26.1456	24.8458	24.8458	25.4862	25.4862	23.5098	24.4433	24.5985	24.5985
R4GNC0	NAAA	21.5104	22.75	22.0831	22.1588	21.3451	22.4847	22.061	22.4036	22.0155	21.7336	22.194	21.3579	24.6906	25.3301	26.5332	26.4535	23.626	23.8602	21.6865	21.1922	23.8765	21.8161	20.3865	20.9483	23.3037	23.1982	23.8401	23.8401	24.9745	24.1784	26.9045	23.594	24.9772	25.4968	26.7183	24.5991
Q9UIL1	SCOC	24.3889	26.5724	25.9745	23.6315	24.7411	23.9767	24.8963	26.2454	25.6778	25.0865	24.3737	24.202	22.3187	25.2231	24.4845	24.4845	24.8403	24.2857	25.0516	24.397	24.357	23.9099	24.2536	24.2536	24.9162	24.2876	25.8034	25.4167	25.0653	25.7033	25.6598	25.1206	25.091	25.6452	25.4762	24.6009
A8MV29	IKBKG	25.1847	24.5381	25.3395	25.4962	25.0571	25.0151	23.7124	24.9327	24.3499	24.3499	22.1857	21.2371	25.3975	24.757	25.032	25.032	24.2771	25.037	23.295	23.295	24.5466	24.5466	22.4792	21.562	24.9874	24.1716	24.5974	24.5974	24.8378	24.8378	26.0424	23.9568	23.8725	23.8725	24.6047	24.6047
Q96J02	ITCH	26.6562	24.8396	24.1738	27.1875	24.469	25.4078	22.62	22.62	23.2357	23.0999	23.0221	23.0221	22.2031	24.5941	24.1413	24.1413	25.157	23.9379	24.5629	26.6172	26.7751	27.6311	24.2339	26.0418	23.54	23.8133	23.1153	23.6762	23.9295	25.1258	24.1921	24.4783	24.1585	23.4507	24.982	24.6051
Q96F86	EDC3	24.4414	23.9509	23.9161	24.6637	24.2093	24.2399	23.7106	24.0843	24.1883	24.0439	23.7309	23.7309	24.4159	23.9046	24.0424	24.0424	24.0666	24.0523	24.2002	24.9302	25.092	25.8541	24.7214	24.7214	24.6941	24.7895	24.8909	25.1088	24.8391	24.3036	25.2561	25.2561	24.5683	24.0999	24.1665	24.6054
P39880	CUX1	26.2595	24.329	24.5089	24.7716	24.1808	24.5662	24.9049	24.4103	23.9938	24.5529	23.8436	24.3746	26.4738	26.0702	25.895	25.7316	26.0185	26.2444	24.1431	24.4257	24.4764	24.7623	25.1434	24.1653	26.8091	26.1885	26.4977	26.5305	26.995	26.3745	24.9616	24.178	23.9923	24.2049	24.6056	24.6056
Q0JRZ9	FCHO2	25.0108	25.0108	26.6482	24.3688	24.5629	24.6214	24.3404	24.3404	24.4948	24.4948	25.0528	24.5766	24.5523	24.762	24.6245	24.6245	24.4296	24.8509	24.6573	25.1244	24.7758	24.7758	24.8332	24.8332	23.6443	23.6443	24.5677	24.5677	24.4509	24.4768	25.2971	25.2971	19.963	21.675	24.6078	24.6078
Q8WXC6	MYEOV2	25.6403	25.6403	26.079	26.079	25.4104	25.4104	24.5715	26.6459	25.5546	24.3507	24.7911	25.2039	24.3745	24.8907	25.5703	25.4546	24.322	24.8255	26.0415	24.9809	25.362	25.362	24.9448	24.9448	25.1171	25.1492	25.7794	25.7379	25.0519	25.1173	25.7493	25.2709	24.9678	25.3618	24.6102	24.6102
Q9Y4R8	TELO2	23.6679	24.1248	23.2282	23.2782	23.3084	24.3768	23.6356	23.6356	23.1404	23.4059	22.8212	22.8212	22.3516	21.3171	21.975	21.9571	23.8775	23.8775	25.7037	25.7037	24.4165	24.4165	23.516	23.516	23.5779	23.5779	23.7757	26.9421	24.5929	24.5929	24.1944	24.1944	23.316	23.316	24.6108	24.6108
I3L2C7	GEMIN4	24.9499	24.9499	24.1788	24.1788	24.2066	25.5512	23.7099	22.9299	23.8637	23.8637	23.724	23.724	23.8891	24.4978	23.9375	23.9375	24.6355	23.6888	23.9031	23.9031	24.3701	24.3701	23.3561	23.3561	24.9373	24.9373	23.8977	25.0244	24.3535	24.3535	24.3024	24.3024	23.6251	23.6251	24.6112	24.6112
Q9BYC9	MRPL20	25.0719	23.9668	23.6468	23.6468	24.0978	24.0978	25.0246	25.0246	24.7878	25.1795	24.3399	23.0462	24.6994	24.8517	26.4176	26.4176	25.9249	24.7137	24.5812	26.0433	24.6726	24.6726	24.2889	24.2889	24.0159	24.0159	24.5939	24.5968	24.6034	24.6034	24.6183	24.6183	25.4489	24.4149	24.6114	24.6114
Q9NXR7	BRE	27.3449	24.9919	24.8859	27.3094	23.8956	26.5581	24.9556	24.7289	24.0772	24.6581	24.473	24.7172	24.5643	25.1493	27.2993	27.2067	25.3653	24.9964	25.231	24.5608	25.3381	27.7116	26.3628	24.7236	24.7619	24.7094	24.9299	25.1373	27.5765	24.503	27.0881	25.3308	24.7734	24.9999	27.4549	24.6127
Q9NWS0	PIH1D1	24.1589	25.3244	24.9027	24.6587	24.4073	24.4073	25.0834	26.3836	25.2338	25.6026	25.7085	25.7657	24.623	24.8502	24.6821	24.6821	24.4629	25.0939	25.3183	24.7716	24.6471	24.6471	25.0464	25.0464	24.9852	24.9852	25.6988	25.9619	25.7522	25.0905	24.9596	24.9596	24.7273	24.7273	24.613	24.613
Q9UI26	IPO11	25.7038	25.7038	22.5743	23.0706	24.2616	24.2616	23.2907	23.2907	23.3765	23.3765	22.6519	22.7074	23.3926	23.3926	21.5846	22.7801	21.4711	22.6034	25.7956	25.7956	25.4523	25.4523	22.2508	22.6666	23.6377	23.6377	25.4074	25.4074	23.704	23.704	25.7253	25.7253	23.5437	23.5437	24.6167	24.6167
P81605	DCD	24.7733	24.9714	26.0163	24.7557	24.7477	22.9633	24.1703	27.9204	27.1215	27.1215	25.425	27.7544	27.6393	24.9487	28.4103	25.6415	24.7573	25.006	27.2972	27.2972	23.899	25.5137	26.6337	24.2481	28.0741	25.5308	24.506	22.8337	27.089	23.7933	26.1907	24.3606	24.5337	25.7097	27.5782	24.6183
Q9H9Z2	LIN28A	22.4679	22.4827	23.4007	21.3749	22.3235	21.0742	21.4429	23.3466	22.3239	22.3046	22.3688	22.093	22.1463	22.3709	20.3887	23.249	22.6388	20.9966	21.7308	23.0623	20.9766	22.7466	22.7671	22.2286	20.8512	22.103	21.7942	21.6714	22.5233	21.4391	24.8048	24.5054	24.2403	24.7327	24.8166	24.6211
P23634	ATP2B4	24.9822	25.4779	25.1952	24.739	25.8391	25.0419	23.9797	24.6724	24.306	24.5776	23.9202	24.7476	25.11	25.1358	25.5664	24.9569	24.5147	25.5302	26.1003	25.6051	25.9501	24.8147	24.9326	25.8724	25.5754	24.3927	24.4708	24.7665	23.4252	23.4252	24.1349	24.3368	23.9608	24.0256	24.6215	24.6215
Q9H1E3	NUCKS1	22.3801	23.3655	23.8147	22.9626	22.9127	22.4163	25.2922	23.8662	23.4631	23.4631	23.3477	24.3548	26.078	25.5516	23.9542	25.3784	24.5596	25.3317	24.7623	23.5062	24.5292	22.6839	23.3298	23.3298	25.9802	25.9651	24.0189	24.0759	23.7278	25.0751	24.5975	24.5975	26.4914	25.304	24.6224	24.6224
Q8WU79	SMAP2	22.1167	22.7657	22.2923	21.9712	24.3012	24.3012	24.6324	24.0579	24.3456	25.1508	25.243	24.397	24.5632	24.7547	25.432	25.432	25.1349	25.1568	23.9334	23.9334	23.5292	23.5292	23.9799	23.9799	24.1108	24.1108	24.1416	24.1416	24.9214	24.9214	23.4608	22.1577	24.8897	24.8897	24.6237	24.6237
Q9Y6I3	EPN1	25.1479	24.8737	25.7633	25.7633	24.3604	26.0763	26.1574	24.752	24.4162	25.8973	25.856	23.9687	24.7388	25.0443	25.0777	25.0777	25.394	24.8858	23.5173	24.7149	24.2203	24.2203	25.1187	25.1187	24.4967	24.4967	25.2105	25.2105	26.3321	26.3321	24.203	24.203	24.3233	23.8043	24.9854	24.6264
F6U1T9	PPP3R1	25.3965	26.4621	26.5792	24.2498	25.9978	24.8837	26	26.2938	26.3261	26.2711	26.4143	25.8017	25.0954	26.0869	25.9151	25.9151	25.4181	25.5024	25.757	25.6308	25.5544	24.8277	26.8339	26.0578	26.409	26.3194	26.8285	26.5636	25.8516	26.4341	26.2135	25.5259	25.1831	25.4039	24.6318	24.6318
Q96JQ2	CLMN	22.2433	21.9453	22.253	21.2943	22.0255	22.0255	22.3199	22.3199	23.0605	22.3374	22.5884	22.5884	22.8592	22.8592	22.1665	22.4403	22.6109	22.6109	22.5841	22.5841	22.4678	22.4678	21.5077	22.645	22.4347	21.2829	22.1321	22.1321	22.901	22.1015	22.5675	22.5675	21.8797	21.9979	26.1923	24.6343
Q9BT22	ALG1	25.1592	23.871	23.3851	23.9968	23.5064	24.1352	23.4551	23.4551	23.9854	23.9854	22.7438	22.7438	23.4881	24.4808	24.4375	24.4375	24.1551	23.4867	22.9576	23.7206	24.258	24.5376	22.9216	22.9216	23.1269	23.9382	23.5397	23.5397	24.2476	23.652	24.9561	24.6993	24.0432	23.8484	24.8322	24.6366
Q8IX04	UEVLD	24.6397	24.6397	24.6634	26.9358	24.3895	26.1966	22.1125	24.0659	23.2869	22.0114	23.5162	23.481	24.0217	24.3606	22.1642	22.4788	24.2593	24.1688	23.9033	23.9033	23.985	25.5285	23.5614	23.5614	24.4908	23.9689	24.1462	23.5337	25.5123	24.2471	22.679	22.679	24.7776	24.6671	24.9111	24.6386
P36915	GNL1	24.9558	23.8247	23.3276	24.6242	23.6866	24.787	24.6619	25.3016	25.7155	25.2928	25.079	25.4002	23.8629	25.2265	26.046	25.5717	25.461	25.0388	24.5633	25.4133	26.0265	26.6986	24.3598	24.7842	24.6112	24.8729	24.3391	24.9132	24.359	24.359	24.3586	24.7377	24.3239	24.6772	24.6393	24.6393
Q9NP77	SSU72	24.902	24.902	24.7079	24.7079	24.8444	24.8444	24.2687	25.1185	24.8884	24.4182	23.8071	24.5797	24.6613	24.5819	20.3524	21.577	24.2223	24.6838	24.5709	24.8163	25.0091	25.0091	24.7869	24.7869	24.4907	24.2307	24.3049	24.1468	24.4866	24.4866	25.5201	24.2027	24.5599	24.7673	24.6394	24.6394
O95983	MBD3	23.5462	24.4535	25.6056	24.0992	24.419	23.7434	25.028	23.7446	24.0525	24.6996	24.0337	23.9174	23.2121	23.9748	20.9575	22.9297	24.0842	23.0026	24.8377	25.4471	24.5597	24.5161	24.5574	24.5574	23.3105	24.0786	24.3871	25.3849	23.9867	25.3102	24.7581	24.7581	24.4657	23.9468	24.6401	24.6401
Q9H0B6	KLC2	25.0245	24.8576	25.3449	24.9586	24.9924	25.8192	24.4934	24.828	24.4672	24.4672	24.0693	24.6983	25.2975	24.7249	25.4058	24.7509	24.6973	25.1841	25.248	24.6669	24.8023	24.075	25.1087	25.6436	24.1511	24.1768	24.1492	25.4054	24.6867	24.6867	23.8949	23.6892	22.3542	22.6829	24.6416	24.6416
E9PHA2	NCAPH	25.6704	25.1723	25.995	25.4336	25.6013	25.7349	25.8013	25.1266	25.06	25.5729	24.5863	24.3835	25.0009	24.3667	21.8001	22.016	24.8009	24.9034	25.7414	26.7836	26.2294	25.8638	26.6323	26.6323	24.762	24.8043	24.8179	26.5012	25.1714	25.5482	24.8202	24.8202	24.5148	24.543	25.3671	24.6436
Q5T653	MRPL2	24.6957	24.6957	24.5196	24.5196	24.4628	24.4628	24.7762	24.6616	24.1956	24.1956	24.2292	24.2292	25.3582	24.5489	25.0304	25.0304	24.4842	24.1231	23.9235	24.2008	20.8837	23.0449	22.3419	22.4559	21.4014	22.8449	24.0033	24.7968	24.3084	24.3084	23.6427	23.6427	24.487	24.487	24.6447	24.6447
P53350	PLK1	24.5644	23.3728	24.5498	24.5498	24.7697	24.7697	23.7283	23.7283	24.7521	24.1658	24.9957	24.9957	23.7438	23.7438	24.3801	24.3801	24.2696	24.2696	24.8761	24.5225	25.6642	25.4908	25.773	25.773	24.1462	24.9723	24.548	24.548	21.117	23.0644	23.3507	23.3507	24.1019	24.1019	24.6462	24.6462
O43491	EPB41L2	27.0508	27.8189	27.9924	28.0145	28.4	27.6875	25.669	27.2433	26.9785	25.7525	27.1468	27.1304	24.4481	24.2283	20.8481	22.9411	25.026	25.026	28.7565	28.1444	29.1398	26.7818	26.6995	28.4738	24.8136	25.3118	24.3607	25.4276	23.595	23.9278	24.1318	24.1318	24.8225	23.7973	25.7741	24.6494
O75792	RNASEH2A	26.0951	25.4429	24.9685	25.7121	26.0136	26.3798	24.9916	26.1308	25.9481	26.0363	25.5	25.6024	26.0187	24.7091	26.415	25.3383	24.8295	26.3365	25.1156	24.8109	24.4799	24.6698	25.2931	25.2931	25.0727	24.358	25.384	25.6167	25.8757	25.3293	24.525	24.3115	24.6731	24.9493	25.6513	24.6501
Q9H2K8	TAOK3	24.581	23.9228	24.065	24.8421	24.6236	24.5434	23.5068	21.3188	24.5833	24.5833	24.2592	24.2592	24.6122	24.9009	21.2444	21.5396	24.6813	25.1666	24.4466	24.2887	25.097	24.3424	24.5057	24.5057	25.0901	25.2021	24.7005	25.1229	24.6339	24.6339	24.0139	25.6442	24.3635	24.4747	24.6506	24.6506
P14209	CD99	22.7702	22.7708	21.8498	22.4076	21.5439	22.2586	24.8842	22.4129	23.9903	23.4188	23.313	23.313	23.5801	23.5801	21.3485	23.6929	23.4978	23.4978	21.0332	22.9796	20.9625	21.915	23.1267	22.7109	23.7775	24.5416	24.2058	24.741	25.0685	25.0685	24.3472	24.3472	24.6006	23.8006	24.6509	24.6509
Q6UB35	MTHFD1L	27.6604	26.9347	26.7238	27.2278	26.6554	27.8447	26.801	26.0697	26.9151	27.389	26.8884	26.9109	24.4998	24.7322	27.0694	27.0694	25.232	25.9915	26.1437	26.8343	26.9481	28.5874	27.8048	27.3714	27.2338	26.934	27.5795	27.4076	28.0377	27.5139	25.3314	24.2058	24.5676	24.639	26.6865	24.6528
Q13546	RIPK1	24.541	24.6565	24.8135	25.7735	24.9405	25.5845	24.8919	24.8919	24.9564	24.0866	25.0525	25.0525	23.3452	24.1438	25.229	25.229	24.8976	24.7746	24.8155	24.8155	24.5863	24.5863	21.9651	21.5339	24.704	25.2884	24.8581	24.1399	24.9602	24.8532	24.8229	24.8229	25.4488	25.4488	24.653	24.653
Q13641	TPBG	24.9508	24.4654	25.1841	26.3891	24.5256	24.9906	25.8441	24.778	26.1316	26.6964	27.4741	27.4924	23.8002	22.7408	22.4046	23.2848	22.6029	23.0021	25.5621	25.94	26.2418	25.7595	26.2983	26.851	26.1397	27.0925	26.8899	26.502	26.6951	26.4751	24.8497	26.0374	25.6196	23.7446	25.0444	24.6548
Q9NRX2	MRPL17	25.8862	24.9069	25.0799	25.0799	25.0215	25.5877	25.0345	24.3665	25.0935	24.9758	23.81	24.2201	24.6884	24.2119	25.8884	25.8818	24.9289	24.873	24.9826	25.4646	24.6943	25.7287	26.0546	23.7795	24.6624	24.6624	25.0514	24.566	25.5454	25.0846	25.4818	24.275	24.5665	25.4467	25.7635	24.6554
Q13136	PPFIA1	24.4458	25.2613	24.7411	25.4918	24.7009	24.7196	24.0373	25.8154	25.5022	24.0107	24.4741	25.2283	26.9702	26.5552	27.0821	26.7699	26.2752	27.1837	26.3812	26.038	26.8272	28.1926	26.8698	25.95	24.8993	24.4649	24.5419	24.4243	24.999	25.0776	25.3531	24.6398	24.7628	24.7273	25.0204	24.6574
Q68CP9	ARID2	21.2035	22.1569	21.5997	22.4889	20.3041	22.049	21.0532	23.1516	24.4312	24.4312	21.8169	22.3591	24.1187	24.1187	21.892	23.1552	24.2488	24.2488	22.1856	21.4245	24.2821	25.4401	24.168	24.168	24.9918	24.9918	24.0976	24.4204	25.3632	25.3632	24.7423	24.7423	24.5084	24.5084	24.66	24.66
Q9Y5A7	NUB1	25.5913	24.9821	24.9893	24.4819	25.2345	24.5443	24.87	23.9614	24.2876	24.1758	23.7011	23.7011	25.0034	24.5028	25.3943	24.5816	25.4498	25.7191	24.3767	24.5437	24.0234	24.0234	22.8438	21.2696	24.018	24.018	24.5762	24.2799	24.5482	24.1823	22.6942	21.6733	24.8904	24.155	24.6616	24.6616
Q92504	SLC39A7	22.2581	22.0523	22.49	23.2825	23.956	22.5482	23.8464	21.8446	23.8873	23.9132	24.0213	23.3749	24.8427	23.7631	23.4531	23.4531	25.2437	24.2938	22.4685	23.3056	22.8691	22.8691	23.2076	21.3301	23.929	23.744	22.6155	23.0103	22.7489	22.7489	22.1053	25.0151	24.5189	24.3807	24.6616	24.6616
Q96JJ7	TMX3	25.1565	24.5857	25.0433	24.0132	25.0359	25.2405	25.2925	25.4348	25.7926	24.3197	24.9574	24.8325	25.2311	26.2116	25.085	25.2682	25.1668	24.9398	27.7899	27.5582	27.603	28.7972	28.6012	27.2959	24.4276	24.1441	24.6988	23.7479	26.3335	24.7371	26.7623	24.4913	24.2242	24.4256	24.2567	24.6675
Q13425	SNTB2	24.7476	24.4794	22.6165	22.4328	24.9347	24.9347	22.7555	20.9147	24.1413	23.4501	22.0873	22.2695	23.0842	23.0842	25.1222	25.1222	24.5213	24.5213	23.5087	23.5087	23.6956	24.3933	24.2703	24.2703	24.9032	24.9032	25.1268	24.2587	22.3857	20.9452	25.3481	25.3481	24.0255	23.9535	24.6685	24.6685
Q01081	U2AF1	24.3435	24.9401	25.4962	24.9125	25.355	25.355	24.5006	25.8924	25.5678	24.3726	24.4399	26.0242	24.4551	24.4551	26.1832	26.1832	24.8407	25.1787	25.8654	25.6313	24.8732	25.5362	26.247	26.247	25.4457	25.6807	25.1874	26.1105	25.4633	25.0564	26.5328	23.9208	23.3481	24.9546	25.666	24.6688
Q01658	DR1	25.9986	26.8491	26.0046	26.0046	25.8968	24.6833	25.9549	25.9752	25.6394	25.5639	25.9875	26.1017	25.8107	26.4397	25.7757	25.4118	25.4942	27.072	25.551	24.8957	24.9814	24.9814	25.4033	25.4033	25.5383	25.5383	24.4083	24.4083	24.5083	24.5083	25.1741	25.1741	21.8143	21.5427	26.3569	24.6694
Q5SZR4	TDRKH	21.8028	21.3264	21.8618	22.7255	24.0585	21.8901	24.2804	24.2804	22.6356	22.0085	22.128	21.3428	20.9709	22.358	25.3987	25.3987	20.4852	22.7936	21.6823	21.4254	21.9882	22.586	22.2576	22.134	22.4795	22.8229	21.4213	21.9837	25.7302	24.1018	24.2136	24.2136	25.0381	24.8335	26.6237	24.671
O60216	RAD21	27.0958	25.2254	26.0203	26.9048	25.9134	27	25.4654	26.3766	25.5468	25.434	24.7778	25.6528	25.7389	25.3218	28.0613	27.3189	25.2348	25.6948	26.2297	26.1798	26.2236	27.627	27.5975	26.605	25.8146	25.5771	25.4496	26.5915	27.7565	26.2765	27.0953	25.1268	24.4404	25.5104	27.5945	24.6716
Q92696	RABGGTA	26.2066	24.8865	24.0255	26.5592	25.4768	26.1479	24.5424	24.5165	24.7818	24.9687	25.2757	23.7378	24.7314	25.3755	25.7788	26.6346	25.2408	25.5962	23.7797	25.3739	25.3806	25.8464	24.9813	24.9813	25.4117	25.7087	25.8435	25.324	26.5723	25.5169	24.1491	24.8295	24.6485	23.8593	25.1649	24.673
Q9ULX6	AKAP8L	25.3649	25.1621	25.9972	25.4201	25.2415	24.3452	23.8175	25.4656	24.8837	24.2052	24.651	26.1043	26.7451	27.1566	26.4406	25.037	24.5529	26.9732	27.5933	26.2079	27.6414	25.5314	27.6995	27.7883	25.212	24.7545	24.5463	24.6771	24.5136	23.712	25.3162	24.5549	23.9612	25.0449	24.6734	24.6734
Q92538	GBF1	22.6518	22.2249	23.0007	23.0007	23.901	23.901	22.1382	21.081	21.0061	22.4734	22.548	22.6248	21.9314	22.9504	22.1823	22.5843	22.5168	22.5168	22.9126	22.9126	22.8211	22.8211	21.9354	21.9217	23.5334	23.5334	22.9928	24.2028	22.8304	22.8304	24.5363	24.5363	23.6514	23.6859	24.6777	24.6777
O95630	STAMBP	24.9034	24.9156	25.9312	26.1324	26.1241	25.2552	25.197	26.0044	25.4077	24.5455	24.5676	25.2056	25.6814	25.3073	24.5856	25.2707	24.99	25.5206	25.9768	24.741	25.2193	25.0648	24.6479	24.6479	25.2102	25.5088	24.6578	24.6578	27.1989	24.4969	25.8625	24.6712	24.9089	25.4634	24.6804	24.6804
P62253	UBE2G1	24.7644	24.1276	24.2513	25.3019	23.7057	24.2151	23.9082	25.12	23.8414	24.42	24.1758	25.2052	23.0937	23.0937	23.5421	22.5872	23.6512	23.6512	25.4568	23.9802	24.1416	24.5127	26.1649	25.2626	24.5393	23.8452	24.1367	24.0757	24.1245	24.1245	24.0987	24.0987	24.9137	23.9704	24.8142	24.6809
O43676	NDUFB3	25.7467	25.7467	23.7525	23.7525	24.4371	24.4371	24.8886	26.1391	25.7222	25.2539	25.219	25.5532	25.2628	25.0829	24.1103	24.1103	24.3226	24.8762	25.6702	25.0363	24.8988	24.8988	24.8565	24.9467	25.6282	25.5569	25.2423	24.7578	26.4179	26.4179	25.3498	24.2778	24.6714	24.6079	23.7481	24.6837
Q5W111	SPRYD7	25.026	25.026	22.9076	25.1073	23.6791	23.6791	23.4909	23.4909	23.2072	23.2072	23.8742	23.8742	23.4824	23.9716	26.1246	25.904	24.643	24.4566	23.1457	23.1457	22.9034	22.9034	22.8918	22.8918	24.2818	24.0611	23.5489	23.7578	23.7643	23.7643	23.7166	24.5819	25.1483	24.9157	23.9639	24.685
Q14764	MVP	29.9251	29.8784	29.1915	29.7896	29.1835	29.5911	29.3679	29.53	28.6935	29.2902	29.5889	28.881	26.3086	26.0151	24.1856	27.1196	26.5673	26.4969	30.8198	31.0449	30.9511	30.776	30.8217	31.2201	27.0138	26.8125	26.1306	25.4829	28.3264	27.4633	24.674	24.125	24.6182	24.7274	24.1033	24.6852
P30837	ALDH1B1	28.7649	28.4974	28.3876	28.9863	28.3594	28.7817	27.7203	27.5611	27.7437	27.6027	27.7331	28.0169	28.1056	28.3904	28.6143	28.7788	27.9669	27.9925	28.0333	27.7915	27.8198	28.5972	27.8576	27.8154	27.505	27.4692	27.8732	27.6666	28.0718	27.7956	24.9604	24.7514	24.8356	24.8568	26.1346	24.6899
Q70UQ0	IKBIP	28.0744	29.2539	28.1106	27.6998	28.7331	26.8146	23.4329	22.3408	22.548	22.8377	22.7972	22.9536	25.1183	24.4051	23.1144	22.3586	22.8468	21.452	25.1551	24.4462	23.7075	24.3532	24.716	24.716	24.8186	24.8186	25.456	25.1467	25.2954	25.2954	24.2116	25.8628	26.8661	24.9512	24.6906	24.6906
B4DW75	EFEMP1	23.1325	23.1325	22.7459	23.3247	23.7804	25.0891	21.6433	21.6433	22.1922	22.2594	20.3888	20.3888	23.7735	24.4746	27.4732	27.4229	24.4489	23.7359	23.2093	23.1019	23.2354	27.083	24.7803	23.4358	21.2452	21.2452	20.7294	22.5268	21.918	21.0744	27.3267	24.902	25.8603	26.4682	28.1142	24.6938
Q9UM00	TMCO1	26.8346	25.1652	25.0195	25.9518	26.8846	26.2921	25.9704	24.8524	26.0581	26.4815	26.1438	25.9527	24.7704	24.6287	21.8958	21.9531	26.0805	23.9427	25.9202	26.0159	26.2394	24.8238	25.7625	25.6645	25.9438	26.1198	25.9267	25.4904	25.3398	25.1641	25.1924	25.7322	25.4036	25.2892	24.6944	24.6944
Q86Y82	STX12	25.6517	25.5932	24.8247	25.9776	24.6144	26.5274	24.2224	23.9043	24.7152	24.6001	24.6356	24.4948	26.7066	26.3284	25.7336	27.3216	26.325	26.3246	25.3806	24.5818	25.0914	25.2735	25.3054	25.3054	26.135	24.9674	24.7627	24.8746	25.5316	25.28	25.5812	25.1984	25.2983	25.1873	24.6982	24.6982
P49366	DHPS	26.1606	26.6287	26.5012	26.1953	26.4738	25.8445	24.5894	25.0909	25.4435	25.3945	25.2147	25.3762	24.2288	24.4048	24.5349	24.5349	24.9388	24.8147	24.9248	24.7154	25.1326	24.9483	24.828	24.1285	25.9027	25.6141	26.4113	25.8873	24.7384	24.7037	25.5904	24.5267	24.5476	24.1673	24.6989	24.6989
Q9BYN0	SRXN1	25.3355	25.12	24.8798	24.8798	25.6673	24.5334	24.0662	24.0662	24.5855	24.7719	24.2681	24.2681	24.139	24.139	21.5073	20.4377	22.3129	22.7433	24.6445	24.5036	24.5159	24.5159	20.2946	20.8143	24.9617	24.5761	24.9559	25.0349	24.9973	24.9973	25.6385	25.6385	25.3655	25.121	24.7002	24.7002
Q5VIR6	VPS53	25.6036	24.5273	24.7095	26.1601	24.4246	26.0474	24.1118	24.1665	23.7456	24.6228	24.0371	23.705	24.2199	24.1337	25.6798	25.022	24.3187	24.4689	23.498	23.8434	24.2483	25.648	23.9897	23.9897	23.0472	23.6077	23.8299	24.1755	25.2231	24.0536	25.4065	24.6645	24.7265	23.7734	26.1233	24.708
Q99986	VRK1	24.2701	24.2701	21.0095	21.3993	24.6883	23.1187	23.7104	23.7104	24.251	23.8099	23.5497	23.3703	21.912	21.9236	23.4364	21.0943	23.3847	23.3847	24.2691	24.8688	24.2778	24.2595	25.0937	25.0937	23.118	24.3106	24.0068	24.2004	24.9952	24.9952	23.9424	23.9424	23.9662	23.686	24.7102	24.7102
Q969M3	YIPF5	23.8529	22.8883	23.3981	23.8939	23.4654	23.4654	22.9018	22.414	24.3805	24.3805	22.3633	21.6565	23.2164	23.2164	24.3817	24.3817	24.3337	24.3337	24.5502	24.2843	24.406	24.8036	24.373	24.373	23.3087	23.3087	21.25	21.2925	22.8887	22.6438	24.4686	24.4686	22.7334	22.5186	24.712	24.712
O43795	MYO1B	27.3704	25.1545	26.0527	27.1306	25.9625	28.0162	27.2539	25.4207	26.7991	27.3965	27.1458	26.3928	25.7429	25.5437	26.7424	27.4562	25.9178	25.8928	26.3596	27.6395	27.2704	28.4601	27.7114	27.6818	25.7908	27.0661	26.1952	27.2016	28.0124	27.7138	23.8051	23.8051	23.8572	24.2052	24.7124	24.7124
P16455	MGMT	20.7497	22.4547	23.2453	23.2528	23.8382	23.8382	24.7709	24.4026	23.9944	25.0163	24.5645	24.0173	24.6672	25.0502	26.1754	26.5717	25.9081	25.194	24.9876	25.7202	25.6814	26.8985	25.5151	25.5658	26.2961	25.9745	26.3135	26.9119	27.4286	27.1262	25.7196	24.3368	24.7343	24.0339	25.7445	24.7126
Q7L523	RRAGA	24.4972	25.2071	24.2833	25.2342	24.1243	24.1243	25.8404	25.5406	26.1355	26.4871	25.9682	26.8238	25.4652	24.8764	21.7247	22.443	25.5269	25.1044	24.0812	24.2336	23.9517	24.5763	24.34	24.34	24.7703	24.3951	24.4719	24.431	24.8123	24.8123	23.3122	24.9183	25.6356	25.0862	24.7133	24.7133
Q8IXM2	BAP18	27.9185	27.6297	26.8806	28.5339	26.3401	28.0786	24.8445	25.3435	21.5577	23.1926	24.519	24.519	24.4368	24.4368	25.108	25.108	24.9449	24.9449	25.6605	25.2638	25.602	27.063	26.4536	26.4536	25.1895	25.1895	26.2962	26.2962	26.84	26.84	25.7366	24.7433	25.1439	25.1439	25.9706	24.7145
Q99985	SEMA3C	21.142	23.3051	20.9136	23.711	23.0318	23.0318	22.7429	21.6567	21.5725	22.655	23.7422	21.9712	21.0184	21.0787	23.6091	23.8587	23.9373	23.4035	23.373	23.9141	23.8807	23.8807	23.2064	23.2064	23.1806	23.1806	24.3044	25.5301	26.1146	26.1146	24.3279	24.3279	25.3057	24.5666	24.7159	24.7159
Q13257	MAD2L1	24.2781	26.0917	26.2339	24.8868	26.3153	25.2222	25.4066	25.4066	25.2573	25.0828	24.9992	27.2152	22.808	21.9114	22.5423	21.8577	25.5967	25.7195	25.2349	24.5506	24.4978	24.0929	24.5394	24.5686	25.9626	26.0234	26.6591	25.3833	25.1018	25.8583	24.4929	23.7096	25.1217	24.1189	24.7159	24.7159
Q01780	EXOSC10	26.5437	22.3826	24.868	26.4686	24.6602	27.0624	25.2106	25.2106	23.3973	23.3973	24.5269	22.1007	25.4672	25.4672	25.117	25.117	25.0582	25.0639	24.9137	25.2546	24.5449	24.9431	25.8293	25.8293	24.9261	24.9261	25.6704	25.6704	22.507	22.507	25.6045	25.6045	24.6134	24.8978	24.872	24.7171
Q9H0U6	MRPL18	23.5523	24.5232	23.9147	23.9147	24.7548	24.7548	25.1806	25.2397	24.9184	25.1257	24.5916	24.5916	24.9163	24.4898	24.4137	24.4137	25.1819	25.3151	24.9191	24.8055	24.2792	24.2792	23.7153	23.7153	24.5091	23.9379	24.8154	24.4981	24.6163	24.4184	24.5075	24.4331	25.0719	24.6005	24.5467	24.7192
Q9BU61	NDUFAF3	24.8713	25.1335	24.8058	24.8058	25.4749	25.4749	26.0446	27.2243	25.6909	25.6909	25.5716	25.5716	24.5612	24.5612	25.5272	24.8369	21.8892	23.7405	25.034	25.034	22.1956	21.4234	21.435	22.173	22.8878	22.2412	22.9817	22.0804	22.7893	21.9714	24.9118	24.9118	23.0256	21.5719	25.6296	24.7201
P52789	HK2	26.0974	25.622	26.9583	25.8847	26.9936	26.5544	27.1358	25.3408	26.6172	27.9481	28.1284	26.5322	26.7532	26.8427	26.1392	24.8684	27.6058	27.2354	22.7516	24.4134	24.5548	22.9515	24.4962	24.4962	25.0287	25.9617	25.5515	25.8446	23.9114	24.0432	24.6954	24.6954	24.4396	24.4396	24.7201	24.7201
Q6DT37	CDC42BPG	22.297	21.5489	21.9534	21.7353	22.0533	22.6629	26.7374	26.7374	25.8021	25.6878	26.2485	26.2485	22.6429	22.1607	21.789	21.3384	21.8233	21.5753	22.2611	22.0373	21.8647	22.2868	22.4479	23.1452	24.8493	24.8493	26.8911	26.8911	24.7066	24.7066	24.9087	24.9087	24.8775	24.7582	24.7202	24.7202
O00194	RAB27B	24.8537	23.694	24.222	24.222	23.5454	24.0952	25.9555	25.032	25.436	25.1683	24.9081	25.248	25.0469	25.5809	26.1563	26.5448	25.983	25.0583	25.0948	24.5317	24.754	25.6933	24.9559	24.4217	26.0828	26.3116	26.4087	25.9246	27.1092	25.9404	26.0208	25.812	25.7743	25.6326	25.7383	24.721
Q14435	GALNT3	24.7802	24.7802	22.4676	20.9501	24.5272	24.5272	26.0726	24.9408	24.6277	25.7607	26.699	25.6871	25.4416	25.0443	26.8491	27.031	26.1687	25.8544	24.7443	24.5585	24.5648	26.26	25.784	24.5389	25.6322	25.7902	24.9048	25.485	27.0436	25.512	25.5341	24.7792	24.7445	23.4855	24.8493	24.7244
Q96JH7	VCPIP1	25.2705	25.2705	24.8918	24.8918	24.1341	25.6726	24.5164	24.5164	24.4087	24.4087	24.0626	23.6516	24.3334	24.0906	24.8051	24.8051	24.8991	25.063	24.9022	25.1241	24.5235	25.3815	25.4108	25.4108	23.738	23.738	24.3346	23.8076	24.3505	24.3505	24.7423	24.7423	24.9083	23.7527	24.7249	24.7249
Q9NR12	PDLIM7	27.2213	27.2853	27.0467	27.4167	27.9207	27.0971	26.6108	26.6934	27.0059	27.1723	27.2777	25.4427	26.3721	25.3106	26.1885	26.1885	26.6305	26.8845	27.4118	27.4515	27.9178	27.1057	27.6712	27.7874	26.489	26.7873	26.2698	26.4797	26.0556	26.4504	25.158	25.158	25.506	25.2086	24.7282	24.7282
P51151	RAB9A	23.1557	22.2893	25.054	25.054	21.7898	21.4015	22.5207	21.8988	21.9827	22.2951	25.4435	25.4435	22.4649	21.2797	22.7989	22.2359	24.9554	24.9554	24.5673	24.5673	21.5478	21.8585	24.7612	24.7612	25.5468	25.5468	25.2651	25.2651	25.6795	25.6795	25.0883	25.0883	24.898	24.898	24.7304	24.7304
O75688	PPM1B	24.8066	24.8066	24.5827	24.9206	25.0166	24.6595	24.7144	24.6826	25.1446	25.1762	25.8518	25.8319	26.2616	25.339	25.6684	24.8993	24.6526	26.0893	24.7361	24.167	22.1836	22.0041	24.6348	24.6348	24.6747	24.4767	24.6685	25.5486	24.8698	24.8698	24.7001	24.7001	24.4922	24.1459	24.7319	24.7319
O60344	ECE2	24.0651	24.0651	21.0871	20.8888	24.4413	24.4413	20.5269	21.9089	24.7198	24.7198	22.2015	21.2891	23.3452	23.3452	21.6223	22.1452	22.4627	21.4986	23.7485	23.704	24.2555	24.2555	23.8594	23.8594	24.6896	24.1635	25.071	25.4658	24.44	24.44	25.4485	25.4485	24.3298	25.198	24.7331	24.7331
Q7Z2K6	ERMP1	25.0556	25.0556	21.9841	21.6802	21.414	21.3938	24.0473	24.4556	24.4329	24.3672	24.0242	24.5489	26.6259	26.0768	25.1874	25.1874	25.2889	25.7963	22.1099	23.3874	24.0735	24.0735	21.779	20.9015	25.9883	25.3397	24.7904	26.2823	25.4182	25.4182	24.5729	24.5638	24.4975	24.7364	24.7351	24.7351
O75116	ROCK2	26.6502	26.0666	26.877	26.3727	26.1495	27.2871	24.4003	25.3737	25.3208	24.726	24.6949	25.9932	24.177	24.177	24.8398	24.8398	24.1562	25.495	24.699	23.7082	24.2942	24.3155	20.2031	23.9317	25.197	24.7256	24.585	24.8881	25.2474	24.5572	25.0552	24.3861	25.4648	23.9695	25.0886	24.7354
Q9Y2P8	RCL1	26.1267	24.6862	24.6491	25.9538	25.4658	26.1431	25.9495	24.8717	25.7986	25.7702	25.5152	25.6474	24.9357	24.9567	26.5858	26.4606	25.4926	25.5468	25.2999	25.2388	25.5293	25.1636	25.745	24.9205	25.789	25.5124	25.8419	25.7267	27.2628	25.1661	24.708	25.3967	25.6171	24.9721	26.8552	24.7362
Q9UKZ1	CNOT11	25.2832	23.9377	24.25	24.4189	24.1236	24.708	24.2664	25.1512	24.9064	24.0571	23.9874	23.6095	25.3899	24.5503	24.6538	24.6538	24.2675	24.7815	24.605	24.7448	24.6672	25.3547	24.8779	24.8779	24.2818	24.9232	23.8078	25.6233	25.25	24.8631	24.5566	24.5764	24.0533	23.9719	25.0883	24.7368
Q9HB40	SCPEP1	22.0511	24.1159	24.1368	24.1368	24.1464	23.6256	27.038	26.5145	25.7359	26.4426	26.5365	26.4807	24.4375	24.53	24.8387	24.8387	24.4995	25.2727	25.4714	25.273	24.5381	24.5381	24.312	24.312	24.6001	23.721	24.9644	23.7808	24.2223	24.1801	24.7672	24.7672	25.7132	25.8708	24.5038	24.7375
Q7KZI7	MARK2	21.7428	22.1089	23.3583	23.098	20.3765	22.2062	26.7904	26.7904	23.9739	26.2892	26.3973	24.3357	24.2162	24.2162	21.7967	20.9207	24.327	24.7772	24.4583	24.4583	21.736	22.0582	25.6655	25.6655	24.2359	24.2359	24.8194	24.3644	24.92	24.92	24.7197	24.7197	24.7316	24.7316	24.7375	24.7375
Q8NBF2	NHLRC2	28.2897	26.6455	26.4039	27.0178	26.1798	26.9367	25.9577	25.3374	25.6818	25.5399	25.8354	25.7202	25.6622	25.3669	27.2188	26.7813	25.1419	25.3882	26.1254	26.1157	25.7426	26.0175	25.374	25.5402	25.3574	25.5827	25.7559	25.0509	26.0011	25.5202	26.5305	25.8191	24.8325	25.4668	27.5113	24.7386
O43395	PRPF3	23.665	21.9073	25.5298	25.5298	26.0451	26.0451	25.8446	25.4403	24.803	24.7074	24.716	25.4541	25.2833	25.2833	22.4983	22.2487	25.0376	25.3911	24.8287	25.4402	25.2199	25.2199	25.8011	25.8011	25.5135	25.676	26.2641	26.8513	26.2105	26.2105	24.7961	24.7961	24.8413	24.3498	24.7388	24.7388
H0YJV7	YY1	22.7758	23.1478	23.7338	23.0265	23.0929	22.7943	23.7777	23.7777	23.8314	23.5479	23.4791	23.4791	21.7161	21.9767	23.5694	23.5694	23.6823	23.5024	24.4741	24.141	24.5343	23.6421	24.752	24.752	24.0556	24.0556	24.8023	25.0902	24.0357	24.7922	23.6771	24.3076	23.942	23.4871	24.7398	24.7398
P53609	PGGT1B	24.1786	24.1786	23.161	23.9401	23.8986	25.1577	24.0462	24.0462	22.9308	22.6817	23.1109	23.0854	24.9172	25.6813	25.7804	25.9212	26.4641	26.9958	23.9474	23.9474	23.9152	24.2164	23.4758	22.4717	23.1895	23.4862	23.2953	24.181	24.0952	24.0952	24.431	25.1438	24.7237	24.9208	24.7402	24.7402
P48449	LSS	24.2975	24.0301	22.6994	24.3037	23.2564	24.2864	25.6406	24.1736	25.526	25.4031	25.8043	24.534	23.8045	23.8045	24.9447	24.9447	23.9418	23.625	24.3099	24.3099	23.4419	24.4135	24.2258	24.2258	24.7339	25.388	25.1267	25.4097	23.7439	25.8779	24.8958	24.1682	23.7756	22.9492	24.7426	24.7426
Q9NXG2	THUMPD1	24.4827	24.4827	24.5383	23.8852	23.9245	23.7977	24.7589	24.4089	24.4026	24.4435	24.1671	24.5185	25.2349	26.0495	21.7908	21.4966	25.4228	25.0103	26.1313	25.9066	25.6533	23.9093	26.2623	26.2623	25.7518	26.1083	24.6105	25.7844	25.2842	25.9858	23.9073	24.4126	24.7976	24.2999	24.7488	24.7488
Q13137	CALCOCO2	24.9109	24.9109	22.992	22.0611	25.194	25.194	23.5157	23.5157	23.3612	23.7798	21.843	22.902	24.4921	24.5216	22.1686	22.5327	25.4622	24.7249	22.4782	21.9228	21.1527	21.6325	21.6974	21.4436	22.7316	22.3771	24.065	24.5183	24.0867	24.0867	24.7852	24.7852	25.6298	25.6298	24.7524	24.7524
O60524	NEMF	23.7397	23.4964	23.571	25.2027	23.9151	23.9356	24.1749	24.1749	22.5317	22.1781	22.4828	21.5043	23.7639	23.7639	23.9177	23.9177	24.078	24.078	23.5637	23.5637	23.6294	23.4012	23.3633	23.3633	24.8177	24.0116	23.7434	24.0103	24.0161	24.0161	23.701	23.7475	23.5564	23.4717	24.7526	24.7526
Q9GZS1	POLR1E	26.4932	25.7132	26.4897	26.4897	25.1096	26.7243	23.3736	24.0442	25.4423	24.9949	24.8166	24.3366	24.4914	24.1042	25.0581	25.1253	25.1869	24.833	24.8491	25.461	24.1729	27.0846	26.5749	25.5639	24.2866	24.9412	24.6387	24.7119	26.0837	24.7466	22.2289	22.2289	24.3603	24.3603	24.4745	24.7569
Q12979	ABR	24.903	24.36	25.209	24.8507	24.7555	24.8866	22.8946	22.8946	22.1633	24.1418	22.907	22.5723	22.4325	23.6147	24.2524	23.9901	22.9082	22.9082	24.4711	25.091	25.319	26.457	26.4785	24.9709	22.5458	23.2541	22.9738	23.0444	25.1823	23.9159	22.5799	22.5799	23.8621	22.721	24.0885	24.7571
Q9H5Q4	TFB2M	25.3702	24.9898	24.1818	24.7962	24.9169	24.8826	25.6262	24.0673	25.3805	25.3723	25.3425	24.9139	23.7283	24.6393	22.7646	21.549	25.3704	24.8918	25.0997	25.3945	25.807	25.7183	25.5012	25.5012	23.9843	23.657	24.6592	24.9082	24.0675	24.0675	25.246	25.0624	24.5277	24.7239	24.7572	24.7572
Q92506	HSD17B8	22.2967	21.8891	21.2608	21.4163	22.6902	21.7671	24.4944	24.3288	23.666	24.03	24.32	24.2992	26.5845	26.1706	27.732	27.732	25.2741	26.5255	24.6945	24.4014	24.0547	25.6082	24.0581	24.0581	24.4087	24.4087	24.5421	23.4903	23.8289	23.8289	24.5533	24.8837	26.052	25.4494	27.6693	24.7587
Q9NVH2	INTS7	23.6868	23.8465	24.5375	23.2047	25.4149	23.8641	25.3409	23.7767	25.3905	25.2452	24.6697	24.6887	24.3253	24.3253	21.7933	21.1956	25.5751	24.5605	26.2062	26.2062	24.8126	24.8126	24.7012	24.7012	24.736	24.2865	25.9553	25.0065	22.2937	25.2335	24.8862	24.8862	25.0859	24.6931	24.7629	24.7629
P13051	UNG	25.0511	25.0511	24.7758	24.7261	24.2075	25.4644	24.2926	24.2926	22.6861	22.6861	24.4156	24.4156	23.8613	25.0008	26.6356	26.6356	25.1344	24.7155	24.2225	24.5842	24.8752	25.4104	25.4153	24.4402	23.6044	24.5381	25.1613	25.5954	25.8533	23.9696	24.9038	24.5219	24.6038	23.4282	27.332	24.7649
Q9NQT4	EXOSC5	27.3957	25.9942	26.1694	27.5001	26.3253	26.8576	25.048	25.3635	24.9944	24.5738	24.7685	26.3567	25.7416	25.6079	25.7567	26.5379	24.9269	25.9266	25.7205	25.1823	25.9992	25.5595	25.6343	24.7569	25.2094	25.2967	25.3868	25.2489	26.794	25.5568	25.734	24.5208	25.0637	25.5238	27.038	24.7651
Q9UQ13	SHOC2	25.986	24.6718	24.6203	25.2921	23.8833	24.7009	21.6849	22.4927	22.8819	22.8819	22.1661	22.1398	24.609	24.5653	25.4906	25.4906	24.5817	24.0682	24.4843	24.4843	22.7136	22.422	24.4082	24.4082	23.6886	24.5565	23.2791	24.8491	24.386	24.386	25.3414	24.5236	24.9131	23.8986	24.3594	24.7664
O15254	ACOX3	25.262	25.8754	21.5489	22.6988	25.0423	25.0423	25.4936	25.4936	23.6604	25.5957	25.0878	25.2183	25.996	26.4373	26.0462	27.0225	26.7615	26.8731	26.182	26.182	21.8719	22.2068	25.8103	25.8103	24.9887	25.5772	23.8951	25.9725	24.9817	25.2295	25.793	25.793	25.1512	25.1512	24.7679	24.7679
Q8TAE8	GADD45GIP1	25.0267	25.0267	24.2659	24.2659	24.5013	25.8311	25.2145	24.8605	25.0811	24.9228	24.2741	24.2741	24.1645	25.1543	26.0374	26.0374	25.2034	25.2793	24.3445	24.9904	24.6228	25.1814	24.4521	24.4521	24.0902	24.0902	24.9197	24.8153	25.4305	25.0469	24.618	24.618	25.2758	24.5892	25.632	24.7698
Q9H7B2	RPF2	24.9525	23.318	24.4638	24.1092	24.0731	25.0478	25.8353	25.8353	24.9756	25.6468	25.1178	24.245	24.0967	23.6104	25.0791	25.0791	25.1062	22.9788	24.4279	26.8087	26.2389	25.2726	26.4279	26.4279	24.1274	25.6354	24.3723	26.6046	24.1306	26.1059	23.4178	24.3618	24.4345	23.4416	24.7725	24.7725
Q9HCU5	PREB	25.2856	24.7681	24.9279	25.6106	24.4733	25.4899	26.104	25.782	25.0438	25.8863	25.9265	25.3103	24.8708	25.9501	25.2423	25.8166	25.1832	25.4631	23.8104	24.1174	24.291	24.5858	24.0216	24.0216	24.9294	24.8919	23.9873	24.6068	25.3198	24.172	25.4483	24.102	24.3962	24.6589	26.1715	24.7748
O14933	UBE2L6	23.893	23.893	23.5375	23.5375	24.5238	24.5238	24.8882	23.6391	25.2055	24.4933	23.6926	23.1683	22.9965	24.0772	22.8623	22.607	24.732	23.3811	24.127	25.7679	24.6288	23.0346	24.9727	24.9727	22.3088	21.9403	22.3155	22.2815	21.4471	22.3253	24.6434	25.5021	25.022	25.2687	24.7765	24.7765
O00186	STXBP3	27.5595	24.0147	24.2305	27.3075	24.3492	27.7336	24.3506	24.4378	24.4076	24.8764	25.2531	24.9231	25.3555	24.4782	28.6487	28.4765	25.2505	25.5781	25.0104	26.2122	25.8888	27.6777	27.2348	25.7729	25.9852	25.3646	24.8445	25.7211	28.7731	26.2801	25.8255	24.4603	24.966	23.8688	27.7958	24.7775
Q9H0S4	DDX47	28.2464	27.2105	26.4339	28.1414	27.399	28.3458	27.2346	25.8149	26.6399	26.6186	27.2975	26.4011	24.3458	25.3094	24.8008	27.2549	25.9007	25.4123	24.8738	27.5483	27.392	28.0192	27.0153	27.0153	25.3634	26.5207	26.5659	27.154	26.2371	26.8692	25.4624	25.3054	24.7442	24.3988	24.6091	24.7784
Q9H9A5	CNOT10	25.2005	25.2005	25.203	25.203	24.1914	24.9662	24.9338	24.9338	24.6705	24.5606	24.9199	23.9968	24.1288	24.6419	25.4371	25.135	25.8223	24.2912	24.4861	24.896	24.7702	25.9522	25.0584	24.787	23.8442	23.8442	22.3234	23.4269	24.9257	24.9257	25.3214	25.3214	25.3543	25.3543	25.1053	24.7797
O75475	PSIP1	24.7692	24.7692	24.5009	23.6089	24.002	24.4359	23.5644	23.9233	25.6658	24.4444	24.5344	24.4148	24.4361	24.2519	24.8838	24.8838	24.9336	25.7187	24.6705	24.9224	25.0346	24.2656	25.3005	25.3005	24.8543	26.1942	24.6349	26.3607	25.8859	25.8859	24.3808	24.0243	23.9507	23.9389	24.7817	24.7817
Q12797	ASPH	25.6928	25.5791	26.6381	26.6288	26.2763	26.4902	25.472	25.6047	24.3199	24.5995	25.2544	24.987	25.1633	25.1633	21.6762	22.6722	24.1032	24.5803	26.4029	27.2762	27.2129	27.5445	27.0918	27.4321	24.2515	24.1356	24.1717	24.4106	25.3173	24.8223	23.9604	23.9604	23.9771	24.6882	25.9173	24.7829
O00115	DNASE2	23.461	23.5458	24.035	23.9549	24.2965	22.4734	24.7008	24.7008	25.7985	25.6599	25.2545	26.19	24.7555	24.7555	24.4798	24.1147	24.0213	25.1272	22.2119	23.1281	22.9331	21.0036	22.6175	22.2535	24.0644	24.0644	24.51	24.51	23.737	24.3487	24.0157	25.2286	25.1411	24.629	24.0249	24.7839
F5H315	XAB2	22.279	21.6564	24.3233	24.3092	23.4406	25.2692	25.0163	24.8286	23.8979	24.5371	24.4397	24.7419	25.0011	25.0011	22.6512	20.727	24.9176	24.8189	24.1827	24.5628	24.5084	24.5084	24.3116	24.3116	24.1813	24.1813	23.6372	23.6739	24.3855	24.3855	24.1049	24.1049	24.5642	24.1644	24.5579	24.7848
P51114	FXR1	22.9461	22.8156	23.7384	23.7384	24.0494	24.0494	24.7145	24.7145	23.4714	23.4714	24.8959	24.8959	24.0052	22.144	23.0771	22.1987	23.5698	23.5698	24.4728	24.4728	23.6436	23.2526	24.2081	24.2081	23.9214	23.9214	23.9225	24.1045	24.5413	24.5413	25.1366	25.1366	25.2697	23.5685	24.7856	24.7856
P36969	GPX4	24.5053	24.5053	24.1768	24.1768	24.5617	24.5617	25.0537	25.5697	26.0843	24.8971	25.2284	25.1164	27.5849	25.1308	26.9588	25.7981	25.7592	28.075	27.0038	25.8211	25.5431	25.5431	25.8618	25.6598	26.4468	24.9273	27.8151	25.0877	26.0525	25.9711	25.0649	24.9312	24.5953	25.0281	25.5852	24.7889
Q13573	SNW1	24.4022	24.4022	24.9757	24.0486	24.6483	24.6483	24.8108	24.8108	24.7345	24.0567	24.658	24.658	24.9404	24.4554	22.701	21.0587	24.4683	25.4291	24.2698	24.9405	25.2249	24.4479	25.175	25.6438	24.3711	24.2168	24.1113	25.8794	24.6018	24.6018	24.7773	24.2513	23.7403	24.3996	26.2326	24.7907
Q96KR1	ZFR	27.462	24.7394	26.2969	27.4957	25.2652	27.4967	26.4968	25.619	24.2232	26.361	24.932	25.001	26.1404	24.4587	26.7749	27.0113	25.2985	25.271	24.6844	26.275	24.6104	27.9872	26.6657	25.7991	24.2811	24.7927	23.5495	26.0917	27.9121	26.1749	26.4643	24.8033	25.4532	23.715	26.5105	24.7976
Q9BXK5	BCL2L13	25.7658	24.651	24.674	24.674	24.015	25.4327	24.399	23.7413	23.7502	23.7502	23.7838	24.0392	26.1282	26.1494	27.7912	27.3902	26.4404	26.2941	27.6005	28.3704	27.8375	28.409	27.9138	27.9258	24.11	23.5277	23.075	24.1742	26.3223	24.7475	26.6403	24.8448	25.0912	24.4325	26.6583	24.8054
Q99747	NAPG	28.1982	26.2463	26.0291	27.4947	25.8543	27.2289	28.1347	28.4463	28.2006	28.1736	28.1058	28.1824	26.6079	26.7872	28.2173	27.8771	25.1831	26.516	28.3894	28.0791	27.8657	28.7435	29.1911	28.2037	27.1847	25.4585	27.1451	25.6389	27.9625	26.7416	26.4962	24.5255	24.5699	24.7326	27.3978	24.8069
Q8N5N7	MRPL50	24.9399	24.9399	24.9114	24.9114	25.0019	25.0019	25.6536	25.3484	25.6638	24.7381	24.8301	25.063	25.1798	25.3612	26.3789	25.8361	25.4908	26.2301	24.4947	24.9828	24.646	24.646	24.5725	24.5725	24.9108	23.7459	25.5586	26.0207	25.2575	25.5837	25.2422	25.328	25.0612	25.486	24.8072	24.8072
Q9UKX7	NUP50	26.8118	26.0293	26.853	27.1244	26.3053	27.1872	26.4368	25.4266	25.928	26.0839	26.52	25.2333	25.0779	26.0923	25.8625	26.6807	25.7829	26.6353	26.5205	27.1821	27.3457	27.9559	27.3603	27.1131	25.2171	25.8785	25.8646	25.6071	26.7159	25.8084	24.7418	24.295	25.0017	24.3142	24.8159	24.8081
Q9UJA5	TRMT6	26.0623	26.2586	26.0582	26.1113	26.4273	26.9988	26.1666	27.155	26.887	26.8082	26.2178	25.2098	26.6007	25.8438	26.5687	26.5795	25.356	26.1605	26.2999	26.0159	26.4445	27.2233	26.1438	26.8764	24.8177	24.9683	24.6129	26.1498	24.8903	24.783	24.9089	25.1581	25.044	24.9956	26.3481	24.8098
Q9P2B2	PTGFRN	21.8538	21.9602	21.6789	23.0567	22.2882	21.3234	25.3758	24.2094	24.6548	24.4774	24.6775	24.5362	22.6762	23.0545	22.4905	22.5306	22.7134	22.6358	25.0479	25.0479	24.6947	24.6947	24.3341	24.3341	25.256	24.8969	24.7235	24.9404	24.5972	24.5972	24.3393	24.3393	24.6975	24.9989	24.8192	24.8192
O15084	ANKRD28	25.9888	24.3307	23.7599	25.8106	24.1922	25.2002	25.0774	23.3964	24.1027	24.2776	24.1829	24.1829	24.6663	24.6663	24.1414	24.1414	24.3286	24.3286	24.3231	24.3231	24.3218	26.8988	24.4278	24.4278	24.1485	24.1485	25.1073	25.1073	25.9677	25.1322	21.5681	22.7129	22.9967	22.9967	24.8194	24.8194
Q92817	EVPL	21.0779	21.68	22.4136	21.5051	22.5366	22.2005	22.5342	20.6864	21.9148	22.6121	21.7321	22.9768	23.8208	23.6742	24.2319	24.2319	24.2181	24.4808	24.6098	24.6098	24.9248	24.7856	25.1993	24.9394	23.4838	23.5909	23.2581	24.9972	25.3888	25.3888	26.2053	24.5075	23.8921	24.9486	26.2573	24.8199
P62312	LSM6	26.4057	26.7566	26.4154	27.0482	26.9012	25.9434	26.102	26.5522	26.1767	25.7397	26.2063	27.0668	27.438	26.0933	26.191	26.332	26.3451	26.3504	26.5945	24.8429	25.7766	25.6186	25.5683	25.118	27.4823	26.7596	27.0277	25.7599	26.723	26.2159	25.0059	25.5999	26.138	26.1428	24.7561	24.8208
Q8IW45	NAXD	22.4015	22.2631	22.8118	22.8424	22.0468	23.1258	26.0021	26.0021	24.4548	24.0918	24.5115	24.3897	25.3472	24.4442	25.4469	25.4469	24.775	24.8421	22.2736	22.1676	22.1695	21.5145	23.0518	21.7238	24.537	24.537	24.5265	24.5265	24.9098	24.9098	25.4267	23.8534	25.1009	25.5639	24.8214	24.8214
E7EW18	POLB	25.1492	25.1492	26.2725	26.2725	25.3271	24.8023	23.6925	23.6925	23.275	23.5124	23.3294	23.7826	26.6503	25.1771	26.1333	26.0097	25.2315	26.2699	25.168	25.168	23.9289	25.3108	24.1279	24.3236	21.7856	22.3524	25.0755	25.0755	24.8081	24.8081	23.9968	23.9968	24.9082	25.1388	24.9878	24.8272
P08236	GUSB	24.8241	24.8241	23.995	23.995	23.1341	22.7829	23.9184	23.9184	22.4721	22.4721	20.9123	21.4881	22.3451	22.838	21.7625	23.2733	24.0527	24.0527	23.5718	23.9503	24.8539	24.8539	24.27	24.27	23.8775	23.8775	23.4669	23.4669	24.4514	24.4514	26.2767	25.7645	25.0811	25.3451	25.4631	24.8307
P22087	FBL	27.1195	25.5336	23.8041	25.0397	24.3095	26.8472	26.3731	22.9309	25.1709	26.3454	25.4894	24.2764	23.9011	24.6146	24.3811	24.3811	25.7779	24.9076	23.6739	28.1764	26.0472	28.873	27.7336	27.7336	24.4396	26.717	25.1404	26.8455	24.4608	26.3757	25.0217	25.0217	25.1762	24.0295	24.9371	24.8329
P17900	GM2A	24.7163	24.7163	23.7738	23.7738	22.1242	23.4641	25.0234	26.8433	25.7055	24.5949	24.0074	25.3976	24.2048	24.5162	22.0901	22.0428	24.4701	24.4701	24.9085	23.9012	21.2955	22.7262	23.6918	23.6918	21.6373	23.2293	24.0779	24.0779	21.5797	22.4403	24.3043	24.3625	26.5294	27.0626	24.8352	24.8352
Q8TCJ2	STT3B	24.3224	25.0239	24.8004	24.8004	24.9021	25.7846	24.3372	24.7388	24.6109	24.4343	24.3308	24.2061	24.6717	24.7176	25.4956	25.4956	25.0301	25.4755	24.6095	24.6439	24.2631	24.7848	24.6392	24.6392	24.9856	25.0822	25.1522	25.2609	25.1206	24.9637	25.067	24.7118	24.2716	24.1532	24.8395	24.8395
Q9NQW6	ANLN	25.5518	25.5518	24.8998	24.9008	25.5104	26.1323	25.2461	25.3458	25.2445	26.0891	26.6213	26.1749	22.2159	22.3549	24.0997	22.345	24.3431	23.3637	25.4007	27.1268	26.4494	26.5654	26.0824	28.3563	22.8549	20.9124	24.5492	24.5492	24.6984	24.6984	23.0031	23.0031	24.2785	24.2785	25.5612	24.8408
Q8NF64	ZMIZ2	25.2888	23.2681	23.167	24.8646	23.5973	25.5233	25.9562	25.2195	24.3385	25.8718	24.248	22.6243	23.1359	24.286	25.0541	25.0541	24.4341	25.0353	23.3709	26.1579	24.2837	26.153	25.962	25.4042	22.456	23.5022	24.0196	24.0196	25.0954	24.5506	24.2303	24.2518	23.95	23.5449	25.7867	24.8436
Q6NUM9	RETSAT	25.4705	25.4705	25.3277	25.3277	24.9739	25.3443	24.9198	24.9198	24.9417	25.5328	24.6502	24.6502	24.1849	24.1849	21.793	22.3135	24.1019	24.1019	23.7634	23.7634	24.0568	24.0568	24.0289	24.0289	22.3933	21.4829	21.3094	22.8173	21.6638	22.1697	24.2993	24.2993	23.9177	24.5041	24.846	24.846
G3XAH6	PAPOLA	24.0479	24.7248	24.4676	23.7275	24.3359	24.3359	24.5906	24.1627	24.0166	24.2828	23.9668	23.9668	24.27	24.4903	22.7407	22.6897	24.808	24.6066	24.4556	24.4865	24.1399	24.078	24.0658	24.0658	24.357	24.3632	24.0995	24.951	24.1454	24.9454	24.0547	23.8323	24.3534	24.0566	24.8465	24.8465
B4DUF5	ACSF2	24.955	24.2666	24.5372	24.5372	25.0335	25.0335	24.8635	25.6183	25.0436	24.8851	25.0884	24.4304	23.7482	25.011	26.473	26.473	24.8834	25.1256	25.5739	26.3091	26.6299	26.6299	27.2641	27.2641	25.7057	25.7057	21.3236	23.1934	25.1495	24.7082	22.4354	21.14	24.5932	25.6368	25.1293	24.8468
Q86W92	PPFIBP1	24.1779	24.1779	24.4065	24.4065	24.4481	24.4481	24.075	23.7036	23.487	23.3978	23.1498	23.2811	25.5108	25.0864	24.4596	24.4596	25.5869	25.9644	24.1666	24.7045	24.4035	24.4035	24.9292	24.9292	23.758	23.8198	24.2275	25.7457	24.6216	24.6216	24.5413	24.5999	23.4648	23.6909	24.8475	24.8475
Q6ZRV2	FAM83H	21.7244	23.3851	22.0338	23.3159	23.0335	22.6874	23.5365	25.0415	23.9004	23.4047	24.5925	23.4334	23.298	23.0221	22.4909	20.7833	23.4753	24.0284	25.3371	24.7678	24.9075	27.1432	24.9676	24.7527	23.3092	22.8816	24.4534	26.5549	24.7079	23.4815	27.1401	23.0015	23.3416	23.3801	25.0503	24.8492
Q9H6T3	RPAP3	24.1652	23.9645	24.4482	24.6001	24.0618	25.2711	24.6712	24.4251	24.3344	24.3345	24.3044	24.2839	24.37	24.8008	25.0613	25.0613	25.0255	25.1607	23.832	23.9483	25.1153	24.3213	24.2411	24.2411	24.0488	24.1244	23.8912	25.6372	24.8211	24.0933	25.3716	24.0693	24.5112	23.6121	24.8494	24.8494
Q9BZE9	ASPSCR1	24.5494	24.2981	24.1982	24.8387	24.9185	24.9185	24.5244	25.0391	23.7789	23.933	23.4105	23.4105	23.8316	25.2501	25.3154	25.3154	20.761	21.2869	24.2618	25.5899	25.8411	26.9424	24.5383	25.2694	24.3849	25.2024	24.4991	24.0385	24.9807	24.6185	25.1982	24.5877	25.4457	24.4827	24.2626	24.851
Q9H5X1	FAM96A	24.9894	24.9524	25.5064	25.5064	24.9865	24.9865	24.7544	24.7544	24.3083	24.9168	25.171	23.1099	25.4781	24.4521	24.6509	24.6315	25.0741	25.3099	25.5615	25.2103	25.2162	25.5866	24.9318	24.995	25.0542	25.0542	24.756	24.6779	25.1053	25.1053	24.6122	24.8943	24.9866	24.9866	24.7999	24.8542
Q16540	MRPL23	25.6956	24.7013	24.4413	25.202	25.5319	25.1867	24.9121	24.7787	24.7883	24.7662	23.5585	23.5585	24.8124	24.7345	25.7815	25.3429	25.8274	25.5703	24.7307	24.806	24.8483	25.5437	23.6763	23.6763	22.9878	22.9878	24.988	26.286	25.6844	24.9332	25.2247	25.2247	25.019	24.8133	25.7344	24.857
Q13895	BYSL	24.9442	25.5708	25.3427	25.0402	26.6954	25.5322	25.9997	24.4492	25.8716	25.6124	25.8961	23.8891	23.9607	23.8895	24.0237	24.0237	26.2225	24.8243	23.9767	25.8978	25.7504	24.4105	26.0043	26.0043	23.9673	25.1988	25.6035	26.3347	24.6535	25.5277	24.3352	24.3352	23.8636	23.6751	24.8593	24.8593
O15460	P4HA2	25.8709	27.0624	25.4608	26.1493	26.7676	25.899	24.668	24.6376	24.9384	24.5613	24.612	24.612	25.0184	25.2221	24.9817	24.9817	24.9314	24.8578	27.1453	26.4652	27.0354	27.4564	25.3887	26.6859	24.7611	24.7611	25.3516	25.1176	25.7154	24.7322	25.701	24.5099	25.9874	24.6539	26.5636	24.8615
Q9NVH0	EXD2	24.3823	23.2886	23.0782	24.3625	23.2946	23.2946	23.9181	23.9181	23.0882	23.7708	24.519	22.8412	24.496	25.2772	24.6355	24.6355	25.9987	25.5922	24.2526	24.2526	24.3222	24.3222	24.8129	24.8129	23.6636	24.2026	23.778	24.0763	24.4104	24.4104	24.5648	24.5648	24.8584	24.0379	24.8627	24.8627
Q96CV9	OPTN	26.5899	26.7414	27.1619	26.6865	26.976	26.3262	23.9856	24.2235	24.5333	23.6578	23.6691	24.3294	23.9368	24.2423	21.5116	21.7446	23.6713	23.5023	26.366	25.6999	25.3629	24.0835	24.7706	24.7706	22.9748	22.3901	22.8752	23.2797	22.7186	22.7186	27.0362	24.4521	25.0192	26.0735	24.8628	24.8628
P20933	AGA	21.4198	21.0742	21.4123	21.6902	21.7284	22.563	24.2393	24.2393	21.2705	21.9504	21.8327	20.6641	23.7418	23.7418	27.0978	26.0329	25.0298	25.0298	21.9431	21.6939	24.2129	24.2129	22.9409	22.8427	25.005	24.6789	25.0144	24.5328	27.0987	25.5651	27.3386	27.3386	25.2295	26.3486	27.847	24.8678
Q8WWM7	ATXN2L	23.8644	22.6814	23.7527	23.7527	23.3091	23.8669	25.1077	25.1077	23.493	24.6226	24.5088	24.5088	22.9653	23.651	20.5376	21.7253	26.4288	23.8163	23.3287	27.4407	25.9765	25.7816	27.3232	27.3232	25.3082	25.3082	23.7432	26.4694	24.7238	24.7238	25.3933	25.3933	25.1237	23.3534	24.8711	24.8711
O75794	CDC123	25.0797	23.1768	23.2624	24.2043	25.3481	25.6399	23.1413	23.1413	23.9199	23.6288	23.6614	23.2353	22.7635	22.2847	23.614	23.614	23.3832	21.8676	23.6051	25.0695	24.6186	24.6186	23.3764	23.3764	23.3301	23.3301	23.52	26.158	22.8116	22.308	24.0598	23.7104	23.8039	23.8039	24.8714	24.8714
Q9BRT9	GINS4	26.1607	24.5407	24.9438	25.1613	25.4282	25.8489	24.9448	25.9078	24.9174	25.1716	25.2434	24.8901	25.3232	24.7763	26.0335	26.0335	25.5318	26.0165	25.9497	25.5647	25.4422	27.6964	26.4503	25.9181	24.2824	24.5661	25.126	25.2325	26.4218	25.0511	25.7072	25.7072	24.113	24.7968	26.0858	24.8757
Q8TEA8	DTD1	24.6868	25.6847	25.6317	24.0888	25.1265	25.1265	25.8119	26.3462	25.4489	25.7833	25.5889	25.5383	25.7931	25.1928	22.4145	22.2198	25.3968	25.9255	25.7204	26.0807	26.0325	24.1948	24.7607	25.6882	25.068	25.4794	25.2675	26.1364	24.4132	25.5777	25.0935	24.9164	25.0272	24.7471	24.8767	24.8767
Q9NUL3	STAU2	24.164	24.1275	25.2045	25.2045	25.0995	25.0995	24.733	24.7086	24.9401	24.9401	24.9697	23.3769	25.2603	25.9195	25.0035	25.741	25.1724	25.1057	23.9374	25.2955	24.9183	26.906	24.426	24.426	24.4843	24.4843	24.4117	24.8453	24.6283	24.301	23.8293	24.5857	25.3965	24.885	24.8767	24.8767
Q86X55	CARM1	25.4644	26.4184	26.6205	26.6439	26.5111	26.2206	26.2148	26.5527	26.4612	26.069	26.3061	26.3117	26.989	26.5223	26.2516	26.1363	26.2566	26.5161	25.8687	25.6604	25.2832	24.9529	25.5483	25.7125	27.0154	26.9213	26.8189	26.2752	26.7136	26.5785	24.8031	25.2341	25.2631	25.6705	24.6815	24.881
O00442	RTCA	26.6593	27.7864	27.525	26.4827	27.248	26.0873	27.3236	27.4572	27.1505	27.5204	27.2687	26.7664	26.5807	27.105	27.5756	27.1467	27.0764	26.6376	26.2974	26.1647	25.6848	27.4359	25.9863	26.2559	25.5158	25.6992	26.1368	26.3464	27.2137	26.1254	26.4874	25.5428	25.0656	25.19	24.8814	24.8814
Q9UID3	VPS51	24.6599	24.6599	23.2676	23.2676	23.0654	24.8436	24.8516	24.8516	22.8733	24.5384	23.0265	23.0265	22.2332	22.2332	22.0148	22.5349	24.2554	24.2554	23.9304	23.9304	24.35	23.7857	22.862	22.862	23.5695	23.5695	23.8209	24.2654	24.0821	24.091	23.8951	23.8951	23.9959	22.2183	24.1948	24.8824
Q9Y2V7	COG6	22.75	21.7506	24.8759	24.8759	20.9792	22.3966	24.0572	24.0572	24.1717	24.1736	24.6869	24.6869	24.5933	24.7285	25.5237	25.5237	25.1859	24.8868	22.314	22.2519	23.9704	23.9704	23.8375	23.8375	24.383	25.4508	25.0928	25.449	25.8812	25.618	25.8959	25.3913	25.017	25.0872	24.8843	24.8843
Q9UHR5	SAP30BP	27.6654	24.3151	25.7511	28.1721	26.2285	27.7113	25.136	25.6552	25.8092	24.8673	24.2047	24.3921	25.5695	23.2012	28.2643	27.8593	23.8607	26.1733	26.0307	25.4141	25.57	27.9229	26.6098	24.2207	25.4572	25.3115	25.7924	26.4002	29.2156	25.9857	25.7914	23.8049	23.4672	23.8948	27.5997	24.8858
O75886	STAM2	24.9477	24.6558	21.6124	23.3363	24.7137	24.7137	24.9994	24.892	24.6	24.8271	22.1028	21.3968	24.5903	24.5539	24.8739	24.8739	24.6189	25.3993	24.1204	24.8636	24.9307	24.9307	24.1622	24.1622	24.3861	24.5607	24.921	24.921	25.5246	25.0815	25.3666	25.152	24.508	24.5942	24.8873	24.8873
Q6PJG6	BRAT1	25.9796	24.2135	20.5802	23.298	23.8509	25.0005	23.695	23.695	24.86	25.4466	24.1248	24.1248	21.4353	21.6993	21.6198	21.6506	22.3226	23.299	22.031	21.6565	21.0187	21.4815	23.3912	21.2059	23.971	23.971	24.1334	24.1334	25.4497	24.5094	22.6467	22.0588	23.8576	24.0229	26.3198	24.8881
O43464	HTRA2	25.7576	26.7575	26.736	27.1747	26.0002	25.9759	25.6855	26.4266	25.885	25.91	25.6558	25.7983	25.733	25.9583	25.5957	26.0055	25.107	25.6249	25.0489	24.4239	24.8433	23.9492	25.2151	23.963	24.8951	23.9424	24.8723	24.4646	26.4953	24.7936	26.3037	24.9135	25.6072	24.8314	25.1039	24.8916
Q9HBM1	SPC25	26.2759	25.5689	25.5711	25.9681	25.8549	25.7628	25.7062	27.0215	25.9556	26.0063	24.974	25.8509	24.4461	23.9066	24.8581	24.8211	24.1692	24.6002	25.4628	25.0238	25.0417	24.9488	22.4581	21.3374	25.56	24.225	26.2638	25.4063	25.6878	25.1828	25.7744	24.6268	25.1318	24.8641	24.8956	24.8956
B7Z7X8	ATL2	24.5509	24.6349	24.6478	24.3004	25.3614	25.9963	25.8086	24.9277	25.16	25.9679	26.4437	25.9298	25.3308	24.7902	24.3058	24.3058	25.3386	24.8009	24.6931	25.3121	25.6578	25.2201	25.0961	25.485	24.583	25.1628	24.8398	25.8716	24.7128	25.0349	25.5504	24.7716	23.8215	23.9934	24.8979	24.8979
Q14919	DRAP1	25.3044	25.1326	25.5108	24.7088	25.7949	24.747	24.0412	24.4198	25.3382	23.3741	23.9034	25.3863	25.5889	23.9853	27.2531	24.6343	24.6349	25.5374	25.2891	24.0692	23.6816	24.0275	24.4717	23.9849	20.9402	21.6853	23.8764	24.274	24.0628	23.7782	24.7835	23.96	24.1493	24.1493	25.8368	24.8986
Q9BW72	HIGD2A	20.9581	23.015	24.4933	24.4933	24.71	24.71	25.8935	25.7585	24.1848	26.6649	25.8911	24.4568	22.5924	23.9719	22.4471	21.2268	26.2846	26.2846	23.6219	25.0305	25.2826	25.2826	26.1728	25.0268	23.7234	24.493	24.9805	26.1945	24.6891	23.4554	24.8336	24.8336	23.1987	23.1987	24.8995	24.8995
P60520	GABARAPL2	23.1303	21.3685	24.4975	25.2244	24.0306	24.0306	24.5238	25.8492	25.8173	26.1466	26.4773	26.2783	23.9789	24.7428	21.9163	21.8195	24.7743	24.7743	24.1634	24.1634	23.5624	24.3832	21.4988	21.6595	26.2977	26.271	26.7184	26.1265	26.0938	25.3692	24.544	24.544	23.925	23.9645	24.9003	24.9003
P28340	POLD1	27.8838	24.8384	23.9795	27.4516	25.2818	28.1596	25.6251	24.4016	24.7705	25.7124	25.744	24.3093	22.6459	24.806	27.3026	27.3026	25.5353	25.0862	22.5244	25.0395	25.6819	27.5417	25.2769	25.2769	22.8865	24.085	24.2754	24.9354	25.3027	24.8155	23.3842	25.1436	24.9737	22.8738	27.3703	24.9009
Q93008	USP9X	25.7315	22.3977	23.9684	25.7316	25.0669	26.613	22.5155	22.5155	23.7513	23.6361	23.2829	23.184	22.5716	23.235	24.1806	24.1806	23.629	24.5594	21.2426	21.2426	23.5026	23.5026	21.6227	20.2979	22.2753	23.374	24.0776	24.984	25.4155	22.2473	25.2644	25.2644	22.8366	23.1648	26.1565	24.901
P38432	COIL	24.5185	24.5185	24.3179	24.3179	21.1323	21.6266	22.8289	22.8289	22.8347	22.8347	23.6092	23.6092	22.7723	23.6204	24.5307	23.6874	23.8612	24.0981	22.9502	24.2093	24.2341	25.368	23.5537	23.5537	24.3104	25.1628	23.5101	25.2475	24.1695	24.4175	23.7679	24.4566	23.9454	23.8334	24.9066	24.9066
Q15746	MYLK	22.3423	21.5312	21.6151	21.4386	25.6922	25.6922	25.492	24.7144	25.4611	25.4611	25.1635	25.353	25.4588	25.4588	22.3424	21.8932	25.4221	24.7032	25.5284	25.5284	25.0896	25.0896	25.0298	25.0298	25.5142	25.4654	25.6026	25.6026	25.0542	25.0542	24.705	24.705	25.0335	25.3579	24.9077	24.9077
Q9NR30	DDX21	24.9269	24.9269	26.7753	25.4842	26.6402	26.1155	24.6318	25.4614	25.9401	24.4939	24.7144	26.3069	25.6786	24.7684	25.0233	25.2296	24.8852	25.0202	25.5328	25.2042	26.2997	27.367	26.5982	26.0576	26.0289	25.546	26.1234	26.8894	26.3687	23.9608	27.3171	24.4731	24.2448	24.3986	26.0074	24.9111
Q14353	GAMT	26.4161	25.4961	25.4012	25.4012	25.5843	25.5843	21.62	23.1926	22.7669	21.9999	22.4552	22.4552	23.3888	24.7171	25.4744	25.6234	24.2324	24.2324	21.9018	22.8824	23.7122	25.2852	24.3572	24.3572	22.3507	22.5547	23.4086	22.8872	22.2494	21.9737	26.4933	24.9287	25.4483	26.4392	27.0622	24.9139
D6RBS5	ELMOD2	22.8595	21.551	20.8456	22.9579	24.2467	24.2467	24.7565	24.7565	24.1292	24.648	24.5281	24.7118	25.9347	26.1263	23.3673	22.3267	25.4435	25.4435	25.5771	25.5771	24.6552	24.6552	24.9202	24.9202	24.7651	24.7651	24.1442	24.9198	24.9999	24.9999	22.4845	21.8366	24.8792	25.574	24.9139	24.9139
Q9UHY1	NRBP1	25.0014	26.5297	26.4255	25.7041	26.7397	25.0406	26.2866	24.3231	25.652	25.7733	26.0275	24.1424	25.3916	26.3368	25.8645	25.9251	26.7593	25.6883	25.2878	25.7271	25.8914	24.4578	25.8565	25.7081	26.3065	26.7387	27.4801	27.6912	25.3412	27.0887	24.7393	26.0274	25.0481	24.9028	25.7233	24.9144
Q6P9B6	TLDC1	27.0595	26.6694	25.8695	26.3611	25.8605	26.0655	26.8278	27.6413	27.4762	26.6102	27.0336	26.3065	26.7479	27.5402	27.4394	27.6361	26.8213	26.5607	25.9597	25.5679	25.4194	27.0058	27.2574	25.2437	24.6815	24.7522	25.106	25.145	25.3506	25.3506	26.2731	25.3021	24.8383	25.1488	24.9144	24.9144
Q5T0N5	FNBP1L	22.5132	20.9159	24.6085	24.6085	23.8987	24.0741	25.9625	25.4513	25.0965	25.1061	25.1013	25.5542	27.5909	26.8445	26.0397	26.7562	27.4779	27.7731	24.2361	24.2361	23.6876	23.6876	21.7926	23.0998	24.8232	24.1197	24.5082	24.5844	25.8225	23.9528	24.2541	24.5555	24.7104	24.9721	24.7616	24.9145
P84095	RHOG	26.6671	27.0746	26.9754	26.8124	26.5986	26.502	25.7691	26.2021	25.5341	26.0644	26.1116	26.4238	26.5328	26.0757	25.8344	25.6394	25.5342	26.158	26.181	25.4733	25.8745	25.5571	26.2172	25.8863	25.3085	24.9456	25.2391	24.6456	25.0966	24.6376	25.7556	25.3224	25.5233	25.4291	25.4562	24.916
Q9UJV9	DDX41	21.1172	21.4618	25.2789	25.2789	25.2967	25.2967	26.1742	26.1742	25.5767	25.5808	25.3536	25.7045	22.0204	22.2981	26.6777	26.6777	25.5209	25.1454	25.8207	25.5807	25.468	25.468	25.4259	25.4259	25.2826	25.1579	25.0511	25.0714	25.9193	25.0222	24.6428	24.6428	24.9605	25.0906	24.9205	24.9205
P63165	SUMO1	26.0975	26.0975	25.7224	24.6454	25.4507	25.5482	25.5413	26.8317	26.559	26.0379	25.8603	26.8687	25.9939	25.8056	24.7866	25.5876	24.9616	25.3435	27.4506	25.6103	26.1184	25.4073	25.1819	26.0675	26.1458	25.8464	25.09	25.09	24.5109	25.3261	24.3401	24.3401	22.4277	22.0972	24.9221	24.9221
Q92979	EMG1	27.4757	27.2581	26.9292	27.2455	26.3714	26.5248	26.1641	26.9007	25.9036	25.6776	26.1117	26.5693	25.8444	25.6998	26.8392	26.6266	26.1996	25.4994	27.3109	26.1151	26.6308	27.8684	27.8156	26.1602	27.0692	26.5442	26.9495	26.8698	27.9516	25.7778	26.0154	25.0587	24.5507	25.4523	26.6345	24.9237
C9JNE2	OARD1	27.6078	26.4456	25.2998	27.4193	26.2702	27.3178	26.4033	26.6202	26.8075	25.4734	25.9576	26.0409	25.0701	25.3532	27.5257	26.5742	26.0248	25.9369	25.8223	25.1491	25.1842	25.7967	24.7806	24.5221	25.9151	25.7769	26.5111	26.2151	26.8688	25.58	24.9902	24.9902	25.7643	25.5649	25.3598	24.9252
J3KQS6	BABAM1	25.2535	25.7369	25.0833	25.1491	25.2151	25.2751	25.4392	26.3198	25.3928	25.3638	25.1386	24.9151	26.1021	26.1505	25.9082	25.9593	25.5776	26.0158	25.4019	25.1376	25.7903	25.4581	25.0015	25.0015	24.6479	24.5917	24.8212	25.0151	24.6431	25.1876	26.0868	25.241	25.6142	25.1189	25.1195	24.9266
Q9Y276	BCS1L	24.2585	25.4853	25.5295	25.3174	24.6972	25.3067	25.6361	25.8995	25.1155	25.6576	25.4568	25.1418	26.7526	26.766	26.5169	26.8085	26.2884	25.612	23.7476	24.6729	24.515	25.0525	24.6828	24.6828	24.8377	25.117	26.0186	25.282	24.9707	25.7277	25.9947	25.2279	25.3576	25.3012	26.0253	24.927
P12235	SLC25A4	26.0956	26.0956	24.9591	24.9591	25.4754	25.4754	25.9688	25.6324	26.2022	26.0385	26.3952	25.9056	26.8184	25.6414	26.6523	26.7366	26.4406	26.558	24.1901	24.5804	23.6172	23.6172	23.7383	23.7383	25.5335	26.1085	25.8043	25.4101	26.2295	26.0992	25.8885	25.8885	25.7036	25.8439	24.9271	24.9271
Q9NVA1	UQCC1	25.5941	25.5941	24.9949	24.9949	25.701	26.6053	24.3254	24.3254	24.4609	24.1198	23.56	23.2977	24.106	24.4842	26.7366	26.1834	25.6062	25.0532	25.0437	25.2614	24.8769	25.1055	25.6195	25.1581	24.9425	24.4757	24.7709	23.8337	24.002	24.7512	25.3745	24.9831	24.7561	24.2918	24.9272	24.9272
Q9BSH5	HDHD3	21.8764	21.6644	23.934	23.934	21.2726	22.3943	24.2253	24.2253	24.3348	24.8265	25.0772	25.0772	24.58	24.4375	24.9454	24.9454	24.9557	25.1743	24.7903	24.7903	24.7133	24.7133	20.4653	22.2148	25.4974	26.114	25.2822	24.5398	25.4414	25.8179	24.9672	25.0676	24.8155	25.1187	24.9298	24.9298
P52298	NCBP2	25.1257	25.1257	25.3138	25.3138	25.959	25.959	25.0032	25.9225	25.5156	25.1978	25.2078	26.071	25.2736	24.6649	22.5081	21.8859	24.3424	25.6128	25.5781	24.9217	24.897	24.897	24.4578	24.4578	25.5841	25.2882	26.0053	25.3276	24.0266	25.7995	23.7483	24.2436	24.6632	25.1414	24.9309	24.9309
Q8IYI6	EXOC8	24.1458	23.9406	24.3216	23.8719	24.2914	24.5789	25.1484	24.6772	24.2742	25.212	24.4814	24.5077	24.5869	23.994	25.1393	25.1393	24.6958	24.9289	23.8649	23.8649	24.3124	23.8853	23.8112	23.8112	23.9647	23.9647	24.6444	24.6444	24.1625	24.1625	25.887	24.5332	24.8195	24.4533	24.7151	24.9316
Q9Y6D9	MAD1L1	24.9023	25.4294	25.8585	24.8204	25.6897	25.6487	25.3389	26.3735	25.7451	24.9996	25.1285	25.7194	25.4893	25.2564	25.5996	25.0295	25.0543	25.8837	25.3565	25.169	25.2209	24.9345	25.1203	25.1203	25.3557	24.7227	24.8416	25.101	26.1048	24.5234	25.2143	24.6454	24.5536	25.2074	25.6287	24.9335
J9JIC5	C17orf75	24.4026	25.4475	24.8836	24.0816	24.6452	24.2968	23.6586	24.8074	23.6906	23.9072	24.1806	22.9291	23.4785	24.1933	24.7013	24.6443	25.0003	23.4619	23.3881	23.6556	23.3378	22.4735	23.7325	23.7325	23.133	23.1918	23.1101	23.1101	23.9639	23.8688	26.036	24.5133	24.5381	24.6322	24.9349	24.9349
O15264	MAPK13	23.8927	21.8773	22.5339	21.9838	24.1941	24.1941	26.1459	26.1397	26.1503	26.4351	25.6059	25.4434	25.3601	24.4614	22.5287	21.7462	24.9164	26.3485	24.5781	24.5781	24.4239	24.4239	22.7261	21.5762	21.9297	21.164	21.8684	22.2859	21.9803	21.5507	24.9938	25.0086	25.3697	24.4227	26.0364	24.9385
O15091	KIAA0391	22.4622	22.6547	21.4607	21.6841	23.158	23.158	23.6625	23.6625	22.2719	22.7777	22.5476	23.043	22.8538	22.8826	24.3193	24.3193	23.7792	24.105	23.0664	24.0231	21.7044	22.0705	23.1546	23.1546	22.8798	22.7384	23.9643	24.2859	24.7284	25.1952	25.3032	23.6301	25.1083	23.6776	27.2034	24.9414
Q71RC2	LARP4	22.8937	24.9246	24.4056	24.4632	24.6721	25.0386	25.6673	23.7548	24.2859	25.1566	24.4622	23.2211	23.0103	23.9822	23.7038	23.7038	25.5963	23.7283	23.1216	24.9449	24.1659	24.1383	23.9371	23.9371	24.721	25.7751	25.4292	26.8182	24.6081	25.844	24.6112	24.6112	24.6756	23.6414	24.5073	24.9432
Q15738	NSDHL	27.0955	26.818	26.9728	27.8766	26.1499	27.2015	27.9669	29.2874	28.6109	28.5644	28.5065	28.8935	26.9671	26.6852	27.7933	27.3109	26.4255	26.6088	25.3536	25.5316	25.3761	26.371	27.4436	25.5017	27.7161	27.0554	27.0539	26.8428	28.5823	27.0801	27.7713	25.8634	25.4435	25.8323	26.9552	24.9436
J3KMY5	NPC2	25.5115	25.8915	24.905	22.8377	24.7004	24.7004	23.9078	24.203	21.7	22.0942	25.4392	25.4392	24.7766	24.7766	23.6737	23.6737	23.7476	24.3348	26.751	24.2829	24.6009	24.8998	23.9965	23.9965	22.1934	22.7718	22.283	23.0917	21.7101	21.4969	25.4129	25.6673	26.5076	26.9877	24.9439	24.9439
P09001	MRPL3	25.4557	24.3052	23.3443	24.523	25.3837	25.5236	25.3347	24.327	25.6524	26.3589	24.6968	23.8542	25.1599	23.9392	24.9584	25.224	25.7183	25.7071	24.9043	25.4865	25.0826	25.0527	23.8875	23.8875	24.1574	24.3707	25.6095	25.2233	25.4681	25.2308	24.2958	24.871	25.0943	25.42	24.8904	24.9448
Q99622	C12orf57	26.6406	26.325	26.8268	27.0114	25.9488	27.0115	25.5618	26.2708	25.1174	25.4144	25.1662	25.328	26.4984	27.0465	27.5186	27.3266	26.5092	26.8104	27.2681	26.3639	26.6784	27.7526	27.8855	26.0694	27.0313	26.4	27.1866	26.7552	27.7507	26.3762	27.0067	24.9445	24.8043	24.6327	26.8098	24.948
Q9NW68	BSDC1	24.1203	23.7239	24.5864	25.161	24.0186	24.1239	26.1252	25.2205	25.2857	25.9929	25.5541	25.8032	25.6966	25.843	26.4492	26.5965	25.7873	25.7041	24.0031	24.8867	24.2794	24.5814	24.149	24.149	24.0245	24.3564	24.2215	24.5754	25.0897	25.0177	24.9671	24.651	24.7521	24.4965	24.9487	24.9487
Q16706	MAN2A1	27.3907	25.2607	24.1189	28.1066	26.0803	27.8851	23.8698	23.8698	24.5792	23.934	24.4873	24.4873	23.2713	23.0639	23.5109	24.0374	24.5744	24.0044	23.492	23.8206	23.1835	24.5556	22.8591	22.8591	23.4955	23.9106	24.0331	25.1837	24.2312	24.1289	25.2547	25.2547	24.1076	23.7889	25.3419	24.9496
Q9H936	SLC25A22	27.0285	27.3578	27.1796	27.6832	26.974	26.7886	24.2342	25.0282	25.0615	26.543	25.4237	25.6479	26.3984	25.7687	26.7764	26.6996	26.0938	25.9468	25.2818	26.1656	25.4667	25.9349	25.1281	26.0099	26.3818	26.0771	26.691	25.7072	26.088	24.8162	25.81	26.7866	25.8289	25.9551	25.4017	24.9535
P49642	PRIM1	25.1127	24.4362	23.8689	23.8689	24.8956	25.5034	25.2023	25.1234	24.8708	25.7742	24.2638	24.9802	21.8075	22.1125	24.9615	24.9615	24.6563	25.237	25.1715	24.9196	25.3464	25.4632	24.0013	24.0013	24.3052	24.0838	24.6307	25.1016	25.3992	25.3992	24.8383	24.0019	24.4382	24.5851	24.9558	24.9558
J3QRU8	GIT1	22.409	21.8322	22.041	21.3575	22.8736	23.484	24.3655	24.3655	21.8832	21.8241	24.1118	24.1118	21.4357	21.7333	22.3159	21.2757	23.0927	21.6376	25.0059	25.0059	21.3915	21.1453	24.7895	24.7895	24.1951	24.1951	24.8993	24.8993	24.5312	24.5312	24.3911	24.3911	22.6397	23.072	24.9577	24.9577
Q9H6E4	CCDC134	23.999	23.999	21.8806	20.1221	23.6303	23.6303	24.3397	24.612	24.411	24.411	22.9269	21.7953	24.4489	24.4289	22.0041	23.0492	24.2686	24.112	25.1358	26.1895	26.3611	25.501	26.0343	26.0343	23.5696	23.5707	23.5226	23.6798	23.6365	23.6365	24.9181	25.5929	25.4263	24.7129	24.9587	24.9587
Q9P2I0	CPSF2	23.6958	23.6958	24.0115	24.0115	24.2882	24.2882	25.1379	24.951	25.0399	24.7425	25.1343	24.7618	26.563	24.269	22.0291	22.2601	25.0352	24.8701	25.1878	25.1878	25.1763	25.1763	24.6918	24.6918	23.7914	23.7914	24.7522	24.971	24.5221	24.5221	24.3625	24.3625	25.2976	25.2976	24.9588	24.9588
Q01968	OCRL	26.909	25.4752	25.1038	27.2879	25.3413	26.8955	25.6211	24.8792	25.2299	25.8798	26.0245	24.6085	24.4823	23.7529	25.4452	25.0499	25.2778	25.3874	23.7075	25.0584	25.2842	25.9733	24.8258	24.8258	24.5445	24.6573	24.2951	24.8083	24.4657	25.1134	23.6752	23.6752	24.3014	24.3014	24.9626	24.9626
Q9UK59	DBR1	24.6031	24.6031	24.272	24.3915	24.3073	24.3535	24.6381	24.807	24.0428	24.0581	24.4603	24.5289	25.2239	24.4578	25.0814	25.0814	24.4961	25.1027	24.9809	25.0733	24.9785	25.5651	25.5623	25.0327	24.7312	24.9146	24.6399	24.5993	25.8768	24.7962	25.4834	25.3024	24.7068	24.9002	25.9173	24.9677
F8W7U3	FAM21A	22.3215	22.5382	22.1961	22.3807	23.4736	23.4736	22.4774	22.9133	23.3691	23.4235	20.3347	23.029	22.9408	24.6491	22.1839	21.438	24.6642	24.194	22.9271	23.5732	24.2563	24.2563	23.6281	23.6281	23.3824	24.0165	23.2778	25.2468	23.5582	23.5582	24.202	24.202	23.7078	23.5077	24.9688	24.9688
Q96DV4	MRPL38	25.9927	24.8631	23.8973	24.8624	24.9841	25.5705	24.717	24.0111	25.0325	24.7228	23.9217	23.8959	23.8505	24.3762	26.2217	26.2217	25.3713	24.7299	24.695	25.5943	25.2219	26.3499	24.2573	24.2573	24.1374	24.1323	25.052	23.1911	24.9027	24.9027	25.3835	25.3835	24.9205	24.949	25.6171	24.9707
Q56VL3	OCIAD2	28.7544	27.3842	27.1853	27.2356	27.2343	27.2343	27.369	27.2359	26.9789	26.8251	26.2613	27.0607	26.6983	26.2969	21.4772	21.867	25.9039	25.9039	26.7108	28.0694	27.3182	27.3295	27.78	27.78	26.627	26.4061	26.8114	26.5174	27.6547	27.6547	26.0771	26.0771	26.2575	26.323	24.971	24.971
Q9H7D7	WDR26	23.7959	23.7815	23.1964	23.1964	23.7348	23.7348	24.3165	24.3165	23.3403	24.1033	24.1355	23.1761	23.1785	23.1785	22.3833	21.731	24.6447	23.0502	23.8376	23.8376	23.2271	23.2488	23.6989	23.6989	23.489	23.489	22.9369	22.9369	23.179	23.7218	24.9847	24.9847	24.7752	24.4593	23.6991	24.9713
Q9UHD2	TBK1	24.8312	24.8312	25.2332	25.0567	24.6445	25.3181	24.3683	24.9454	24.4986	24.8428	24.6518	24.9487	25.3649	24.4317	23.6649	22.409	24.5822	24.8261	23.5681	23.5681	24.1737	24.1737	24.7901	24.7901	25.0367	25.5601	25.1901	25.9168	25.3581	25.3581	25.6657	24.6359	24.7719	24.8579	24.9718	24.9718
P57737	CORO7	27.6891	26.765	26.5441	28.2766	26.5731	28.0364	24.6619	24.4845	24.3429	24.4028	24.9131	24.7225	25.3263	25.3829	26.7498	26.7852	25.2434	26.4708	25.3053	24.7317	25.1855	26.1891	26.5049	25.4423	27.2145	26.8333	26.8676	27.0248	28.2843	26.9739	26.0749	24.9124	25.1586	25.0856	25.6751	24.9738
Q9BTT6	LRRC1	24.7185	23.7675	22.3634	21.4113	23.5175	23.5175	25.6592	24.0337	24.8574	25.4645	24.819	24.5954	24.2987	25.35	24.9573	26.01	24.314	25.8463	23.6134	24.1969	23.4273	24.1931	23.1156	23.1156	23.4989	24.1658	24.0403	23.0165	23.8678	25.2387	24.9928	25.0713	24.6367	24.7593	24.9747	24.9747
E9PH64	NDUFB9	25.7523	24.87	24.2485	25.2397	25.0756	25.6319	25.7508	25.2599	25.9076	24.843	25.4955	25.4955	24.7359	24.2443	25.4038	25.6447	25.1301	25.2172	24.8264	25.939	25.8262	26.2901	25.5825	25.5825	25.6491	25.4954	24.6315	26.1921	26.2533	25.7825	24.7281	24.73	25.1759	24.7294	25.7519	24.9753
Q9BZH6	WDR11	24.5512	24.5512	25.5362	24.8799	24.4331	25.8026	23.9296	23.9296	23.6028	23.6028	24.1481	24.1481	24.3058	24.3058	22.2968	21.5764	24.3387	24.1132	24.2859	25.2095	24.5265	24.5265	24.9545	24.9545	23.7433	24.1033	23.7217	24.11	24.3592	24.3592	24.6832	24.6832	24.968	24.5038	24.9771	24.9771
Q8NBK3	SUMF1	22.2866	22.2866	21.6178	21.4316	21.5058	21.5058	22.2524	22.2524	23.2071	22.2874	21.9729	22.9214	21.6191	21.8851	21.2245	22.0316	20.9417	20.9417	22.927	22.927	22.303	22.303	22.858	22.858	22.1463	21.424	22.4088	21.6921	21.1267	21.785	24.6092	24.6092	24.4605	23.9318	24.9775	24.9775
P35219	CA8	22.4157	22.7642	21.9443	22.9131	21.6208	22.4549	22.2872	21.1438	22.7565	21.6932	22.6987	23.0186	23.7258	23.7258	22.546	20.8325	24.3166	24.3166	27.6993	27.3856	27.6108	25.7469	25.5832	27.6879	23.1728	23.1728	23.0399	23.0399	20.9704	22.9923	24.8271	24.6118	24.8273	24.2989	24.9799	24.9799
Q96EH3	MALSU1	24.583	25.5609	24.9213	24.6005	25.3766	25.1115	25.7482	25.6414	26.0645	26.099	25.5876	25.6209	24.7521	25.4847	25.089	25.8407	24.811	25.4153	24.6917	24.4142	24.5279	24.3275	25.2546	24.5358	24.2074	23.9848	24.4591	24.3805	24.1486	24.1486	25.6343	24.7812	24.7716	24.8492	25.4432	24.9812
Q86TB9	PATL1	24.7803	24.5674	25.1547	25.0139	24.3435	25.4211	25.7542	23.1186	24.3973	25.4472	25.6407	24.5795	21.7645	23.803	21.4404	21.2601	24.6274	22.6414	23.9974	25.4814	25.2932	25.4647	24.7988	25.8948	22.5526	23.7351	23.835	24.3326	23.199	24.1612	24.5582	25.5361	24.8576	23.7247	25.1381	24.9851
Q92544	TM9SF4	25.0232	25.0232	25.2208	25.2208	25.4638	25.4638	23.946	23.946	23.8409	23.8409	24.1495	24.1495	23.1982	21.3516	25.9626	25.9626	24.7821	24.7821	24.567	24.567	24.6475	25.7922	25.4422	24.779	24.5774	24.5774	23.6231	24.8052	25.1633	25.1633	24.7055	24.7055	24.7358	24.7358	24.9868	24.9868
Q9H3P2	NELFA	26.6769	24.141	25.3556	25.3556	24.4094	25.765	24.0051	24.1661	24.8186	24.0037	24.1309	23.7995	24.4414	25.5073	26.5375	27.5408	25.5022	25.7221	24.8778	24.6765	24.5663	25.6538	23.5875	23.5875	24.8747	24.9945	24.1952	25.2794	26.5678	25.3931	25.9318	25.2694	24.8956	24.441	26.5218	24.9872
Q709C8	VPS13C	21.5017	21.821	22.4649	22.9822	22.3537	23.1664	24.8638	24.8638	24.7549	24.7549	24.5867	24.5867	21.1037	21.2435	21.9022	22.0389	24.6404	24.6404	24.8884	25.4902	25.1277	25.2542	24.575	24.575	22.1695	22.7164	24.7013	24.7013	24.5574	24.5574	24.6887	24.6887	24.7936	24.7936	24.9874	24.9874
O95926	SYF2	24.0561	24.6476	24.7733	24.2296	26.024	24.1836	27.1175	26.4444	25.7242	26.6714	26.1867	25.7954	25.7951	24.8654	24.8247	24.8247	25.7076	25.6459	26.1081	26.6276	26.8014	26.8014	26.0737	26.0737	24.4147	24.4857	25.3402	26.2103	26.3723	25.8299	25.7201	24.4536	25.5255	25.2423	24.9936	24.9936
Q8TBA6	GOLGA5	24.1225	24.1225	24.2911	24.1255	23.3879	23.3879	23.4122	23.733	24.1576	24.1576	23.8957	23.8957	25.3988	24.6121	26.0345	25.5983	24.4892	25.1145	24.4308	24.4774	25.1172	25.0058	24.3317	24.3317	25.7235	24.5246	25.8904	25.6345	25.1808	25.4026	27.4282	25.2496	24.6821	25.6584	26.2154	24.9936
O15116	LSM1	27.4622	25.6194	25.7622	26.2912	25.0993	26.1025	25.8178	25.6193	25.6037	24.8557	25.5181	25.3899	26.0694	27.0947	26.1994	27.5714	26.2772	26.4777	26.4103	26.2433	25.8215	27.3909	26.6238	25.8771	25.4079	25.4079	25.5119	24.2576	27.066	25.9404	26.9598	25.1177	25.1014	26.0243	26.2594	24.9943
Q9BRP8	PYM1	23.2789	23.9455	24.6191	23.8714	23.9572	24.1648	25.636	25.636	23.9325	23.9325	23.1719	24.3568	25.8198	27.0646	25.8605	26.3437	26.3605	26.3605	24.9683	25.144	24.9883	24.5507	24.299	24.299	26.8398	25.6387	26.1458	24.163	25.8008	25.3911	25.6191	25.3383	25.4934	26.7948	26.3782	24.9974
O43504	LAMTOR5	24.888	24.888	25.0309	25.0309	25.219	25.219	24.1842	27.1958	25.7811	25.0477	24.0504	26.2429	27.9599	26.7986	27.2853	26.9398	25.3727	27.3902	25.9828	24.7416	24.6018	24.6018	24.8057	24.8057	26.2853	25.4721	26.7362	26.2916	27.2503	26.889	27.1342	25.0949	24.9369	26.2172	24.9974	24.9974
O96011	PEX11B	22.2744	23.9187	22.9524	22.9524	21.7035	22.7552	25.2966	25.2966	23.6716	25.0766	24.9125	23.6074	25.3131	25.4165	25.2966	25.2966	26.4114	25.4416	24.3911	24.3911	23.5841	23.5841	22.6527	21.1834	25.9365	25.0687	24.8908	25.2618	25.4967	24.9024	24.2335	26.4718	25.3098	25.3011	26.3127	24.9989
Q9H8H0	NOL11	25.0666	26.8137	25.7869	25.6245	26.729	25.4141	25.9647	26.0336	26.1658	26.3102	26.1421	25.5402	24.9698	25.1695	24.8253	24.8253	25.085	25.1545	24.5694	25.1954	25.7902	25.6611	26.0915	26.0915	25.3476	25.5918	26.1988	25.7798	25.6041	26.2443	24.731	25.1734	24.5057	24.7319	24.9996	24.9996
Q12955	ANK3	21.6434	21.8162	21.6711	22.6261	20.9122	21.4861	26.7356	25.9657	24.8223	26.5675	26.9504	25.7645	24.2415	24.2415	21.7906	22.0708	25.7559	25.765	24.4227	24.4227	25.427	25.427	24.5748	24.5748	25.7639	25.9182	25.6528	26.8136	26.2948	26.2948	26.0103	26.0103	25.159	25.159	25.0009	25.0009
Q1KMD3	HNRNPUL2	25.0057	25.8381	24.8216	24.9807	25.0933	25.2435	25.8707	27.3064	26.8206	25.9896	25.7474	27.9711	23.65	23.8994	25.8704	24.9018	23.1792	24.6267	26.165	25.2134	24.8333	25.807	26.1453	25.6815	26.9903	26.8348	25.708	26.2452	28.2033	26.1054	27.4969	25.7486	25.68	26.4044	27.2692	25.0019
O43148	RNMT	25.1232	25.0605	25.1498	25.1498	25.0717	25.0717	26.638	26.2801	26.0861	26.7826	26.3689	26.1542	25.803	24.7833	24.9347	24.9347	25.2196	24.9503	26.081	26.0203	26.1752	25.3669	26.2103	26.31	24.4702	25.1306	24.4695	25.1556	25.37	25.37	25.654	24.6842	25.0412	25.0104	25.002	25.002
Q9HB90	RRAGC	27.2907	24.8963	24.3074	26.529	25.1113	26.2193	25.3222	25.5509	26.1293	25.7164	26.1728	26.0343	25.2205	24.7696	27.234	27.1399	25.0322	25.5661	25.1141	24.5781	24.6843	25.7575	24.2981	24.2981	25.0611	24.5862	24.6348	22.9658	26.644	25.0748	25.4653	25.1687	25.0116	25.3567	26.9062	25.0025
Q14108	SCARB2	24.1988	24.1988	21.6945	22.1323	23.5367	23.5367	24.4437	24.6533	24.0094	24.9322	24.5252	24.5252	26.5928	27.1788	26.3014	25.9266	26.2718	27.521	25.1123	25.1363	25.4563	25.474	25.4838	25.4838	25.4838	25.7164	24.6228	25.4632	25.5199	25.5991	25.4392	25.4351	25.5848	25.5848	24.672	25.0051
Q14141	SEPT6	25.1916	24.9787	25.0428	24.7013	25.7583	25.2099	26.2463	28.2	27.1974	26.8755	26.1341	27.4004	25.9724	25.3707	21.55	22.0318	24.6661	24.6661	26.0599	26.0599	24.6351	25.9306	25.9038	25.925	20.9013	21.8007	22.9623	20.584	20.7922	22.0201	24.5322	24.5322	25.0958	26.8237	24.9437	25.0104
Q9UHL4	DPP7	24.0318	22.2717	21.3927	21.9575	20.9249	21.8274	24.4933	24.4933	24.9421	24.4666	24.263	24.3687	26.1993	26.3674	25.4373	25.8645	26.242	25.5509	24.2305	24.2305	21.354	21.9962	24.1384	24.1384	25.4207	25.3004	25.1519	25.0922	25.5554	25.4777	25.1009	25.3203	25.5448	25.7126	25.0418	25.011
O15397	IPO8	24.639	24.639	22.1345	22.4697	24.6293	24.4366	22.1626	21.0071	23.7215	23.7215	21.3048	22.6861	23.3616	23.3616	24.4984	24.4984	20.6788	22.604	24.2921	24.2921	24.1495	24.1495	22.6614	22.7752	21.0695	22.2358	24.479	24.479	24.011	23.8775	23.726	23.726	24.3636	24.3636	25.0122	25.0122
P57076	C21orf59	24.3155	24.3155	21.0833	21.7852	24.0795	24.0795	24.0442	25.2033	24.2824	24.8055	23.807	23.8796	21.6368	22.8649	21.7174	21.5888	23.3209	24.064	25.3344	24.3054	24.9073	24.9073	24.7341	24.7341	23.7426	23.4786	23.891	23.9385	23.9127	23.9127	24.5827	24.2765	24.4641	24.2153	25.0143	25.0143
Q13557	CAMK2D	27.5301	26.4556	26.1542	28.6308	26.3949	27.3223	26.8844	27.0023	25.897	27.4957	27.3904	27.1621	24.6269	24.6498	26.3966	26.6133	24.9387	26.5016	25.7728	25.776	26.726	27.0497	26.5863	26.3254	27.1187	27.2866	24.6677	26.1793	27.278	26.9383	25.3657	25.6279	25.3709	24.9591	25.0145	25.0145
Q9Y639	NPTN	24.2852	26.4124	25.2857	25.2857	25.6717	25.6717	25.4104	25.0604	25.3294	25.3294	25.5235	25.5235	25.0481	24.9435	24.3097	24.3097	22.3321	23.722	26.4994	26.7214	25.8731	24.5926	24.9938	24.9102	24.6218	24.4839	25.1883	24.5852	22.5301	21.6969	23.1605	24.2752	25.1136	25.1136	23.2607	25.0161
O95168	NDUFB4	25.431	25.431	26.4358	26.4358	25.4176	25.988	26.0426	25.9135	26.7679	25.7549	25.963	26.158	25.4677	25.4677	25.5583	25.5583	25.3933	25.9964	26.4528	25.5127	25.812	25.812	25.2805	25.2805	26.2806	25.6909	26.5445	25.704	26.7833	26.7833	25.2911	25.2911	25.8549	25.9915	25.0224	25.0224
P50224	SULT1A3	20.8982	21.7731	23.9246	23.9246	22.7862	22.7862	25.4166	26.5505	25.5467	25.471	25.6444	26.0371	23.8414	23.8414	21.6602	22.2775	22.901	22.901	28.1724	28.5353	27.6177	26.6171	27.3232	28.4066	25.546	24.3213	25.1236	23.8436	25.8527	25.7894	25.0214	23.3048	25.2075	26.6051	25.0248	25.0248
O00461	GOLIM4	24.3659	24.3659	24.5327	24.3262	25.0748	23.8438	23.5624	23.5624	24.0951	23.5155	23.7341	23.9541	24.2049	24.2049	21.5783	21.5651	24.1257	24.2254	25.9389	26.324	25.9538	25.9538	25.7846	25.7846	24.3837	24.0567	24.2997	25.1189	23.7025	23.7025	24.1859	25.3606	25.2503	25.6568	25.0257	25.0257
Q9NRG9	AAAS	25.2662	25.2662	25.123	24.3202	25.1809	25.4376	25.3012	25.3012	25.0885	25.2478	25.3142	25.3142	24.4825	24.4825	24.3399	24.3399	24.8122	23.5467	24.0853	25.0714	25.0768	25.0768	25.2024	25.2024	24.1181	24.3414	24.6026	24.3185	24.1816	24.1816	25.7441	25.7441	25.2074	25.1033	26.2515	25.0289
O15320	CTAGE5	21.5119	20.7702	23.9552	23.9985	23.3224	22.1088	23.3673	22.2724	21.6458	22.6075	24.9282	24.9282	26.1657	24.9371	22.5814	21.4602	25.4943	25.4943	23.9054	23.9054	24.8428	24.8428	24.4947	24.4947	24.8322	24.8322	24.9671	24.9671	24.7278	24.2818	25.1535	24.8055	24.8135	24.8135	25.0292	25.0292
P35527	KRT9	28.479	28.479	31.2904	23.6213	30.3778	27.3329	23.8051	30.1218	31.222	22.1893	23.0017	27.4866	29.4131	27.6592	27.4017	28.5826	24.0458	28.4451	27.7311	24.9128	24.3716	30.4002	28.7881	26.3298	27.2643	33.9325	25.4585	27.476	28.1476	27.3192	27.6545	27.623	23.017	27.9067	32.7867	25.0305
Q99447	PCYT2	25.8505	24.362	24.2396	26.2967	25.6167	26.6331	25.8241	25.6155	25.2955	25.4208	25.3887	25.6396	25.3737	24.764	26.2045	25.2505	24.8291	24.9651	25.0588	25.1612	24.8094	25.2408	25.329	25.1714	24.6234	25.0858	25.4091	25.0206	25.773	24.7576	25.2904	25.0916	25.1718	25.5524	26.2035	25.0329
P11802	CDK4	23.9593	23.9593	23.9313	21.9776	22.7613	21.9857	24.7491	24.7491	25.1842	24.6552	25.0014	25.0014	24.8651	24.8651	22.6896	21.9996	25.2617	26.1073	25.4515	24.9163	25.1879	25.0171	24.4898	24.4898	25.3291	24.2987	26.413	26.5114	25.4339	25.0503	24.9901	24.4468	24.9638	24.572	25.0348	25.0348
Q9NRZ9	HELLS	24.1242	24.1242	22.7213	22.8145	24.403	24.592	23.9243	23.4121	22.9823	23.5932	22.9365	22.9365	23.7687	23.1536	23.1686	23.1686	25.1945	25.2545	23.7905	23.4958	24.114	24.2102	24.1443	24.1443	23.4933	23.4933	24.7187	25.5807	23.6949	23.6173	22.6005	22.6005	23.3488	23.2334	25.0356	25.0356
A3KMH1	VWA8	24.842	24.842	23.1026	22.0443	21.7251	24.0491	25.4402	24.7415	24.4048	24.3553	24.7416	24.0128	24.7467	26.5367	25.8649	27.3347	26.8143	26.6164	23.4554	23.4554	21.8067	23.3643	22.1022	22.9662	24.8941	25.0825	25.3549	25.5774	25.4348	25.6737	24.7394	24.7394	24.9122	24.3238	25.4956	25.0359
O43815	STRN	25.5441	25.213	26.4662	25.0623	25.4217	25.4217	25.9455	26.6802	25.9063	26.2839	25.6183	26.3757	25.9188	25.0007	25.1324	25.1324	25.2874	25.8836	25.1607	25.2531	25.4677	25.2909	25.546	25.546	25.0532	25.2505	24.5754	25.3077	26.0519	24.9429	26.4806	25.4352	25.1907	24.4232	25.0361	25.0361
B7Z637	ARMC8	23.4626	23.4626	23.5595	23.5595	22.5388	21.7048	23.5995	23.5995	23.7624	23.6792	23.7855	23.7855	24.3156	24.4102	23.3497	22.3241	24.1112	24.2711	23.9186	23.903	24.0993	24.9917	23.6471	23.6471	24.1501	24.1501	24.8519	24.3226	25.2767	23.946	25.1281	24.8618	25.5516	24.131	25.0379	25.0379
Q6P1N9	TATDN1	24.5189	24.5189	25.3477	25.3477	24.4149	24.4149	24.827	25.6297	24.8742	24.596	24.2513	24.786	25.1612	25.6094	22.4039	21.3659	24.7291	25.0098	27.2709	26.5714	26.504	25.2604	25.7928	26.372	27.2199	27.1704	27.5266	26.7296	26.0736	26.9579	24.7639	25.202	26.0703	26.261	24.1279	25.0388
Q9UHI6	DDX20	25.5721	24.6814	25.6621	25.6621	25.213	25.9952	24.8659	24.7143	24.9547	25.1857	24.6579	24.0362	24.9836	25.1675	25.664	25.664	26.2268	26.1904	24.2409	25.187	25.534	25.3642	25.0614	24.9386	25.1592	25.7956	26.2175	26.509	25.7791	25.711	25.3526	24.7193	24.469	24.2944	25.0095	25.0396
Q96C90	PPP1R14B	27.6141	27.2871	26.6913	27.6927	26.2069	28.2738	26.4986	28.5101	26.5219	26.0971	25.9913	25.3156	25.1034	25.5313	27.7264	26.7421	24.0282	26.1665	25.9384	24.7451	24.6159	25.6788	25.4095	24.1354	26.5215	26.4223	26.6756	27.1163	28.5114	26.9082	25.7391	25.5138	24.8978	25.9264	28.4844	25.0401
Q9UNX3	RPL26L1	21.6528	22.4939	23.8946	22.2624	24.1831	24.1831	26.1392	23.3034	24.8965	25.6114	24.6168	24.07	25.6294	24.4888	22.5567	22.5567	26.4544	24.8921	24.5815	26.2973	25.3326	22.312	25.7246	25.7246	24.4674	23.9864	25.9864	25.7161	21.2654	25.8204	24.4276	24.4276	25.6698	24.5928	25.0424	25.0424
Q01970	PLCB3	26.0015	24.696	25.685	26.7159	26.0092	27.4342	25.1023	26.4402	25.8946	25.7447	24.4772	26.3987	24.3098	24.3519	25.4441	24.8629	24.706	24.3842	24.4298	24.4998	25.4707	27.1609	26.1747	25.1232	25.2206	25.7305	25.093	25.154	27.6368	25.852	25.5503	24.8706	24.825	24.0838	26.961	25.0449
P24593	IGFBP5	22.3069	21.3674	21.9095	23.1559	22.5921	21.5881	22.4357	22.2798	21.256	21.7581	23.352	21.962	27.5365	25.651	24.4112	24.4112	28.2092	27.2698	23.547	21.9186	21.8852	21.3336	21.7265	21.9202	22.7035	22.7035	22.7703	23.0285	21.2731	22.4051	23.0461	23.0461	26.8472	24.6572	25.045	25.045
Q96S19	C16orf13	24.497	23.7462	23.8719	23.6796	23.5412	23.5412	23.6363	23.7075	23.6229	23.381	23.6756	23.6756	23.748	23.7642	24.0302	24.0302	23.6705	25.524	22.9451	22.9451	24.0093	24.0093	23.3953	23.144	26.5474	26.0099	26.5528	26.0541	25.4131	26.6532	25.3231	25.4232	26.0826	26.0624	25.0476	25.0476
Q8NBM8	PCYOX1L	25.7495	23.813	23.1657	24.8552	24.4852	24.244	23.691	24.1271	24.0956	24.0956	24.0721	22.9841	24.8775	26.384	27.3508	27.4819	25.1322	25.9965	23.2795	23.2795	25.6927	25.6927	24.4306	24.4306	22.6149	23.4254	24.27	24.7893	27.5714	24.7905	26.6321	24.669	24.4718	24.5696	26.6932	25.0484
H3BN64	ZFYVE19	23.7518	23.7518	23.6424	23.6424	21.5469	23.9252	24.745	24.745	24.2884	24.2884	24.3281	24.3281	25.3385	24.6572	22.0358	22.7522	25.6334	24.8373	24.3936	24.5446	24.2418	24.2418	23.8874	23.8874	22.5939	22.0562	23.4372	24.1582	23.0536	21.3635	24.1302	24.7202	26.4072	25.871	25.0254	25.0494
O95232	LUC7L3	25.1438	25.1438	24.5037	24.5037	24.0283	24.0283	24.7722	24.0984	25.0456	24.5527	25.5709	24.3523	24.2355	25.8304	22.5441	22.1235	25.2968	25.0151	23.9731	23.7855	26.0479	24.1605	25.8892	25.8892	24.4563	25.4096	24.1616	25.9666	24.2528	24.2528	24.2039	25.4627	24.4185	24.4002	25.0495	25.0495
P24844	MYL9	26.5388	26.5388	26.2074	26.1736	26.1268	27.1202	22.4355	21.7087	23.1879	22.7085	21.6479	22.072	25.8294	25.8294	25.3549	26.2532	25.7635	25.5457	23.3158	23.3158	21.8271	21.345	21.8409	21.8972	21.8454	22.3165	21.2707	20.9574	22.7096	22.6915	24.0961	24.1194	24.3926	24.3768	25.0506	25.0506
Q9H8W4	PLEKHF2	21.795	22.9225	22.3292	22.9087	22.7822	22.6015	24.6871	23.8045	22.4011	22.2406	24.8465	24.8465	25.8763	25.8763	25.3496	25.3496	25.1071	25.497	24.1844	24.1844	23.6414	23.6414	22.5661	22.5989	25.3438	25.2782	25.1999	25.7748	25.4649	25.4649	25.0903	25.0903	25.5128	25.1269	26.2423	25.0526
Q9UMS0	NFU1	25.9323	26.0605	25.3539	25.1071	25.7592	25.2844	25.9191	25.9602	25.6076	25.376	25.2773	24.4882	25.5247	25.0796	25.7824	25.4563	25.6894	25.7022	25.5116	25.054	24.7527	25.0921	24.4357	24.351	25.5729	24.8053	25.7061	25.6636	26.6553	25.9144	25.9964	24.9746	25.5335	25.4967	25.2862	25.0572
Q8WUY1	THEM6	23.9	24.716	24.6078	23.6455	24.6336	24.6336	26.08	24.3229	25.4569	25.22	26.0456	25.2844	25.6324	26.2025	24.7887	24.6386	26.5076	26.5703	26.3307	26.9284	27.1672	24.1517	24.9332	25.2494	26.7266	27.6891	27.1709	27.2341	24.9481	26.167	24.7068	26.6043	26.1093	26.2098	25.0197	25.0606
P36954	POLR2I	25.7957	25.7957	25.9622	25.9622	25.4985	25.3332	25.0856	26.3621	25.2847	25.4464	25.4609	25.0431	26.6683	26.6538	25.9244	25.9244	26.2627	26.8321	25.3746	25.2655	25.2966	25.2966	25.2237	25.2237	26.0122	24.6823	25.5662	25.8461	25.5976	25.4299	24.9762	24.9762	24.2818	24.7219	25.0641	25.0641
P56545	CTBP2	27.3349	25.4405	25.4555	25.3465	26.0355	25.3365	25.2226	25.4146	25.5288	25.1406	24.8784	25.9343	25.1332	25.6164	24.7348	25.3717	25.7477	26.0867	26.4037	24.9475	26.0453	27.2657	24.2497	26.0204	25.6563	26.2345	25.825	25.5058	25.4537	26.3168	24.6501	25.9147	25.987	25.0043	25.2614	25.0646
O60645	EXOC3	24.2788	24.0652	24.1625	24.1625	24.5751	24.1645	24.881	24.2452	24.4408	24.3185	24.109	23.7904	23.3494	24.4854	24.3641	24.3641	24.6515	23.8396	23.3519	24.3389	23.8248	23.8261	24.0741	24.0741	23.426	24.3447	24.2408	24.5355	24.1216	24.9157	25.294	24.9869	24.8166	24.5508	24.1407	25.0651
P52594	AGFG1	26.7832	26.4375	26.5399	26.7197	26.1628	26.7543	27.1427	27.6593	26.7468	26.9517	27.386	27.0423	26.0866	27.155	25.8825	26.3743	26.1513	26.433	26.7919	26.2433	26.2699	27.8962	26.3245	26.4889	25.9364	26.4078	25.9493	25.6859	27.4417	26.6112	25.9777	25.1205	25.3228	24.9052	26.1232	25.0654
Q5TC12	ATPAF1	23.91	23.91	23.3472	23.3472	23.3239	23.3239	24.8227	25.866	25.2051	24.9294	24.3099	24.6487	24.492	24.9615	22.1596	21.2937	24.4983	24.6053	24.046	24.046	23.6989	24.0238	23.5566	23.5566	23.8184	23.272	25.0366	24.0014	24.7787	24.2221	25.5515	25.5515	25.5416	25.394	26.4301	25.0661
Q9H078	CLPB	24.8929	25.021	25.484	25.8006	24.9237	24.9237	26.6356	25.6843	25.155	26.5149	26.2537	25.5496	25.5307	25.02	21.9733	22.6578	24.9726	25.2766	24.4148	24.4148	24.7548	24.3277	24.9477	24.9477	24.8161	24.8161	25.8635	26.2279	25.2375	25.7529	25.6855	25.6855	24.6177	25.5986	25.0695	25.0695
P83436	COG7	20.6399	22.9875	22.2125	22.7518	22.5431	23.0292	22.9749	20.5367	22.6908	22.9793	22.3698	21.9714	24.8527	24.8527	21.3138	22.9036	24.9839	24.4285	24.3728	24.3728	21.5844	20.4874	24.2383	24.2383	24.7733	24.7733	25.1147	25.1147	25.2133	25.2133	25.2114	25.2114	24.7945	24.7945	25.0704	25.0704
Q9HCN4	GPN1	26.3936	24.8646	25.2682	26.1055	25.3843	25.5629	24.9232	24.7163	25.1409	25.0866	24.6239	24.1612	24.4847	25.0843	25.466	24.4375	25.2651	24.9072	24.0646	24.68	24.6428	25.1058	25.3096	24.4338	24.8225	24.4911	24.4174	24.6334	23.4376	24.2404	25.6675	24.621	24.7926	25.2417	25.0735	25.0735
Q8NDX5	PHC3	24.0601	24.0601	21.1412	21.8504	24.165	24.4636	24.0271	23.6727	24.3673	24.3673	24.2325	24.2325	24.3705	24.1975	23.2449	22.4387	24.2934	24.3298	24.0102	24.0102	23.8805	23.8805	22.4341	22.6932	24.2093	24.2093	24.4932	24.4932	25.2014	25.2014	24.3669	24.8159	25.3626	24.1534	25.0763	25.0763
P05067	APP	24.2907	25.194	25.0153	24.8524	25.2795	24.1719	25.791	26.4308	25.5992	25.6113	25.642	27.0453	24.75	24.75	21.9027	21.8962	24.4424	24.4108	26.0012	25.6618	25.933	25.2285	25.0065	25.8939	24.0876	24.0876	24.5009	24.4588	24.4343	24.4343	23.9307	25.1471	25.6991	25.4047	25.0791	25.0791
Q9C0B1	FTO	25.0532	23.8359	24.3888	24.3888	24.3485	24.4983	25.8458	23.9991	25.455	25.8814	25.5474	23.849	24.6191	26.0067	25.6694	26.6558	26.8298	24.6653	23.7576	24.7356	25.0219	24.9335	24.1717	24.1717	23.4521	23.7999	23.8263	24.644	24.0785	24.0785	25.225	25.225	24.8423	24.3169	24.9416	25.0818
Q9Y3D8	AK6	28.6111	25.8522	26.121	28.762	25.754	28.682	24.8667	24.9742	25.0242	25.496	25.2561	25.3228	25.5275	25.8238	28.777	28.6629	26.2538	26.0112	24.9809	24.9699	25.5954	28.6253	25.9823	25.2914	25.8235	24.3693	26.0108	25.1059	27.6783	24.6628	27.952	25.116	25.2945	25.4123	28.0131	25.0823
O14880	MGST3	26.0011	25.1881	25.0743	24.2652	24.8431	25.0621	25.3426	26.3256	25.2411	24.6905	25.3877	25.9167	29.1428	29.5282	31.513	30.5871	28.4324	28.3661	26.3422	25.7443	25.4366	26.6126	27.578	25.3001	23.911	23.911	23.0939	22.0343	21.5495	22.4452	28.0095	25.665	25.6471	27.5357	27.8517	25.0845
Q9Y320	TMX2	26.7553	23.9797	24.412	26.3787	24.4162	27.1	24.5943	23.7771	25.4077	26.1794	25.386	24.326	23.6294	23.6294	24.8172	24.8172	22.7191	21.9308	23.0607	24.4828	25.2415	26.049	24.7942	24.7942	23.567	24.7602	24.2434	25.0798	24.7722	24.7722	25.6807	24.7172	24.7532	24.2775	27.9469	25.0845
Q9BZJ0	CRNKL1	25.1069	25.1069	25.1247	24.9673	25.3404	24.1273	24.5291	24.3537	24.4327	24.5781	24.6788	24.6788	24.7294	24.4891	24.1715	24.1715	24.9812	25.0325	24.9501	24.9577	24.9847	24.2615	25.246	25.246	24.5955	24.6959	24.9262	25.2706	25.0003	25.0003	25.5657	25.5657	24.5215	25.0449	25.0851	25.0851
Q9H9E3	COG4	24.7715	23.941	25.2876	24.5946	25.4243	25.4243	25.1904	23.4415	25.3054	24.5861	25.5161	25.5161	26.1458	24.7705	26.9584	26.932	25.2664	25.3021	23.865	23.865	25.0536	25.0536	22.6963	21.1173	24.3149	25.9402	24.3795	26.6889	28.2876	25.2879	24.1736	24.6983	24.1305	23.372	27.8757	25.0855
Q14116	IL18	26.9636	27.0172	26.7184	26.945	26.2451	25.8369	25.9783	26.582	25.7349	25.5245	26.1554	26.9143	23.6304	22.9237	21.9613	22.2549	23.2646	22.9822	25.1388	25.513	23.8502	23.8502	21.9224	22.2455	22.8724	22.0028	21.0849	22.4976	22.3081	22.5369	26.0621	24.7916	26.025	25.913	25.0877	25.0877
Q9H0A8	COMMD4	26.0121	25.6415	25.452	25.944	24.6476	28.5102	24.402	24.6228	24.2328	24.4003	24.4725	24.0129	23.5752	25.3046	28.2277	27.773	25.2175	24.7175	25.2363	24.4725	25.0717	26.6089	27.1286	24.6604	24.9239	24.4812	25.5505	24.7123	28.476	24.8307	26.7488	25.0466	25.4087	25.2401	29.0622	25.0878
Q92520	FAM3C	27.0904	27.4148	26.5841	26.9512	26.7651	26.8212	26.3066	26.8069	25.9975	26.0022	25.8977	27.0152	26.952	26.4965	26.5688	25.4025	26.2259	26.6327	27.3957	27.7195	26.8492	25.765	25.9072	26.8932	26.7445	25.9739	25.9944	24.9547	26.9516	26.6436	26.9505	25.3936	25.2478	25.5105	25.0885	25.0885
Q9H9A6	LRRC40	25.305	25.2611	25.1714	26.0199	24.269	26.6738	26.7497	27.07	26.5904	26.6396	27.0009	26.1712	24.1877	24.1697	24.7761	25.0499	24.07	24.0074	25.7029	25.1497	25.4892	27.1392	25.5507	25.6425	24.3558	24.7116	24.1728	24.1967	25.1143	24.7139	25.6156	26.3125	25.0687	24.8831	26.1184	25.0899
Q7Z5L9	IRF2BP2	22.5636	21.9204	22.4199	22.2627	25.4844	25.4844	25.5225	25.5225	24.2972	26.0301	20.9968	22.0498	24.5711	24.5711	21.9139	21.3619	24.9222	24.9222	25.2218	25.2218	25.088	24.7561	25.6807	25.6807	23.8401	21.2372	25.2129	25.2129	24.8083	24.8083	24.5639	24.8557	24.2401	24.2401	25.0939	25.0939
P37235	HPCAL1	28.5084	28.1554	28.0086	28.1093	28.3484	27.5797	27.0615	25.4343	25.5577	26.5285	26.6812	25.4476	25.1286	25.5858	25.8224	25.6632	27.1536	25.8251	26.1833	27.2077	26.7748	26.4424	26.2235	27.2295	25.9073	25.7997	26.2415	26.6553	26.4299	26.7576	26.3665	25.5816	25.4803	24.8947	24.8949	25.0939
Q27J81	INF2	25.7159	24.1308	23.9318	26.0144	25.6624	25.0581	24.5749	24.5749	26.2175	25.4376	25.061	25.3733	23.0877	24.1203	23.5136	23.5136	23.5934	23.8599	25.9508	27.3606	29.0235	27.5666	25.8317	27.7227	26.3788	26.3971	26.837	27.6757	26.2071	26.3463	24.1059	24.1059	23.3899	23.1293	24.1827	25.0966
Q9H9T3	ELP3	26.399	25.3085	24.7105	26.4013	25.0418	26.2002	24.9876	24.1639	23.5992	23.5992	24.231	24.231	23.6638	24.1919	25.0904	24.8882	24.205	24.9993	24.5413	24.2828	24.9943	26.0187	24.0209	24.0209	24.67	24.4083	25.0725	25.507	25.7197	25.9816	26.5326	25.4001	25.8348	25.5832	26.6158	25.0969
P60604	UBE2G2	27.5749	26.2772	26.5573	28.3133	25.4636	27.8427	25.3028	26.3603	25.5428	25.1471	25.7509	25.9895	24.587	25.6147	27.524	26.8118	25.3829	25.7188	25.6516	25.2005	25.2754	27.6221	28.1335	25.3091	25.7824	24.7175	25.361	24.9728	27.485	25.1822	27.3498	24.2633	24.7953	24.5	27.8536	25.0974
Q9BV86	NTMT1	27.3167	26.7813	26.5053	27.4073	25.8192	27.6745	24.5165	25.9082	25.71	24.9849	24.9105	25.6955	25.7972	25.1661	27.3182	26.64	25.2737	25.4735	26.0527	25.2206	25.5847	27.0558	26.679	25.1047	26.9888	26.0648	27.0833	26.4869	27.5657	25.8569	27.0366	25.9308	25.032	25.5322	28.1477	25.0981
O14653	GOSR2	24.8517	24.7779	24.6272	24.5745	24.7825	25.2281	24.461	23.2423	24.219	24.5355	23.9408	22.9365	21.7473	24.6385	24.6199	24.6199	24.8014	23.1189	23.636	24.3724	24.0822	25.4144	23.9509	23.9509	24.4359	24.7052	25.3512	25.3729	24.8647	25.0549	25.6772	25.3602	25.4436	25.0187	26.1983	25.0988
O95235	KIF20A	24.9761	24.9761	24.8724	24.8724	26.0673	25.0111	26.6048	26.5502	26.3638	26.3054	25.7172	27.043	24.846	24.3292	21.8706	21.5484	25.2553	25.1422	25.463	26.1929	25.4699	24.6025	26.1068	26.1068	24.6374	24.7726	25.2489	25.1707	21.7718	21.8845	24.1662	24.1662	24.6228	24.6228	25.1118	25.1118
Q99570	PIK3R4	24.6948	24.6948	24.4625	24.4625	24.1018	24.735	25.3228	25.3228	24.2744	24.2478	24.6338	24.6338	24.7491	24.7491	21.6494	21.6588	24.8969	23.4377	23.9054	25.8319	24.5362	25.4124	24.933	24.933	24.6478	24.6478	24.1019	24.9963	24.692	24.692	25.6516	25.6516	24.7407	24.1414	24.9212	25.113
G8JLQ3	BLOC1S1	25.2901	25.2901	24.3815	24.3815	25.3272	25.3272	24.9119	24.9119	24.4131	24.4131	24.3191	24.3191	24.8274	24.8232	25.8352	26.2034	22.4599	21.9421	21.2761	21.9409	24.9977	24.9977	23.9953	23.9953	21.5056	22.4453	22.0363	21.1905	26.8397	26.8397	27.3082	27.3082	21.9895	22.3312	25.1137	25.1137
Q9BWM7	SFXN3	27.7167	28.3182	27.8613	28.5531	27.5428	27.9579	23.8928	25.6022	24.9144	25.4592	24.3221	24.8915	27.1305	25.3088	27.5322	27.7019	24.7023	25.1018	27.066	25.2849	25.1481	27.1461	26.7995	26.1344	26.4325	25.4739	24.2584	25.1512	27.578	24.3376	26.7537	25.5753	26.1655	26.9476	27.1879	25.1154
Q9Y6D5	ARFGEF2	23.1499	23.1499	22.8376	22.2499	25.2808	23.3287	24.2973	23.1016	23.5827	23.5287	23.5348	23.6078	24.4704	24.4704	22.1922	22.1226	25.4125	23.6671	25.2947	27.1429	25.6499	25.6499	26.5059	26.5059	22.7895	23.3925	25.4753	25.4753	23.7316	23.7316	24.7092	24.7092	23.7764	23.2782	25.1213	25.1213
P37235	HPCAL1	25.8374	24.335	24.1602	25.6657	25.8233	26.3608	27.4979	25.8329	25.4291	27.1044	25.9874	24.179	21.948	22.7485	22.8018	22.6353	23.4896	23.4972	28.2707	28.6438	28.2596	27.7227	25.3102	28.4197	22.48	21.7544	22.8736	22.7517	22.6234	21.4868	20.3095	24.16	22.0416	22.8795	23.9615	25.1218
Q9H9P8	L2HGDH	21.9605	22.076	23.8307	23.8307	21.5683	22.2658	25.4398	24.7558	24.8982	24.5626	24.899	25.0564	25.4063	25.4455	25.5475	24.7726	25.4144	26.0507	24.8398	24.8398	24.1396	25.2739	24.1247	24.1247	26.2623	25.3276	25.926	25.1006	26.6517	26.674	25.2252	25.0321	25.4615	25.9982	25.1234	25.1234
Q9Y5L0	TNPO3	24.1865	23.9251	23.5695	23.5695	25.3999	23.8879	24.8161	24.8161	25.2344	25.3391	24.4263	23.7018	24.8478	26.4698	23.2408	23.2408	26.9351	24.5828	25.0599	25.0599	24.2198	24.2198	22.3349	22.3349	24.1803	25.8601	25.2527	27.2089	26.2762	26.2762	24.9249	24.9249	24.5218	23.7065	25.124	25.124
Q9NQ50	MRPL40	24.8379	24.2296	24.3494	24.9576	24.7293	25.5363	24.6074	23.9645	23.9886	24.3577	23.8851	24.3606	26.2726	24.3498	26.3757	26.0561	24.2794	25.7506	24.7803	24.9423	24.2927	25.2001	24.5704	24.5704	24.3899	23.9473	24.4572	23.7494	25.5222	25.326	24.1287	24.1287	25.1785	25.209	25.9862	25.137
P62072	TIMM10	25.1151	25.1151	24.875	24.875	25.4057	25.4057	23.7982	26.5482	25.6714	23.7083	24.0859	26.6398	26.2437	24.4022	27.0395	23.8138	24.1547	25.5938	26.3386	24.9243	24.7794	23.2807	25.0273	25.0156	25.7948	24.4211	26.2333	23.645	25.1164	25.6039	26.0224	25.0355	26.3006	26.1512	25.7541	25.1372
G3V1K3	PON2	26.4777	24.1269	24.3753	24.4341	24.5082	24.1273	23.8095	25.1597	24.8573	24.6816	24.7892	25.1995	25.7063	24.7495	26.077	26.3231	24.8241	25.3698	25.021	24.4281	24.6421	25.2245	25.2056	24.4819	25.8843	25.1994	26.177	23.8362	26.5466	25.4303	24.9995	25.3031	25.8559	25.7595	27.1041	25.1377
Q15642	TRIP10	26.4304	28.2049	28.4458	27.548	28.0454	27.6075	27.0101	27.9043	27.0414	26.7871	26.6491	27.0484	25.8063	26.2437	24.601	24.601	25.4918	25.111	26.5317	27.0654	27.0281	26.6878	27.3019	27.094	24.8197	24.5429	24.7444	25.2613	24.1293	25.0171	26.5333	24.9495	24.6769	25.5066	25.1382	25.1382
P48730	CSNK1D	24.2104	25.0005	23.9775	24.4964	24.2919	24.4227	25.6354	23.9718	24.8301	25.5839	25.2297	24.2473	24.4934	24.4039	22.4379	21.4169	25.4359	24.7356	24.1245	26.1105	24.2831	25.5404	24.5582	24.5582	24.1331	24.6221	24.8749	24.7685	25.3607	24.4312	24.6267	25.0561	24.8658	24.8658	24.6458	25.1384
Q86U42	PABPN1	21.6705	21.9544	24.8385	24.8385	25.2279	25.0136	26.0148	24.8766	24.5548	25.7791	25.1353	24.4525	24.0902	24.0902	21.7051	21.8914	25.2897	25.4663	24.5607	26.704	25.0764	25.4217	26.3741	26.3741	25.5847	25.8813	24.9567	26.4294	26.442	26.442	24.879	24.9992	25.3182	24.7325	25.1388	25.1388
Q86W42	THOC6	26.9453	25.8563	25.64	26.1661	25.3226	26.0495	25.7192	25.7365	25.2503	25.648	25.6676	25.3331	26.1989	26.3148	26.0158	26.4048	25.528	25.9822	25.5534	25.9258	26.134	27.3425	26.8285	26.04	25.3966	25.2243	25.478	25.2864	26.4667	26.5724	26.9272	25.4779	25.6461	25.3486	25.9121	25.1393
Q5SWX8	ODR4	24.7502	24.1143	24.3961	25.3576	24.6611	25.0498	24.3198	25.0315	25.8365	24.4803	24.8219	24.1995	25.3673	26.3635	26.3043	26.4719	25.2432	25.5161	23.9793	24.3308	24.2919	25.7741	24.9007	23.9771	23.7426	23.3951	23.9438	23.5444	25.6892	24.4677	26.0659	24.9248	24.4151	24.5302	24.5149	25.1446
Q68CZ2	TNS3	26.2964	24.4671	23.7891	25.6969	24.5706	26.5124	23.9994	22.5339	24.2736	25.0539	24.3792	21.371	22.7679	23.1064	23.3605	22.7684	23.1228	23.1228	23.7815	25.0473	25.192	26.124	23.7087	25.8269	22.611	21.3762	22.5058	21.5258	21.2106	22.3455	22.8761	24.0794	24.9724	23.7026	24.7739	25.1468
F5GXS7	METAP1	26.4968	25.0443	25.0323	26.177	25.1898	25.2555	26.4392	25.0053	25.7868	26.8721	26.5309	25.2495	25.8997	27.0181	26.6164	26.6164	26.9855	26.6363	25.5702	25.9376	26.0108	27.0711	24.985	26.2753	26.0786	26.8265	26.4795	25.9073	26.5995	26.3889	24.6191	25.3464	25.7705	24.6191	24.9933	25.1492
P23297	S100A1	20.7697	22.1167	24.5315	24.5315	20.8296	21.949	20.6094	21.4338	22.2969	21.7502	22.2746	23.1434	27.1759	28.8537	25.3398	27.2837	28.2113	27.9858	26.8174	27.0532	26.975	26.975	26.2602	27.0448	22.4685	23.1736	23.5768	23.5768	22.584	23.3877	26.6072	25.6579	25.541	25.8935	25.1512	25.1512
Q9Y6W3	CAPN7	24.4354	23.9437	23.7356	23.867	23.946	24.9312	24.6021	24.6021	24.7576	24.7218	24.6502	23.8964	24.3203	24.7314	25.9713	24.7426	26.0147	25.9942	23.0358	23.0358	23.2447	23.894	23.3956	23.3956	24.1676	23.9932	24.5172	23.8627	24.425	24.4369	24.1558	24.918	25.4769	25.0011	25.7238	25.1532
P16422	EPCAM	21.4078	22.1106	22.2185	19.9247	21.0433	21.7187	26.2901	27.5749	26.7274	26.879	26.555	26.8339	26.3913	25.6635	22.1598	22.3784	25.0144	25.5716	27.586	27.361	26.7585	26.0146	26.0686	27.27	26.7216	24.945	26.4953	25.536	24.7619	25.8915	26.5976	24.731	25.1189	25.6276	25.1545	25.1545
Q9UKM7	MAN1B1	24.843	24.843	24.1327	24.1327	22.4116	23.1196	22.5562	21.771	21.4037	23.4715	22.7675	22.345	25.1443	24.7443	21.0059	22.5174	24.7106	25.1548	24.6766	24.6766	25.6019	25.6019	22.9721	22.8048	22.2361	24.0112	24.4008	24.4008	25.0799	24.8509	24.723	25.6596	24.266	24.6358	25.157	25.157
O95487	SEC24B	25.829	24.4854	25.0639	25.3982	24.9217	26.8001	24.6018	24.1208	24.3855	24.8901	24.7439	24.0918	25.1098	26.2898	25.543	26.4944	25.9358	25.5481	22.9975	24.2236	23.6251	25.6238	24.4839	24.4839	25.0187	25.4516	24.0666	25.5632	25.6143	25.2341	25.2259	24.4852	24.7092	23.8969	26.2824	25.16
Q01433	AMPD2	25.9057	24.5733	25.3156	25.4095	25.5016	25.7121	25.584	25.2719	24.8796	25.706	25.6682	25.0068	26.8617	26.202	26.4543	26.7317	27.2013	26.2038	24.1575	24.4175	24.4327	25.1777	24.9009	24.9009	24.9638	25.987	25.3428	24.8294	25.7184	25.0388	24.6564	24.6564	24.5988	25.113	25.1604	25.1604
O00469	PLOD2	27.8181	26.2273	25.1221	26.7704	25.3082	27.4477	24.6046	23.573	24.1551	24.6907	22.4257	22.3722	21.0124	21.1068	22.3878	23.37	21.2385	21.2385	27.2509	27.4126	27.6928	28.4873	27.3728	26.7353	23.8613	23.8613	24.0687	24.7063	25.0026	24.6971	24.5786	24.5786	24.6471	23.472	27.4161	25.1617
Q49A26	GLYR1	24.752	24.752	24.9003	24.0373	25.1908	25.1908	20.5799	23.0589	22.9434	21.6573	21.895	21.6406	25.4501	25.3028	25.8026	25.8026	26.0285	25.6303	24.9821	25.3752	24.9298	25.3827	25.541	25.541	25.0869	25.469	25.1722	25.5494	25.8571	26.0392	26.2757	25.0883	25.3414	25.0348	25.1466	25.1632
Q15036	SNX17	25.499	25.4144	25.0193	24.856	24.6001	25.1549	23.9257	24.0823	24.2252	23.5315	23.9673	24.6411	24.9258	24.9839	24.7117	24.2706	24.0215	25.0872	23.9668	23.9668	23.6667	25.1332	24.3378	24.1955	24.8155	24.2872	24.9908	24.853	25.7189	25.5758	26.1477	24.6967	24.7013	24.7613	25.595	25.1632
Q9P016	THYN1	23.8764	23.8764	22.2179	21.8789	24.2723	24.2723	24.5277	24.1486	24.2536	24.3026	23.2919	24.0922	23.3558	23.4611	21.5644	21.1676	23.4516	23.9645	23.7916	23.7916	23.5362	23.5362	22.3946	21.6489	23.3207	23.3207	23.1803	23.1803	24.1551	24.1551	24.4333	25.1374	25.6006	25.3859	25.1661	25.1661
Q7Z4H3	HDDC2	24.8688	24.1071	23.9144	24.1264	24.1574	25.2511	24.7351	23.9558	25.5652	25.2068	24.9272	24.4072	22.299	22.299	22.1233	21.2399	22.8354	24.0336	24.5681	23.8972	24.3417	24.957	24.0448	24.0448	26.439	26.5327	26.5672	25.4687	26.8287	26.7213	24.5836	25.1284	25.7864	25.869	25.9601	25.167
Q00535	CDK5	27.1686	25.9194	25.7097	26.8034	26.0374	26.6837	26.6432	26.6319	26.6157	26.1209	26.6636	26.3935	27.5934	27.2652	28.0554	28.3584	26.8844	27.6006	25.8377	25.8337	25.8782	26.7867	24.956	25.6156	25.6963	25.5548	25.6013	25.3302	26.6498	26.1889	25.5308	25.6755	25.2451	25.5286	25.5622	25.1681
P01112	HRAS	25.3467	26.5115	26.7077	26.2018	26.1298	24.9899	26.1432	27.2529	26.2968	26.3186	26.1795	26.6608	26.6403	26.0312	25.2814	25.2814	26.1898	26.1898	26.5741	26.2551	26.0383	25.6729	25.7056	25.7056	27.4919	27.4449	27.4826	27.2962	27.6487	27.8369	25.7766	25.2263	25.9739	25.8872	25.1738	25.1738
Q6ZVM7	TOM1L2	24.1068	25.3258	24.2383	24.9451	24.3915	24.6769	24.6672	24.6672	24.1972	24.2053	24.0137	24.0137	24.5785	25.258	21.3253	21.7571	24.9604	25.3789	24.2058	24.3138	24.621	24.621	24.4799	24.4799	24.9686	24.9145	25.5763	25.6503	26.2599	26.2599	24.9901	24.9901	25.3217	25.3516	25.1742	25.1742
O43805	SSNA1	26.9768	24.6479	22.4777	25.617	22.7899	26.6072	24.4256	24.7737	22.6715	22.6487	23.1141	23.1141	24.1403	23.749	27.912	27.9779	24.6356	25.4947	22.8656	23.999	24.0952	24.4127	22.8445	23.3786	23.3557	23.7557	25.275	24.6792	27.8508	25.3701	27.3235	24.5951	25.9974	26.5985	28.3488	25.1744
Q9NY61	AATF	25.2808	25.4736	24.5349	25.5471	26.237	25.5369	25.5102	24.5863	25.8507	25.4575	25.5076	25.0645	23.0365	23.9051	24.6464	24.6464	24.5896	23.7	25.1614	25.6074	25.868	25.9392	25.0317	25.0317	24.7291	24.7668	25.526	25.5553	24.7908	24.7908	24.3385	24.3385	24.5356	24.2236	25.1747	25.1747
B7ZKK9	PPP2R5E	24.5805	24.4059	24.5213	24.6682	24.6839	24.2097	24.1197	24.0657	24.1379	24.0808	24.2179	24.597	24.9209	25.0172	23.9064	23.9064	25.0482	24.7737	23.5166	24.7932	24.8269	24.8646	23.877	23.877	24.7325	24.53	24.4517	25.4356	25.11	25.6088	25.5621	25.1781	24.2575	24.983	25.137	25.1786
O43665	RGS10	26.4583	26.7841	27.2648	26.1391	27.6736	26.9084	27.0281	26.3647	26.9351	27.0004	26.6992	26.282	23.9448	24.2369	21.1622	22.5303	24.917	24.1848	27.5892	27.6922	27.104	25.7552	25.8172	27.5717	26.2015	25.8232	26.4654	26.5165	24.921	25.7925	24.8098	24.8098	25.49	25.2619	25.0061	25.1805
Q9BUK6	MSTO1	24.7941	25.4476	24.2084	24.5812	24.8358	24.065	23.6778	24.0783	24.4929	24.1728	24.0605	23.9847	25.5277	24.5071	25.4317	25.0759	24.4855	26.6292	24.2874	24.0477	24.6756	24.6756	23.5321	23.5321	25.1172	25.5785	25.5497	22.914	25.1508	25.41	25.752	24.1727	24.3549	24.9765	24.1442	25.1889
Q969N2	PIGT	24.9653	24.9653	24.5163	25.4114	24.5371	24.5371	23.8709	23.8709	23.9278	24.769	24.1006	24.1006	24.4048	24.4048	24.1935	24.1935	24.6134	24.6302	24.1788	25.0419	24.5596	24.5596	24.396	24.396	22.8015	23.2645	24.9645	24.8182	24.8722	24.5557	26.0565	26.0565	24.4857	24.8744	25.1893	25.1893
F5H604	CLASP2	25.6031	24.3554	24.4388	25.8537	25.9168	25.2398	24.3708	25.0104	25.0892	25.4311	24.8525	24.3415	23.1595	25.0208	27.5434	24.3603	24.8542	25.4697	25.4033	24.3166	24.4862	25.5127	24.9767	23.4763	24.9138	24.7299	24.0492	25.1709	25.2715	25.2549	24.6397	24.6536	23.8809	24.1008	24.6233	25.1895
Q9BV20	MRI1	25.819	25.3022	25.5264	25.9339	25.4453	25.4719	27.5116	27.7794	27.7535	27.7129	27.6377	28.0498	28.0946	27.1562	27.5502	27.5196	26.9674	27.1297	26.9981	26.3185	26.537	26.8676	26.5432	26.2427	27.0237	26.3209	26.5719	25.8792	26.9288	26.2731	25.7489	25.748	25.5401	25.981	26.5657	25.1905
Q92572	AP3S1	25.8635	26.7951	26.4815	25.7427	26.9282	25.4942	25.2021	25.0536	24.9227	25.7209	25.5378	25.7963	27.1031	26.1236	25.1031	25.1031	25.2785	26.2828	25.6232	25.5988	23.8195	23.8195	24.7669	24.7669	25.5683	25.0248	25.1971	25.0093	25.2186	25.2186	25.8668	25.4572	26.1315	26.1606	24.9778	25.1906
O96007	MOCS2	26.0591	25.6678	25.6134	25.7835	25.4691	25.7471	23.5882	23.8748	23.4348	23.4104	23.1689	23.3958	24.9736	24.2058	25.8932	25.2032	24.8442	24.5765	24.5722	24.5588	23.9065	25.881	26.212	23.8063	25.0737	24.3167	25.0583	24.6431	26.0669	24.7517	27.9831	26.0034	25.3813	25.5014	26.7586	25.1964
P62314	SNRPD1	23.432	26.5706	25.3523	24.1921	25.7897	25.7897	25.627	25.0234	25.5564	25.0666	26.0188	24.5371	25.7694	25.7694	22.6879	22.1398	25.0573	25.0702	24.32	26.5068	26.4738	25.5549	25.8164	25.8164	25.1612	26.4245	25.8469	27.5833	25.3824	26.5845	25.2095	25.2095	25.7325	25.8139	25.1976	25.1976
O43678	NDUFA2	25.3421	25.3421	24.5599	24.5599	24.7831	24.929	25.1546	26.2417	25.4975	25.309	25.2839	25.4965	25.5227	25.3231	25.4514	25.4514	24.6075	25.8305	25.8862	24.8733	25.0314	24.9783	25.1024	24.989	25.8508	25.2516	26.2036	25.8052	26.2197	26.0184	26.4872	24.5933	25.4568	24.9839	25.1978	25.1978
Q8IXI2	RHOT1	25.8929	25.8929	21.478	26.2457	25.8556	25.8556	21.5599	21.5599	21.8549	22.5035	21.9224	21.9224	23.4826	23.1712	27.2073	27.1826	22.8153	24.2554	21.7788	21.7788	24.1542	24.8711	22.3262	21.2417	21.6693	21.6693	22.0362	22.0362	24.2701	24.2701	24.8801	24.2374	25.0515	24.2765	28.0699	25.1998
Q92615	LARP4B	25.0063	23.8583	24.0247	24.2767	24.381	25.6875	25.1817	23.8304	23.6787	24.6601	24.0463	23.5326	21.9844	22.3394	22.8054	21.4565	23.5821	24.328	25.9796	25.9796	24.6089	25.1027	25.5541	25.5541	24.2235	24.2235	23.9364	26.2178	23.7721	23.7721	24.8199	24.8199	24.4533	23.451	25.2021	25.2021
O15533	TAPBP	28.9163	25.4713	24.944	28.5219	27.5587	28.513	27.3604	23.5701	26.4086	27.0367	26.6995	25.6201	23.2445	23.3991	24.4545	24.4545	23.8166	23.8166	24.8339	27.5659	27.6031	25.1002	27.7036	27.7036	23.82	23.82	24.1233	24.8841	23.8952	23.8952	23.0029	25.2343	25.4701	24.9776	25.6994	25.2069
D6RC52	NHP2	24.9292	25.641	24.8536	24.8536	24.9164	26.0845	25.0558	26.5172	25.4741	25.4741	25.1608	25.0993	25.7826	25.4483	25.8867	25.6982	24.7462	26.1987	25.4085	25.4064	26.9534	26.9534	27.6715	27.6715	25.9204	25.7161	26.4246	25.5886	27.7421	26.2173	27.4402	23.864	26.271	25.2801	25.5797	25.2091
Q9UHJ6	SHPK	22.0164	22.8843	23.0568	21.9609	23.8293	23.8293	21.5675	21.8808	22.3446	22.8904	21.4535	22.9741	22.4191	21.8804	24.7539	24.7539	25.1014	25.1014	24.8901	24.25	24.5571	24.5571	24.8843	24.8843	24.5357	24.4272	24.9283	24.8715	25.1839	24.6509	25.3357	25.1878	25.0141	25.1584	25.231	25.2104
Q5U5X0	LYRM7	24.7104	24.8425	24.0706	23.2921	24.0795	23.3097	24.0139	23.8261	23.6454	24.0766	23.9234	23.9234	25.6118	25.659	24.3009	25.6793	26.5011	25.9767	23.6544	23.6544	23.9261	25.0842	23.4791	23.4791	22.0462	21.3495	23.6655	23.7767	21.9778	22.193	25.3026	24.8651	25.163	25.645	25.2139	25.2139
Q13619	CUL4A	25.0649	25.1368	25.2657	25.561	24.4652	25.1101	26.0737	25.9884	25.9779	26.3415	24.5299	25.3172	26.7838	26.7553	26.5547	26.4053	26.7853	25.5077	24.963	24.4727	24.5996	25.0234	25.1522	24.8434	25.3152	25.0191	24.8303	25.299	25.712	25.337	25.7139	26.0592	25.9481	25.9839	25.9499	25.2157
Q9H1K1	ISCU	21.7325	22.7535	20.881	22.8998	23.7704	23.7704	24.2033	24.3421	24.2874	23.5873	22.89	24.221	25.3775	24.6401	22.1615	22.222	25.3761	25.6042	24.5956	24.1519	23.875	23.875	23.3842	23.3842	24.8994	23.7067	24.6197	23.8308	23.7924	23.7924	25.1312	25.1312	25.3084	25.1643	25.222	25.222
Q86TU7	SETD3	24.3539	24.4953	24.3226	25.4494	24.5191	25.07	24.5218	25.26	24.9298	24.7073	25.0166	24.0662	24.4346	24.7365	25.1209	25.1209	25.2149	24.63	24.3654	24.7131	25.2847	25.2847	24.3508	24.3508	24.9512	24.9349	25.8228	25.2914	25.379	25.379	25.4605	24.8913	24.762	24.4696	25.2236	25.2236
Q96KG9	SCYL1	21.6985	23.4198	24.086	24.086	22.2829	22.0656	25.4587	25.4587	24.7871	25.5864	24.9683	24.314	23.6455	23.9666	22.7831	22.6575	25.9154	24.4341	24.5726	24.5726	24.4686	23.9344	24.471	24.471	24.0771	24.7049	24.8135	24.4054	24.9109	24.9109	24.9224	24.9224	25.7297	23.871	25.2244	25.2244
Q8N5I2	ARRDC1	22.3975	22.5749	20.8526	22.2456	22.8333	21.3905	24.4999	24.4999	22.3455	20.4638	20.8089	21.5806	25.188	25.188	24.3575	24.3575	24.9883	25.6437	21.1392	22.2479	22.5794	21.3818	22.3191	21.8215	24.4952	24.4952	24.7791	24.7791	25.2077	25.2077	24.7232	24.7232	24.6504	24.6708	25.2253	25.2253
Q9UK41	VPS28	24.8994	26.0268	26.0998	26.0998	25.2496	24.8271	25.8732	25.4421	25.097	25.0152	25.0395	25.0394	25.0635	25.9698	25.034	25.034	25.8342	25.2914	25.6506	25.7886	25.6877	24.9404	25.5336	25.5336	25.5002	25.0583	25.9183	25.8397	25.3726	25.9683	25.8655	25.8655	25.7643	25.7981	25.2259	25.2259
E9PER6	PDPK1	23.8837	23.8837	23.7448	25.2601	23.6888	23.6888	22.4407	23.8984	24.2037	24.2037	23.6239	23.6239	25.718	25.6451	24.7785	24.7785	25.4967	25.6037	24.5315	24.082	23.9854	24.7021	24.0751	24.0751	24.6523	24.7794	24.4845	25.0931	24.6868	24.6295	24.047	24.998	25.289	24.6105	25.2261	25.2261
E7ETA6	PCM1	24.0517	24.0517	24.2335	24.2335	24.4102	24.3373	22.3773	22.3773	24.5344	24.7488	24.3997	24.2628	22.9418	22.0552	23.2087	22.049	23.8924	23.8924	23.9122	23.9122	22.5121	22.5121	23.2024	23.2024	22.3832	21.4723	23.818	23.8755	23.771	23.771	24.7718	24.7718	24.3792	24.1132	25.2281	25.2281
P49916	LIG3	25.0916	23.7195	23.9531	24.6629	23.8246	24.6838	23.7402	24.8356	22.9071	24.2832	23.8149	23.4109	25.9012	24.2852	26.1455	26.0937	25.46	25.8232	23.7692	24.8521	23.9986	25.1846	23.4237	25.0486	23.5586	23.5586	24.2304	23.8113	24.7043	24.2145	24.8123	25.5623	25.5188	23.6348	25.3587	25.2301
U3KQC1	WDR18	24.9152	25.8419	25.536	25.536	25.8766	25.8766	25.9586	25.5648	25.6703	25.51	25.6059	26.3415	26.6154	24.8847	26.2874	26.2874	25.8644	26.146	26.5149	25.8418	26.1036	24.4522	25.7438	25.7438	26.8253	26.2579	26.5057	25.6856	26.2891	26.2891	25.8534	25.5742	25.8567	25.5741	25.2321	25.2321
Q9BSV6	TSEN34	27.6402	25.1901	25.5738	27.5349	25.4948	27.942	25.3001	25.6678	26.087	26.2995	25.0922	25.1217	23.2787	24.0993	26.0039	26.4129	24.493	25.0401	24.8581	24.1593	25.0444	26.8364	24.9799	25.1706	25.3131	24.8363	26.4987	26.1595	27.813	25.8094	25.8827	24.6849	25.1831	25.508	27.5731	25.234
E7EWC2	IQGAP2	25.1355	25.1355	23.0053	21.9311	21.9379	22.1775	23.453	22.2009	21.5957	22.2802	21.7706	21.2776	26.948	25.4797	25.4745	25.4745	25.6037	26.6573	25.8755	25.8755	25.5578	25.5578	22.0906	22.4704	22.4442	21.5153	25.1106	25.1106	21.8997	23.9064	22.0691	21.6662	22.3918	21.126	25.2342	25.2342
Q6NXE6	ARMC6	28.6319	27.3947	27.0133	28.899	26.2806	27.6255	26.0408	26.5216	26.8954	26.707	25.5382	25.4469	26.4975	25.7223	29.0505	27.859	25.8151	27.0867	26.4704	24.7851	25.0953	27.8758	27.8858	26.2765	26.0832	24.8786	26.1252	24.9089	27.7646	25.4588	25.0144	24.7027	25.0654	24.3108	25.6418	25.2385
P36639	NUDT1	26.4714	24.7997	25.4016	25.8188	24.6444	26.5596	25.2712	26.7505	25.5013	25.9434	25.4886	26.2535	26.1813	25.6877	28.3625	27.6202	25.0721	24.3853	24.9032	24.6768	24.4499	26.685	26.6129	25.2709	26.5132	25.2058	26.0757	25.79	27.5629	24.9169	26.9275	26.1958	25.0184	24.6295	28.3	25.2415
O15155	BET1	24.6808	26.3734	26.0031	26.0031	24.8296	24.8296	23.9725	25.0873	24.3402	24.3402	24.8913	24.8913	26.0597	24.9304	24.3586	24.3586	25.2593	25.0746	24.6071	24.2799	24.3776	24.3776	24.7345	24.7345	24.6992	24.5651	24.6662	24.3759	24.3355	24.7978	25.3559	25.0692	25.2886	25.1385	25.2419	25.2419
Q13362	PPP2R5C	24.1119	24.1119	22.6463	23.6819	23.5554	23.9849	23.3418	23.3418	23.215	23.7856	22.9487	22.9487	22.6229	24.528	22.5428	22.732	24.8631	24.8631	22.4462	24.7863	24.2946	23.963	23.2764	23.2764	22.5877	23.6739	24.3539	25.4246	24.9795	24.9795	24.6156	25.7852	23.873	23.7375	25.2449	25.2449
Q92643	PIGK	24.2315	24.471	24.2593	25.065	24.0085	25.2064	23.9775	23.6228	23.7188	24.6498	24.5184	24.0517	23.7493	24.5193	25.4343	25.4343	25.3411	24.5484	24.3697	25.3345	25.3986	25.2124	24.5449	24.3516	23.8091	24.242	23.8609	23.7113	23.6332	23.9314	24.2366	25.6484	25.9088	24.9694	26.3817	25.2484
B7ZAP5	FOXA1	21.8794	21.6299	22.4706	22.3387	21.9316	22.7599	22.7496	23.0496	22.4278	22.7384	21.6467	22.5703	25.536	26.0348	26.7549	28.0565	25.6619	26.9816	22.4026	22.4024	21.6879	21.1107	23.0412	22.1963	25.1934	25.1917	24.5886	25.85	26.3485	25.1471	25.9176	25.3838	25.2354	25.6612	26.1275	25.249
Q16787	LAMA3	22.6045	21.5508	23.1089	22.3872	22.1662	22.218	22.3622	22.2809	25.6816	25.6816	24.2734	24.2734	22.345	22.3758	21.7698	22.7536	26.0047	26.0047	28.0276	28.8007	26.6137	26.9843	26.6995	25.9799	21.8894	21.5074	21.7379	21.9989	23.554	23.4197	24.4009	24.4009	22.1595	22.919	25.249	25.249
O14936	CASK	27.2752	24.7542	25.3235	26.1783	26.3854	26.3355	26.7665	25.9944	25.313	25.6839	26.0022	25.5625	25.2528	25.2528	25.3549	25.3549	25.7275	26.2002	25.4762	25.5536	24.3517	25.3079	25.1452	25.1452	25.6809	25.6809	24.9316	24.471	25.4855	25.8283	23.6425	23.6425	26.022	26.022	25.1055	25.2498
Q8WTW3	COG1	26.1838	24.3214	24.3314	26.5196	24.3725	25.7322	24.3998	24.3998	24.6805	24.6003	24.592	24.4225	25.3936	26.4585	26.3847	26.3662	25.8473	24.8118	24.0712	24.3746	24.3412	26.244	25.0353	24.7164	24.5509	25.7241	25.76	25.1211	27.5415	26.296	26.7506	25.4449	24.9486	24.9864	26.9396	25.2555
Q9UBI6	GNG12	24.342	27.293	27.1688	24.8619	27.228	24.8726	27.881	27.5341	27.5639	27.1426	27.2216	27.3179	21.5878	22.4756	21.9872	21.7636	22.058	22.4471	27.9828	27.3057	26.9846	24.4713	25.9493	26.7886	25.5529	25.5529	25.5068	24.6935	24.8643	24.8643	25.4898	24.7906	25.5828	26.0789	23.9454	25.2559
P46736	BRCC3	25.6378	25.3106	24.1859	25.2652	25.1968	25.1968	25.5672	25.5672	25.2062	25.6902	24.9629	24.8368	25.7892	25.367	22.3911	21.7326	25.9611	25.0855	25.9231	25.6712	25.824	25.8931	25.8198	25.8198	25.6111	25.7426	26.8593	25.2434	26.3616	25.5943	25.3583	25.3583	26.0877	25.6972	25.2562	25.2562
Q9HAU4	SMURF2	26.0355	26.0355	25.4993	25.4993	25.6671	25.6671	22.5532	20.5751	23.2983	21.8895	21.0786	22.2481	22.0854	22.0268	22.0477	22.3696	22.6809	22.6411	21.3776	21.8799	22.5206	22.5169	23.0021	22.9586	21.4033	21.6644	22.9752	22.4743	21.5636	23.0306	22.6782	22.8309	21.6166	21.7338	25.2572	25.2572
Q8NFH4	NUP37	25.3766	25.995	25.552	25.7144	25.2626	25.652	24.8428	25.9194	25.5095	25.1253	25.1149	25.3621	25.4214	25.5333	25.5514	25.5514	24.4983	25.2259	26.0704	24.8196	25.5262	26.0563	25.8477	25.4654	25.3206	24.9506	25.3629	24.9144	25.7656	25.322	25.9551	24.9469	25.1195	25.4128	26.1007	25.2575
Q6P9B9	INTS5	25.9284	25.9284	21.5524	21.4766	24.9188	24.9188	25.5	25.5	25.4217	25.7431	26.2572	26.2572	25.847	25.847	22.8196	22.5958	26.8976	26.8976	24.6259	24.6259	24.2785	24.2785	22.7858	22.2072	25.0315	25.0315	25.6572	26.0324	25.327	25.327	26.0774	26.0774	26.4044	23.1127	25.2576	25.2576
Q6NUQ1	RINT1	25.4909	23.3366	23.9585	23.3239	24.5029	24.9235	24.0433	24.0433	23.4052	24.0872	22.6141	22.6141	24.8208	24.5812	23.9219	23.9219	26.1154	24.3314	23.8973	23.8973	24.0533	24.3675	23.802	23.802	23.0675	24.0428	24.3288	25.5027	24.19	24.5631	25.6189	26.4372	25.0718	24.1127	25.276	25.2577
Q8WUK0	PTPMT1	24.9547	23.8431	23.9306	25.8313	23.423	24.946	25.1683	24.7291	24.4998	24.8562	24.9208	24.9704	23.3392	23.3149	25.8295	25.2258	24.1476	23.87	24.1856	24.2182	23.7048	25.7276	24.8737	23.5465	25.082	24.4278	25.3044	24.394	26.401	24.5269	27.9315	25.6657	25.9679	25.9363	27.3627	25.2592
Q9GZQ3	COMMD5	25.7025	25.0234	25.0735	25.9581	25.065	25.5906	22.1087	21.8406	24.7819	24.7494	23.446	22.3121	25.023	25.3355	25.9338	26.4937	25.3533	25.6107	24.4492	24.7915	24.8395	26.0277	25.2036	25.2036	24.8767	25.1596	25.3339	24.5842	26.0018	25.0354	26.0862	25.4452	25.1019	24.957	26.2107	25.2593
Q8IYN9	PTK2	25.5207	25.484	24.8867	25.1278	25.1846	26.2988	24.0563	24.0563	24.0008	24.0008	24.1509	24.1178	25.1768	26.1215	21.9748	21.3483	26.5597	26.3065	25.1139	26.452	25.9153	26.2381	25.7659	26.232	24.7359	24.7359	24.2711	24.8838	24.9102	25.0474	25.4374	25.8867	25.6251	24.4584	25.3856	25.2638
O43709	WBSCR22	24.1816	24.1816	22.0255	21.7732	24.3916	24.3916	24.1789	25.1176	24.8586	25.1733	24.7212	24.4459	24.4211	24.6138	22.0008	20.6896	24.9848	25.4446	24.613	24.613	24.0107	24.0107	23.5822	23.5822	24.2485	23.8347	25.6425	24.8913	25.5997	25.5997	25.2934	24.5756	24.3395	24.2739	25.2652	25.2652
O15231	ZNF185	26.8411	25.5645	25.4466	25.159	26.4682	27.4931	28.8848	27.1636	27.3372	29.064	28.3717	26.897	24.199	24.3512	24.577	24.0418	24.8703	23.7655	24.9158	24.9158	23.4741	23.4741	23.6798	23.6798	23.6694	25.268	23.5272	26.7793	24.1522	26.5936	24.8664	24.8664	25.5914	24.031	24.1661	25.2686
Q8N9N7	LRRC57	24.5265	25.0607	25.0054	25.0054	24.0913	24.0913	25.4947	26.2244	25.046	24.9297	25.4242	25.4242	26.3737	25.54	26.0157	26.4816	26.0917	26.6703	25.8281	25.0816	25.0234	25.4111	26.6722	25.0835	24.4707	23.9056	23.9775	23.4611	24.352	24.352	27.3118	25.4447	25.6467	25.5359	25.2702	25.2702
O95453	PARN	23.4057	23.4057	24.2193	24.2193	24.3119	24.3119	24.2472	24.8385	23.9977	23.9344	23.2115	23.9298	24.5443	24.8733	24.4944	24.4944	24.6515	24.9359	25.4826	25.7042	25.5088	24.2163	25.621	25.621	23.8381	24.2426	25.0207	25.073	24.8752	25.7251	25.7481	24.7054	25.0983	24.6702	25.2711	25.2711
Q92600	RQCD1	26.7871	25.1794	25.2614	26.3496	24.3286	26.4421	25.5128	25.2104	25.2006	25.5757	25.2127	25.2656	25.5168	25.9933	27.3821	26.9674	25.7863	26.0342	25.0563	25.6723	25.3288	27.9333	27.0824	25.6482	25.0451	25.5417	25.5836	26.1026	27.7696	26.0338	27.0329	25.5847	25.9482	24.9406	27.3545	25.2715
Q96L92	SNX27	25.2521	24.4455	24.1993	24.1993	24.4283	24.4283	24.6416	24.5693	25.1526	24.5554	24.2389	24.2389	26.2766	26.3239	25.6236	25.6236	25.6869	25.8468	24.6878	24.5527	25.5808	23.7025	24.9324	24.9324	26.4549	26.0458	26.1883	26.2471	25.253	26.5526	24.8862	25.629	26.4745	26.0453	25.3763	25.2721
O95197	RTN3	22.0473	21.1334	21.3118	21.9633	25.26	25.26	25.7851	25.7851	25.9496	25.6845	25.4999	25.4999	24.5295	24.5295	22.2372	22.1522	25.2056	25.2056	20.8875	21.1196	25.2822	25.2822	23.2881	22.3709	24.5494	24.9271	21.1877	22.4394	22.5711	22.6559	22.0579	22.0315	25.8596	25.8596	25.2752	25.2752
Q7Z7F7	MRPL55	25.6274	24.9972	23.5805	23.5805	25.0831	24.8699	24.6621	24.4233	23.7686	24.6763	23.4743	24.0774	24.4144	24.6062	24.9854	25.8516	25.0866	24.8317	24.9432	24.9432	24.6082	24.4638	24.1363	24.338	24.5265	23.6311	25.512	25.512	26.0069	25.1088	25.4857	24.9308	25.3383	25.481	26.3797	25.2753
O94925	GLS	27.6118	27.8176	28.2326	27.5756	27.5094	27.7693	27.4927	27.6039	27.2503	27.062	27.9599	27.681	25.6938	25.7395	25.6773	25.6773	25.3457	26.1516	28.8599	28.9426	29.0972	29.3567	28.9316	29.4392	26.4273	25.8127	26.6491	25.9987	26.4613	26.3377	24.8287	25.61	25.1572	25.2817	25.8633	25.2784
Q12768	KIAA0196	19.4209	19.7297	23.0467	23.1051	24.4355	24.9072	20.9587	22.5882	21.6806	21.6256	21.5935	22.59	25.3935	25.3935	23.0688	21.7966	25.7665	25.7665	25.0737	25.0737	25.4336	25.4336	24.627	24.627	23.7658	24.9675	24.7126	25.1927	25.2752	25.2752	25.5291	25.5291	25.1623	25.1623	25.279	25.279
B4DJV5	PWP1	24.572	24.4889	24.6188	24.6188	24.6502	24.6502	24.3376	24.3376	24.9514	24.7744	24.593	24.593	24.4914	24.3499	21.8294	21.0039	25.6832	24.3002	24.9119	25.1539	25.2153	25.0905	25.2593	25.2593	24.4859	24.4156	25.1013	25.8724	24.8903	24.7157	25.7656	25.1905	24.7499	24.6919	25.28	25.28
O75208	COQ9	25.5505	24.4743	23.7899	25.5602	23.4721	25.7202	26.0491	26.7964	26.0317	26.1363	25.7689	25.7345	26.4148	25.7783	28.522	28.746	25.8283	26.4704	24.9591	24.549	24.6705	26.7301	26.053	24.1165	24.908	23.9114	25.1404	24.6959	27.0922	24.9702	27.9441	25.2843	25.5849	25.478	27.6787	25.2802
P48506	GCLC	26.1596	25.3691	24.5031	26.271	25.1349	25.3465	27.1721	26.196	26.8067	26.5276	26.9102	26.4784	26.9106	26.7378	27.2203	27.2203	27.1862	26.7471	25.4934	26.4512	25.7386	26.0207	26.2578	26.3699	26.0289	26.3634	26.3016	25.3331	26.0147	26.0147	26.0725	25.5114	25.5846	25.4307	25.8667	25.282
Q13049	TRIM32	26.4572	24.7422	24.0661	25.9215	24.7936	26.1587	24.0586	23.4561	23.3393	23.8543	24.7244	24.7244	23.197	23.6186	25.2066	24.6737	24.1614	23.9121	24.2049	24.8108	24.7284	26.9228	25.7471	24.2562	23.3028	23.0168	23.4453	23.4453	25.9026	24.3184	25.2545	24.1761	25.2337	23.9393	25.8681	25.2829
Q14118	DAG1	24.0217	24.0217	24.211	24.211	23.7219	23.7219	22.5375	24.1073	24.3595	24.5666	24.1062	24.1062	25.1702	24.4082	21.2763	21.0705	24.6855	24.6855	21.2902	22.5006	24.5243	24.5243	23.8774	23.8774	24.3019	24.4939	24.2713	23.7841	24.5418	24.5418	26.0355	26.1681	25.4653	24.746	25.2848	25.2848
O95295	SNAPIN	25.4353	25.4015	25.1031	25.1031	24.9326	25.4933	24.5263	26.199	25.2183	24.9585	24.8636	24.9207	25.8065	25.3365	26.4763	26.4763	25.0338	25.8134	24.7653	23.9215	23.7035	24.5142	23.6862	23.6862	25.385	24.4688	25.5529	25.2481	24.7991	24.7991	26.0601	24.8613	25.8995	25.8749	25.2858	25.2858
Q15024	EXOSC7	24.6372	26.7041	26.2453	24.781	25.713	24.4471	24.7555	25.0044	24.8244	24.9132	25.0432	25.3122	24.7182	25.3519	24.1538	24.2682	25.0234	24.3284	25.076	25.3312	24.5512	24.5512	23.8647	24.898	25.2073	25.2858	25.2443	25.3896	24.7652	25.1401	25.4492	24.9554	25.4002	25.0314	23.9582	25.2903
Q9NYK5	MRPL39	24.7659	25.8001	24.791	25.0289	25.9612	25.9612	25.1619	25.4678	25.8555	25.5798	24.914	24.7419	24.3986	24.3986	26.8271	26.8271	24.8911	24.7168	25.7434	25.3961	25.2586	26.0939	24.9012	24.9012	24.9059	24.4113	25.4301	25.7555	25.9722	25.2655	25.9557	25.0825	25.4326	25.519	25.2936	25.2936
Q9UBV8	PEF1	24.8671	24.8671	22.7803	21.9053	24.6869	25.4397	25.9042	25.9042	25.3159	24.9245	25.2622	25.3895	26.6767	25.6327	20.9732	22.9804	26.3169	25.2704	25.4091	26.5148	25.6984	26.3053	26.0228	26.0228	25.1199	25.5023	24.5274	24.83	25.1981	25.1981	26.171	25.5578	25.732	25.3228	25.2964	25.2964
Q12933	TRAF2	25.0863	24.7298	24.6402	25.1234	24.9901	25.2677	24.5612	24.3492	23.7444	24.6293	25.3351	23.9123	25.5791	25.8048	26.0044	26.3975	25.735	26.2569	23.7016	24.154	23.6684	23.4396	23.6398	23.6398	24.3913	24.314	24.7632	24.3402	25.2019	25.1687	24.5378	24.9944	25.2308	24.9787	25.7937	25.2972
P25815	S100P	23.0086	21.7968	24.8751	24.8751	22.9386	21.6571	27.7455	28.9586	28.0383	27.3573	28.4132	28.489	24.7522	25.0121	25.8692	26.4379	24.8901	24.361	25.6324	26.0245	25.0483	26.1184	27.6958	26.1864	30.2458	30.2666	30.3099	29.829	30.7764	30.1234	26.9707	25.9326	26.0876	27.0033	26.2561	25.298
Q96EE3	SEH1L	28.1152	25.3536	25.3631	27.1163	25.8979	27.4297	25.8242	25.5008	25.4778	26.0373	26.1501	25.2116	25.173	25.4339	26.666	26.666	25.5888	25.6913	24.81	26.2602	25.823	27.7403	24.7974	25.743	25.1658	25.4216	25.2559	24.721	24.8144	24.2956	25.5803	25.4947	25.6381	24.8588	26.6834	25.3002
Q9BSJ2	TUBGCP2	26.5315	24.8144	24.6851	26.6457	25.4889	26.4071	25.6995	24.5641	24.9208	25.0188	24.5047	24.2173	24.7503	25.4558	26.9435	25.6292	26.2331	24.3907	24.1928	25.7733	24.3693	25.9505	25.3005	25.3005	23.5499	24.724	24.7821	25.04	25.9706	25.6658	24.6753	25.4848	24.9615	24.7424	26.7137	25.3013
P50851	LRBA	21.3401	21.5716	24.5462	24.5462	23.8244	23.5241	24.9566	24.5852	24.2722	24.1176	23.9323	23.9323	25.5837	25.849	27.1474	27.1474	26.7539	25.5679	24.0768	23.7695	23.7671	24.2192	21.9486	21.8925	23.9576	23.9576	24.0995	25.9442	25.3949	24.4698	25.6812	25.6812	25.0515	24.5138	25.3041	25.3041
Q9NQX4	MYO5C	23.4689	22.5023	21.1389	22.4184	22.6935	22.4105	21.35	22.544	21.23	23.1062	22.7138	22.3409	24.1382	24.1382	25.3173	25.3173	24.5429	24.088	25.2129	25.2129	25.0266	24.6154	22.4312	21.0288	25.1232	24.7755	26.3462	26.5392	26.5727	24.7352	24.6907	24.6907	24.1106	24.972	25.4788	25.3055
Q9BQ67	GRWD1	24.5596	26.2536	26.2823	24.7992	26.7166	24.7428	26.1737	24.6766	25.8648	26.0311	25.993	24.8865	24.1401	25.7214	24.5052	25.1151	26.6132	25.0161	25.5013	26.4164	26.2412	25.7369	26.0425	26.0425	25.6513	25.9186	26.3816	26.174	24.7161	26.4804	25.5972	25.5015	25.7418	25.1376	25.3062	25.3062
Q8IVP5	FUNDC1	21.4972	22.4387	21.0393	22.7254	23.4209	23.4209	24.8838	24.8838	25.0895	24.4133	24.7779	24.0137	24.7426	24.9588	22.1908	22.0458	24.9841	25.649	24.2931	24.1367	23.9562	23.9562	24.0031	24.0031	25.6362	25.6362	25.22	24.0828	25.5947	25.5947	26.7559	24.8114	25.3003	25.9891	25.3112	25.3112
Q5VV41	ARHGEF16	22.0615	21.349	21.9645	23.3858	21.9922	21.3341	26.4716	26.4716	24.836	26.0317	25.9858	25.4402	25.7158	25.7673	24.391	24.391	26.5155	25.843	25.5767	25.5767	25.6749	24.8403	25.4488	25.4488	26.6931	25.2549	25.031	25.9947	26.5881	26.5881	24.5582	24.8673	25.002	25.5634	25.3117	25.3117
O14776	TCERG1	25.0872	25.0872	25.0566	25.0942	25.2642	25.3487	24.0195	25.051	25.1787	24.3544	24.7137	25.6132	26.3078	26.3293	26.2207	25.4699	26.0329	26.9621	24.886	24.4384	24.9011	24.9011	25.85	25.5554	26.1419	25.8896	25.1926	24.7587	25.8447	24.5974	25.1483	25.5815	24.8893	24.9106	25.3124	25.3124
Q96FX7	TRMT61A	25.2415	26.4792	26.2926	25.6237	26.0359	25.4898	25.8638	26.3631	25.9384	26.2144	26.1927	25.9603	25.0147	25.478	24.4988	25.168	25.5919	25.0222	25.7932	25.7973	26.03	26.1219	26.6587	25.7668	24.758	24.4315	25.087	24.8225	25.9536	24.6868	26.7754	25.0735	24.7176	25.0351	25.3129	25.3129
Q8N5K1	CISD2	27.8458	25.5579	25.6355	26.5276	25.4701	26.9164	26.3726	26.0465	26.0761	26.5239	26.515	26.0538	25.6935	26.1535	26.5428	27.1424	25.5481	25.7917	25.262	26.3481	25.4433	27.3906	26.4968	26.5487	26.7657	26.5141	26.3965	26.5313	28.1655	26.4763	25.1384	25.6422	25.766	25.0164	26.8676	25.3148
P55081	MFAP1	25.0406	25.0406	24.8736	24.8736	25.159	25.159	25.91	26.0754	26.1961	25.3806	25.5587	26.2434	26.0877	26.0301	23.4917	22.6564	25.3067	26.3671	26.2472	25.6181	25.5927	24.6138	25.3868	25.3868	25.9684	25.214	25.1301	25.267	25.5364	25.5364	24.3719	25.3009	25.3827	25.9574	25.315	25.315
Q8IY81	FTSJ3	25.617	26.6278	24.9711	27.0269	26.2119	26.6557	24.4951	24.3305	25.475	24.2335	25.9121	25.142	24.2022	25.9061	25.7255	26.1398	25.2029	25.6241	24.9054	24.2335	25.6239	27.5902	25.635	23.684	27.0235	27.4858	26.9821	27.6148	27.029	25.9418	24.4464	25.4077	24.4875	25.5895	25.4695	25.316
Q9Y5X2	SNX8	23.6274	23.9908	24.1265	23.5234	25.069	23.7415	23.9281	23.7658	23.5972	24.0725	23.7869	23.2245	23.1054	21.757	22.0836	21.1329	23.7897	23.4561	22.5411	24.4775	23.4383	23.4383	24.363	24.363	23.8231	23.2462	24.4729	24.4569	23.8267	23.8267	25.3382	25.3382	24.1774	25.1431	27.0792	25.3164
Q08722	CD47	22.3446	22.7163	23.84	23.84	24.9955	24.9955	22.0774	21.3281	21.6565	21.7399	24.3595	24.3595	25.0942	25.0942	21.4564	22.8399	25.2315	26.3775	23.1077	21.6836	20.6173	21.4749	20.5764	22.5626	22.8614	22.3469	21.6503	22.9585	24.7527	24.7527	22.8266	21.1982	24.8803	24.8803	25.3168	25.3168
P49590	HARS2	23.703	23.703	21.7739	21.166	20.3851	22.5822	24.7437	25.5612	25.1848	24.6772	25.2027	25.8108	26.996	25.9521	22.7503	22.4825	26.087	26.3294	24.7838	24.0857	24.8094	24.8094	23.8708	23.8708	24.953	24.4005	25.5088	25.5088	24.3077	24.3077	24.2549	25.6715	26.6457	27.1322	25.3179	25.3179
P82664	MRPS10	25.2985	24.5959	24.6496	23.479	25.6559	25.6559	24.3076	25.1235	25.3271	24.8482	24.6356	24.6356	25.516	24.8995	26.3738	25.6971	25.2223	25.8412	25.7795	25.0853	23.9439	25.4231	24.1588	24.6478	24.5547	24.5547	25.8912	24.4913	25.0052	26.2039	25.7484	24.5531	24.8381	26.3057	25.6995	25.3181
Q13277	STX3	25.4806	25.0044	24.824	25.761	24.3647	25.146	24.5392	25.3364	24.0634	23.4844	23.8185	25.3854	24.2006	23.3044	23.8958	23.8958	23.6365	24.679	24.6483	24.6246	23.8654	24.2003	24.331	24.331	24.9516	25.0136	24.9209	25.0178	25.7051	24.7985	25.9872	24.7977	25.5261	25.6406	27.1684	25.3198
Q13509	TUBB3	29.6378	29.2052	28.8646	29.3493	28.5244	29.6046	28.4552	28.6584	27.9822	28.0353	27.9503	27.4743	28.083	28.214	28.5205	29.3107	28.2785	27.7939	30.0687	30.0328	29.955	30.8625	30.4197	29.9238	30.3992	30.2212	30.3893	30.1556	30.7832	30.0054	27.6982	26.1788	25.9383	26.2908	29.0545	25.3205
Q6IBS0	TWF2	28.2728	28.4243	28.2058	28.5554	27.6897	28.6162	26.7823	27.7751	27.2357	26.5107	27.147	28.1802	27.2482	26.8361	27.3577	27.1425	25.6634	27.3521	26.8523	26.1704	26.4315	27.1747	26.9173	26.4746	26.2172	25.8446	25.2666	25.6528	26.2177	26.3387	26.7144	24.4565	24.794	25.6748	27.0841	25.3207
Q9HD45	TM9SF3	24.0193	24.5116	24.2382	24.2382	25.8254	24.2731	23.6395	23.3577	23.6132	23.5568	24.1064	24.5185	24.5958	23.7803	26.2069	25.3369	24.0106	24.3107	24.4055	23.7636	24.2736	24.2736	24.913	24.1569	25.795	25.8817	24.6835	23.9679	23.6499	24.3581	24.0267	24.9907	25.6054	26.395	25.3213	25.3213
Q9BW91	NUDT9	23.7471	23.7471	23.5924	25.1807	24.3395	24.3395	24.5244	24.5244	24.1208	24.6973	24.0669	24.0669	24.5407	24.8994	25.2569	25.2569	25.6897	25.799	24.2878	24.2878	24.3228	24.3228	24.1355	24.1355	24.0149	24.9419	24.3471	25.5788	25.2324	25.2324	25.5596	25.5596	24.858	25.1343	25.3214	25.3214
F5H702	MRPL48	24.9335	24.9451	25.369	24.3545	25.4595	25.4595	25.4179	25.3524	25.2481	24.9946	25.3627	24.6296	26.2485	25.7303	25.3874	25.3874	25.4325	24.7183	25.7257	25.1829	25.0764	25.3286	24.0855	24.0855	24.5164	24.3778	26.0914	24.5649	25.6735	25.6735	24.9374	24.9374	25.7649	26.4281	25.3231	25.3231
Q8WVY7	UBLCP1	27.0539	26.4641	26.0772	26.6806	26.5802	26.6317	26.2272	27.1006	26.4872	26.2017	25.5681	25.7251	25.4351	25.1699	27.7172	27.1375	25.702	25.52	26.9593	26.9522	26.1757	27.3984	26.3716	26.3471	25.0526	24.3115	25.2807	24.9138	25.2147	24.9692	25.6405	25.4752	25.6766	25.8882	25.6551	25.3235
Q8NFH3	NUP43	26.2658	26.1629	26.0319	26.5389	26.8126	25.6909	25.3764	25.6751	25.6794	25.6794	25.696	25.8658	26.2541	24.8041	26.291	25.9647	25.8747	25.4622	26.0679	26.2403	26.149	26.7943	27.0272	26.9647	25.1008	25.3458	25.4113	25.4113	26.0434	25.7901	25.8117	25.6571	24.9893	24.0468	25.5907	25.3248
Q86VS8	HOOK3	25.7089	25.7089	25.5913	25.5913	25.8134	25.8134	25.1137	25.4901	24.6599	24.8905	24.1503	24.6376	24.3452	26.0895	25.5223	25.5223	26.1362	25.852	24.6674	24.4271	24.5613	24.5613	24.2252	24.2252	25.2267	24.7305	25.1814	25.2918	24.8035	24.8035	25.8132	25.7364	25.1001	24.9228	25.328	25.328
P19388	POLR2E	24.8229	25.9166	25.7441	24.5272	25.8654	24.9041	25.8734	26.1988	26.3745	25.5724	25.118	26.2158	26.5306	25.9903	21.9114	22.5236	25.3461	26.1679	26.8235	26.7182	25.8826	24.574	25.2289	25.6793	26.0658	25.7504	26.0553	26.2345	25.0103	25.7182	25.0404	25.0404	25.6334	25.6634	25.329	25.329
O75382	TRIM3	21.9691	22.5993	24.0012	24.0012	23.1189	24.9573	22.5118	22.619	24.0207	24.0207	21.5566	22.1901	25.1554	26.7562	25.6325	25.6325	25.2997	26.145	23.8122	23.8122	23.1633	25.0159	23.2753	23.2753	23.5178	23.9097	23.1537	23.3675	24.0089	24.0089	24.7839	25.9637	25.367	24.8499	25.6099	25.3291
Q96C19	EFHD2	27.9846	28.3146	28.58	28.1503	28.6983	28.2305	26.8348	27.399	26.9811	26.5842	26.2857	27.51	27.2234	25.5104	25.5762	25.9796	25.9622	26.6691	28.7831	27.6151	28.1784	26.7599	27.2808	27.8252	26.9322	26.8022	26.5336	26.4685	25.6931	26.8014	24.6557	25.4855	26.0781	26.067	25.3804	25.3295
Q8IVT2	MISP	24.5187	22.5523	23.0917	23.0917	24.0001	23.273	21.8798	21.9724	22.2506	22.2612	23.9047	23.9047	26.0816	26.5444	25.8946	25.7508	27.4943	26.5175	25.6758	27.5893	27.0767	27.3245	25.1772	26.5556	25.0546	26.3809	26.3875	26.179	25.3472	25.7369	23.1884	24.9298	25.3338	24.9335	25.3307	25.3307
Q7Z2Z2	EFL1	23.5561	24.3948	24.0602	23.465	24.1729	24.1729	25.198	25.198	24.0077	24.7396	24.9083	23.6193	24.756	24.4984	21.6849	22.577	25.8487	24.3284	24.4783	25.8507	25.1365	24.3955	24.7854	24.7854	24.223	25.4929	25.0251	25.3422	24.572	26.1315	25.2982	26.2817	25.6428	24.4877	25.3322	25.3322
O60220	TIMM8A	27.3157	27.7186	27.5835	28.1815	26.8984	28.2466	26.9719	27.9366	26.9295	26.9278	27.1653	26.9688	26.3062	26.8064	27.833	27.833	25.7812	26.996	24.8419	24.8419	25.1861	25.1861	25.789	24.7326	26.0982	25.5971	27.138	26.431	27.8029	27.1784	26.9189	26.9189	25.5938	25.1761	27.4012	25.3344
Q86X83	COMMD2	25.8996	25.2839	24.7585	24.5292	24.8417	24.8417	24.8534	23.6059	24.861	24.5342	24.1326	25.6726	25.7292	25.9359	24.8298	24.8298	24.7424	24.8852	25.0439	25.1526	24.8079	24.8079	24.2767	24.2767	25.4817	24.6011	25.4594	24.3109	24.8117	25.2973	25.9993	25.1209	25.3315	26.0464	25.3362	25.3362
Q10570	CPSF1	26.4471	25.3175	25.328	26.5207	24.7664	25.8266	25.5222	25.1025	25.1821	25.5533	25.6272	25.1706	24.8484	25.93	26.1942	26.3269	25.712	25.2135	25.0451	25.6212	25.2052	26.8011	24.9661	25.3254	25.4226	25.0684	25.737	25.9448	26.7024	25.8177	26.5902	25.1794	25.301	24.852	26.1048	25.3365
H7BYD0	NDUFA5	24.5659	26.1946	25.8204	24.2362	26.1276	24.4352	26.7997	27.0231	26.5939	26.2702	26.3184	26.4369	25.9005	25.9706	24.5766	24.5766	25.9211	25.6724	26.2985	26.1678	25.9558	25.9558	25.8673	25.8673	26.4721	25.924	26.6784	26.8485	24.8634	26.5107	24.4987	25.8435	25.965	26.0833	24.7171	25.3389
Q9BQ69	MACROD1	23.873	23.873	22.1382	21.8297	24.2084	24.2084	26.3027	26.1237	25.416	25.416	26.5932	26.7457	23.3169	22.0394	22.0518	21.4182	23.7138	23.7685	24.2474	24.2474	22.148	22.3629	24.1191	22.6623	26.8278	26.0179	25.2269	24.6899	26.1693	26.105	25.8291	25.1291	25.9232	26.4348	25.2555	25.3431
Q9H0L4	CSTF2T	25.0129	23.636	24.3706	24.3706	24.498	24.498	23.1184	22.6524	21.8637	21.9051	22.8383	23.1324	22.9563	22.1417	22.9369	23.2714	22.9783	22.0999	24.2381	24.2381	24.0733	24.9099	23.8753	23.8753	23.6194	24.3238	24.1062	24.1	24.3433	23.8937	24.3439	24.3439	21.4102	21.8726	24.0726	25.3448
Q96QD9	FYTTD1	25.0289	25.0289	21.8468	22.0045	23.0076	20.9873	23.7404	24.9245	24.7728	24.7728	23.9129	23.9129	23.8382	23.66	24.5664	24.5664	24.2007	24.3554	23.7879	23.7879	23.6058	23.731	22.1121	20.2892	23.7618	23.69	24.2964	24.9325	24.7136	25.0375	25.7088	25.7088	26.0727	26.0644	24.8739	25.3452
Q13442	PDAP1	26.1254	26.1254	26.115	25.2806	25.9232	24.5798	24.7912	25.8369	26.1534	24.5029	24.6572	25.7596	26.7705	25.5576	25.6911	26.2176	25.472	26.5432	24.0326	23.3222	25.3984	24.1731	24.0115	24.0115	27.7115	26.4204	26.1452	26.097	25.909	26.1636	24.7846	24.7846	25.38	26.216	26.0371	25.3456
Q96S44	TP53RK	26.8309	26.3972	26.7277	26.8209	26.4788	26.1648	26.3061	25.4897	25.7499	25.5992	26.4059	26.431	25.8784	24.7851	26.7648	25.237	25.656	24.7027	25.7707	25.0842	25.5578	25.5578	25.4936	25.7107	25.7947	25.4462	25.7508	25.7508	25.5131	25.6239	26.0425	24.968	24.9495	26.1585	26.597	25.3489
P01009	SERPINA1	23.1438	22.9704	21.8296	22.3873	22.4939	22.3814	21.3246	22.0606	20.8961	21.3558	21.7195	21.9968	23.2916	22.3318	22.7363	22.4566	21.6523	22.5296	22.2664	22.6072	21.0846	22.4258	21.7996	23.2478	22.3466	21.7911	22.4939	22.6721	22.5928	23.782	24.7566	24.7566	25.2967	25.2988	26.4205	25.3508
Q9NZJ7	MTCH1	26.814	24.6708	24.6675	26.5168	25.61	26.7464	26.511	26.511	25.5025	25.7505	26.0059	23.3693	26.2362	26.9995	26.3349	27.1406	26.5573	25.4477	24.009	24.009	24.5292	24.5292	23.2174	23.2174	24.5046	25.0046	26.0892	25.4342	25.259	25.259	26.0206	26.0206	25.8682	25.1398	25.3515	25.3532
O75884	RBBP9	27.3531	25.6318	25.9785	26.1247	25.6576	26.0739	26.5097	26.0777	25.7924	25.9436	26.0737	25.9075	26.0865	25.8912	27.4285	26.6962	26.996	27.0711	27.313	26.0685	26.8634	28.115	27.2244	25.6521	24.897	24.9836	24.7291	23.6951	26.935	24.1085	25.1778	25.9425	26.8604	26.3415	26.7949	25.3543
Q9BRJ2	MRPL45	25.5908	25.3955	25.266	25.266	25.8185	25.8185	25.009	25.4536	25.3364	24.9847	24.9517	25.0596	25.5354	25.5185	26.4916	26.2996	25.4185	25.3525	25.1719	25.6568	25.1102	25.813	22.7168	21.176	24.5997	24.5997	25.4718	25.4718	25.8832	25.8832	25.226	25.5545	25.5067	25.5067	26.1733	25.3563
O15551	CLDN3	21.7126	21.6814	22.2728	22.3279	22.803	21.6167	23.8051	23.8051	23.6131	24.4117	23.1981	23.286	23.5863	23.5863	22.5286	23.3883	23.5941	23.9422	23.6828	24.3713	24.2786	24.2786	25.3338	25.3338	25.8931	25.2542	24.1899	26.0895	24.5494	24.5494	24.9834	26.2713	26.1348	25.7606	25.3571	25.3571
Q92673	SORL1	22.0071	21.8983	22.5558	21.9912	22.8018	21.9892	24.0737	24.0737	23.9087	23.9087	22.4325	21.9055	24.3693	24.3693	23.2461	23.4338	23.4172	22.4967	22.8948	21.964	23.5316	22.1868	20.5693	22.9905	21.1065	22.8562	22.1061	23.2925	22.8161	22.0523	25.5632	25.5326	25.4629	24.112	27.7398	25.3602
F5H1L4	TXNRD2	20.8013	22.4248	22.0408	22.5126	20.7594	22.8915	24.8672	24.9511	23.9334	23.7653	23.6501	23.5223	24.6615	24.559	21.6131	21.6638	24.5165	24.2248	22.1045	22.1077	23.6009	23.6009	23.6171	23.6171	24.5982	24.5982	22.7103	21.5329	24.4642	24.4642	24.4731	24.443	24.9985	24.9693	25.3609	25.3609
P14635	CCNB1	25.8775	24.039	24.4122	26.794	26.0559	26.2198	24.9302	23.5964	25.0551	25.1706	27.1672	26.2861	23.9418	24.5129	21.424	24.4151	24.8724	24.2859	24.8553	26.5564	25.6374	26.6237	26.2286	27.1512	25.4968	26.3421	24.9891	25.876	23.7121	23.8626	25.6802	24.8059	24.132	23.2415	26.0685	25.363
P42566	EPS15	25.5461	25.2581	25.2189	27.7123	25.1287	27.026	26.2878	27.7228	26.3226	26.025	26.1803	27.1035	24.9933	25.3458	27.5664	27.8189	25.0496	25.6996	25.5162	25.3655	24.7643	25.0333	27.0072	25.2592	25.3551	24.908	25.2764	25.5548	26.1755	24.534	25.8154	24.5513	24.9899	24.7494	27.3252	25.3631
Q9BVJ7	DUSP23	26.3887	24.9613	24.7919	25.4912	26.5709	26.8813	27.1351	26.34	26.562	26.9285	27.1298	26.2054	25.5176	24.8611	26.1479	25.6529	26.3135	25.5519	24.4623	24.4623	23.6154	24.9024	24.8633	24.8633	25.7877	25.9996	26.0869	25.5135	25.633	25.8533	24.2493	24.8717	26.1468	25.1757	26.2727	25.3692
Q12846	STX4	23.9939	23.9939	24.2302	24.4807	24.8682	24.8682	23.9181	23.9181	24.5582	24.5582	25.1246	25.1246	25.4326	24.9693	21.3484	21.6212	25.1361	25.1361	25.6156	25.2792	26.2256	23.492	25.3057	25.3057	25.6685	25.3254	25.1405	25.674	25.1513	25.1513	23.4094	25.1575	25.2354	25.1746	25.3711	25.3711
Q9NQX3	GPHN	22.2715	21.0925	22.5941	23.2561	23.7042	23.7042	21.9459	21.1098	21.818	21.9597	21.6093	23.3329	24.1566	24.1566	21.5284	21.6464	24.1185	23.9701	24.1998	24.1998	20.3457	23.5402	24.8942	24.8942	23.8011	25.352	23.9897	24.3778	24.5461	24.5461	24.443	25.4999	25.829	24.7252	24.988	25.3719
Q9NY93	DDX56	25.1258	25.2392	24.0386	24.4953	25.5831	24.4606	26.227	24.3665	25.8527	26.1397	24.9538	24.229	24.1163	25.7301	25.3195	25.3195	26.5889	25.7075	23.3818	25.7497	25.8406	24.4638	24.9736	24.9736	24.3344	24.4847	25.8594	26.5124	25.5427	25.5427	25.3166	25.3166	24.5083	24.2458	25.2118	25.3736
Q9UN86	G3BP2	25.2837	25.6752	26.3681	25.8324	25.9394	26.2519	25.6696	26.1262	25.8873	25.7846	25.2633	26.2828	26.5142	26.8507	25.8317	25.7983	26.4279	26.4782	24.7785	25.3799	24.9679	25.4566	25.2812	25.0447	25.5131	26.0485	25.8136	27.2028	26.0531	26.0502	26.7966	25.0758	24.6924	25.216	26.3871	25.3764
O43772	SLC25A20	24.184	23.1843	22.8758	22.8758	23.3318	23.3318	23.4901	23.377	23.453	23.7448	23.465	22.9606	23.8486	23.0083	21.0826	20.2318	23.1354	23.3962	23.0713	23.9892	22.6812	22.715	23.9615	21.8575	23.0345	22.4235	22.8228	22.9447	22.8448	22.8448	24.6413	25.8238	25.974	25.7328	25.3789	25.3789
Q9Y6U3	SCIN	22.2188	22.2087	24.0127	24.0127	25.4043	25.4043	22.7114	23.5529	24.2571	24.2571	22.7946	21.7218	28.5462	29.6321	30.0264	30.422	29.4282	29.8834	23.4871	23.4871	24.0527	24.0527	22.6156	20.9492	21.4278	22.4879	22.2996	22.5796	22.1114	21.7061	24.5395	25.2091	25.5982	25.5572	26.626	25.3791
Q8NEZ5	FBXO22	25.4106	24.3089	22.5613	21.5726	25.6484	25.6272	25.64	25.2385	24.6644	24.4759	25.6385	25.3353	25.1859	24.6435	21.5694	21.8938	25.0494	24.8566	25.2325	25.2325	25.1152	25.2312	25.2247	25.99	24.7556	25.3626	25.6948	25.9342	25.6335	25.8248	27.0113	25.4816	26.0943	25.5975	27.9842	25.3839
O95396	MOCS3	24.0618	23.7849	23.6843	23.6843	23.3616	23.9725	23.1323	24.2196	23.3283	23.3283	22.5523	22.5523	25.4236	25.1219	26.8257	26.3654	25.2033	26.0986	24.7813	23.142	23.3483	24.2032	23.6488	23.6488	24.4116	24.234	24.6599	24.5867	27.135	25.4695	26.8885	26.8885	25.0298	25.9077	26.3773	25.3851
Q9NR50	EIF2B3	26.9494	26.7405	26.3434	27.017	25.9107	27.228	25.4557	26.6791	25.7391	26.0723	26.1733	25.9095	25.4427	25.6889	26.2278	26.908	24.9699	25.4904	26.1003	25.6826	25.6517	26.5221	27.0872	25.5769	25.0017	24.9648	24.9036	24.6601	26.0168	25.0332	27.4642	25.5193	25.24	25.5279	26.5221	25.3854
Q14157	UBAP2L	24.0733	24.0733	23.9286	23.9286	22.9253	24.8769	27.1735	27.1735	23.7105	26.2616	26.1106	26.1106	24.1723	24.1723	24.186	24.186	26.9318	25.2739	25.7584	25.7584	22.7631	25.1093	25.5781	25.5781	25.6522	25.6522	24.3076	27.7829	26.8962	26.8962	25.7356	25.7356	25.5272	23.8731	23.9536	25.3869
Q08380	LGALS3BP	26.4625	27.5107	26.0817	25.848	26.1451	25.4686	29.1977	29.1301	28.2335	28.805	28.0373	28.5724	22.7944	22.4884	23.8293	23.8293	23.611	23.8101	29.4653	29.8836	29.3035	28.3646	28.7786	29.5354	26.0319	25.7939	24.8661	25.3606	25.2232	26.2571	26.6362	26.8875	26.8563	26.7411	25.0642	25.3869
Q71UM5	RPS27L	25.3714	25.8423	24.6956	24.6956	24.8191	23.1872	26.3959	25.8462	24.8111	24.4794	24.4093	24.5696	24.1168	23.434	21.2744	22.3438	24.2708	24.3418	25.4862	26.6543	25.0743	25.0743	26.0782	26.0782	26.4932	24.9047	25.2424	25.6504	25.8745	25.8745	25.7775	25.7775	26.5117	26.1866	24.3869	25.387
F2Z2E2	IQGAP3	28.5555	27.2039	26.3548	27.3779	27.3096	28.0965	27.1686	25.2586	24.8822	26.7451	25.6216	24.0479	25.2655	25.6871	27.5527	26.6838	26.446	25.6342	23.6866	24.7703	23.8963	25.4171	23.8164	23.8164	23.9747	25.0124	26.1639	27.3649	27.6762	27.2994	24.0286	24.0286	23.5619	23.7043	25.5738	25.3927
P61009	SPCS3	25.36	26.2303	26.5184	25.8444	25.9032	25.1595	26.4108	26.6405	26.3046	26.0861	26.4987	27.2462	27.2136	26.3978	25.7424	25.926	26.8156	26.3222	27.0675	26.5973	26.441	26.1394	26.3629	26.2378	26.9821	27.4309	27.1592	26.3683	26.991	26.9683	25.7237	25.6943	26.1958	26.1219	24.2011	25.3953
P50336	PPOX	23.5916	23.5916	23.7145	23.7145	23.4321	23.8329	24.1618	24.0846	23.2982	24.7188	24.0439	23.456	23.0779	24.8842	25.0041	25.6388	24.5747	24.0697	22.2959	22.8752	22.1667	22.1667	22.5765	22.5765	22.3321	22.8032	23.0322	23.2156	24.4694	24.1621	25.771	25.7476	25.9513	26.1415	25.4364	25.3962
Q92692	NECTIN2	25.8239	25.804	25.9878	25.9745	25.7831	25.379	25.3988	25.0612	25.4273	25.4273	24.7206	25.0499	24.647	24.6452	25.1168	25.1168	24.5702	24.7763	25.5188	25.6339	25.2652	26.3233	24.7489	24.7489	24.7343	25.3173	25.4687	24.9742	25.0496	25.0496	24.8819	25.4613	24.8938	24.8938	25.577	25.3977
P09132	SRP19	24.5821	24.5821	25.3913	25.3913	24.8239	24.8239	25.2145	25.2145	24.9007	24.9007	22.3864	22.3972	25.2458	23.7065	20.9945	22.37	24.7367	24.7367	24.7059	24.7059	25.077	27.1934	25.1017	25.9871	23.8783	25.6376	26.0259	26.0259	25.2057	25.2057	25.4093	25.4093	25.6973	25.6973	25.252	25.4001
Q9UMR2	DDX19B	23.3192	23.3192	23.8489	23.8489	24.039	24.039	23.8497	23.8497	22.5402	23.6144	23.6162	23.6162	24.7713	25.1127	24.3643	24.3643	23.9429	25.4205	22.9705	23.2465	23.0476	23.0476	23.9692	23.9692	24.7253	24.6026	25.1359	24.4313	24.5102	24.5645	25.0595	24.8522	23.9641	25.1001	24.5778	25.401
H3BQV3	COG8	23.5721	23.5721	21.6138	21.7281	23.4677	23.4677	23.9964	23.9964	23.5279	24.4499	24.4116	24.4116	22.4509	25.572	22.5219	22.1029	24.5521	24.794	23.3798	24.0011	22.3373	21.7242	23.6821	23.6821	23.203	24.8852	24.012	25.2728	24.8313	24.8313	25.1696	25.1696	24.3981	24.5815	25.4051	25.4051
P40855	PEX19	25.6894	25.4684	25.566	24.4534	25.1131	25.6473	24.9271	25.8947	24.6333	24.525	24.2751	24.7669	25.8615	25.4546	26.7486	25.9706	25.5825	25.5938	24.749	24.092	23.7397	23.9636	24.1623	24.1623	24.2568	24.2568	23.6424	24.4357	24.9517	24.2452	24.6898	25.2216	25.4743	25.146	26.6721	25.4063
Q92888	ARHGEF1	27.1264	25.4384	25.8524	26.247	26.8651	27.0917	26.8035	25.4245	25.1996	26.7292	25.3425	24.3238	25.6775	24.8188	25.4609	25.4609	25.6041	24.6471	25.319	26.2541	25.1304	25.1932	25.437	25.437	24.5336	25.2268	26.2631	26.0366	25.1784	25.5122	25.2395	25.2395	25.464	25.464	26.2114	25.4117
Q13308	PTK7	24.0342	24.0342	22.6045	22.9124	24.8166	25.6779	26.4666	24.3236	25.5334	26.4198	25.3582	24.0723	22.8949	23.1949	26.1086	26.1086	23.1813	22.6579	24.3643	25.4672	25.1878	24.6161	24.69	24.69	24.2557	24.2843	23.5156	23.5156	24.2372	24.2372	24.7871	25.9923	25.7694	24.4425	25.4126	25.4126
Q86UE4	MTDH	24.193	24.7354	25.2696	24.6238	24.3623	24.5447	24.5844	24.5844	23.8628	23.8628	23.0325	24.4769	25.9651	24.9355	24.907	24.907	24.9496	26.0233	24.857	24.5147	24.9276	24.6147	25.3703	25.3703	25.7106	25.9132	25.5254	26.5341	24.8991	25.5075	25.1093	25.4902	24.9286	25.8389	25.9218	25.4131
Q8NBN7	RDH13	25.0065	24.4387	24.8347	24.729	23.8278	24.6301	25.4305	25.4411	24.6814	25.5558	25.1809	25.6935	26.3776	26.3698	27.6119	27.5736	26.9311	26.8096	23.8042	24.5638	24.2934	24.5002	24.3477	24.3477	24.9739	24.4863	24.8604	24.9552	25.5964	25.1269	25.185	25.4635	25.4335	26.0952	27.254	25.4171
Q15942	ZYX	27.6636	27.4927	26.0693	27.4631	27.918	28.0941	27.551	23.7088	26.8582	27.5054	27.5703	25.5039	25.8774	28.064	27.4864	27.4864	28.3449	27.8563	24.8442	28.0539	27.8898	27.9537	28.2268	28.2268	27.398	28.4897	27.5591	28.4073	26.1385	28.5606	25.8303	25.8303	25.4992	24.6166	25.4172	25.4172
Q16678	CYP1B1	26.9258	26.62	26.0986	27.4241	25.6715	25.0161	28.8777	27.8912	27.6998	28.5757	28.6456	28.2568	21.2035	22.2028	22.9359	22.066	22.8227	22.8227	26.0142	25.8663	25.485	26.186	25.3758	25.0713	25.3536	23.7842	24.2956	23.4795	26.474	24.0907	25.9269	24.5198	24.8493	26.0467	25.3191	25.4172
P49841	GSK3B	24.7174	24.2983	24.6795	24.7923	24.377	24.9777	25.1564	25.2956	25.0823	25.4493	25.9133	25.319	25.361	26.4351	26.335	26.0793	25.4611	25.0404	25.0802	26.0719	25.6813	26.1048	25.4312	25.8895	25.9425	25.5583	25.0235	25.8119	26.0168	25.6905	25.8802	25.5353	25.0736	25.0963	26.6374	25.4184
Q9UEE9	CFDP1	24.9692	26.0898	25.3487	24.8149	25.0121	24.7053	25.3682	26.84	25.7734	25.4596	26.0297	27.0945	26.7221	25.8261	25.5502	25.7202	25.048	26.2006	25.0157	24.1467	24.3758	24.4854	25.0192	24.6715	26.4368	25.3849	25.2303	24.8932	26.2532	25.7017	26.7742	25.1669	25.1439	25.5747	25.1424	25.4189
Q9BU02	THTPA	22.1998	23.3325	21.9802	21.3002	22.318	23.6302	22.7128	22.9313	20.9553	23.7608	22.1025	23.3696	25.4445	25.2169	25.1926	25.1926	25.3669	25.9002	24.8606	24.8606	22.137	21.3406	24.6978	24.6978	22.4044	22.1857	24.8445	24.8445	24.9776	24.9776	25.2581	24.7337	25.2188	25.2188	25.4193	25.4193
F5GWI9	CCDC53	23.4162	21.4165	21.598	21.1782	25.3163	25.3163	24.0018	24.4075	23.6974	23.6974	24.2155	24.2155	25.1702	24.9026	26.4208	26.3279	25.064	25.7853	25.0446	24.7872	22.2464	21.5725	24.8043	24.8043	24.291	24.291	25.2037	25.6898	26.0615	24.9133	25.6984	24.5217	25.0694	25.0694	26.5745	25.4217
P62877	RBX1	25.5337	26.4798	26.359	25.8378	25.5878	25.6331	25.729	27.5627	26.033	25.4613	25.8058	26.2586	26.8954	26.4559	26.7295	26.5569	25.3536	26.8219	26.5723	25.1033	25.8376	24.8487	25.3914	25.3914	25.6663	25.0814	25.6809	25.4611	25.309	25.221	25.2977	25.2977	25.8542	25.9573	26.3141	25.4228
Q9Y605	MRFAP1	25.9896	24.4005	24.8885	24.9047	26.0085	26.0085	24.2831	24.2831	23.9813	23.983	22.671	21.47	24.211	24.211	25.1337	25.2652	22.4915	22.3907	24.3129	24.3129	25.7946	25.7946	24.7601	23.6522	22.3649	21.4894	25.6647	25.6738	26.6909	24.3979	25.0525	24.8911	24.083	24.083	27.3647	25.4238
Q9Y2R5	MRPS17	25.4971	25.4971	25.1717	25.1717	25.843	25.843	25.4981	25.4981	25.4405	25.2143	25.1225	25.1225	25.6258	24.9198	22.4652	21.9265	26.1605	25.4203	25.8556	25.5895	25.531	25.531	25.2125	25.2125	25.4673	25.2655	26.0039	25.5024	25.3013	25.3013	25.7638	25.9987	25.994	25.9059	25.4257	25.4257
Q9H267	VPS33B	25.7737	25.2625	24.9976	25.7596	24.8312	25.314	24.2672	24.2672	24.2465	24.4339	22.4551	22.1926	23.4326	23.4326	24.8304	24.8304	24.7603	24.2771	24.4626	24.557	25.8476	24.8677	24.7666	24.7666	25.2715	25.0287	25.4759	25.1641	25.3499	26.5754	25.4311	25.8997	25.427	24.9276	25.1404	25.4294
Q13572	ITPK1	22.7783	21.3184	23.8636	23.8636	23.5747	23.5747	23.4324	23.1232	23.7422	23.8241	21.3846	22.3457	23.7334	23.793	20.8576	22.8564	25.2884	23.8848	23.3449	23.3449	23.8857	23.8857	21.5978	22.6341	24.8001	25.5742	26.5228	26.2293	26.0105	26.0105	25.7833	25.7833	25.5971	25.2588	25.4303	25.4303
B7Z9I3	ATP6AP2	26.7249	26.2214	26.2189	26.8129	25.6894	26.6227	26.2297	26.7013	25.8511	26.8576	25.7078	26.1131	24.9369	25.5621	27.0561	26.9006	25.433	25.4983	25.4782	25.689	25.6852	26.859	27.0548	25.2139	26.7474	26.4147	27.0981	26.6576	28.6292	26.9503	26.7902	25.5369	25.4895	25.2066	27.0561	25.4424
P35269	GTF2F1	27.5055	26.7095	26.5231	27.8474	26.3301	27.982	24.589	25.1037	25.7553	24.8901	25.6136	25.4321	24.5815	26.7674	26.0499	27.3042	25.2016	26.3969	26.3872	26.7991	26.8958	27.6787	26.7335	27.0254	25.7166	25.6894	25.4009	25.998	25.6871	26.2208	26.4044	25.3688	25.2804	25.1524	25.9032	25.4429
Q96NY7	CLIC6	24.8513	24.3919	24.5195	25.1055	25.6704	25.7091	22.2662	23.8255	23.0788	23.1187	21.7906	22.0025	22.8604	22.7307	22.3365	21.9935	23.2357	21.3534	22.1007	22.4385	21.2764	22.6855	21.9943	21.113	21.8334	21.7676	22.0942	20.8458	23.1362	23.9754	24.8385	25.3142	25.2064	25.7883	26.9003	25.4437
Q9P2R3	ANKFY1	27.7075	24.95	24.5385	27.7589	24.6489	27.1213	24.181	23.1742	23.472	24.3972	23.5417	22.8337	24.6875	25.2917	24.5078	26.5665	23.5385	24.5972	22.7642	24.1224	24.6683	27.7385	22.9185	22.9185	23.67	24.934	23.8557	24.5066	26.6651	23.6467	24.9733	25.4251	25.8021	25.0081	26.4805	25.4443
O76041	NEBL	22.5864	22.1046	22.4391	22.4236	23.6862	22.2771	25.4072	25.0125	24.3829	24.552	24.9299	25.281	26.2466	26.1172	27.1868	27.1868	25.7205	25.8903	24.3082	24.7656	24.0873	25.3543	26.1441	24.4275	26.64	26.4017	25.92	25.9706	25.9265	26.3521	25.4897	25.0649	26.047	25.9061	25.0049	25.4466
Q9UI09	NDUFA12	25.9513	24.6973	24.5369	25.2535	25.0816	25.4621	25.9727	26.031	25.7577	25.6985	25.5414	24.4466	24.8616	24.0914	25.4507	25.0772	24.9985	24.945	25.4395	26.2065	25.4147	26.0821	25.6987	25.6695	26.0373	25.6425	26.0981	26.2236	26.9212	26.6918	26.5893	25.2439	25.7662	24.8778	26.277	25.4486
Q86TP1	PRUNE	23.8175	23.8175	22.1995	23.9241	21.1868	22.0806	25.1412	24.5287	24.4667	24.633	24.7367	24.6693	26.0912	25.1258	21.2659	22.2387	25.695	25.5774	23.852	24.2499	23.7069	23.7069	23.6972	23.6972	24.968	24.9494	25.112	24.5678	25.8916	25.8916	24.299	25.5446	25.7718	25.6834	25.4488	25.4488
Q9UBI1	COMMD3	25.8116	25.2802	25.4921	25.4921	25.1116	25.3919	25.716	25.5353	24.9595	24.8288	24.6149	24.436	25.5261	25.649	26.1283	26.7242	25.6472	25.4501	25.9895	25.6466	25.7617	25.8187	25.923	25.5746	25.6434	25.3802	25.4614	25.2899	25.4255	25.5996	27.2955	26.1862	26.6237	26.0642	26.3925	25.4514
P12273	PIP	24.4741	24.4741	25.1464	25.0662	21.7891	21.248	25.1668	25.1668	20.6679	22.7614	25.3129	25.3129	21.9581	23.7155	25.7235	24.9327	24.4857	24.4857	24.7028	24.7028	25.1991	25.1991	26.0493	26.0493	25.1277	25.1277	22.1048	21.638	26.0704	26.0704	28.3684	24.4955	26.7423	25.9347	26.5963	25.4518
Q9BT73	PSMG3	25.2573	26.4978	26.3662	25.5169	26.6403	25.7902	27.0687	26.8848	26.711	26.9518	27.281	26.4742	23.8937	23.8937	24.2767	24.2767	24.9835	24.6903	24.8153	25.2284	24.3615	24.3091	25.1614	25.1614	24.592	25.4004	24.9278	25.5494	25.9365	24.9761	27.1882	25.7307	25.9814	25.4253	25.8605	25.4522
Q9BRP1	PDCD2L	25.2511	25.2511	25.8493	26.9055	25.5437	27.6967	25.3431	25.7731	25.7858	26.1716	25.9617	26.4541	25.6553	25.8605	27.0618	27.3439	25.9133	25.6792	25.5297	25.8614	26.2422	27.7359	26.9504	25.9686	26.0586	25.4053	26.2229	25.4898	27.0285	25.386	25.1981	25.1981	21.8709	21.5866	25.4584	25.4584
A6NNK5	TP53BP1	22.748	22.6859	22.5774	23.0556	23.1165	20.8504	21.3817	22.2357	22.7334	22.0213	20.8788	22.4334	25.9147	25.9355	25.8873	25.8864	25.7594	26.4817	23.2709	21.5111	24.5118	24.5118	22.0607	22.5186	22.7665	22.322	22.0312	22.0539	22.1798	23.9755	24.8279	25.8148	22.6688	22.0925	25.7781	25.4596
Q9H6Y2	WDR55	22.9789	22.9789	23.7131	23.7131	23.6561	23.6561	23.1489	23.1489	21.5271	21.8636	21.4036	21.2216	23.8431	22.9127	22.3634	22.1914	23.677	23.2676	23.1651	23.1651	22.8166	22.8166	22.0786	20.7711	22.6304	22.6304	23.3468	23.1964	22.369	22.369	23.1841	23.9565	25.1048	24.7083	25.4626	25.4626
A8MU44	HOOK1	21.412	23.5663	20.8397	22.1023	22.0613	22.7289	25.2769	25.2769	25.8058	25.5695	25.2819	25.5357	25.3844	24.7145	25.7943	25.682	25.335	25.2214	21.6186	21.3529	24.5553	24.5553	25.1972	25.1972	24.9462	24.3749	24.6463	25.2007	24.9707	25.0675	25.4123	24.9958	25.0555	24.683	25.2228	25.4637
Q5VT94	GHITM	26.0285	26.0285	25.6326	25.6326	25.6984	25.6984	25.7247	24.7577	24.96	25.6313	26.4471	25.5159	25.6796	24.63	25.8845	25.7727	24.9486	24.34	23.2975	23.2975	24.0521	24.0521	24.4937	24.4048	25.5672	24.8728	25.2236	24.7116	24.4355	24.4355	25.6914	26.4129	25.9723	25.5146	25.7	25.4639
Q96IZ0	PAWR	25.6867	26.0747	26.1962	25.0271	25.4916	25.5905	24.8308	24.219	24.1968	24.4593	24.1793	24.1209	26.8708	26.8168	26.1924	26.4358	27.2749	27.1635	26.1299	26.4324	25.623	24.4167	25.5551	25.5551	24.9554	26.3808	26.0159	27.0592	25.9183	26.8209	23.9486	24.5777	25.3105	24.267	24.7462	25.465
[truncated: 2,722 more rows]
