# Supplementary material for: Molecular characterization of breast cancer cell response to metabolic drugs
Source: Oncotarget. 2018 Jan 8;9(11):9645–60. doi: 10.18632/oncotarget.24047 (PMC5839391; doi:10.18632/oncotarget.24047)
Supplement: Supplementary file 4 [file oncotarget-09-9645-s004.xlsx]

## Sheet: protein list
# Proteins with a delta higher than 1.5 or -1.5 in MTF data
ID	MTFMCF7_1	MTFMCF7_2	MTFT47D_1	MTFT47D_2	MTFCAMA_1_rep1	MTFCAMA_2	MTF231_1	MTF231_2	MTF468_2	MTF468_1	MTFHCC_1	MTFHCC_2
POLA1	-5.20924	-5.04635	NA	NA	NA	NA	-6.53735	-5.78821	NA	NA	NA	NA
RPS28	NA	NA	NA	NA	NA	NA	-6.53712	-7.52521	NA	NA	NA	NA
FABP7	1.98931	1.73671	2.66361	2.81531	NA	NA	-5.54261	-3.35458	NA	NA	NA	NA
ITGA5	NA	NA	NA	NA	NA	NA	-4.74547	-4.74731	NA	NA	NA	NA
SGSH	NA	NA	NA	NA	NA	NA	-4.707	-4.22877	NA	NA	NA	NA
KRT86	NA	NA	NA	NA	NA	NA	-4.63123	-4.1077	NA	NA	NA	NA
GSK3A	NA	NA	NA	NA	NA	NA	-4.50023	-2.74847	NA	NA	NA	NA
MTOR	NA	NA	NA	NA	NA	NA	-4.42368	-4.70297	-5.03957	-4.33873	-4.35598	-3.88453
MYLK	NA	NA	NA	NA	NA	NA	-4.07702	-4.25353	NA	NA	NA	NA
TPD52L2	NA	NA	NA	NA	NA	NA	-4.01366	-1.72957	NA	NA	NA	NA
LLGL2	NA	NA	NA	NA	NA	NA	-3.97234	-2.12849	NA	NA	NA	NA
RTN3	3.3617	2.48777	-3.21728	-3.24371	NA	NA	-3.94827	-3.29677	NA	NA	-1.9941	-2.91123
BTAF1	NA	NA	NA	NA	NA	NA	-3.82402	-4.21156	NA	NA	NA	NA
ANPEP	NA	NA	NA	NA	NA	NA	-3.80309	-2.21574	NA	NA	NA	NA
CCDC53	NA	NA	NA	NA	NA	NA	-3.7183	-4.13815	NA	NA	3.23183	2.55795
VRK1	NA	NA	NA	NA	NA	NA	-3.67884	-1.71941	NA	NA	NA	NA
S100A8	NA	NA	NA	NA	NA	NA	-3.59245	-3.59245	NA	NA	-2.82209	-6.55144
ACOX3	NA	NA	NA	NA	NA	NA	-3.49346	-2.34353	NA	NA	3.60356	3.93848
FAM84B	NA	NA	NA	NA	NA	NA	-3.48931	-2.80919	NA	NA	NA	NA
CALU	NA	NA	NA	NA	4.03519	3.28738	-3.43782	-3.27743	NA	NA	NA	NA
INTS5	NA	NA	NA	NA	NA	NA	-3.36643	-3.44222	NA	NA	NA	NA
S100A2	NA	NA	NA	NA	NA	NA	-3.36514	-4.10832	NA	NA	NA	NA
SLC29A1	NA	NA	NA	NA	NA	NA	-3.35449	-1.58838	NA	NA	NA	NA
ECE2	NA	NA	NA	NA	NA	NA	-3.35426	-3.55254	-2.51833	-3.43069	NA	NA
WASF2	NA	NA	NA	NA	NA	NA	-3.28084	-2.70863	-1.5462	-2.73156	NA	NA
BRAT1	NA	NA	-3.67315	-2.82929	NA	NA	-3.27074	-1.70246	NA	NA	NA	NA
SNRPB	NA	NA	NA	NA	NA	NA	-3.25776	-3.25776	NA	NA	NA	NA
GPX8	NA	NA	NA	NA	NA	NA	-3.20913	-2.04485	3.15364	1.82905	NA	NA
ISCA2	NA	NA	NA	NA	-3.89715	-2.11991	-3.207	-3.19009	NA	NA	NA	NA
GATAD2A	NA	NA	NA	NA	NA	NA	-3.17311	-3.16582	NA	NA	NA	NA
SLC25A17	NA	NA	-1.96984	-4.4081	NA	NA	-3.17097	-3.17097	-3.16821	-1.71297	NA	NA
NT5C	NA	NA	NA	NA	NA	NA	-3.11051	-3.55304	NA	NA	2.44967	3.01577
FBXO22	NA	NA	NA	NA	NA	NA	-3.08708	-4.05456	NA	NA	NA	NA
IRF2BP2	NA	NA	NA	NA	NA	NA	-3.06451	-3.22164	-5.03334	-2.24741	NA	NA
UBE2Q1	NA	NA	NA	NA	NA	NA	-3.04373	-4.09473	NA	NA	NA	NA
RNF40	NA	NA	NA	NA	NA	NA	-3.02553	-2.9769	NA	NA	-4.94908	-3.77201
PHC3	NA	NA	NA	NA	NA	NA	-3.02384	-2.61327	NA	NA	NA	NA
C21orf59	NA	NA	NA	NA	NA	NA	-2.99618	-2.29435	NA	NA	NA	NA
GYS1	-4.23255	-3.48913	3.56204	3.25425	-2.34235	-3.90835	-2.98912	-1.92338	NA	NA	-3.54605	-3.3234
MGME1	NA	NA	NA	NA	2.38489	2.00775	-2.98549	-4.02857	NA	NA	NA	NA
TBC1D24	NA	NA	NA	NA	NA	NA	-2.88623	-3.48934	NA	NA	NA	NA
NBN	NA	NA	-1.64842	-2.52774	NA	NA	-2.84883	-2.0197	NA	NA	NA	NA
RRM2B	NA	NA	NA	NA	NA	NA	-2.81861	-1.88393	NA	NA	NA	NA
CMTR1	2.01504	1.51422	NA	NA	-2.04301	-3.25869	-2.78741	-3.79884	NA	NA	NA	NA
UBL5	NA	NA	NA	NA	NA	NA	-2.77176	-3.1458	-5.31611	-2.87252	NA	NA
COG5	NA	NA	NA	NA	NA	NA	-2.75493	-1.66516	NA	NA	NA	NA
SPINT2	NA	NA	NA	NA	NA	NA	-2.71511	-3.01154	NA	NA	NA	NA
MRPL30	NA	NA	-2.0397	-2.94538	NA	NA	-2.71195	-2.15106	NA	NA	NA	NA
ATRIP	NA	NA	NA	NA	1.92621	1.92621	-2.66133	-3.19988	4.09283	3.25391	4.1441	3.03424
UFSP2	NA	NA	NA	NA	NA	NA	-2.63611	-2.38392	NA	NA	NA	NA
SMARCC1	NA	NA	NA	NA	NA	NA	-2.62797	-2.13183	NA	NA	NA	NA
PADI2	NA	NA	NA	NA	-2.16528	-2.03153	-2.61887	-2.14374	NA	NA	NA	NA
RPP40	NA	NA	NA	NA	NA	NA	-2.61468	-2.57264	NA	NA	NA	NA
CRYZL1	NA	NA	NA	NA	NA	NA	-2.60785	-2.19946	NA	NA	-2.17894	-1.91231
XPO5	NA	NA	NA	NA	NA	NA	-2.53595	-3.22092	-1.69217	-1.57281	-2.21438	-2.52518
MMADHC	NA	NA	NA	NA	NA	NA	-2.51821	-1.6812	NA	NA	NA	NA
CDC42BPB	NA	NA	NA	NA	NA	NA	-2.506	-1.63854	NA	NA	-1.87207	-1.99618
IPO8	-3.40955	-2.24323	NA	NA	NA	NA	-2.49485	-1.96692	NA	NA	NA	NA
MRPS18A	NA	NA	NA	NA	NA	NA	-2.47374	-3.13847	NA	NA	NA	NA
AKR1C2	NA	NA	NA	NA	NA	NA	-2.44874	-2.97979	NA	NA	NA	NA
ITGA6	NA	NA	NA	NA	2.2748	2.27026	-2.43799	-2.18652	NA	NA	NA	NA
RBM12	NA	NA	NA	NA	-1.87369	-2.24321	-2.4356	-1.50672	NA	NA	NA	NA
APOO	NA	NA	NA	NA	NA	NA	-2.43329	-3.24813	NA	NA	NA	NA
C5orf51	NA	NA	NA	NA	NA	NA	-2.43041	-1.75548	NA	NA	NA	NA
FHOD1	NA	NA	NA	NA	NA	NA	-2.42832	-2.2332	NA	NA	1.50397	1.80886
GABPA	NA	NA	NA	NA	NA	NA	-2.42054	-2.56511	NA	NA	NA	NA
COL6A1	2.12716	1.73802	NA	NA	NA	NA	-2.40694	-3.09067	NA	NA	NA	NA
TRIM29	NA	NA	NA	NA	4.14559	3.19924	-2.38096	-1.71658	NA	NA	NA	NA
COL1A1	NA	NA	NA	NA	NA	NA	-2.37434	-1.93889	NA	NA	NA	NA
WBSCR22	NA	NA	NA	NA	NA	NA	-2.36619	-2.61849	NA	NA	NA	NA
BCL10	NA	NA	NA	NA	NA	NA	-2.34049	-4.29336	NA	NA	-2.21548	-3.20496
SNTB2	NA	NA	NA	NA	NA	NA	-2.31818	-2.5019	NA	NA	NA	NA
TTI2	NA	NA	NA	NA	NA	NA	-2.30212	-2.23916	NA	NA	NA	NA
ZGPAT	NA	NA	NA	NA	NA	NA	-2.2477	-2.98492	NA	NA	NA	NA
PIR	NA	NA	NA	NA	NA	NA	-2.2381	-2.60083	NA	NA	NA	NA
TAB1	NA	NA	NA	NA	NA	NA	-2.23646	-1.73993	NA	NA	-2.29451	-3.72691
PUM3	NA	NA	NA	NA	-3.14212	-2.48676	-2.21763	-3.26895	NA	NA	NA	NA
TMEM97	NA	NA	NA	NA	1.60659	1.64958	-2.21474	-1.9152	NA	NA	NA	NA
PTK7	NA	NA	NA	NA	NA	NA	-2.21205	-2.7655	NA	NA	NA	NA
LXN	NA	NA	NA	NA	NA	NA	-2.20938	-3.74774	NA	NA	NA	NA
AP3B1	NA	NA	NA	NA	NA	NA	-2.20885	-2.20885	NA	NA	2.63841	2.63841
TSR1	NA	NA	NA	NA	NA	NA	-2.20637	-1.84904	NA	NA	NA	NA
MRPL22	NA	NA	NA	NA	NA	NA	-2.20572	-2.64209	NA	NA	NA	NA
CALCOCO2	NA	NA	NA	NA	NA	NA	-2.20203	-3.13296	NA	NA	NA	NA
CNNM3	NA	NA	NA	NA	NA	NA	-2.19421	-1.75335	NA	NA	NA	NA
SIRT2	2.75886	1.53562	NA	NA	NA	NA	-2.12972	-2.56608	1.52511	1.97403	2.71625	1.98166
THG1L	NA	NA	-1.75482	-2.60826	NA	NA	-2.11181	-1.59948	NA	NA	NA	NA
URM1	NA	NA	NA	NA	NA	NA	-2.08219	-2.46301	NA	NA	NA	NA
PDCD2	NA	NA	NA	NA	NA	NA	-2.07869	-1.60288	NA	NA	-2.79311	-2.79806
MACROD1	NA	NA	NA	NA	NA	NA	-2.0702	-2.37866	NA	NA	NA	NA
GALNT3	NA	NA	NA	NA	NA	NA	-2.05954	-3.57714	NA	NA	NA	NA
THYN1	NA	NA	NA	NA	NA	NA	-2.05434	-2.39333	NA	NA	NA	NA
SLC27A3	NA	NA	NA	NA	NA	NA	-2.04951	-1.73036	NA	NA	NA	NA
TLN2	NA	NA	NA	NA	NA	NA	-2.02781	-1.78046	NA	NA	NA	NA
PREPL	NA	NA	NA	NA	NA	NA	-2.01813	-2.31965	NA	NA	NA	NA
XIAP	NA	NA	NA	NA	NA	NA	-2.01698	-1.92572	NA	NA	NA	NA
HDHD2	NA	NA	NA	NA	NA	NA	-2.01619	-1.82637	NA	NA	NA	NA
MIPEP	NA	NA	NA	NA	NA	NA	-2.01528	-3.17081	NA	NA	NA	NA
SMAP2	NA	NA	NA	NA	NA	NA	-2.00889	-2.33002	NA	NA	NA	NA
RBP1	NA	NA	NA	NA	NA	NA	-2.00685	-3.19922	NA	NA	NA	NA
EPDR1	NA	NA	NA	NA	NA	NA	-1.99257	-3.07385	NA	NA	NA	NA
TARS2	NA	NA	NA	NA	NA	NA	-1.97887	-2.13464	NA	NA	NA	NA
SOAT1	NA	NA	NA	NA	NA	NA	-1.96158	-4.01004	NA	NA	NA	NA
PEF1	NA	NA	NA	NA	NA	NA	-1.90663	-3.53437	NA	NA	NA	NA
CCDC90B	NA	NA	NA	NA	NA	NA	-1.9023	-3.54963	NA	NA	NA	NA
AHNAK2	NA	NA	NA	NA	NA	NA	-1.87684	-1.50673	NA	NA	NA	NA
COG8	NA	NA	NA	NA	NA	NA	-1.85393	-1.73961	NA	NA	NA	NA
SERPINE1	NA	NA	NA	NA	NA	NA	-1.85299	-2.14739	NA	NA	-1.56531	-3.20956
B3GAT3	NA	NA	NA	NA	NA	NA	-1.83291	-2.18691	NA	NA	NA	NA
POLR3A	NA	NA	NA	NA	NA	NA	-1.82947	-2.08473	NA	NA	NA	NA
RABGGTB	NA	NA	NA	NA	NA	NA	-1.82647	-3.23529	NA	NA	NA	NA
DHTKD1	NA	NA	NA	NA	NA	NA	-1.82288	-1.52272	NA	NA	NA	NA
MTR	NA	NA	NA	NA	NA	NA	-1.80883	-4.7553	NA	NA	NA	NA
MBNL2	NA	NA	NA	NA	NA	NA	-1.80368	-2.36843	NA	NA	NA	NA
NOA1	NA	NA	NA	NA	NA	NA	-1.79237	-2.35647	NA	NA	NA	NA
NAGA	NA	NA	NA	NA	NA	NA	-1.7817	-1.87208	NA	NA	NA	NA
MRPL47	-2.57756	-3.10772	2.23204	2.23204	NA	NA	-1.77194	-1.69549	-2.13482	-2.13482	-1.96278	-1.713
TRIM47	NA	NA	NA	NA	NA	NA	-1.767	-2.13616	NA	NA	NA	NA
SDC1	NA	NA	NA	NA	NA	NA	-1.763	-1.96589	NA	NA	NA	NA
CCDC134	NA	NA	NA	NA	NA	NA	-1.74971	-3.50822	NA	NA	NA	NA
RHPN2	NA	NA	NA	NA	-1.75444	-1.76206	-1.73193	-2.0801	NA	NA	NA	NA
YRDC	NA	NA	NA	NA	NA	NA	-1.73017	-1.65409	NA	NA	-2.35721	-1.75478
IVNS1ABP	NA	NA	-2.82842	-1.72167	NA	NA	-1.7012	-2.21182	-2.33205	-3.53452	NA	NA
HELLS	NA	NA	-2.43506	-2.43506	NA	NA	-1.68174	-1.77754	NA	NA	NA	NA
CWC15	-2.33528	-4.04666	NA	NA	NA	NA	-1.68081	-2.23218	NA	NA	NA	NA
MPDU1	NA	NA	NA	NA	NA	NA	-1.67082	-1.67082	NA	NA	NA	NA
MAPK13	NA	NA	NA	NA	NA	NA	-1.66023	-2.21031	NA	NA	-1.6978	-2.84763
SET	NA	NA	-2.18389	-2.18389	NA	NA	-1.64651	-1.64651	NA	NA	NA	NA
AVL9	NA	NA	NA	NA	NA	NA	-1.63882	-3.02966	NA	NA	NA	NA
SEC24D	NA	NA	NA	NA	-1.63759	-1.68835	-1.62654	-2.09313	NA	NA	NA	NA
PFKFB2	NA	NA	NA	NA	NA	NA	-1.59	-1.59	NA	NA	NA	NA
RELA	NA	NA	NA	NA	NA	NA	-1.5827	-1.55266	NA	NA	NA	NA
GNAQ	NA	NA	NA	NA	NA	NA	-1.58239	-1.58239	NA	NA	NA	NA
ARMCX3	NA	NA	NA	NA	NA	NA	-1.5392	-1.8997	NA	NA	NA	NA
RAD51	NA	NA	NA	NA	NA	NA	-1.50838	-1.76103	NA	NA	NA	NA
NAGLU	NA	NA	NA	NA	NA	NA	1.5178	2.43953	NA	NA	NA	NA
CAB39L	NA	NA	NA	NA	NA	NA	1.53316	2.63382	NA	NA	NA	NA
SLC12A2	NA	NA	NA	NA	NA	NA	1.53767	1.53767	-2.37412	-2.45614	NA	NA
ANKRD1	NA	NA	NA	NA	NA	NA	1.54987	3.07818	NA	NA	NA	NA
SUPT16H	NA	NA	NA	NA	NA	NA	1.58946	1.55178	NA	NA	NA	NA
CDC42EP4	NA	NA	NA	NA	NA	NA	1.59039	1.90305	NA	NA	2.41075	1.60273
NFIC	NA	NA	NA	NA	NA	NA	1.62157	1.88126	NA	NA	NA	NA
CBWD3	NA	NA	NA	NA	NA	NA	1.69231	3.31115	NA	NA	NA	NA
PRODH	NA	NA	NA	NA	NA	NA	1.70493	2.46859	NA	NA	NA	NA
MLYCD	NA	NA	NA	NA	NA	NA	1.75515	1.75515	NA	NA	NA	NA
CLU	NA	NA	NA	NA	NA	NA	1.76426	1.5831	NA	NA	NA	NA
HNRNPR	NA	NA	NA	NA	NA	NA	1.77105	2.2045	NA	NA	1.95112	1.95112
NAA35	NA	NA	NA	NA	-2.40891	-2.15644	1.78396	3.28888	NA	NA	-1.76575	-2.46481
SCYL1	NA	NA	NA	NA	NA	NA	1.8031	2.02042	NA	NA	NA	NA
CYTH2	NA	NA	NA	NA	NA	NA	1.80818	2.11986	NA	NA	-2.80739	-1.93069
PRKACB	-2.24486	-2.13539	NA	NA	NA	NA	1.83476	2.24447	4.64873	1.76107	NA	NA
MCAM	NA	NA	NA	NA	NA	NA	1.90273	1.6952	NA	NA	NA	NA
S100P	NA	NA	NA	NA	NA	NA	1.93648	3.21802	NA	NA	NA	NA
PGS1	NA	NA	NA	NA	NA	NA	1.95501	1.95501	NA	NA	NA	NA
MIEN1	NA	NA	3.00226	2.95689	NA	NA	1.98462	3.48189	NA	NA	NA	NA
EEFSEC	NA	NA	NA	NA	NA	NA	2.02025	2.22608	NA	NA	NA	NA
CRIP2	NA	NA	NA	NA	NA	NA	2.02398	2.51717	NA	NA	NA	NA
EMC8	NA	NA	NA	NA	NA	NA	2.05417	3.92592	NA	NA	NA	NA
TSC22D1	NA	NA	2.29869	2.1517	2.91374	5.16087	2.10016	2.10016	1.68602	1.50155	NA	NA
MPZL1	NA	NA	NA	NA	NA	NA	2.22543	2.09989	NA	NA	NA	NA
PMS2	NA	NA	NA	NA	NA	NA	2.25543	2.55058	NA	NA	-2.80216	-1.57416
L2HGDH	NA	NA	NA	NA	NA	NA	2.26243	1.56497	NA	NA	NA	NA
TDRD7	NA	NA	NA	NA	NA	NA	2.27477	2.10685	NA	NA	NA	NA
POGLUT1	NA	NA	NA	NA	NA	NA	2.34159	1.79877	NA	NA	NA	NA
HIST1H1B	NA	NA	NA	NA	NA	NA	2.34824	2.22093	NA	NA	NA	NA
PARP14	NA	NA	NA	NA	NA	NA	2.34983	2.67657	NA	NA	NA	NA
SCAMP1	NA	NA	NA	NA	NA	NA	2.40922	3.64384	NA	NA	NA	NA
C5orf22	NA	NA	NA	NA	2.30216	2.48687	2.49145	2.98469	NA	NA	-1.87013	-2.17786
HLA-A	1.98903	2.55934	NA	NA	-4.50343	-2.00386	2.52225	5.0346	NA	NA	NA	NA
PTRH1	NA	NA	-3.91939	-1.71384	1.64332	2.072	2.58133	2.65661	NA	NA	-3.01201	-2.08379
GTF2H1	NA	NA	NA	NA	NA	NA	2.63168	2.26671	NA	NA	NA	NA
HDHD3	NA	NA	NA	NA	NA	NA	2.6614	1.53974	NA	NA	-4.24805	-2.49856
RPRD1A	NA	NA	NA	NA	NA	NA	2.75589	2.50065	NA	NA	NA	NA
ENSA	NA	NA	NA	NA	NA	NA	2.75752	2.40768	2.41491	2.35432	1.95105	1.53361
CCDC25	-3.01482	-3.51517	2.99848	2.52644	NA	NA	2.76339	2.4621	2.12956	4.5616	-3.37276	-4.35746
PPP1R3D	NA	NA	1.84778	3.58193	NA	NA	2.88119	2.32918	NA	NA	NA	NA
CCDC58	1.94501	3.43282	4.25012	4.56621	NA	NA	2.92615	2.44648	NA	NA	NA	NA
AGR3	NA	NA	NA	NA	NA	NA	2.93548	3.59077	NA	NA	NA	NA
MVB12A	NA	NA	1.96358	1.96358	-2.22155	-2.22155	3.17509	1.58982	NA	NA	NA	NA
COIL	NA	NA	NA	NA	NA	NA	3.18557	2.69131	NA	NA	NA	NA
YES1	NA	NA	NA	NA	NA	NA	3.19642	3.34275	NA	NA	NA	NA
FMNL1	NA	NA	-1.79484	-2.13894	NA	NA	3.19837	3.46608	NA	NA	NA	NA
TRIM56	NA	NA	3.83093	3.31306	NA	NA	3.22101	4.59057	NA	NA	NA	NA
CPS1	NA	NA	NA	NA	NA	NA	3.26118	2.92302	NA	NA	NA	NA
RAB9A	NA	NA	NA	NA	-2.49042	-3.67565	3.26424	3.65247	3.14844	3.46076	2.90269	3.21335
PIP	3.0229	3.48964	NA	NA	NA	NA	3.35727	3.81821	2.55144	4.64491	NA	NA
GOLPH3	NA	NA	2.92868	2.88388	NA	NA	3.42227	2.14177	NA	NA	NA	NA
MLKL	NA	NA	NA	NA	NA	NA	3.44818	3.05176	NA	NA	4.77724	4.39699
RPP25L	NA	NA	NA	NA	NA	NA	3.49897	1.76868	NA	NA	-1.84127	-1.84127
UQCC2	2.35835	2.90559	3.33021	3.06598	-4.05136	-3.47727	3.55252	2.46797	2.77505	1.5299	-2.65508	-2.41243
MMGT1	NA	NA	1.89938	3.74561	2.48659	2.90737	3.60551	3.27781	NA	NA	NA	NA
GPN3	NA	NA	NA	NA	NA	NA	3.68476	2.88596	NA	NA	NA	NA
S100A1	NA	NA	NA	NA	NA	NA	3.70195	2.58255	NA	NA	NA	NA
COG6	NA	NA	NA	NA	NA	NA	3.8967	2.4793	NA	NA	NA	NA
MFGE8	NA	NA	NA	NA	NA	NA	3.95328	3.60897	NA	NA	NA	NA
PDRG1	NA	NA	NA	NA	NA	NA	3.96251	4.30079	NA	NA	NA	NA
GPT2	NA	NA	1.67209	1.86045	NA	NA	4.10851	3.35959	NA	NA	NA	NA
STARD10	NA	NA	NA	NA	NA	NA	4.39764	3.82989	NA	NA	NA	NA
SERPINB5	NA	NA	-3.38158	-2.76618	NA	NA	4.65115	4.04958	NA	NA	NA	NA
UBE2A	NA	NA	NA	NA	NA	NA	4.68849	2.99976	NA	NA	NA	NA
POLR2L	NA	NA	NA	NA	NA	NA	4.84504	4.22558	NA	NA	NA	NA
VEZF1	NA	NA	NA	NA	NA	NA	4.85788	4.49319	NA	NA	NA	NA
GNB1	3.90789	4.1346	NA	NA	NA	NA	4.89265	4.59395	3.65938	3.93173	-4.49662	-4.33325
EMC7	NA	NA	NA	NA	NA	NA	5.22241	4.60941	NA	NA	NA	NA
TYMP	NA	NA	NA	NA	-1.98021	-4.18028	7.57177	1.71164	-2.58353	-3.34871	NA	NA
Krt83	NA	NA	4.7216	3.43299	-3.42274	-2.51657	9.15985	9.82956	3.31885	2.54376	-5.92876	-4.13981
TUBB6	NA	NA	NA	NA	-6.52259	-6.21509	NA	NA	NA	NA	NA	NA
UGCG	NA	NA	-3.09159	-3.47016	-5.13238	-4.49764	NA	NA	NA	NA	NA	NA
MP68	NA	NA	1.50893	1.50893	-4.94926	-4.73837	NA	NA	NA	NA	-2.95508	-2.59677
NUP205	NA	NA	NA	NA	-4.8001	-2.30381	NA	NA	-2.42906	-2.07824	-3.21822	-4.3133
NAA38	NA	NA	2.65533	2.28082	-4.41898	-5.12387	NA	NA	NA	NA	NA	NA
NLRP2	NA	NA	NA	NA	-4.21359	-4.51115	NA	NA	NA	NA	NA	NA
ADD1	NA	NA	NA	NA	-4.14003	-2.00317	NA	NA	-2.46825	-1.89209	-1.99439	-4.15039
RABIF	-1.62683	-2.97781	NA	NA	-3.78806	-4.0228	NA	NA	NA	NA	NA	NA
QKI	NA	NA	NA	NA	-3.76135	-2.74415	NA	NA	NA	NA	-1.91063	-2.20264
KIF14	NA	NA	-3.83334	-3.85673	-3.72401	-3.42378	NA	NA	NA	NA	NA	NA
HIGD2A	NA	NA	NA	NA	-3.69221	-2.31265	NA	NA	NA	NA	NA	NA
LAMA3	NA	NA	NA	NA	-3.65968	-3.62887	NA	NA	NA	NA	NA	NA
ADAM12	-5.07908	-3.53875	NA	NA	-3.62822	-4.07917	NA	NA	NA	NA	3.85227	3.99229
LDHB	NA	NA	NA	NA	-3.57028	-2.44449	NA	NA	NA	NA	NA	NA
VPS13C	-2.53182	-1.98493	NA	NA	-3.53663	-3.39686	NA	NA	NA	NA	NA	NA
PRIM1	NA	NA	NA	NA	-3.42951	-2.54372	NA	NA	NA	NA	NA	NA
IFIT3	2.52278	3.22514	3.62017	3.05786	-3.40969	-4.13318	NA	NA	3.03276	2.33773	NA	NA
TAF6	-2.86168	-3.52188	NA	NA	-3.35391	-3.2003	NA	NA	-2.75644	-2.48033	NA	NA
NOL7	NA	NA	NA	NA	-3.31498	-2.30643	NA	NA	2.26717	2.16062	NA	NA
FLNC	-1.60616	-2.18925	NA	NA	-3.27237	-1.54666	NA	NA	1.9997	1.9997	NA	NA
DDX41	NA	NA	NA	NA	-3.12494	-3.22279	NA	NA	NA	NA	NA	NA
EARS2	NA	NA	NA	NA	-3.11092	-3.35588	NA	NA	NA	NA	NA	NA
B4GALT3	NA	NA	NA	NA	-3.10946	-3.82708	NA	NA	NA	NA	NA	NA
EPHA2	NA	NA	NA	NA	-3.09649	-2.36921	NA	NA	1.82855	1.82855	NA	NA
HLCS	NA	NA	NA	NA	-3.08985	-3.17378	NA	NA	NA	NA	-1.68607	-1.94006
RRM2	-1.61387	-1.75883	NA	NA	-3.03649	-2.15168	NA	NA	NA	NA	NA	NA
TAGLN	NA	NA	NA	NA	-2.96827	-2.52165	NA	NA	NA	NA	1.75193	1.75193
ATP13A1	NA	NA	NA	NA	-2.93775	-1.83839	NA	NA	NA	NA	NA	NA
MAD2L1	NA	NA	NA	NA	-2.91157	-3.68523	NA	NA	NA	NA	NA	NA
COMMD6	NA	NA	2.23659	1.71627	-2.8855	-2.85799	NA	NA	NA	NA	NA	NA
DDX58	NA	NA	NA	NA	-2.87028	-2.21007	NA	NA	NA	NA	NA	NA
FAM213B	NA	NA	NA	NA	-2.85311	-1.69611	NA	NA	NA	NA	NA	NA
GATB	NA	NA	NA	NA	-2.83748	-1.96678	NA	NA	NA	NA	NA	NA
CCZ1	NA	NA	NA	NA	-2.82778	-3.19454	NA	NA	NA	NA	NA	NA
CYR61	NA	NA	NA	NA	-2.82203	-2.82203	NA	NA	3.62918	3.88719	NA	NA
CDC42SE2	NA	NA	NA	NA	-2.78288	-3.51987	NA	NA	NA	NA	NA	NA
GINS1	NA	NA	NA	NA	-2.76289	-2.29514	NA	NA	-1.86221	-1.8215	NA	NA
SHPK	NA	NA	NA	NA	-2.68224	-3.22094	NA	NA	NA	NA	NA	NA
KCT2	NA	NA	NA	NA	-2.62179	-2.00318	NA	NA	NA	NA	NA	NA
GOPC	NA	NA	4.78275	3.26518	-2.55253	-3.92386	NA	NA	NA	NA	NA	NA
SIRT5	NA	NA	NA	NA	-2.53839	-1.97454	NA	NA	NA	NA	-3.06658	-3.162
TRA2B	NA	NA	NA	NA	-2.52658	-1.73344	NA	NA	NA	NA	NA	NA
KIAA1033	NA	NA	NA	NA	-2.51832	-2.94828	NA	NA	-1.50521	-1.78889	-1.89588	-1.8798
TRAPPC1	NA	NA	NA	NA	-2.5133	-3.41457	NA	NA	NA	NA	NA	NA
CD276	NA	NA	NA	NA	-2.50733	-2.71986	NA	NA	NA	NA	NA	NA
LYRM4	2.58398	2.18392	NA	NA	-2.50206	-4.4738	NA	NA	NA	NA	-2.71655	-2.94772
ZCCHC8	NA	NA	NA	NA	-2.44874	-2.87412	NA	NA	3.29475	2.72959	NA	NA
OAS3	NA	NA	NA	NA	-2.43918	-2.82421	NA	NA	NA	NA	NA	NA
HUS1	NA	NA	NA	NA	-2.43408	-3.34893	NA	NA	NA	NA	NA	NA
GSTT1	NA	NA	NA	NA	-2.42908	-2.47468	NA	NA	NA	NA	NA	NA
LRRC20	NA	NA	3.4351	2.51435	-2.42855	-2.69294	NA	NA	NA	NA	NA	NA
ASCC3	NA	NA	NA	NA	-2.40832	-1.75283	NA	NA	NA	NA	NA	NA
IKBIP	1.71593	1.71593	NA	NA	-2.40043	-1.96117	NA	NA	NA	NA	NA	NA
SEMA3C	NA	NA	NA	NA	-2.38511	-2.85866	NA	NA	NA	NA	NA	NA
CYP20A1	NA	NA	NA	NA	-2.34881	-2.34881	NA	NA	NA	NA	NA	NA
PRMT6	NA	NA	NA	NA	-2.34354	-1.96758	NA	NA	NA	NA	NA	NA
PTPRK	NA	NA	NA	NA	-2.33263	-2.12574	NA	NA	NA	NA	NA	NA
PANK3	NA	NA	NA	NA	-2.27425	-1.50563	NA	NA	-2.268	-2.3132	-3.2645	-4.06423
PALLD	NA	NA	NA	NA	-2.26171	-2.30914	NA	NA	NA	NA	NA	NA
MANBA	NA	NA	NA	NA	-2.21544	-2.5609	NA	NA	NA	NA	NA	NA
NEK9	NA	NA	NA	NA	-2.21227	-1.50533	NA	NA	NA	NA	NA	NA
TRAPPC9	NA	NA	NA	NA	-2.20139	-2.89478	NA	NA	NA	NA	NA	NA
CAPN2	NA	NA	NA	NA	-2.18319	-2.21052	NA	NA	NA	NA	NA	NA
RARRES1	NA	NA	NA	NA	-2.12258	-1.70398	NA	NA	-2.88981	-1.97479	NA	NA
FNBP1	NA	NA	NA	NA	-2.08782	-1.52616	NA	NA	NA	NA	NA	NA
RABL6	NA	NA	NA	NA	-2.07305	-1.73844	NA	NA	NA	NA	NA	NA
VPS51	NA	NA	NA	NA	-2.0222	-2.0222	NA	NA	NA	NA	NA	NA
FKBP10	NA	NA	NA	NA	-2.01663	-2.17532	NA	NA	NA	NA	NA	NA
USP11	NA	NA	NA	NA	-2.0103	-2.37062	NA	NA	NA	NA	NA	NA
RTN4IP1	NA	NA	NA	NA	-2.00453	-1.50736	NA	NA	NA	NA	-2.64759	-2.02493
PI4K2A	NA	NA	-1.73579	-2.34255	-2.0035	-2.0035	NA	NA	NA	NA	NA	NA
PLCG1	NA	NA	NA	NA	-2.00246	-2.49923	NA	NA	NA	NA	NA	NA
CHAF1B	NA	NA	-2.00978	-1.59726	-1.8937	-1.8937	NA	NA	-1.9844	-2.23556	-1.94335	-1.64471
SMAD3	NA	NA	NA	NA	-1.85745	-2.5304	NA	NA	NA	NA	NA	NA
MRPL58	NA	NA	NA	NA	-1.8376	-3.35685	NA	NA	NA	NA	NA	NA
YY1	NA	NA	NA	NA	-1.78629	-1.70562	NA	NA	NA	NA	NA	NA
ARPIN	NA	NA	NA	NA	-1.75662	-1.63459	NA	NA	NA	NA	NA	NA
ORC5	NA	NA	NA	NA	-1.75301	-1.75301	NA	NA	NA	NA	NA	NA
IKBKB	NA	NA	NA	NA	-1.74646	-1.74427	NA	NA	NA	NA	NA	NA
NDUFB1	NA	NA	NA	NA	-1.73501	-1.67012	NA	NA	NA	NA	-2.61046	-1.7379
PRMT3	NA	NA	NA	NA	-1.68831	-2.53788	NA	NA	NA	NA	NA	NA
NEDD4L	NA	NA	NA	NA	-1.63993	-1.63993	NA	NA	NA	NA	NA	NA
AKAP2	NA	NA	NA	NA	-1.62967	-2.46813	NA	NA	NA	NA	NA	NA
SCRN3	NA	NA	NA	NA	-1.62917	-1.62917	NA	NA	NA	NA	NA	NA
TACSTD2	NA	NA	NA	NA	-1.59515	-1.87908	NA	NA	NA	NA	NA	NA
TM9SF4	NA	NA	NA	NA	-1.58392	-3.43052	NA	NA	NA	NA	NA	NA
ANAPC1	NA	NA	NA	NA	-1.56562	-1.56562	NA	NA	NA	NA	NA	NA
TOR2A	NA	NA	NA	NA	-1.55873	-1.55873	NA	NA	NA	NA	-2.06556	-2.06556
TELO2	NA	NA	NA	NA	-1.52583	-2.56037	NA	NA	NA	NA	NA	NA
ANK3	NA	NA	NA	NA	-1.52347	-1.51441	NA	NA	NA	NA	NA	NA
SPCS1	NA	NA	3.79507	3.16605	1.53517	1.81742	NA	NA	NA	NA	NA	NA
ACBD6	NA	NA	NA	NA	1.63418	1.63418	NA	NA	NA	NA	-1.9207	-3.51042
PKM	NA	NA	NA	NA	1.71562	3.0131	NA	NA	NA	NA	NA	NA
RPL24	-5.76445	-6.70781	NA	NA	1.73367	1.73367	NA	NA	NA	NA	NA	NA
HMOX1	NA	NA	1.95485	1.96473	1.78457	1.85559	NA	NA	NA	NA	NA	NA
DHX40	NA	NA	NA	NA	1.80157	2.10752	NA	NA	NA	NA	-2.31306	-3.47894
MRFAP1	-3.2998	-4.18447	NA	NA	1.82031	1.7195	NA	NA	NA	NA	NA	NA
AURKB	NA	NA	NA	NA	1.8269	1.57414	NA	NA	NA	NA	NA	NA
RTKN	NA	NA	-2.29413	-2.93699	1.93032	2.33018	NA	NA	NA	NA	NA	NA
ITGB5	NA	NA	NA	NA	1.97224	1.64391	NA	NA	NA	NA	NA	NA
ZADH2	NA	NA	NA	NA	1.98331	2.03385	NA	NA	NA	NA	NA	NA
WTAP	NA	NA	NA	NA	2.02837	1.84554	NA	NA	2.45611	2.25147	NA	NA
TGFB1I1	NA	NA	NA	NA	2.05234	1.86558	NA	NA	NA	NA	NA	NA
DST	NA	NA	NA	NA	2.12747	2.26305	NA	NA	NA	NA	NA	NA
DLGAP4	NA	NA	-4.56317	-5.17876	2.13279	1.68899	NA	NA	NA	NA	-4.81884	-4.79482
NDUFA3	-3.19198	-2.11706	NA	NA	2.13791	2.20213	NA	NA	NA	NA	NA	NA
AGTPBP1	NA	NA	NA	NA	2.15157	1.54325	NA	NA	NA	NA	NA	NA
GUF1	NA	NA	NA	NA	2.15353	1.6421	NA	NA	NA	NA	-4.4248	-3.26511
NMI	NA	NA	NA	NA	2.16352	2.80283	NA	NA	NA	NA	NA	NA
IMP3	NA	NA	NA	NA	2.20102	2.92403	NA	NA	NA	NA	NA	NA
TTC5	NA	NA	NA	NA	2.32768	2.11086	NA	NA	3.35623	3.6209	NA	NA
HTATIP2	NA	NA	NA	NA	2.47665	2.22575	NA	NA	NA	NA	NA	NA
COA7	NA	NA	NA	NA	2.51569	2.27623	NA	NA	NA	NA	-1.85835	-2.31577
NBAS	NA	NA	NA	NA	2.52128	2.92468	NA	NA	NA	NA	NA	NA
ASPSCR1	NA	NA	NA	NA	2.54471	4.48913	NA	NA	NA	NA	NA	NA
RAB3A	-2.6929	-3.41392	NA	NA	2.68454	3.23292	NA	NA	NA	NA	NA	NA
TTC27	-2.67503	-2.76991	NA	NA	2.77829	1.82418	NA	NA	NA	NA	NA	NA
TGFBI	NA	NA	-3.68472	-3.17193	2.83549	4.49971	NA	NA	-3.09491	-3.10338	NA	NA
BLOC1S1	NA	NA	2.19443	2.19443	2.88538	2.36328	NA	NA	NA	NA	NA	NA
CRYAB	NA	NA	NA	NA	2.89603	1.6684	NA	NA	NA	NA	NA	NA
PDZD11	-2.57604	-1.76943	-4.41338	-3.78083	3.12812	3.09098	NA	NA	NA	NA	-4.85133	-5.37998
EMC4	NA	NA	-2.07382	-1.50767	3.16232	3.17973	NA	NA	NA	NA	2.36062	3.14991
COX7B	NA	NA	NA	NA	3.18982	1.7826	NA	NA	NA	NA	NA	NA
SYTL2	NA	NA	NA	NA	3.49123	2.12431	NA	NA	NA	NA	1.98364	2.51568
POLR2F	NA	NA	NA	NA	3.50887	2.90884	NA	NA	NA	NA	NA	NA
B4GAT1	1.66686	2.55129	2.61794	2.72226	3.63923	2.55629	NA	NA	NA	NA	NA	NA
TGOLN2	NA	NA	5.21961	2.9308	3.66494	4.74124	NA	NA	NA	NA	NA	NA
IKBIP	1.71593	1.71593	NA	NA	3.66637	1.55834	NA	NA	NA	NA	NA	NA
BST2	NA	NA	NA	NA	3.93358	3.2678	NA	NA	NA	NA	NA	NA
COX20	NA	NA	NA	NA	4.1517	4.27566	NA	NA	NA	NA	NA	NA
PHAX	NA	NA	5.20028	3.43911	4.47398	4.97357	NA	NA	NA	NA	-4.071	-4.27641
KRT14	3.36362	5.34739	NA	NA	5.08001	2.22616	NA	NA	NA	NA	NA	NA
UBE2D3	NA	NA	NA	NA	6.03274	5.25079	NA	NA	NA	NA	NA	NA
RPP25	NA	NA	NA	NA	NA	NA	NA	NA	1.97101	1.97938	-6.11546	-5.59266
MFF	NA	NA	-5.12022	-4.47028	NA	NA	NA	NA	-2.69356	-2.6526	-5.41328	-3.65494
FAR1	NA	NA	NA	NA	NA	NA	NA	NA	NA	NA	-5.38504	-3.46029
SYPL1	NA	NA	5.15873	3.96305	NA	NA	NA	NA	NA	NA	-4.82783	-4.25496
ANKFY1	NA	NA	NA	NA	NA	NA	NA	NA	NA	NA	-4.81996	-1.74982
TMEM11	NA	NA	NA	NA	NA	NA	NA	NA	2.13309	3.6403	-4.72641	-1.82582
MRPL16	NA	NA	NA	NA	NA	NA	NA	NA	NA	NA	-4.60946	-3.56897
SRXN1	NA	NA	NA	NA	NA	NA	NA	NA	NA	NA	-4.22124	-3.70153
NCCRP1	NA	NA	NA	NA	NA	NA	NA	NA	NA	NA	-4.09505	-2.20409
ATAD2	NA	NA	NA	NA	NA	NA	NA	NA	NA	NA	-4.01785	-1.80702
NMES1	NA	NA	NA	NA	NA	NA	NA	NA	NA	NA	-3.98679	-3.99206
GPRC5A	1.92203	2.67561	NA	NA	NA	NA	NA	NA	NA	NA	-3.94552	-3.47676
RAP2B	NA	NA	NA	NA	NA	NA	NA	NA	NA	NA	-3.93244	-4.84162
FAM192A	NA	NA	NA	NA	NA	NA	NA	NA	NA	NA	-3.91436	-2.89992
THOC1	NA	NA	NA	NA	NA	NA	NA	NA	NA	NA	-3.9088	-4.27219
MRPL37	NA	NA	NA	NA	NA	NA	NA	NA	NA	NA	-3.80734	-3.99406
APOL2	NA	NA	NA	NA	NA	NA	NA	NA	NA	NA	-3.7375	-4.09217
MAP7D3	NA	NA	NA	NA	NA	NA	NA	NA	NA	NA	-3.70662	-3.95848
ARFGAP3	-2.18192	-2.67179	3.15841	1.62065	NA	NA	NA	NA	-2.74225	-3.4465	-3.70405	-2.81667
MRPS36	NA	NA	1.58654	1.53322	NA	NA	NA	NA	NA	NA	-3.65278	-2.46295
HAX1	NA	NA	NA	NA	NA	NA	NA	NA	NA	NA	-3.62239	-1.67772
KYNU	NA	NA	NA	NA	NA	NA	NA	NA	NA	NA	-3.61954	-3.08707
THOC3	NA	NA	2.47288	2.38927	NA	NA	NA	NA	NA	NA	-3.58115	-3.17328
AP1G2	NA	NA	NA	NA	NA	NA	NA	NA	NA	NA	-3.55969	-2.29572
ERLEC1	NA	NA	3.27465	2.57464	NA	NA	NA	NA	2.73578	1.9438	-3.47371	-1.99459
IQGAP2	-2.66636	-3.59534	-3.1652	-3.56801	NA	NA	NA	NA	NA	NA	-3.46719	-3.0874
HMGN1	NA	NA	NA	NA	NA	NA	NA	NA	NA	NA	-3.45465	-3.45465
NCBP1	NA	NA	NA	NA	NA	NA	NA	NA	NA	NA	-3.38639	-4.83162
SMARCA4	NA	NA	NA	NA	NA	NA	NA	NA	NA	NA	-3.35808	-1.68403
KIAA1324	NA	NA	NA	NA	NA	NA	NA	NA	NA	NA	-3.34005	-3.0036
CDYL	NA	NA	NA	NA	NA	NA	NA	NA	NA	NA	-3.33817	-3.51732
CAPS	NA	NA	NA	NA	NA	NA	NA	NA	NA	NA	-3.32045	-2.94598
AIFM2	NA	NA	NA	NA	NA	NA	NA	NA	NA	NA	-3.26007	-4.84156
HSD17B11	1.6755	1.94792	NA	NA	NA	NA	NA	NA	NA	NA	-3.22339	-3.35303
IPO11	-1.76977	-1.76977	NA	NA	NA	NA	NA	NA	NA	NA	-3.20159	-2.78575
KLHL11	NA	NA	NA	NA	NA	NA	NA	NA	NA	NA	-3.16182	-2.2044
UTP6	-1.95555	-2.98028	2.09069	1.50831	NA	NA	NA	NA	NA	NA	-3.12624	-2.8761
MRPL45	NA	NA	NA	NA	NA	NA	NA	NA	NA	NA	-3.09617	-3.9342
XPO7	NA	NA	NA	NA	NA	NA	NA	NA	NA	NA	-3.09078	-4.81508
HMCES	NA	NA	NA	NA	NA	NA	NA	NA	NA	NA	-3.04139	-3.90804
LONP2	NA	NA	NA	NA	NA	NA	NA	NA	NA	NA	-3.02771	-1.70676
LRRFIP2	NA	NA	3.63765	2.77091	NA	NA	NA	NA	NA	NA	-2.98308	-3.19946
STAMBPL1	NA	NA	NA	NA	NA	NA	NA	NA	NA	NA	-2.89199	-4.09979
SCAF8	NA	NA	NA	NA	NA	NA	NA	NA	NA	NA	-2.88601	-2.88601
GABARAPL2	NA	NA	NA	NA	NA	NA	NA	NA	NA	NA	-2.8844	-1.9029
CMBL	NA	NA	NA	NA	NA	NA	NA	NA	NA	NA	-2.83715	-2.16386
NCAPD2	NA	NA	-1.97071	-1.76139	NA	NA	NA	NA	NA	NA	-2.82171	-2.74808
SSFA2	NA	NA	NA	NA	NA	NA	NA	NA	NA	NA	-2.7952	-2.23105
POLD3	NA	NA	NA	NA	NA	NA	NA	NA	NA	NA	-2.79097	-1.93348
TEAD1	NA	NA	NA	NA	NA	NA	NA	NA	NA	NA	-2.78261	-2.78261
LGALS8	NA	NA	NA	NA	NA	NA	NA	NA	NA	NA	-2.78213	-1.54889
MEA1	NA	NA	-5.01498	-2.07438	NA	NA	NA	NA	NA	NA	-2.77388	-2.38727
BDH2	NA	NA	NA	NA	NA	NA	NA	NA	NA	NA	-2.76625	-4.59448
ENOSF1	NA	NA	NA	NA	NA	NA	NA	NA	NA	NA	-2.75972	-3.20754
TBC1D13	NA	NA	NA	NA	NA	NA	NA	NA	NA	NA	-2.73097	-3.42418
ZC3HC1	NA	NA	-1.78922	-1.78922	NA	NA	NA	NA	NA	NA	-2.7219	-1.92465
TFAP2A	NA	NA	-2.36117	-2.44227	NA	NA	NA	NA	NA	NA	-2.70684	-3.7574
FAM213A	NA	NA	NA	NA	NA	NA	NA	NA	NA	NA	-2.69576	-3.39403
TEFM	NA	NA	NA	NA	NA	NA	NA	NA	NA	NA	-2.63318	-1.59808
GNA13	NA	NA	NA	NA	NA	NA	NA	NA	NA	NA	-2.63071	-2.9508
MAN1B1	NA	NA	NA	NA	NA	NA	NA	NA	NA	NA	-2.62986	-2.79708
RIPK1	NA	NA	NA	NA	NA	NA	NA	NA	NA	NA	-2.62121	-3.05242
EDF1	NA	NA	3.35166	2.31796	NA	NA	NA	NA	NA	NA	-2.60287	-2.86644
C8orf33	-1.68261	-3.38833	NA	NA	NA	NA	NA	NA	-1.90727	-1.74323	-2.5921	-2.07544
RUFY2	NA	NA	NA	NA	NA	NA	NA	NA	NA	NA	-2.54558	-2.21974
RHOT1	NA	NA	NA	NA	NA	NA	NA	NA	NA	NA	-2.5449	-2.91254
BOLA3	NA	NA	NA	NA	NA	NA	NA	NA	3.30301	2.26441	-2.51666	-2.616
RIOK3	NA	NA	NA	NA	NA	NA	NA	NA	NA	NA	-2.49719	-2.88672
LMAN2L	-1.5438	-2.60952	NA	NA	NA	NA	NA	NA	NA	NA	-2.494	-2.94675
SPC25	NA	NA	NA	NA	NA	NA	NA	NA	NA	NA	-2.49077	-3.70432
FAM98A	NA	NA	NA	NA	NA	NA	NA	NA	NA	NA	-2.47653	-2.02035
MMAB	NA	NA	NA	NA	NA	NA	NA	NA	NA	NA	-2.45374	-1.65819
TP53BP1	NA	NA	NA	NA	NA	NA	NA	NA	NA	NA	-2.45109	-1.99328
DAB2IP	NA	NA	NA	NA	NA	NA	NA	NA	NA	NA	-2.43683	-2.61917
TCAF1	NA	NA	NA	NA	NA	NA	NA	NA	NA	NA	-2.40959	-2.48926
GTPBP1	NA	NA	NA	NA	NA	NA	NA	NA	NA	NA	-2.4088	-1.5177
PAK1	-1.91802	-3.08966	NA	NA	NA	NA	NA	NA	NA	NA	-2.39656	-2.39656
EZH2	NA	NA	NA	NA	NA	NA	NA	NA	NA	NA	-2.39057	-3.73336
SMAP1	NA	NA	NA	NA	NA	NA	NA	NA	NA	NA	-2.35974	-3.91999
COG4	NA	NA	NA	NA	NA	NA	NA	NA	NA	NA	-2.3573	-3.93625
SLC35B2	NA	NA	NA	NA	NA	NA	NA	NA	NA	NA	-2.34759	-2.53927
UXS1	NA	NA	NA	NA	NA	NA	NA	NA	NA	NA	-2.32719	-4.50481
ELMO3	-2.33663	-1.54721	NA	NA	NA	NA	NA	NA	NA	NA	-2.31571	-4.97754
CDKAL1	NA	NA	NA	NA	NA	NA	NA	NA	NA	NA	-2.31078	-1.78058
CST3	NA	NA	NA	NA	NA	NA	NA	NA	NA	NA	-2.30715	-3.0052
TFB1M	-1.96453	-2.40784	NA	NA	NA	NA	NA	NA	NA	NA	-2.3039	-3.24236
ERMP1	NA	NA	NA	NA	NA	NA	NA	NA	NA	NA	-2.29446	-3.17202
CMSS1	NA	NA	-2.20328	-4.94781	NA	NA	NA	NA	NA	NA	-2.28882	-2.48291
SORT1	NA	NA	NA	NA	NA	NA	NA	NA	NA	NA	-2.28739	-3.0792
ATG4B	NA	NA	NA	NA	NA	NA	NA	NA	NA	NA	-2.2809	-3.01369
LRBA	NA	NA	NA	NA	NA	NA	NA	NA	NA	NA	-2.27064	-1.87455
RNASEH2C	NA	NA	NA	NA	NA	NA	NA	NA	NA	NA	-2.26852	-1.88988
UNC13D	NA	NA	-2.89297	-2.36695	NA	NA	NA	NA	NA	NA	-2.25165	-3.64662
CKMT1A	NA	NA	NA	NA	NA	NA	NA	NA	NA	NA	-2.22071	-2.22071
MKKS	NA	NA	NA	NA	NA	NA	NA	NA	2.1519	2.6699	-2.21911	-2.19994
MCL1	NA	NA	-1.66486	-3.50404	NA	NA	NA	NA	NA	NA	-2.18919	-1.80733
MYO5C	NA	NA	NA	NA	NA	NA	NA	NA	NA	NA	-2.18426	-3.99777
ANAPC16	NA	NA	NA	NA	NA	NA	NA	NA	NA	NA	-2.17992	-3.58141
ACSL4	NA	NA	NA	NA	NA	NA	NA	NA	NA	NA	-2.17934	-1.83379
LARP1	NA	NA	NA	NA	NA	NA	NA	NA	NA	NA	-2.13762	-2.4632
NDUFB8	NA	NA	NA	NA	NA	NA	NA	NA	NA	NA	-2.12122	-2.90998
NGLY1	NA	NA	NA	NA	NA	NA	NA	NA	2.22999	3.42912	-2.12033	-2.12033
PPP4R2	NA	NA	NA	NA	NA	NA	NA	NA	NA	NA	-2.08377	-1.94266
MRPS16	NA	NA	2.74075	2.46417	NA	NA	NA	NA	NA	NA	-2.07152	-2.7433
IKBKG	NA	NA	NA	NA	NA	NA	NA	NA	-2.16417	-3.11275	-2.06741	-2.98453
SLC25A19	NA	NA	1.68691	2.37724	NA	NA	NA	NA	NA	NA	-2.0515	-1.51565
MAPKAP1	NA	NA	2.57259	2.57259	NA	NA	NA	NA	NA	NA	-2.02456	-2.02456
DNPH1	NA	NA	NA	NA	NA	NA	NA	NA	NA	NA	-2.01818	-3.08331
EEF1A2	NA	NA	NA	NA	NA	NA	NA	NA	-6.47548	-7.3009	-2.01513	-1.54653
NUDT16L1	NA	NA	2.12851	4.08317	NA	NA	NA	NA	NA	NA	-1.98131	-2.71244
FTSJ3	NA	NA	NA	NA	NA	NA	NA	NA	NA	NA	-1.95521	-1.93991
POLR1A	NA	NA	NA	NA	NA	NA	NA	NA	1.95592	2.59006	-1.94995	-1.94995
MRPS21	-1.58393	-1.59582	NA	NA	NA	NA	NA	NA	-3.53109	-4.14973	-1.93951	-2.82892
XPA	NA	NA	-4.14531	-3.67044	NA	NA	NA	NA	NA	NA	-1.93602	-2.64854
ABHD16A	NA	NA	NA	NA	NA	NA	NA	NA	NA	NA	-1.93519	-1.93519
IL18	NA	NA	NA	NA	NA	NA	NA	NA	NA	NA	-1.92787	-1.6047
AKAP12	NA	NA	NA	NA	NA	NA	NA	NA	NA	NA	-1.90301	-1.77147
TNPO3	NA	NA	NA	NA	NA	NA	NA	NA	NA	NA	-1.88483	-1.88483
USP9X	-1.80228	-1.61005	NA	NA	NA	NA	NA	NA	NA	NA	-1.87994	-3.20473
KIAA2013	NA	NA	NA	NA	NA	NA	NA	NA	NA	NA	-1.86647	-1.53532
CERS2	NA	NA	NA	NA	NA	NA	NA	NA	NA	NA	-1.85814	-2.17601
UROD	NA	NA	1.70703	2.17665	NA	NA	NA	NA	NA	NA	-1.85208	-3.2727
CEP170	NA	NA	NA	NA	NA	NA	NA	NA	NA	NA	-1.83906	-3.60883
BSPRY	NA	NA	NA	NA	NA	NA	NA	NA	-2.22954	-2.04559	-1.83893	-1.64054
ARHGAP29	3.78633	1.91092	NA	NA	NA	NA	NA	NA	NA	NA	-1.81845	-1.75187
NOC2L	NA	NA	NA	NA	NA	NA	NA	NA	-1.78331	-2.02893	-1.8021	-2.09261
APIP	NA	NA	NA	NA	NA	NA	NA	NA	NA	NA	-1.76908	-1.76908
THOC2	NA	NA	NA	NA	NA	NA	NA	NA	NA	NA	-1.75998	-1.57624
REEP3	NA	NA	NA	NA	NA	NA	NA	NA	NA	NA	-1.75582	-2.43105
IRAK1	NA	NA	NA	NA	NA	NA	NA	NA	NA	NA	-1.75169	-1.82781
RNGTT	NA	NA	NA	NA	NA	NA	NA	NA	NA	NA	-1.74254	-2.29137
CHMP1B	NA	NA	NA	NA	NA	NA	NA	NA	NA	NA	-1.72778	-2.13346
AP3M2	NA	NA	NA	NA	NA	NA	NA	NA	NA	NA	-1.70752	-1.70274
ASF1B	NA	NA	NA	NA	NA	NA	NA	NA	NA	NA	-1.69634	-2.27485
NCAPG	NA	NA	NA	NA	NA	NA	NA	NA	NA	NA	-1.65059	-1.65059
REL	-2.59675	-3.30969	NA	NA	NA	NA	NA	NA	NA	NA	-1.64757	-1.66184
FUT8	NA	NA	NA	NA	NA	NA	NA	NA	NA	NA	-1.64427	-1.64427
KCTD9	NA	NA	2.46974	2.99724	NA	NA	NA	NA	NA	NA	-1.63276	-2.62525
FYTTD1	NA	NA	NA	NA	NA	NA	NA	NA	NA	NA	-1.61888	-3.31656
IFT80	NA	NA	1.72435	2.4467	NA	NA	NA	NA	NA	NA	-1.60909	-1.60909
PLEC	NA	NA	NA	NA	NA	NA	NA	NA	NA	NA	-1.60765	-1.60765
PPIL4	NA	NA	NA	NA	NA	NA	NA	NA	NA	NA	-1.59808	-3.86918
AARSD1	NA	NA	NA	NA	NA	NA	NA	NA	NA	NA	-1.59073	-3.6404
CDC27	NA	NA	NA	NA	NA	NA	NA	NA	NA	NA	-1.58344	-1.73029
ERGIC3	NA	NA	NA	NA	NA	NA	NA	NA	NA	NA	-1.57588	-2.95878
FHL3	NA	NA	NA	NA	NA	NA	NA	NA	NA	NA	-1.56893	-2.36223
UBR4	NA	NA	NA	NA	NA	NA	NA	NA	NA	NA	-1.56211	-1.95962
GLT8D1	-2.19938	-2.46768	NA	NA	NA	NA	NA	NA	-2.31586	-2.74448	-1.55169	-1.7502
CTSC	NA	NA	NA	NA	NA	NA	NA	NA	NA	NA	-1.54835	-2.15014
TNPO2	NA	NA	NA	NA	NA	NA	NA	NA	NA	NA	-1.54804	-2.37545
DIP2B	NA	NA	NA	NA	NA	NA	NA	NA	NA	NA	-1.53761	-2.76933
FAM127A	NA	NA	NA	NA	NA	NA	NA	NA	NA	NA	-1.53699	-2.2488
RBM38	NA	NA	NA	NA	NA	NA	NA	NA	NA	NA	-1.53009	-2.91434
ALAD	NA	NA	NA	NA	NA	NA	NA	NA	NA	NA	1.50338	1.97182
SDHAF2	NA	NA	NA	NA	NA	NA	NA	NA	NA	NA	1.50887	1.50887
ASCC1	NA	NA	NA	NA	NA	NA	NA	NA	NA	NA	1.54642	1.54642
LAMTOR3	NA	NA	NA	NA	NA	NA	NA	NA	NA	NA	1.55176	1.55176
SVIL	NA	NA	NA	NA	NA	NA	NA	NA	NA	NA	1.55815	2.1187
SULT2B1	NA	NA	NA	NA	NA	NA	NA	NA	NA	NA	1.55858	3.38769
MPRIP	NA	NA	NA	NA	NA	NA	NA	NA	NA	NA	1.55898	1.68459
HS1BP3	NA	NA	NA	NA	NA	NA	NA	NA	NA	NA	1.56713	1.7246
S100A7	NA	NA	NA	NA	NA	NA	NA	NA	NA	NA	1.58297	1.58297
PVR	NA	NA	2.04083	2.05853	NA	NA	NA	NA	2.47631	2.95709	1.60245	1.60245
UBASH3B	NA	NA	NA	NA	NA	NA	NA	NA	NA	NA	1.61149	2.6034
BCKDK	NA	NA	NA	NA	NA	NA	NA	NA	NA	NA	1.64524	1.61387
AURKA	NA	NA	NA	NA	NA	NA	NA	NA	NA	NA	1.70893	1.70893
POU2F1	NA	NA	NA	NA	NA	NA	NA	NA	NA	NA	1.73797	1.73797
VAV2	NA	NA	NA	NA	NA	NA	NA	NA	NA	NA	1.80361	2.01159
LAD1	NA	NA	NA	NA	NA	NA	NA	NA	NA	NA	1.87275	1.87932
ATP6V0A1	NA	NA	NA	NA	NA	NA	NA	NA	NA	NA	1.8744	1.57097
HPF1	NA	NA	NA	NA	NA	NA	NA	NA	-1.58979	-1.58979	1.91683	1.63182
CASP8	NA	NA	NA	NA	NA	NA	NA	NA	NA	NA	1.95067	1.95067
ARHGAP17	NA	NA	NA	NA	NA	NA	NA	NA	NA	NA	1.95833	1.56848
SHOC2	NA	NA	NA	NA	NA	NA	NA	NA	NA	NA	1.9862	1.6946
QTRT2	NA	NA	NA	NA	NA	NA	NA	NA	NA	NA	2.05197	2.56732
DPP7	NA	NA	NA	NA	NA	NA	NA	NA	NA	NA	2.14213	2.78442
SMPDL3B	NA	NA	-2.09655	-2.33433	NA	NA	NA	NA	NA	NA	2.14586	1.82574
KIFC1	NA	NA	NA	NA	NA	NA	NA	NA	NA	NA	2.20242	2.20242
ZNF207	-2.35	-2.35	NA	NA	NA	NA	NA	NA	NA	NA	2.38596	2.70685
S100A9	NA	NA	NA	NA	NA	NA	NA	NA	NA	NA	2.60325	2.60325
PPM1B	NA	NA	NA	NA	NA	NA	NA	NA	NA	NA	2.63066	2.45117
CGN	NA	NA	NA	NA	NA	NA	NA	NA	NA	NA	2.74311	3.624
PDCD4	NA	NA	NA	NA	NA	NA	NA	NA	NA	NA	2.76309	2.66871
TBC1D2	-1.82497	-1.74802	NA	NA	NA	NA	NA	NA	-3.11274	-3.14808	2.7739	2.20681
ECI2	NA	NA	NA	NA	NA	NA	NA	NA	NA	NA	2.78859	2.21293
ATOX1	NA	NA	NA	NA	NA	NA	NA	NA	NA	NA	3.35246	3.90619
THTPA	-2.44003	-2.65878	NA	NA	NA	NA	NA	NA	NA	NA	3.35724	2.56089
HSF1	NA	NA	NA	NA	NA	NA	NA	NA	NA	NA	3.49714	2.24334
MARK2	NA	NA	NA	NA	NA	NA	NA	NA	NA	NA	3.60728	3.92947
GIT1	NA	NA	NA	NA	NA	NA	NA	NA	2.28772	2.22858	3.64422	3.39802
KHDRBS1	NA	NA	NA	NA	NA	NA	NA	NA	NA	NA	3.64811	4.10542
MAGT1	-3.75747	-3.24105	NA	NA	NA	NA	NA	NA	2.76871	1.88014	3.7019	1.58285
COG7	NA	NA	NA	NA	NA	NA	NA	NA	NA	NA	3.75092	2.65392
ALDH2	NA	NA	NA	NA	NA	NA	NA	NA	NA	NA	3.90707	2.41638
ECHDC1	NA	NA	NA	NA	NA	NA	NA	NA	NA	NA	3.99603	2.89225
HSP90AB4P	NA	NA	NA	NA	NA	NA	NA	NA	-4.80325	-5.49878	NA	NA
SLC25A32	-1.62145	-2.01998	NA	NA	NA	NA	NA	NA	-3.21066	-3.37265	NA	NA
HIGD1A	NA	NA	NA	NA	NA	NA	NA	NA	-2.99305	-2.92307	NA	NA
CPD	NA	NA	NA	NA	NA	NA	NA	NA	-2.90502	-2.82913	NA	NA
TGM2	NA	NA	NA	NA	NA	NA	NA	NA	-2.86713	-2.86713	NA	NA
FOXRED1	NA	NA	2.59724	2.52271	NA	NA	NA	NA	-2.85464	-2.661	NA	NA
STAM2	NA	NA	NA	NA	NA	NA	NA	NA	-2.72435	-3.20325	NA	NA
ARID2	NA	NA	NA	NA	NA	NA	NA	NA	-2.6143	-2.0721	NA	NA
VPS36	NA	NA	NA	NA	NA	NA	NA	NA	-2.59791	-1.71841	NA	NA
NSA2	NA	NA	-1.74142	-1.50268	NA	NA	NA	NA	-2.52321	-2.02452	NA	NA
SRP19	NA	NA	NA	NA	NA	NA	NA	NA	-2.51431	-2.50355	NA	NA
TTC37	NA	NA	NA	NA	NA	NA	NA	NA	-2.49881	-2.93995	NA	NA
TRIM3	NA	NA	NA	NA	NA	NA	NA	NA	-2.46415	-1.8306	NA	NA
SAMHD1	NA	NA	NA	NA	NA	NA	NA	NA	-2.44111	-2.33038	NA	NA
EHHADH	NA	NA	NA	NA	NA	NA	NA	NA	-2.36306	-3.26713	NA	NA
PUM1	-1.62643	-2.0178	NA	NA	NA	NA	NA	NA	-2.32084	-2.12617	NA	NA
PI4KB	NA	NA	NA	NA	NA	NA	NA	NA	-2.30108	-1.70599	NA	NA
PLOD2	NA	NA	NA	NA	NA	NA	NA	NA	-2.26503	-1.78287	NA	NA
SYNGR2	NA	NA	NA	NA	NA	NA	NA	NA	-2.26475	-2.26475	NA	NA
XRCC4	NA	NA	NA	NA	NA	NA	NA	NA	-2.25273	-1.60294	NA	NA
CPNE2	NA	NA	NA	NA	NA	NA	NA	NA	-2.22695	-2.85333	NA	NA
RAB32	NA	NA	NA	NA	NA	NA	NA	NA	-2.22426	-3.05361	NA	NA
KRR1	NA	NA	NA	NA	NA	NA	NA	NA	-2.19028	-2.36295	NA	NA
ELMO2	NA	NA	NA	NA	NA	NA	NA	NA	-2.04595	-1.63251	NA	NA
YIPF5	2.05867	2.0162	NA	NA	NA	NA	NA	NA	-2.01717	-2.72396	NA	NA
GOLGA1	NA	NA	NA	NA	NA	NA	NA	NA	-1.97983	-2.22821	NA	NA
VPS33B	NA	NA	NA	NA	NA	NA	NA	NA	-1.97879	-2.05386	NA	NA
CDC23	NA	NA	NA	NA	NA	NA	NA	NA	-1.97247	-1.97247	NA	NA
EFEMP1	NA	NA	NA	NA	NA	NA	NA	NA	-1.87064	-1.80335	NA	NA
KEAP1	NA	NA	NA	NA	NA	NA	NA	NA	-1.85824	-1.95481	NA	NA
DUS2	NA	NA	NA	NA	NA	NA	NA	NA	-1.85681	-1.96281	NA	NA
ROMO1	NA	NA	NA	NA	NA	NA	NA	NA	-1.83507	-1.83507	NA	NA
ITGB4	-3.0323	-4.35103	NA	NA	NA	NA	NA	NA	-1.79731	-2.315	NA	NA
RNASET2	NA	NA	NA	NA	NA	NA	NA	NA	-1.73938	-1.94043	NA	NA
POGZ	NA	NA	NA	NA	NA	NA	NA	NA	-1.69459	-1.80636	NA	NA
TTC9	NA	NA	NA	NA	NA	NA	NA	NA	-1.69199	-2.14463	NA	NA
ESRP2	NA	NA	-3.11625	-1.54774	NA	NA	NA	NA	-1.68853	-1.74616	NA	NA
MRPL3	NA	NA	NA	NA	NA	NA	NA	NA	-1.66209	-1.79815	NA	NA
ZMIZ2	NA	NA	NA	NA	NA	NA	NA	NA	-1.62378	-1.71416	NA	NA
UTP14A	NA	NA	NA	NA	NA	NA	NA	NA	-1.60532	-1.50196	NA	NA
NEXN	NA	NA	NA	NA	NA	NA	NA	NA	-1.59187	-2.72102	NA	NA
KANK2	NA	NA	NA	NA	NA	NA	NA	NA	-1.58249	-2.18929	NA	NA
BIRC6	NA	NA	NA	NA	NA	NA	NA	NA	-1.56819	-1.56819	NA	NA
ISY1	NA	NA	NA	NA	NA	NA	NA	NA	-1.56114	-1.70297	NA	NA
BICD2	NA	NA	-1.66312	-1.77122	NA	NA	NA	NA	-1.52467	-2.49531	NA	NA
TMTC3	NA	NA	NA	NA	NA	NA	NA	NA	-1.51973	-2.22061	NA	NA
HPDL	NA	NA	NA	NA	NA	NA	NA	NA	-1.51344	-1.51344	NA	NA
TEX10	NA	NA	2.28412	1.84226	NA	NA	NA	NA	-1.51124	-2.39643	NA	NA
INTS3	NA	NA	NA	NA	NA	NA	NA	NA	1.51348	1.72124	NA	NA
UGP2	NA	NA	NA	NA	NA	NA	NA	NA	1.57129	2.99726	NA	NA
MISP	NA	NA	NA	NA	NA	NA	NA	NA	1.64349	1.65413	NA	NA
PSAT1	NA	NA	NA	NA	NA	NA	NA	NA	1.66316	1.67014	NA	NA
NOP10	NA	NA	NA	NA	NA	NA	NA	NA	1.69064	2.2251	NA	NA
PDPR	NA	NA	NA	NA	NA	NA	NA	NA	1.71358	4.36066	NA	NA
UNG	NA	NA	NA	NA	NA	NA	NA	NA	1.72944	1.72944	NA	NA
ADGRG1	NA	NA	NA	NA	NA	NA	NA	NA	1.7889	2.77816	NA	NA
TMEM263	NA	NA	NA	NA	NA	NA	NA	NA	1.81859	2.29165	NA	NA
CHM	NA	NA	NA	NA	NA	NA	NA	NA	1.83866	1.83866	NA	NA
PRKD2	NA	NA	NA	NA	NA	NA	NA	NA	1.88145	1.81109	NA	NA
HNMT	1.87131	3.30823	2.11165	2.26359	NA	NA	NA	NA	1.89825	1.69826	NA	NA
VAC14	-1.65466	-1.65466	2.34421	2.34421	NA	NA	NA	NA	1.8993	1.8993	NA	NA
THBS1	1.93495	1.66906	NA	NA	NA	NA	NA	NA	1.97255	1.97255	NA	NA
CTTNBP2NL	NA	NA	NA	NA	NA	NA	NA	NA	2.05464	1.57128	NA	NA
NUMB	NA	NA	NA	NA	NA	NA	NA	NA	2.08005	1.94655	NA	NA
PVALB	NA	NA	NA	NA	NA	NA	NA	NA	2.147	1.7767	NA	NA
GNG10	NA	NA	NA	NA	NA	NA	NA	NA	2.25831	1.51826	NA	NA
PM20D2	NA	NA	NA	NA	NA	NA	NA	NA	2.25966	2.968	NA	NA
CTAGE5	NA	NA	NA	NA	NA	NA	NA	NA	2.32064	3.28242	NA	NA
TMEM165	NA	NA	NA	NA	NA	NA	NA	NA	2.42211	2.43701	NA	NA
TMSB4X	NA	NA	NA	NA	NA	NA	NA	NA	2.42653	2.16145	NA	NA
ABHD6	NA	NA	NA	NA	NA	NA	NA	NA	2.49438	1.52579	NA	NA
FTL	NA	NA	NA	NA	NA	NA	NA	NA	2.49755	3.26296	NA	NA
KIAA1524	NA	NA	NA	NA	NA	NA	NA	NA	2.52416	1.89801	NA	NA
PLEKHF2	NA	NA	NA	NA	NA	NA	NA	NA	2.60594	2.4454	NA	NA
CD47	NA	NA	-2.49022	-4.11859	NA	NA	NA	NA	2.61958	2.703	NA	NA
CDCP1	NA	NA	NA	NA	NA	NA	NA	NA	3.12262	2.59596	NA	NA
BCL2L1	NA	NA	NA	NA	NA	NA	NA	NA	3.1587	3.27765	NA	NA
TIMM17B	2.44828	2.68608	NA	NA	NA	NA	NA	NA	3.18802	2.0223	NA	NA
NPC2	NA	NA	NA	NA	NA	NA	NA	NA	3.345	3.73917	NA	NA
MAP1B	NA	NA	1.53974	1.53974	NA	NA	NA	NA	3.44253	3.0122	NA	NA
HIP1	NA	NA	NA	NA	NA	NA	NA	NA	3.62827	1.92197	NA	NA
MYADM	NA	NA	NA	NA	NA	NA	NA	NA	3.77561	4.01122	NA	NA
C11orf58	2.93493	3.00981	-3.23897	-3.23897	NA	NA	NA	NA	4.14988	2.42682	NA	NA
ATP5EP2	NA	NA	NA	NA	NA	NA	NA	NA	4.90847	4.72565	NA	NA
HMG20B	NA	NA	NA	NA	NA	NA	NA	NA	6.02214	5.96963	NA	NA
HSPA6	NA	NA	NA	NA	NA	NA	NA	NA	8.93765	9.55203	NA	NA
POLR2G	NA	NA	-5.35903	-1.76734	NA	NA	NA	NA	NA	NA	NA	NA
TRIM16	NA	NA	-3.96924	-4.09277	NA	NA	NA	NA	NA	NA	NA	NA
SRPK1	NA	NA	-3.90361	-3.43823	NA	NA	NA	NA	NA	NA	NA	NA
CLMN	NA	NA	-3.62476	-2.06675	NA	NA	NA	NA	NA	NA	NA	NA
SERPINB3	1.99986	1.91845	-3.39009	-2.60879	NA	NA	NA	NA	NA	NA	NA	NA
CLPTM1	NA	NA	-3.3603	-2.76674	NA	NA	NA	NA	NA	NA	NA	NA
TACC1	NA	NA	-3.32192	-2.33354	NA	NA	NA	NA	NA	NA	NA	NA
ANKRD28	NA	NA	-3.25128	-2.10644	NA	NA	NA	NA	NA	NA	NA	NA
MXRA7	-1.73818	-2.01558	-3.23115	-2.29451	NA	NA	NA	NA	NA	NA	NA	NA
CDC20	NA	NA	-3.10172	-2.90318	NA	NA	NA	NA	NA	NA	NA	NA
ARHGAP35	NA	NA	-2.97388	-1.692	NA	NA	NA	NA	NA	NA	NA	NA
CCNA2	2.09068	2.09068	-2.92204	-2.52754	NA	NA	NA	NA	NA	NA	NA	NA
MARCKSL1	-5.67933	-6.29054	-2.7674	-2.6616	NA	NA	NA	NA	NA	NA	NA	NA
ACSF2	4.38211	2.51233	-2.69388	-3.70684	NA	NA	NA	NA	NA	NA	NA	NA
TTC4	1.62215	1.62215	-2.63271	-2.04386	NA	NA	NA	NA	NA	NA	NA	NA
SMURF2	NA	NA	-2.57902	-2.42632	NA	NA	NA	NA	NA	NA	NA	NA
SERPINA6	NA	NA	-2.56115	-1.93488	NA	NA	NA	NA	NA	NA	NA	NA
ANLN	-1.6943	-3.63685	-2.55802	-1.83762	NA	NA	NA	NA	NA	NA	NA	NA
JMJD6	NA	NA	-2.54976	-3.43274	NA	NA	NA	NA	NA	NA	NA	NA
SUPT4H1	NA	NA	-2.44715	-1.6217	NA	NA	NA	NA	NA	NA	NA	NA
ELMOD2	NA	NA	-2.42939	-3.07726	NA	NA	NA	NA	NA	NA	NA	NA
IGF2BP2	NA	NA	-2.39376	-2.39376	NA	NA	NA	NA	NA	NA	NA	NA
WDR55	NA	NA	-2.27858	-1.50613	NA	NA	NA	NA	NA	NA	NA	NA
DPF2	NA	NA	-2.27812	-2.03668	NA	NA	NA	NA	NA	NA	NA	NA
UBAP2	NA	NA	-2.26595	-1.60934	NA	NA	NA	NA	NA	NA	NA	NA
HNRNPA3	NA	NA	-2.26442	-2.22836	NA	NA	NA	NA	NA	NA	NA	NA
POLR1E	NA	NA	-2.24557	-2.52796	NA	NA	NA	NA	NA	NA	NA	NA
UEVLD	NA	NA	-2.23207	-1.95963	NA	NA	NA	NA	NA	NA	NA	NA
NES	NA	NA	-2.20696	-1.64049	NA	NA	NA	NA	NA	NA	NA	NA
GNE	NA	NA	-2.15944	-2.02719	NA	NA	NA	NA	NA	NA	NA	NA
NT5DC2	NA	NA	-2.12405	-2.03411	NA	NA	NA	NA	NA	NA	NA	NA
TES	NA	NA	-2.04805	-3.10865	NA	NA	NA	NA	NA	NA	NA	NA
NMRAL1	NA	NA	-2.04496	-2.1432	NA	NA	NA	NA	NA	NA	NA	NA
SNX9	NA	NA	-2.04378	-1.85397	NA	NA	NA	NA	NA	NA	NA	NA
C2orf47	NA	NA	-2.01656	-2.09837	NA	NA	NA	NA	NA	NA	NA	NA
CNPY3	NA	NA	-1.99943	-1.99943	NA	NA	NA	NA	NA	NA	NA	NA
IGFBP5	NA	NA	-1.99886	-1.99886	NA	NA	NA	NA	NA	NA	NA	NA
NUB1	NA	NA	-1.96738	-2.98828	NA	NA	NA	NA	NA	NA	NA	NA
SMN1	NA	NA	-1.96725	-2.14402	NA	NA	NA	NA	NA	NA	NA	NA
FOXK1	NA	NA	-1.9608	-1.58584	NA	NA	NA	NA	NA	NA	NA	NA
SLC25A15	NA	NA	-1.9354	-2.80604	NA	NA	NA	NA	NA	NA	NA	NA
SLC2A1	NA	NA	-1.89869	-1.81991	NA	NA	NA	NA	NA	NA	NA	NA
WDHD1	NA	NA	-1.88325	-2.66652	NA	NA	NA	NA	NA	NA	NA	NA
ABCB10	NA	NA	-1.88283	-1.61164	NA	NA	NA	NA	NA	NA	NA	NA
ALDH1A3	NA	NA	-1.87547	-2.95861	NA	NA	NA	NA	NA	NA	NA	NA
NPNT	NA	NA	-1.8455	-1.74084	NA	NA	NA	NA	NA	NA	NA	NA
CALML5	NA	NA	-1.84197	-2.34846	NA	NA	NA	NA	NA	NA	NA	NA
SUSD2	NA	NA	-1.8123	-2.40997	NA	NA	NA	NA	NA	NA	NA	NA
MYD88	NA	NA	-1.81023	-1.81023	NA	NA	NA	NA	NA	NA	NA	NA
FBLN1	NA	NA	-1.72862	-2.15343	NA	NA	NA	NA	NA	NA	NA	NA
MLST8	NA	NA	-1.70319	-2.45274	NA	NA	NA	NA	NA	NA	NA	NA
CYHR1	NA	NA	-1.69712	-1.95273	NA	NA	NA	NA	NA	NA	NA	NA
SMYD3	NA	NA	-1.64803	-2.1464	NA	NA	NA	NA	NA	NA	NA	NA
CCDC168	NA	NA	-1.63768	-1.63768	NA	NA	NA	NA	NA	NA	NA	NA
ZFPL1	-1.58678	-2.02374	-1.5863	-1.5863	NA	NA	NA	NA	NA	NA	NA	NA
TMEM160	NA	NA	-1.58303	-1.72193	NA	NA	NA	NA	NA	NA	NA	NA
SEC61A1	-2.58758	-3.35525	-1.57509	-1.57509	NA	NA	NA	NA	NA	NA	NA	NA
ABR	NA	NA	-1.50863	-2.1772	NA	NA	NA	NA	NA	NA	NA	NA
LGALS3BP	NA	NA	1.57197	1.50058	NA	NA	NA	NA	NA	NA	NA	NA
PPM1F	NA	NA	1.58199	1.58199	NA	NA	NA	NA	NA	NA	NA	NA
STAT6	NA	NA	1.61803	1.61803	NA	NA	NA	NA	NA	NA	NA	NA
PAK1IP1	NA	NA	1.64241	1.74832	NA	NA	NA	NA	NA	NA	NA	NA
CKB	NA	NA	1.7046	3.86591	NA	NA	NA	NA	NA	NA	NA	NA
ACYP2	NA	NA	1.71016	1.98852	NA	NA	NA	NA	NA	NA	NA	NA
ALG2	NA	NA	1.71288	1.71288	NA	NA	NA	NA	NA	NA	NA	NA
METTL1	NA	NA	1.72576	1.54111	NA	NA	NA	NA	NA	NA	NA	NA
TRAPPC11	NA	NA	1.88958	2.9264	NA	NA	NA	NA	NA	NA	NA	NA
PIK3R2	NA	NA	1.9376	1.79616	NA	NA	NA	NA	NA	NA	NA	NA
BCAS1	NA	NA	2.07178	2.7563	NA	NA	NA	NA	NA	NA	NA	NA
M6PR	NA	NA	2.37628	2.20877	NA	NA	NA	NA	NA	NA	NA	NA
RBM22	4.41965	2.19117	2.39754	3.75469	NA	NA	NA	NA	NA	NA	NA	NA
FUNDC2	NA	NA	2.44558	3.74721	NA	NA	NA	NA	NA	NA	NA	NA
DENND2D	NA	NA	2.46889	2.85934	NA	NA	NA	NA	NA	NA	NA	NA
TOM1L1	-2.90637	-3.70219	2.49666	1.95383	NA	NA	NA	NA	NA	NA	NA	NA
TRIO	NA	NA	2.51868	3.0346	NA	NA	NA	NA	NA	NA	NA	NA
C19orf52	NA	NA	2.54687	1.82978	NA	NA	NA	NA	NA	NA	NA	NA
CLN5	NA	NA	2.57866	2.11446	NA	NA	NA	NA	NA	NA	NA	NA
MARCH5	NA	NA	2.65917	2.41489	NA	NA	NA	NA	NA	NA	NA	NA
PRKCDBP	NA	NA	2.87304	4.51074	NA	NA	NA	NA	NA	NA	NA	NA
NCAPG2	NA	NA	2.9435	2.31671	NA	NA	NA	NA	NA	NA	NA	NA
COG3	NA	NA	2.98804	2.43707	NA	NA	NA	NA	NA	NA	NA	NA
NECAP2	NA	NA	3.08162	3.72438	NA	NA	NA	NA	NA	NA	NA	NA
ALG5	NA	NA	3.23084	2.78044	NA	NA	NA	NA	NA	NA	NA	NA
PPP6R2	NA	NA	3.30724	1.8797	NA	NA	NA	NA	NA	NA	NA	NA
MED4	NA	NA	3.31526	2.24699	NA	NA	NA	NA	NA	NA	NA	NA
PKP1	2.71582	2.79537	3.60601	4.28147	NA	NA	NA	NA	NA	NA	NA	NA
IAH1	NA	NA	3.61082	3.27391	NA	NA	NA	NA	NA	NA	NA	NA
ZBTB7A	NA	NA	3.79914	2.9281	NA	NA	NA	NA	NA	NA	NA	NA
MTIF2	NA	NA	4.06962	6.45448	NA	NA	NA	NA	NA	NA	NA	NA
ABRACL	NA	NA	4.33411	3.82336	NA	NA	NA	NA	NA	NA	NA	NA
DPYSL5	NA	NA	4.8509	5.97245	NA	NA	NA	NA	NA	NA	NA	NA
TMED5	NA	NA	4.8799	5.38807	NA	NA	NA	NA	NA	NA	NA	NA
IFIT1	NA	NA	5.04766	4.8199	NA	NA	NA	NA	NA	NA	NA	NA
PSMB8	-4.31283	-3.53337	NA	NA	NA	NA	NA	NA	NA	NA	NA	NA
LSM14A	-3.94325	-2.74894	NA	NA	NA	NA	NA	NA	NA	NA	NA	NA
GBP1	-3.74342	-3.26457	NA	NA	NA	NA	NA	NA	NA	NA	NA	NA
PRSS23	-3.70415	-3.77215	NA	NA	NA	NA	NA	NA	NA	NA	NA	NA
ZC3H7A	-3.5155	-3.13248	NA	NA	NA	NA	NA	NA	NA	NA	NA	NA
C1QTNF3	-3.4882	-3.4882	NA	NA	NA	NA	NA	NA	NA	NA	NA	NA
TRPS1	-3.36129	-2.56562	NA	NA	NA	NA	NA	NA	NA	NA	NA	NA
CYBA	-3.35849	-2.49487	NA	NA	NA	NA	NA	NA	NA	NA	NA	NA
POLB	-3.28983	-2.72307	NA	NA	NA	NA	NA	NA	NA	NA	NA	NA
EDRF1	-3.22902	-2.02631	NA	NA	NA	NA	NA	NA	NA	NA	NA	NA
UHRF1	-3.22857	-4.06563	NA	NA	NA	NA	NA	NA	NA	NA	NA	NA
CKS1B	-3.14563	-2.38041	NA	NA	NA	NA	NA	NA	NA	NA	NA	NA
CPSF7	-3.09772	-3.3153	NA	NA	NA	NA	NA	NA	NA	NA	NA	NA
MCM4	-2.95547	-1.85483	NA	NA	NA	NA	NA	NA	NA	NA	NA	NA
DRAP1	-2.93626	-2.58866	NA	NA	NA	NA	NA	NA	NA	NA	NA	NA
IFI16	-2.92118	-3.63809	NA	NA	NA	NA	NA	NA	NA	NA	NA	NA
HEATR6	-2.74862	-1.5024	NA	NA	NA	NA	NA	NA	NA	NA	NA	NA
ARFGEF2	-2.68577	-2.08284	NA	NA	NA	NA	NA	NA	NA	NA	NA	NA
MRPL2	-2.60198	-1.9519	NA	NA	NA	NA	NA	NA	NA	NA	NA	NA
NUDT14	-2.57734	-2.13697	NA	NA	NA	NA	NA	NA	NA	NA	NA	NA
DCUN1D5	-2.40222	-3.55558	NA	NA	NA	NA	NA	NA	NA	NA	NA	NA
TRIOBP	-2.30531	-1.8677	NA	NA	NA	NA	NA	NA	NA	NA	NA	NA
IGF2R	-2.28668	-1.61786	NA	NA	NA	NA	NA	NA	NA	NA	NA	NA
GDAP1	-2.27646	-1.65988	NA	NA	NA	NA	NA	NA	NA	NA	NA	NA
MTPAP	-2.24699	-1.50914	NA	NA	NA	NA	NA	NA	NA	NA	NA	NA
CYP51A1	-2.2304	-2.62581	NA	NA	NA	NA	NA	NA	NA	NA	NA	NA
PANK4	-2.20796	-1.99443	NA	NA	NA	NA	NA	NA	NA	NA	NA	NA
CXorf56	-2.19102	-2.1174	NA	NA	NA	NA	NA	NA	NA	NA	NA	NA
IQGAP3	-2.18912	-2.35254	NA	NA	NA	NA	NA	NA	NA	NA	NA	NA
PIGT	-2.16303	-1.55372	NA	NA	NA	NA	NA	NA	NA	NA	NA	NA
THOC7	-2.13368	-1.78646	NA	NA	NA	NA	NA	NA	NA	NA	NA	NA
NCBP2-AS2	-2.12829	-2.57384	NA	NA	NA	NA	NA	NA	NA	NA	NA	NA
RANBP9	-2.11057	-2.9706	NA	NA	NA	NA	NA	NA	NA	NA	NA	NA
CDC42BPG	-2.04178	-2.04178	NA	NA	NA	NA	NA	NA	NA	NA	NA	NA
RPL22L1	-2.0303	-3.07202	NA	NA	NA	NA	NA	NA	NA	NA	NA	NA
DDX24	-2.00614	-1.7138	NA	NA	NA	NA	NA	NA	NA	NA	NA	NA
MRPL23	-2.00018	-3.29824	NA	NA	NA	NA	NA	NA	NA	NA	NA	NA
EXOC1	-1.96549	-3.54617	NA	NA	NA	NA	NA	NA	NA	NA	NA	NA
GSTM4	-1.94332	-1.66653	NA	NA	NA	NA	NA	NA	NA	NA	NA	NA
SF3A2	-1.91362	-1.91362	NA	NA	NA	NA	NA	NA	NA	NA	NA	NA
ARHGEF2	-1.90838	-1.85354	NA	NA	NA	NA	NA	NA	NA	NA	NA	NA
MRPL41	-1.87062	-2.12574	NA	NA	NA	NA	NA	NA	NA	NA	NA	NA
PKN2	-1.84923	-3.80218	NA	NA	NA	NA	NA	NA	NA	NA	NA	NA
MRPL14	-1.80463	-3.1181	NA	NA	NA	NA	NA	NA	NA	NA	NA	NA
PPP2R5C	-1.76613	-1.75071	NA	NA	NA	NA	NA	NA	NA	NA	NA	NA
POLRMT	-1.7291	-1.7291	NA	NA	NA	NA	NA	NA	NA	NA	NA	NA
MRPS30	-1.68055	-1.71902	NA	NA	NA	NA	NA	NA	NA	NA	NA	NA
RB1	-1.65865	-2.06986	NA	NA	NA	NA	NA	NA	NA	NA	NA	NA
LYRM7	-1.61922	-2.42716	NA	NA	NA	NA	NA	NA	NA	NA	NA	NA
MRPL24	-1.59797	-1.80385	NA	NA	NA	NA	NA	NA	NA	NA	NA	NA
PRIM2	-1.58321	-1.55165	NA	NA	NA	NA	NA	NA	NA	NA	NA	NA
RTFDC1	-1.5776	-1.53532	NA	NA	NA	NA	NA	NA	NA	NA	NA	NA
DDX56	-1.52496	-2.02773	NA	NA	NA	NA	NA	NA	NA	NA	NA	NA
RPL26L1	-1.51907	-1.72968	NA	NA	NA	NA	NA	NA	NA	NA	NA	NA
MED15	-1.50112	-1.78243	NA	NA	NA	NA	NA	NA	NA	NA	NA	NA
SBSN	1.54786	4.98303	NA	NA	NA	NA	NA	NA	NA	NA	NA	NA
KRT10	1.58761	3.94493	NA	NA	NA	NA	NA	NA	NA	NA	NA	NA
KRT2	1.59221	4.93259	NA	NA	NA	NA	NA	NA	NA	NA	NA	NA
HMGN2	1.6618	1.94912	NA	NA	NA	NA	NA	NA	NA	NA	NA	NA
FAM45A	1.70562	1.65503	NA	NA	NA	NA	NA	NA	NA	NA	NA	NA
KRT9	1.80577	6.45646	NA	NA	NA	NA	NA	NA	NA	NA	NA	NA
TXNRD2	1.88793	3.0653	NA	NA	NA	NA	NA	NA	NA	NA	NA	NA
ANXA8	1.92711	1.92711	NA	NA	NA	NA	NA	NA	NA	NA	NA	NA
NUCKS1	1.96138	1.88926	NA	NA	NA	NA	NA	NA	NA	NA	NA	NA
AKR1B10	2.02536	1.96761	NA	NA	NA	NA	NA	NA	NA	NA	NA	NA
PARP4	2.15122	2.02696	NA	NA	NA	NA	NA	NA	NA	NA	NA	NA
LSM4	2.21324	1.88292	NA	NA	NA	NA	NA	NA	NA	NA	NA	NA
DCAKD	2.7252	1.92866	NA	NA	NA	NA	NA	NA	NA	NA	NA	NA
BLOC1S2	3.00282	3.95247	NA	NA	NA	NA	NA	NA	NA	NA	NA	NA
SH3PXD2B	3.10145	4.06647	NA	NA	NA	NA	NA	NA	NA	NA	NA	NA
KRT5	3.39148	5.67426	NA	NA	NA	NA	NA	NA	NA	NA	NA	NA
WDR44	3.55317	1.84633	NA	NA	NA	NA	NA	NA	NA	NA	NA	NA
DCD	3.56805	2.69705	NA	NA	NA	NA	NA	NA	NA	NA	NA	NA
ARGLU1	3.74961	4.96282	NA	NA	NA	NA	NA	NA	NA	NA	NA	NA
NARS2	3.79975	4.44794	NA	NA	NA	NA	NA	NA	NA	NA	NA	NA
TIMP3	4.09127	4.94221	NA	NA	NA	NA	NA	NA	NA	NA	NA	NA
CRYM	4.67361	4.42032	NA	NA	NA	NA	NA	NA	NA	NA	NA	NA

## Sheet: MCF7
# Gene ontology analysis of proteins with delta higher than 1.5 or -1.5 in MCF7 cells treated with MTF
Category	Term	Count	%	PValue	Genes	List Total	Pop Hits	Pop Total	Fold Enrichment	Bonferroni	Benjamini	FDR
GOTERM_MF_DIRECT	GO:0003735~structural constituent of ribosome	12	11.8812	4.11378e-08	MRPL2, MRPL24, MRPL23, SLC25A32, MRPL41, MRPL14, RPL26L1, RPL24, MRPL47, MRPS21, RPL22L1, MRPS30	91	224	16313	9.60341	7.40478e-06	7.40478e-06	5.06715e-05
GOTERM_BP_DIRECT	GO:0070125~mitochondrial translational elongation	8	7.92079	3.53259e-07	MRPL2, MRPL24, MRPL23, MRPL41, MRPL14, MRPL47, MRPS21, MRPS30	91	85	16787	17.3621	0.00017944	0.00017944	0.000509842
GOTERM_BP_DIRECT	GO:0070126~mitochondrial translational termination	8	7.92079	3.82899e-07	MRPL2, MRPL24, MRPL23, MRPL41, MRPL14, MRPL47, MRPS21, MRPS30	91	86	16787	17.1602	0.000194494	9.72516e-05	0.000552619
GOTERM_BP_DIRECT	GO:0006412~translation	11	10.8911	1.0424e-06	MRPL2, MRPL24, MRPL23, SLC25A32, MRPL41, MRPL14, RPL26L1, RPL24, MRPS21, RPL22L1, MRPS30	91	254	16787	7.98897	0.000529401	0.000176498	0.00150444
GOTERM_MF_DIRECT	GO:0044822~poly(A) RNA binding	20	19.802	1.01471e-05	MRPL2, MRPL41, ZC3H7A, MTPAP, PKN2, RPL24, MRPS21, IFI16, SF3A2, MRPS30, ZNF207, HEATR6, LSM14A, POLRMT, DDX56, MRPL14, DDX24, CPSF7, PUM1, TFB1M	91	1129	16313	3.17562	0.00182482	0.000912827	0.012498
GOTERM_CC_DIRECT	GO:0005840~ribosome	8	7.92079	2.92232e-05	MRPL2, MRPL24, MRPL23, MRPL14, RPL24, MRPS21, RPL22L1, MRPS30	96	169	18202	8.97535	0.00533365	0.00533365	0.036089
KEGG_PATHWAY	hsa03010:Ribosome	8	7.92079	3.19601e-05	MRPL2, MRPL24, MRPL23, MRPL14, RPL26L1, RPL24, MRPS21, RPL22L1	48	136	6910	8.46814	0.0038916	0.0038916	0.0367916
GOTERM_BP_DIRECT	GO:0000082~G1/S transition of mitotic cell cycle	6	5.94059	0.000219069	RRM2, PRIM2, POLA1, IQGAP3, RB1, MCM4	91	102	16787	10.8513	0.105329	0.0274412	0.315707
GOTERM_CC_DIRECT	GO:0005743~mitochondrial inner membrane	10	9.90099	0.000494282	MRPL2, MRPL24, MRPL23, SLC25A32, NDUFA3, MRPL41, MRPL14, MRPL47, MRPS21, MRPS30	96	441	18202	4.29941	0.0865038	0.04423	0.608802
GOTERM_CC_DIRECT	GO:0005762~mitochondrial large ribosomal subunit	4	3.9604	0.000612112	MRPL2, MRPL23, MRPL41, MRPL47	96	32	18202	23.7005	0.106001	0.0366613	0.753428
GOTERM_CC_DIRECT	GO:0005829~cytosol	32	31.6832	0.000785857	RAB3A, ARFGAP3, USP9X, PPP2R5C, IQGAP3, IQGAP2, ARFGEF2, RANBP9, THTPA, GSTM4, VPS13C, REL, PUM1, RPL26L1, GYS1, PRKACB, PAK1, SEC61A1, EXOC1, ARHGEF2, NUDT14, IPO11, PDZD11, PKN2, RPL24, IPO8, IFI16, FLNC, PSMB8, TOM1L1, RRM2, GBP1	96	3397	18202	1.78609	0.133998	0.035328	0.966332
GOTERM_BP_DIRECT	GO:0032543~mitochondrial translation	4	3.9604	0.000790666	MRPL2, MRPL23, MRPL47, MRPS21	91	34	16787	21.7027	0.330897	0.0772191	1.13509
GOTERM_CC_DIRECT	GO:0016020~membrane	23	22.7723	0.00184985	RAB3A, ARFGAP3, CYP51A1, LMAN2L, USP9X, GDAP1, PIGT, RPL24, IFI16, ARFGEF2, MCM4, GLT8D1, CYBA, MAGT1, DDX56, C1QTNF3, MED15, IGF2R, DDX24, CPSF7, GYS1, SEC61A1, EXOC1	96	2201	18202	1.98132	0.2874	0.0655219	2.261
GOTERM_BP_DIRECT	GO:0000083~regulation of transcription involved in G1/S transition of mitotic cell cycle	3	2.9703	0.00668385	RRM2, POLA1, RB1	91	23	16787	24.0616	0.966853	0.433229	9.22524
GOTERM_BP_DIRECT	GO:0007005~mitochondrion organization	4	3.9604	0.00790158	POLRMT, RAB3A, VPS13C, TFB1M	91	76	16787	9.70908	0.982225	0.437693	10.8182
GOTERM_BP_DIRECT	GO:0006886~intracellular protein transport	6	5.94059	0.00879	ARFGAP3, ARHGEF2, TOM1L1, IPO11, IPO8, TBC1D2	91	236	16787	4.68998	0.988724	0.429152	11.9639
GOTERM_BP_DIRECT	GO:0002181~cytoplasmic translation	3	2.9703	0.00914504	MRPL2, RPL26L1, RPL22L1	91	27	16787	20.4969	0.9906	0.404624	12.4179
GOTERM_BP_DIRECT	GO:0006887~exocytosis	4	3.9604	0.0100541	PDZD11, PAK1, ARFGEF2, EXOC1	91	83	16787	8.89024	0.994103	0.401503	13.5705
GOTERM_MF_DIRECT	GO:0017048~Rho GTPase binding	3	2.9703	0.0103659	ARHGEF2, IQGAP3, IQGAP2	91	28	16313	19.2068	0.846736	0.464844	12.0452
GOTERM_BP_DIRECT	GO:0051301~cell division	7	6.93069	0.0107315	CKS1B, TRIOBP, ARHGEF2, USP9X, PKN2, RB1, ZNF207	91	346	16787	3.7321	0.995835	0.392425	14.4201
GOTERM_MF_DIRECT	GO:0008536~Ran GTPase binding	3	2.9703	0.0118442	RANBP9, IPO11, IPO8	91	30	16313	17.9264	0.882895	0.415017	13.65
GOTERM_MF_DIRECT	GO:0005515~protein binding	46	45.5446	0.011864	RAB3A, CKS1B, USP9X, PPP2R5C, CWC15, ITGB4, POLA1, MRFAP1, ARFGEF2, ZNF207, RANBP9, REL, DRAP1, PUM1, GYS1, PAK1, SEC61A1, EXOC1, TBC1D2, ARHGEF2, VAC14, RABIF, TAF6, NUDT14, PDZD11, PKN2, PIGT, RPL24, POLB, RB1, IFI16, FLNC, C8ORF33, MCM4, ELMO3, POLRMT, CYBA, UHRF1, TOM1L1, MED15, TRPS1, RRM2, IGF2R, CPSF7, THOC7, GBP1	91	6163	16313	1.33801	0.883316	0.349268	13.6713
GOTERM_BP_DIRECT	GO:0006270~DNA replication initiation	3	2.9703	0.012701	PRIM2, POLA1, MCM4	91	32	16787	17.2943	0.998487	0.417905	16.8466
GOTERM_CC_DIRECT	GO:0005654~nucleoplasm	24	23.7624	0.0150743	CKS1B, TAF6, UTP6, CWC15, PPP2R5C, POLA1, PKN2, POLB, ANLN, IPO8, RB1, IFI16, SF3A2, MCM4, PSMB8, REL, MED15, RRM2, TRPS1, PRIM2, CPSF7, THOC7, PRKACB, ADAM12	96	2785	18202	1.63393	0.937937	0.370775	17.106
GOTERM_BP_DIRECT	GO:0051402~neuron apoptotic process	3	2.9703	0.0150789	PIGT, POLB, RB1	91	35	16787	15.8119	0.999555	0.447733	19.6907
GOTERM_BP_DIRECT	GO:0048565~digestive tract development	3	2.9703	0.019429	TRPS1, ITGB4, RB1	91	40	16787	13.8354	0.999953	0.509306	24.6608
GOTERM_CC_DIRECT	GO:0005739~mitochondrion	14	13.8614	0.0206736	MRPL41, NDUFA3, GDAP1, MTPAP, MRPS30, MRPL24, POLRMT, CYBA, MRPL23, SLC25A32, MRPL14, MRPL47, ADAM12, TFB1M	96	1331	18202	1.99433	0.978136	0.420814	22.7425
GOTERM_MF_DIRECT	GO:0003896~DNA primase activity	2	1.9802	0.0218883	PRIM2, POLA1	91	4	16313	89.6319	0.981383	0.485183	23.8605
KEGG_PATHWAY	hsa03030:DNA replication	3	2.9703	0.0246326	PRIM2, POLA1, MCM4	48	36	6910	11.9965	0.952299	0.781595	24.9611
GOTERM_MF_DIRECT	GO:0017124~SH3 domain binding	4	3.9604	0.0263219	CYBA, TOM1L1, ADAM12, ELMO3	91	116	16313	6.18151	0.991782	0.496371	28.0042
GOTERM_BP_DIRECT	GO:0043550~regulation of lipid kinase activity	2	1.9802	0.0265237	VAC14, RB1	91	5	16787	73.789	0.999999	0.597635	32.1569
GOTERM_BP_DIRECT	GO:0006269~DNA replication, synthesis of RNA primer	2	1.9802	0.0265237	PRIM2, POLA1	91	5	16787	73.789	0.999999	0.597635	32.1569
GOTERM_BP_DIRECT	GO:0032760~positive regulation of tumor necrosis factor production	3	2.9703	0.027334	CYBA, ARHGEF2, ARFGEF2	91	48	16787	11.5295	0.999999	0.585191	32.9674
GOTERM_CC_DIRECT	GO:0016023~cytoplasmic, membrane-bounded vesicle	4	3.9604	0.0362673	ARHGEF2, PIGT, ARFGEF2, TBC1D2	96	139	18202	5.45624	0.998841	0.570457	36.6364
GOTERM_BP_DIRECT	GO:0010629~negative regulation of gene expression	4	3.9604	0.0387415	REL, C1QTNF3, IQGAP3, RB1	91	139	16787	5.30856	1	0.692939	43.462
GOTERM_BP_DIRECT	GO:0051983~regulation of chromosome segregation	2	1.9802	0.0421027	PUM1, ZNF207	91	8	16787	46.1181	1	0.702984	46.2492
KEGG_PATHWAY	hsa05203:Viral carcinogenesis	5	4.9505	0.0497675	VAC14, REL, POLB, PRKACB, RB1	48	205	6910	3.51118	0.998026	0.874566	44.4428
GOTERM_CC_DIRECT	GO:0022625~cytosolic large ribosomal subunit	3	2.9703	0.051774	RPL26L1, RPL24, RPL22L1	96	70	18202	8.12589	0.99994	0.660734	48.1406
GOTERM_CC_DIRECT	GO:0005925~focal adhesion	6	5.94059	0.055861	CYBA, TRIOBP, ARHGEF2, IGF2R, PAK1, FLNC	96	395	18202	2.88006	0.999973	0.650733	50.8349
GOTERM_MF_DIRECT	GO:0008565~protein transporter activity	3	2.9703	0.0600042	ARFGAP3, IPO11, IPO8	91	72	16313	7.46932	0.999985	0.751496	53.3363
GOTERM_BP_DIRECT	GO:0015031~protein transport	6	5.94059	0.062727	RAB3A, RABIF, LMAN2L, ARFGEF2, SEC61A1, EXOC1	91	398	16787	2.78099	1	0.823075	60.7395
GOTERM_CC_DIRECT	GO:0015934~large ribosomal subunit	2	1.9802	0.0706654	MRPL2, RPL26L1	96	14	18202	27.0863	0.999999	0.70454	59.5538
GOTERM_BP_DIRECT	GO:0006271~DNA strand elongation involved in DNA replication	2	1.9802	0.0775014	PRIM2, POLA1	91	15	16787	24.5963	1	0.871137	68.7848
GOTERM_BP_DIRECT	GO:0006893~Golgi to plasma membrane transport	2	1.9802	0.0824516	ARFGEF2, EXOC1	91	16	16787	23.0591	1	0.875268	71.1171
GOTERM_MF_DIRECT	GO:0017049~GTP-Rho binding	2	1.9802	0.0847503	TRIOBP, EXOC1	91	16	16313	22.408	1	0.829866	66.4058
BIOCARTA	h_p27Pathway:Regulation of p27 Phosphorylation during Cell Cycle Progression	2	1.9802	0.0848141	CKS1B, RB1	12	13	1625	20.8333	0.995096	0.995096	58.8604
GOTERM_BP_DIRECT	GO:0006614~SRP-dependent cotranslational protein targeting to membrane	3	2.9703	0.0938517	RPL26L1, RPL24, SEC61A1	91	96	16787	5.76477	1	0.897271	75.8856
GOTERM_MF_DIRECT	GO:0005537~mannose binding	2	1.9802	0.099831	LMAN2L, IGF2R	91	19	16313	18.8699	1	0.849397	72.6229
GOTERM_CC_DIRECT	GO:0070062~extracellular exosome	22	43.1373	1.67411e-06	DCD, B4GAT1, HLA-A, KRT10, TIMP3, GPRC5A, RTN3, KRT9, HNMT, PKP1, KRT5, GNB1, SBSN, AKR1B10, KRT14, PIP, KRT2, COL6A1, SERPINB3, PARP4, THBS1, CRYM	48	2799	18202	2.98056	0.000205895	0.000205895	0.00193034
GOTERM_CC_DIRECT	GO:0005882~intermediate filament	6	11.7647	9.63416e-06	KRT9, KRT5, PKP1, KRT14, KRT2, KRT10	48	111	18202	20.4977	0.00118431	0.000592328	0.0111082
GOTERM_BP_DIRECT	GO:0008544~epidermis development	4	7.84314	0.00147734	KRT9, KRT5, KRT14, KRT2	45	86	16787	17.3509	0.433183	0.433183	2.02901
GOTERM_CC_DIRECT	GO:0005739~mitochondrion	11	21.5686	0.00180421	UQCC2, ARGLU1, IFIT3, BLOC1S2, KRT5, NARS2, LYRM4, TXNRD2, CRYM, DCAKD, CCDC58	48	1331	18202	3.13395	0.199179	0.0713649	2.06071
GOTERM_MF_DIRECT	GO:0005200~structural constituent of cytoskeleton	4	7.84314	0.00282862	KRT9, KRT5, KRT14, KRT2	43	110	16313	13.7953	0.304119	0.304119	3.23611
GOTERM_CC_DIRECT	GO:0031012~extracellular matrix	5	9.80392	0.00739381	DCD, SBSN, COL6A1, THBS1, TIMP3	48	300	18202	6.32014	0.598608	0.204038	8.20129
GOTERM_BP_DIRECT	GO:0045110~intermediate filament bundle assembly	2	3.92157	0.0078431	PKP1, KRT14	45	3	16787	248.696	0.951375	0.77949	10.3426
GOTERM_CC_DIRECT	GO:0005759~mitochondrial matrix	5	9.80392	0.00994006	UQCC2, NARS2, LYRM4, TXNRD2, ACSF2	48	327	18202	5.79829	0.70734	0.217881	10.8802
GOTERM_MF_DIRECT	GO:0030280~structural constituent of epidermis	2	3.92157	0.0204168	PKP1, KRT10	43	8	16313	94.843	0.928667	0.732917	21.3026
GOTERM_CC_DIRECT	GO:0005615~extracellular space	9	17.6471	0.0220319	KRT9, DCD, PIP, KRT2, KRT10, SERPINB3, THBS1, TIMP3, RTN3	48	1361	18202	2.50762	0.935444	0.366631	22.654
GOTERM_MF_DIRECT	GO:0017070~U6 snRNA binding	2	3.92157	0.025457	RBM22, LSM4	43	10	16313	75.8744	0.963142	0.667206	25.8788
GOTERM_CC_DIRECT	GO:0045095~keratin filament	3	5.88235	0.0275174	KRT5, KRT14, KRT2	48	100	18202	11.3762	0.96768	0.387556	27.5114
GOTERM_BP_DIRECT	GO:0031581~hemidesmosome assembly	2	3.92157	0.0310134	KRT5, KRT14	45	12	16787	62.1741	0.999994	0.982271	35.391
GOTERM_BP_DIRECT	GO:0071456~cellular response to hypoxia	3	5.88235	0.0320032	GNB1, CCNA2, SIRT2	45	107	16787	10.4592	0.999996	0.955955	36.3
GOTERM_CC_DIRECT	GO:0070971~endoplasmic reticulum exit site	2	3.92157	0.0330633	HLA-A, YIPF5	48	13	18202	58.3397	0.984006	0.403659	32.1374
GOTERM_BP_DIRECT	GO:0070208~protein heterotrimerization	2	3.92157	0.0386187	GNB1, COL6A1	45	15	16787	49.7393	1	0.951428	42.0778
GOTERM_CC_DIRECT	GO:0005634~nucleus	21	41.1765	0.0431823	ARGLU1, RBM22, HMGN2, NUCKS1, LYRM4, KRT10, CMTR1, TIMP3, SIRT2, UQCC2, KRT9, BLOC1S2, PKP1, KRT5, KRT14, PIP, KRT2, PARP4, SERPINB3, CCNA2, CRYM	48	5430	18202	1.46655	0.995615	0.452985	39.8897
GOTERM_BP_DIRECT	GO:0045109~intermediate filament organization	2	3.92157	0.0436565	KRT9, KRT2	45	17	16787	43.8876	1	0.94255	46.1472
GOTERM_BP_DIRECT	GO:0006471~protein ADP-ribosylation	2	3.92157	0.0536547	PARP4, SIRT2	45	21	16787	35.528	1	0.951454	53.4495
GOTERM_CC_DIRECT	GO:0005737~cytoplasm	20	39.2157	0.0576278	HSD17B11, SH3PXD2B, RBM22, HMGN2, NUCKS1, KRT10, CMTR1, ARHGAP29, SIRT2, IFIT3, KRT5, HNMT, NARS2, KRT14, KRT2, PARP4, SERPINB3, FABP7, CCNA2, CRYM	48	5240	18202	1.44736	0.999325	0.518123	49.5607
GOTERM_BP_DIRECT	GO:0055114~oxidation-reduction process	5	9.80392	0.0679159	HSD17B11, SH3PXD2B, AKR1B10, TXNRD2, CRYM	45	590	16787	3.16139	1	0.965814	62.2871
GOTERM_MF_DIRECT	GO:0003950~NAD+ ADP-ribosyltransferase activity	2	3.92157	0.0696948	PARP4, SIRT2	43	28	16313	27.098	0.999904	0.900914	56.7848
GOTERM_BP_DIRECT	GO:0000387~spliceosomal snRNP assembly	2	3.92157	0.0709063	RBM22, LSM4	45	28	16787	26.646	1	0.956628	63.9306
GOTERM_CC_DIRECT	GO:0071944~cell periphery	2	3.92157	0.0936667	KRT14, FABP7	48	38	18202	19.9583	0.999994	0.667033	67.8261

## Sheet: T47D
# Gene ontology analysis of proteins with delta higher than 1.5 or -1.5 in T47D cells treated with MTF	# Gene ontology analysis of proteins with fold-change higher than 1.5 in MCF7 cells treated with MTF	# Gene ontology analysis of proteins with fold-change higher than 1.5 in MCF7 cells treated with MTF	# Gene ontology analysis of proteins with fold-change higher than 1.5 in MCF7 cells treated with MTF	# Gene ontology analysis of proteins with fold-change higher than 1.5 in MCF7 cells treated with MTF	# Gene ontology analysis of proteins with fold-change higher than 1.5 in MCF7 cells treated with MTF	# Gene ontology analysis of proteins with fold-change higher than 1.5 in MCF7 cells treated with MTF	# Gene ontology analysis of proteins with fold-change higher than 1.5 in MCF7 cells treated with MTF	# Gene ontology analysis of proteins with fold-change higher than 1.5 in MCF7 cells treated with MTF	# Gene ontology analysis of proteins with fold-change higher than 1.5 in MCF7 cells treated with MTF	# Gene ontology analysis of proteins with fold-change higher than 1.5 in MCF7 cells treated with MTF	# Gene ontology analysis of proteins with fold-change higher than 1.5 in MCF7 cells treated with MTF	# Gene ontology analysis of proteins with fold-change higher than 1.5 in MCF7 cells treated with MTF	# Gene ontology analysis of proteins with fold-change higher than 1.5 in MCF7 cells treated with MTF	# Gene ontology analysis of proteins with fold-change higher than 1.5 in MCF7 cells treated with MTF	# Gene ontology analysis of proteins with fold-change higher than 1.5 in MCF7 cells treated with MTF	# Gene ontology analysis of proteins with fold-change higher than 1.5 in MCF7 cells treated with MTF	# Gene ontology analysis of proteins with fold-change higher than 1.5 in MCF7 cells treated with MTF	# Gene ontology analysis of proteins with fold-change higher than 1.5 in MCF7 cells treated with MTF	# Gene ontology analysis of proteins with fold-change higher than 1.5 in MCF7 cells treated with MTF	# Gene ontology analysis of proteins with fold-change higher than 1.5 in MCF7 cells treated with MTF	# Gene ontology analysis of proteins with fold-change higher than 1.5 in MCF7 cells treated with MTF	# Gene ontology analysis of proteins with fold-change higher than 1.5 in MCF7 cells treated with MTF	# Gene ontology analysis of proteins with fold-change higher than 1.5 in MCF7 cells treated with MTF	# Gene ontology analysis of proteins with fold-change higher than 1.5 in MCF7 cells treated with MTF	# Gene ontology analysis of proteins with fold-change higher than 1.5 in MCF7 cells treated with MTF	# Gene ontology analysis of proteins with fold-change higher than 1.5 in MCF7 cells treated with MTF	# Gene ontology analysis of proteins with fold-change higher than 1.5 in MCF7 cells treated with MTF	# Gene ontology analysis of proteins with fold-change higher than 1.5 in MCF7 cells treated with MTF	# Gene ontology analysis of proteins with fold-change higher than 1.5 in MCF7 cells treated with MTF	# Gene ontology analysis of proteins with fold-change higher than 1.5 in MCF7 cells treated with MTF	# Gene ontology analysis of proteins with fold-change higher than 1.5 in MCF7 cells treated with MTF	# Gene ontology analysis of proteins with fold-change higher than 1.5 in MCF7 cells treated with MTF	# Gene ontology analysis of proteins with fold-change higher than 1.5 in MCF7 cells treated with MTF	# Gene ontology analysis of proteins with fold-change higher than 1.5 in MCF7 cells treated with MTF	# Gene ontology analysis of proteins with fold-change higher than 1.5 in MCF7 cells treated with MTF	# Gene ontology analysis of proteins with fold-change higher than 1.5 in MCF7 cells treated with MTF	# Gene ontology analysis of proteins with fold-change higher than 1.5 in MCF7 cells treated with MTF	# Gene ontology analysis of proteins with fold-change higher than 1.5 in MCF7 cells treated with MTF	# Gene ontology analysis of proteins with fold-change higher than 1.5 in MCF7 cells treated with MTF	# Gene ontology analysis of proteins with fold-change higher than 1.5 in MCF7 cells treated with MTF	# Gene ontology analysis of proteins with fold-change higher than 1.5 in MCF7 cells treated with MTF	# Gene ontology analysis of proteins with fold-change higher than 1.5 in MCF7 cells treated with MTF	# Gene ontology analysis of proteins with fold-change higher than 1.5 in MCF7 cells treated with MTF	# Gene ontology analysis of proteins with fold-change higher than 1.5 in MCF7 cells treated with MTF	# Gene ontology analysis of proteins with fold-change higher than 1.5 in MCF7 cells treated with MTF	# Gene ontology analysis of proteins with fold-change higher than 1.5 in MCF7 cells treated with MTF	# Gene ontology analysis of proteins with fold-change higher than 1.5 in MCF7 cells treated with MTF	# Gene ontology analysis of proteins with fold-change higher than 1.5 in MCF7 cells treated with MTF	# Gene ontology analysis of proteins with fold-change higher than 1.5 in MCF7 cells treated with MTF
Category	Term	Count	%	PValue	Genes	List Total	Pop Hits	Pop Total	Fold Enrichment	Bonferroni	Benjamini	FDR
GOTERM_CC_DIRECT	GO:0005654~nucleoplasm	25	26.5957	0.00272166	DPF2, POLR2G, NBN, MCL1, POLR1E, SMYD3, CDC20, ANLN, IVNS1ABP, SMN1, NCAPD2, HNRNPA3, XPA, SET, ANKRD28, JMJD6, TFAP2A, SMURF2, SUPT4H1, ESRP2, MLST8, WDHD1, CYHR1, CCNA2, CHAF1B	89	2785	18202	1.83588	0.353421	0.353421	3.23729
GOTERM_CC_DIRECT	GO:0005829~cytosol	28	29.7872	0.00440976	NBN, MCL1, GNE, RTKN, IQGAP2, ARHGAP35, IGF2BP2, MYD88, SET, NMRAL1, ALDH1A3, SLC2A1, THG1L, MLST8, SEC61A1, FMNL1, KIF14, ABR, PDZD11, CDC20, SMN1, NCAPD2, ANKRD28, JMJD6, PI4K2A, TFAP2A, SMURF2, CHAF1B	89	3397	18202	1.68574	0.506939	0.297817	5.19662
GOTERM_CC_DIRECT	GO:0005737~cytoplasm	38	40.4255	0.00524783	DPF2, SNX9, MCL1, MARCKSL1, GNE, IQGAP2, ARHGAP35, TRIM16, IGF2BP2, IVNS1ABP, HNRNPA3, SET, MYD88, WDR55, NMRAL1, ALDH1A3, MLST8, WDHD1, CCNA2, TES, NES, NUB1, CLMN, MEA1, SMYD3, CDC20, BRAT1, BICD2, SMN1, TACC1, SRPK1, NCAPD2, XPA, SERPINB5, TFAP2A, SMURF2, SERPINB3, CHAF1B	89	5240	18202	1.48314	0.569093	0.244686	6.15575
GOTERM_BP_DIRECT	GO:2001243~negative regulation of intrinsic apoptotic signaling pathway	3	3.19149	0.00560642	MCL1, IVNS1ABP, HELLS	87	22	16787	26.3119	0.962498	0.962498	7.93988
GOTERM_BP_DIRECT	GO:0051301~cell division	7	7.44681	0.00867327	KIF14, ZC3HC1, CDC20, CCNA2, TACC1, HELLS, NCAPD2	87	346	16787	3.90369	0.993825	0.92142	12.0305
GOTERM_MF_DIRECT	GO:0005515~protein binding	43	45.7447	0.00886515	SNX9, NBN, MCL1, SUSD2, RTKN, TRIM16, IGF2BP2, RTN3, HNRNPA3, CD47, MFF, SET, MYD88, TGFBI, SLC2A1, SUPT4H1, MLST8, WDHD1, CCNA2, SEC61A1, TES, KIF14, ZC3HC1, NUB1, DLGAP4, PDZD11, CDC20, BRAT1, BICD2, TACC1, SRPK1, SMN1, NCAPD2, XPA, UNC13D, ANKRD28, SERPINB5, JMJD6, PI4K2A, TFAP2A, SMURF2, SLC25A17, IGFBP5	83	6163	16313	1.3713	0.795059	0.795059	10.3699
GOTERM_BP_DIRECT	GO:0007067~mitotic nuclear division	6	6.38298	0.00921724	SNX9, ZC3HC1, ANLN, CDC20, CCNA2, HELLS	87	250	16787	4.6309	0.995519	0.835132	12.7382
GOTERM_BP_DIRECT	GO:0045184~establishment of protein localization	3	3.19149	0.0178372	KIF14, NPNT, SMYD3	87	40	16787	14.4716	0.999973	0.927758	23.2668
GOTERM_BP_DIRECT	GO:0030198~extracellular matrix organization	5	5.31915	0.0182107	CD47, FBLN1, SERPINB5, NPNT, TGFBI	87	196	16787	4.9223	0.999978	0.883121	23.6951
GOTERM_BP_DIRECT	GO:0050885~neuromuscular process controlling balance	3	3.19149	0.0232059	NBN, ABR, ALDH1A3	87	46	16787	12.584	0.999999	0.898259	29.2127
GOTERM_BP_DIRECT	GO:0010467~gene expression	3	3.19149	0.0251255	HNRNPA3, POLR2G, IGF2BP2	87	48	16787	12.0596	1	0.880324	31.2322
GOTERM_BP_DIRECT	GO:0016032~viral process	6	6.38298	0.0269203	FBLN1, SET, IVNS1ABP, CCNA2, SRPK1, RTN3	87	329	16787	3.51892	1	0.863594	33.0719
GOTERM_BP_DIRECT	GO:0042472~inner ear morphogenesis	3	3.19149	0.0291507	ABR, ALDH1A3, TFAP2A	87	52	16787	11.132	1	0.853345	35.294
GOTERM_CC_DIRECT	GO:0032592~integral component of mitochondrial membrane	2	2.12766	0.0333609	MFF, ABCB10	89	7	18202	58.4334	0.995612	0.742621	33.6152
GOTERM_MF_DIRECT	GO:0071933~Arp2/3 complex binding	2	2.12766	0.0346667	SNX9, IQGAP2	83	7	16313	56.1549	0.998127	0.956721	35.1941
GOTERM_CC_DIRECT	GO:0001939~female pronucleus	2	2.12766	0.0380361	SLC2A1, CCNA2	89	8	18202	51.1292	0.99798	0.710878	37.3899
GOTERM_CC_DIRECT	GO:0043234~protein complex	6	6.38298	0.0498582	MYD88, SET, PI4K2A, CDC20, CHAF1B, TES	89	413	18202	2.97119	0.999721	0.744323	46.074
GOTERM_BP_DIRECT	GO:0048024~regulation of mRNA splicing, via spliceosome	2	2.12766	0.0500782	JMJD6, SRPK1	87	10	16787	38.5908	1	0.95023	53.0446
GOTERM_BP_DIRECT	GO:0043086~negative regulation of catalytic activity	3	3.19149	0.0539456	NES, SET, SERPINB3	87	73	16787	7.92962	1	0.947354	55.7804
GOTERM_BP_DIRECT	GO:0008380~RNA splicing	4	4.25532	0.0543875	JMJD6, ESRP2, IVNS1ABP, SRPK1	87	167	16787	4.62165	1	0.934228	56.0833
GOTERM_BP_DIRECT	GO:0000050~urea cycle	2	2.12766	0.0597922	NMRAL1, SLC25A15	87	12	16787	32.159	1	0.93732	59.6355
GOTERM_CC_DIRECT	GO:0005604~basement membrane	3	3.19149	0.061132	FBLN1, NPNT, TGFBI	89	83	18202	7.39218	0.999959	0.763507	53.3122
GOTERM_CC_DIRECT	GO:0016020~membrane	17	18.0851	0.0614127	FMNL1, KIF14, ABR, MCL1, NPNT, UGCG, DLGAP4, BRAT1, TACC1, NCAPD2, CLPTM1, UNC13D, SLC2A1, PI4K2A, SEC61A1, ELMOD2, SLC25A17	89	2201	18202	1.57964	0.999961	0.71849	53.4805
GOTERM_BP_DIRECT	GO:0060416~response to growth hormone	2	2.12766	0.0646124	TRIM16, IGFBP5	87	13	16787	29.6852	1	0.93835	62.5758
GOTERM_BP_DIRECT	GO:0006397~mRNA processing	4	4.25532	0.0650959	JMJD6, ESRP2, SRPK1, SMN1	87	180	16787	4.28787	1	0.927245	62.8594
GOTERM_MF_DIRECT	GO:0005095~GTPase inhibitor activity	2	2.12766	0.0681459	RTKN, IQGAP2	83	14	16313	28.0775	0.999997	0.984819	58.0098
GOTERM_BP_DIRECT	GO:0007095~mitotic G2 DNA damage checkpoint	2	2.12766	0.0694081	NBN, CCNA2	87	14	16787	27.5649	1	0.927604	65.302
GOTERM_BP_DIRECT	GO:0006915~apoptotic process	7	7.44681	0.071185	DPF2, POLR2G, MYD88, EMC4, RTKN, BRAT1, RTN3	87	568	16787	2.37795	1	0.920882	66.2642
GOTERM_MF_DIRECT	GO:0042803~protein homodimerization activity	8	8.51064	0.0744445	XPA, SNX9, MFF, MCL1, JMJD6, ALDH1A3, TFAP2A, ABCB10	83	731	16313	2.15094	0.999999	0.968018	61.3691
GOTERM_MF_DIRECT	GO:0004867~serine-type endopeptidase inhibitor activity	3	3.19149	0.0856112	SERPINB5, SERPINA6, SERPINB3	83	97	16313	6.07862	1	0.95867	66.7245
GOTERM_MF_DIRECT	GO:0042802~identical protein binding	7	7.44681	0.0889536	FBLN1, MYD88, JMJD6, SLC2A1, THG1L, SMURF2, SMN1	83	615	16313	2.23707	1	0.936948	68.1895
GOTERM_CC_DIRECT	GO:0015629~actin cytoskeleton	4	4.25532	0.0908022	IQGAP2, ARHGAP35, ANLN, IVNS1ABP	89	220	18202	3.71849	1	0.815907	68.3186
GOTERM_MF_DIRECT	GO:0005178~integrin binding	3	3.19149	0.0978946	FBLN1, NPNT, TGFBI	83	105	16313	5.61549	1	0.927179	71.822
GOTERM_MF_DIRECT	GO:0005515~protein binding	41	50.6173	0.00033816	PVR, MRPS16, ALG2, PPP6R2, ERLEC1, CKB, TSC22D1, STAT6, MVB12A, METTL1, HMOX1, BLOC1S1, GOPC, NUDT16L1, GYS1, KRT83, PIK3R2, LRRC20, ZBTB7A, VAC14, MAP1B, PAK1IP1, DPYSL5, TRIO, PRKCDBP, MARCH5, PPM1F, IFIT3, UQCC2, COG3, KCTD9, PHAX, MED4, IFIT1, PKP1, TOM1L1, GOLPH3, EDF1, SPCS1, COMMD6, CLN5	69	6163	16313	1.57281	0.0456014	0.0456014	0.397264
GOTERM_CC_DIRECT	GO:0005794~Golgi apparatus	11	13.5802	0.00347079	TGOLN2, COG3, TRAPPC11, ARFGAP3, TMED5, MMGT1, B4GAT1, GOLPH3, MAPKAP1, GOPC, CLN5	78	867	18202	2.96073	0.374605	0.374605	3.99418
GOTERM_CC_DIRECT	GO:0005739~mitochondrion	14	17.284	0.00364974	MRPS36, FUNDC2, MRPS16, MTIF2, CKB, CCDC58, UQCC2, IFIT3, GOLPH3, ACYP2, SLC25A19, FOXRED1, MRPL47, GPT2	78	1331	18202	2.45456	0.389585	0.218709	4.19609
GOTERM_CC_DIRECT	GO:0005829~cytosol	25	30.8642	0.00564438	TGOLN2, ARFGAP3, MAP1B, DPYSL5, TRIO, MIEN1, CKB, PPM1F, MVB12A, IFIT3, STAT6, PHAX, TRIM56, IFIT1, HNMT, TOM1L1, GOLPH3, HMOX1, MAPKAP1, BLOC1S1, GYS1, UROD, FABP7, CLN5, PIK3R2	78	3397	18202	1.71739	0.53427	0.224864	6.42065
GOTERM_CC_DIRECT	GO:0005737~cytoplasm	34	41.9753	0.00573837	PVR, MRPS16, ARFGAP3, ALG2, PPP6R2, DENND2D, NAA38, CKB, TSC22D1, MVB12A, STAT6, HNMT, MAPKAP1, METTL1, GOPC, NUDT16L1, RBM22, BCAS1, IFT80, MAP1B, DPYSL5, PRKCDBP, MIEN1, COG3, IFIT3, KCTD9, TRIM56, IFIT1, TOM1L1, EDF1, UROD, FABP7, COMMD6, TEX10	78	5240	18202	1.51416	0.540176	0.17653	6.5243
GOTERM_CC_DIRECT	GO:0005654~nucleoplasm	21	25.9259	0.0104347	TGOLN2, RBM22, UTP6, PAK1IP1, MTIF2, MIEN1, MVB12A, COG3, STAT6, PHAX, MED4, HNMT, PKP1, NCAPG2, METTL1, GOLPH3, MAPKAP1, UROD, FABP7, THOC3, TEX10	78	2785	18202	1.75962	0.757337	0.246643	11.5715
GOTERM_BP_DIRECT	GO:0015031~protein transport	6	7.40741	0.0294993	MVB12A, PHAX, TMED5, GOPC, NECAP2, PIK3R2	74	398	16787	3.41987	0.99999	0.99999	33.9666
GOTERM_CC_DIRECT	GO:0005743~mitochondrial inner membrane	6	7.40741	0.0389523	UQCC2, MRPS36, MRPS16, FOXRED1, SLC25A19, MRPL47	78	441	18202	3.17495	0.995317	0.590964	37.2365
GOTERM_CC_DIRECT	GO:0005758~mitochondrial intermembrane space	3	3.7037	0.040189	UQCC2, GOLPH3, BLOC1S1	78	75	18202	9.33436	0.996064	0.546645	38.1769
GOTERM_BP_DIRECT	GO:0071243~cellular response to arsenic-containing substance	2	2.46914	0.0468217	HMOX1, UROD	74	11	16787	41.2457	1	0.999897	48.5534
GOTERM_BP_DIRECT	GO:0090161~Golgi ribbon formation	2	2.46914	0.0468217	TMED5, GOLPH3	74	11	16787	41.2457	1	0.999897	48.5534
GOTERM_CC_DIRECT	GO:0032588~trans-Golgi network membrane	3	3.7037	0.0482367	TGOLN2, COG3, M6PR	78	83	18202	8.43466	0.998737	0.565813	43.9882
GOTERM_BP_DIRECT	GO:0070125~mitochondrial translational elongation	3	3.7037	0.0528361	MRPS36, MRPS16, MRPL47	74	85	16787	8.00652	1	0.999022	52.8746
GOTERM_BP_DIRECT	GO:0070126~mitochondrial translational termination	3	3.7037	0.0539456	MRPS36, MRPS16, MRPL47	74	86	16787	7.91342	1	0.995057	53.6339
GOTERM_CC_DIRECT	GO:0030140~trans-Golgi network transport vesicle	2	2.46914	0.057643	TGOLN2, GOPC	78	14	18202	33.337	0.99967	0.589577	50.1449
GOTERM_BP_DIRECT	GO:0014075~response to amine	2	2.46914	0.063306	HNMT, UROD	74	15	16787	30.2468	1	0.993326	59.6031
GOTERM_MF_DIRECT	GO:0003735~structural constituent of ribosome	4	4.93827	0.066872	MRPS36, MRPS16, SLC25A19, MRPL47	69	224	16313	4.22179	0.999929	0.991568	55.7176
GOTERM_BP_DIRECT	GO:0035269~protein O-linked mannosylation	2	2.46914	0.067383	B4GAT1, ALG5	74	16	16787	28.3564	1	0.988357	61.973
GOTERM_BP_DIRECT	GO:0043162~ubiquitin-dependent protein catabolic process via the multivesicular body sorting pathway	2	2.46914	0.067383	MVB12A, TOM1L1	74	16	16787	28.3564	1	0.988357	61.973
GOTERM_CC_DIRECT	GO:0005768~endosome	4	4.93827	0.0723362	TGOLN2, TOM1L1, GOLPH3, M6PR	78	228	18202	4.09402	0.99996	0.637111	58.5335
GOTERM_MF_DIRECT	GO:0005537~mannose binding	2	2.46914	0.0763389	M6PR, CLN5	69	19	16313	24.8863	0.999983	0.974083	60.7255
GOTERM_BP_DIRECT	GO:0006103~2-oxoglutarate metabolic process	2	2.46914	0.0835165	MRPS36, GPT2	74	20	16787	22.6851	1	0.991534	70.1426
KEGG_PATHWAY	hsa04931:Insulin resistance	3	3.7037	0.0839606	PPP1R3D, GYS1, PIK3R2	32	108	6910	5.99826	0.999858	0.999858	62.288
GOTERM_MF_DIRECT	GO:0030515~snoRNA binding	2	2.46914	0.0840325	UTP6, NUDT16L1	69	21	16313	22.5162	0.999995	0.951598	64.4076
GOTERM_BP_DIRECT	GO:0006486~protein glycosylation	3	3.7037	0.0841475	COG3, B4GAT1, ALG5	74	111	16787	6.13112	1	0.985127	70.4262
GOTERM_CC_DIRECT	GO:0043231~intracellular membrane-bounded organelle	6	7.40741	0.0859002	MVB12A, PHAX, PPP1R3D, PKP1, GOLPH3, PPP6R2	78	555	18202	2.5228	0.999995	0.667888	65.11
[truncated: 5,000 more columns]

## Sheet: CAMA1
# Gene ontology analysis of proteins with delta higher than 1.5 or -1.5 in CAMA1 cells treated with MTF
Category	Term	Count	%	PValue	Genes	List Total	Pop Hits	Pop Total	Fold Enrichment	Bonferroni	Benjamini	FDR
GOTERM_CC_DIRECT	GO:0005829~cytosol	39	37.8641	3.38086e-06	LDHB, RAB9A, RHPN2, HUS1, OAS3, HLCS, VPS51, PRMT3, MVB12A, TYMP, VPS13C, ANK3, PRMT6, GYS1, NEDD4L, DDX41, SEC24D, KIF14, ANAPC1, SIRT5, GSTT1, PADI2, SMAD3, FAM213B, CAPN2, FLNC, IFIT3, DDX58, MAD2L1, PLCG1, TRAPPC9, TACSTD2, RRM2, PI4K2A, NEK9, TRAPPC1, IKBKB, CHAF1B, ADD1	100	3397	18202	2.08972	0.000618507	0.000618507	0.00417578
GOTERM_CC_DIRECT	GO:0005737~cytoplasm	45	43.6893	0.000638897	LDHB, RHPN2, OAS3, HLCS, SHPK, CMTR1, NAA38, NAA35, PRMT3, MVB12A, VPS13C, GOPC, USP11, TUBB6, QKI, ORC5, NEDD4L, CCZ1, GINS1, B4GALT3, RABL6, TAF6, YY1, FAM213B, SMAD3, PADI2, FLNC, PALLD, CAPN2, NLRP2, EARS2, IFIT3, DDX58, PANK3, PLCG1, TAGLN, ASCC3, CDC42SE2, NUP205, RRM2, TELO2, NEK9, IKBKB, COMMD6, CHAF1B	100	5240	18202	1.56315	0.110375	0.0568008	0.786277
GOTERM_MF_DIRECT	GO:0005515~protein binding	50	48.5437	0.00175891	LDHB, RAB9A, VPS51, MVB12A, PRMT3, ANK3, PRMT6, GOPC, ORC5, QKI, USP11, PUM3, TM9SF4, SEC24D, KRT83, KIF14, LRRC20, PTPRK, YY1, HLA-A, FLNC, PALLD, NLRP2, MAD2L1, TACSTD2, ASCC3, RRM2, NUP205, TELO2, PI4K2A, NEK9, COMMD6, TRA2B, HUS1, IKBIP, GYS1, NEDD4L, CCZ1, TAF6, RABIF, CD276, SMAD3, EPHA2, DDX58, UQCC2, IFIT3, FNBP1, PLCG1, CDC42SE2, IKBKB	93	6163	16313	1.42308	0.328246	0.328246	2.22552
GOTERM_MF_DIRECT	GO:0005524~ATP binding	18	17.4757	0.00389305	KIF14, OAS3, HLCS, SHPK, NLRP2, EPHA2, EARS2, DDX58, TOR2A, ATP13A1, PANK3, ASCC3, PI4K2A, NEK9, ORC5, IKBKB, DDX41, GATB	93	1496	16313	2.11053	0.585858	0.356461	4.86448
GOTERM_CC_DIRECT	GO:0005739~mitochondrion	16	15.534	0.00541382	LDHB, NOL7, LYRM4, SIRT5, HLCS, PALLD, NDUFB1, EARS2, UQCC2, IFIT3, ISCA2, PI4K2A, MRPL58, ADAM12, RTN4IP1, GATB	100	1331	18202	2.18807	0.629692	0.281895	6.48519
GOTERM_MF_DIRECT	GO:0019901~protein kinase binding	8	7.76699	0.0054278	KIF14, PTPRK, PLCG1, TELO2, GYS1, SMAD3, NEK9, IKBKB	93	377	16313	3.7222	0.707714	0.336355	6.72151
GOTERM_BP_DIRECT	GO:0043066~negative regulation of apoptotic process	9	8.73786	0.00627854	KIF14, IFIT3, MAD2L1, SMAD3, IKBKB, NAA38, NAA35, HIGD2A, CYR61	100	466	16787	3.24212	0.983843	0.983843	8.98426
GOTERM_BP_DIRECT	GO:0006260~DNA replication	5	4.85437	0.0142545	TYMP, RRM2, HUS1, ORC5, CHAF1B	100	158	16787	5.31234	0.999918	0.990922	19.3125
GOTERM_MF_DIRECT	GO:0016740~transferase activity	4	3.8835	0.0189431	OAS3, GSTT1, NAA35, GATB	93	100	16313	7.01634	0.98673	0.660593	21.6906
KEGG_PATHWAY	hsa01100:Metabolic pathways	14	13.5922	0.021529	LDHB, B4GALT3, UGCG, FAM213B, HLCS, NDUFB1, EARS2, PRIM1, TYMP, PANK3, PLCG1, RRM2, PI4K2A, GATB	42	1228	6910	1.87568	0.93416	0.93416	22.2509
GOTERM_CC_DIRECT	GO:0031417~NatC complex	2	1.94175	0.0215808	NAA38, NAA35	100	4	18202	91.01	0.981547	0.631432	23.6218
KEGG_PATHWAY	hsa05168:Herpes simplex infection	5	4.85437	0.0224758	DDX58, TAF6, OAS3, HLA-A, IKBKB	42	183	6910	4.49519	0.941664	0.758471	23.1164
GOTERM_CC_DIRECT	GO:0005654~nucleoplasm	24	23.301	0.0241229	ANAPC1, GINS1, TAF6, RHPN2, TRA2B, HUS1, OAS3, SMAD3, CMTR1, MVB12A, PRIM1, ASCC3, RRM2, NUP205, PRMT6, KIAA1033, ORC5, PUM3, NEDD4L, ADAM12, CHAF1B, RBM12, ADD1, ZCCHC8	100	2785	18202	1.56857	0.988537	0.590869	26.037
GOTERM_BP_DIRECT	GO:0009615~response to virus	4	3.8835	0.0266432	DDX58, IFIT3, OAS3, IKBKB	100	109	16787	6.16037	1	0.99725	33.2103
GOTERM_MF_DIRECT	GO:0008092~cytoskeletal protein binding	3	2.91262	0.0300037	ANK3, CAPN2, FLNC	93	48	16313	10.963	0.998977	0.747647	32.2574
GOTERM_CC_DIRECT	GO:0005759~mitochondrial matrix	6	5.82524	0.0330447	UQCC2, ISCA2, LYRM4, SIRT5, MRPL58, EARS2	100	327	18202	3.33982	0.997865	0.641164	33.969
KEGG_PATHWAY	hsa04110:Cell cycle	4	3.8835	0.0366622	ANAPC1, MAD2L1, SMAD3, ORC5	42	124	6910	5.30722	0.990617	0.789085	35.0747
GOTERM_MF_DIRECT	GO:0008469~histone-arginine N-methyltransferase activity	2	1.94175	0.0388231	PRMT3, PRMT6	93	7	16313	50.1167	0.99987	0.77496	39.7233
GOTERM_MF_DIRECT	GO:0035242~protein-arginine omega-N asymmetric methyltransferase activity	2	1.94175	0.0388231	PRMT3, PRMT6	93	7	16313	50.1167	0.99987	0.77496	39.7233
GOTERM_BP_DIRECT	GO:0019919~peptidyl-arginine methylation, to asymmetrical-dimethyl arginine	2	1.94175	0.0405658	PRMT3, PRMT6	100	7	16787	47.9629	1	0.998865	46.1494
GOTERM_CC_DIRECT	GO:0031256~leading edge membrane	2	1.94175	0.0427004	PTPRK, EPHA2	100	8	18202	45.505	0.99966	0.680451	41.6671
GOTERM_BP_DIRECT	GO:0016032~viral process	6	5.82524	0.0451859	DDX58, PLCG1, NUP205, PRMT6, HLA-A, EPHA2	100	329	16787	3.06146	1	0.997659	49.8977
GOTERM_CC_DIRECT	GO:0005794~Golgi apparatus	10	9.70874	0.0463175	B4GALT3, ASCC3, ANK3, PI4K2A, GOPC, HLA-A, VPS51, CAPN2, TM9SF4, NLRP2	100	867	18202	2.09942	0.99983	0.662043	44.3319
GOTERM_MF_DIRECT	GO:0016274~protein-arginine N-methyltransferase activity	2	1.94175	0.0496389	PRMT3, PRMT6	93	9	16313	38.9797	0.99999	0.80675	47.8424
GOTERM_BP_DIRECT	GO:0048208~COPII vesicle coating	3	2.91262	0.0503234	TRAPPC9, TRAPPC1, SEC24D	100	61	16787	8.2559	1	0.996435	53.7793
GOTERM_MF_DIRECT	GO:0005198~structural molecule activity	5	4.85437	0.0516814	LAMA3, ISCA2, CDC42SE2, KRT83, ADD1	93	248	16313	3.53646	0.999994	0.776665	49.2575
GOTERM_BP_DIRECT	GO:0060337~type I interferon signaling pathway	3	2.91262	0.0548172	IFIT3, OAS3, HLA-A	100	64	16787	7.86891	1	0.994883	56.9426
GOTERM_CC_DIRECT	GO:0030027~lamellipodium	4	3.8835	0.0602305	PLCG1, ARPIN, PALLD, EPHA2	100	164	18202	4.43951	0.999988	0.71723	53.5727
KEGG_PATHWAY	hsa05166:HTLV-I infection	5	4.85437	0.0638824	ANAPC1, MAD2L1, HLA-A, SMAD3, IKBKB	42	256	6910	3.21336	0.999739	0.87292	53.3919
KEGG_PATHWAY	hsa04144:Endocytosis	5	4.85437	0.0653637	MVB12A, KIAA1033, HLA-A, SMAD3, NEDD4L	42	258	6910	3.18845	0.999786	0.81547	54.2377
GOTERM_BP_DIRECT	GO:0008283~cell proliferation	6	5.82524	0.0659952	TACSTD2, ASCC3, CD276, HLCS, DDX41, CYR61	100	367	16787	2.74447	1	0.996265	63.9567
GOTERM_BP_DIRECT	GO:0006888~ER to Golgi vesicle-mediated transport	4	3.8835	0.0687993	ANK3, GOPC, TRAPPC1, SEC24D	100	160	16787	4.19675	1	0.994415	65.5406
GOTERM_BP_DIRECT	GO:0050678~regulation of epithelial cell proliferation	2	1.94175	0.074037	TACSTD2, SMAD3	100	13	16787	25.8262	1	0.993515	68.3267
GOTERM_BP_DIRECT	GO:0030334~regulation of cell migration	3	2.91262	0.0774897	DDX58, KIF14, LAMA3	100	78	16787	6.45654	1	0.991793	70.0468
GOTERM_BP_DIRECT	GO:0016477~cell migration	4	3.8835	0.0803702	PTPRK, PLCG1, PALLD, EPHA2	100	171	16787	3.92678	1	0.989675	71.4146
GOTERM_CC_DIRECT	GO:0043231~intracellular membrane-bounded organelle	7	6.79612	0.0821134	MVB12A, ATP13A1, RHPN2, OAS3, CCZ1, NLRP2, MANBA	100	555	18202	2.29575	1	0.791532	65.2952
GOTERM_CC_DIRECT	GO:0005783~endoplasmic reticulum	9	8.73786	0.0823853	TRAPPC9, ANK3, HLA-A, FAM213B, PUM3, CAPN2, DDX41, TRAPPC1, IKBIP	100	830	18202	1.97371	1	0.760777	65.422
GOTERM_CC_DIRECT	GO:0031083~BLOC-1 complex	2	1.94175	0.0835951	PI4K2A, KIAA1033	100	16	18202	22.7525	1	0.735861	65.9809
GOTERM_BP_DIRECT	GO:0042993~positive regulation of transcription factor import into nucleus	2	1.94175	0.0849351	DDX58, SMAD3	100	15	16787	22.3827	1	0.988577	73.4636
GOTERM_BP_DIRECT	GO:0006271~DNA strand elongation involved in DNA replication	2	1.94175	0.0849351	GINS1, PRIM1	100	15	16787	22.3827	1	0.988577	73.4636
GOTERM_CC_DIRECT	GO:0016020~membrane	18	17.4757	0.0852404	KIF14, LDHB, PTPRK, UGCG, HLA-A, CYP20A1, VPS51, IKBIP, PRIM1, ATP13A1, TACSTD2, ASCC3, NUP205, PI4K2A, GOPC, TELO2, GYS1, DDX41	100	2201	18202	1.48858	1	0.714687	66.7276
GOTERM_BP_DIRECT	GO:0005975~carbohydrate metabolic process	4	3.8835	0.0858925	LDHB, B4GALT3, SHPK, MANBA	100	176	16787	3.81523	1	0.98503	73.8755
GOTERM_BP_DIRECT	GO:0015031~protein transport	6	5.82524	0.0863582	MVB12A, RAB9A, RABIF, GOPC, KIAA1033, VPS51	100	398	16787	2.5307	1	0.980626	74.0738
GOTERM_BP_DIRECT	GO:0008544~epidermis development	3	2.91262	0.0915488	LAMA3, UGCG, KRT83	100	86	16787	5.85593	1	0.980368	76.1902
GOTERM_MF_DIRECT	GO:0016616~oxidoreductase activity, acting on the CH-OH group of donors, NAD or NADP as acceptor	2	1.94175	0.0917114	LDHB, FAM213B	93	17	16313	20.6363	1	0.910679	70.7644
KEGG_PATHWAY	hsa04064:NF-kappa B signaling pathway	3	2.91262	0.0937478	DDX58, PLCG1, IKBKB	42	87	6910	5.67323	0.999995	0.871366	67.9651
GOTERM_CC_DIRECT	GO:0043034~costamere	2	1.94175	0.0984806	ANK3, FLNC	100	19	18202	19.16	1	0.742095	72.2108
GOTERM_BP_DIRECT	GO:0001701~in utero embryonic development	4	3.8835	0.0997806	PLCG1, SMAD3, SEC24D, ADD1	100	188	16787	3.5717	1	0.982579	79.2188
GOTERM_MF_DIRECT	GO:0005515~protein binding	33	62.2642	1.20262e-05	RAB3A, HTATIP2, NMI, ITGB5, RTKN, MRFAP1, AURKB, WTAP, IKBIP, CALU, TSC22D1, PKM, IMP3, UBE2D3, HMOX1, TGFBI, BLOC1S1, ATRIP, ASPSCR1, TMEM97, BST2, CRYAB, TRIM29, DLGAP4, PDZD11, RPL24, PHAX, ITGA6, KRT14, SYTL2, SPCS1, TGFB1I1, DST	47	6163	16313	1.85848	0.00124995	0.00124995	0.0134459
GOTERM_BP_DIRECT	GO:0031581~hemidesmosome assembly	3	5.66038	0.000497412	ITGA6, KRT14, DST	48	12	16787	87.4323	0.164404	0.164404	0.681268
GOTERM_CC_DIRECT	GO:0005829~cytosol	18	33.9623	0.00719688	TGOLN2, ASPSCR1, RAB3A, POLR2F, NBAS, AGTPBP1, CRYAB, PDZD11, RTKN, RPL24, AURKB, PKM, PHAX, UBE2D3, HMOX1, KRT14, BLOC1S1, DST	51	3397	18202	1.89115	0.63622	0.63622	8.16926
GOTERM_CC_DIRECT	GO:0005739~mitochondrion	10	18.8679	0.00953357	PKM, PTRH1, NDUFA3, AGTPBP1, CRYAB, COX20, COX7B, ZADH2, GUF1, MGME1	51	1331	18202	2.68146	0.738443	0.488573	10.6873
GOTERM_CC_DIRECT	GO:0030056~hemidesmosome	2	3.77358	0.0217696	ITGA6, DST	51	8	18202	89.2255	0.954106	0.64197	22.8715
GOTERM_CC_DIRECT	GO:0005604~basement membrane	3	5.66038	0.0218454	ITGA6, TGFBI, DST	51	83	18202	12.9001	0.9546	0.538403	22.9419
GOTERM_CC_DIRECT	GO:0072546~ER membrane protein complex	2	3.77358	0.0271391	MMGT1, EMC4	51	10	18202	71.3804	0.978762	0.53717	27.7212
GOTERM_BP_DIRECT	GO:0007229~integrin-mediated signaling pathway	3	5.66038	0.0313378	ITGA6, ITGB5, DST	48	99	16787	10.5979	0.99999	0.996808	35.4328
GOTERM_CC_DIRECT	GO:0005654~nucleoplasm	14	26.4151	0.0345051	TGOLN2, ASPSCR1, POLR2F, NMI, HTATIP2, CRYAB, TRIM29, AURKB, WTAP, TTC5, PHAX, UBE2D3, IMP3, ATRIP	51	2785	18202	1.79412	0.992672	0.559276	33.9208
GOTERM_MF_DIRECT	GO:0005178~integrin binding	3	5.66038	0.0353474	ITGA6, TGFBI, DST	47	105	16313	9.91672	0.976309	0.846083	33.1276
GOTERM_BP_DIRECT	GO:0007155~cell adhesion	5	9.43396	0.0393304	ITGA6, TGFBI, ITGB5, TGFB1I1, DST	48	460	16787	3.8014	0.999999	0.992	42.3801
GOTERM_BP_DIRECT	GO:1901796~regulation of signal transduction by p53 class mediator	3	5.66038	0.0471526	AURKB, TTC5, ATRIP	48	124	16787	8.46119	1	0.98721	48.5023
GOTERM_MF_DIRECT	GO:0098641~cadherin binding involved in cell-cell adhesion	4	7.54717	0.0481908	PKM, ITGA6, TRIM29, RPL24	47	290	16313	4.78738	0.994123	0.819534	42.4347
GOTERM_BP_DIRECT	GO:0006366~transcription from RNA polymerase II promoter	5	9.43396	0.0560703	TSC22D1, POLR2F, NMI, TRIM29, TGFB1I1	48	517	16787	3.38229	1	0.984489	54.7438
GOTERM_CC_DIRECT	GO:0005913~cell-cell adherens junction	4	7.54717	0.0589035	PKM, ITGA6, TRIM29, RPL24	51	323	18202	4.41984	0.999796	0.70305	51.145
KEGG_PATHWAY	hsa05016:Huntington's disease	3	5.66038	0.0714124	POLR2F, NDUFA3, COX7B	17	192	6910	6.3511	0.971457	0.971457	50.6922
GOTERM_CC_DIRECT	GO:0008305~integrin complex	2	3.77358	0.0716281	ITGA6, ITGB5	51	27	18202	26.4372	0.99997	0.727645	58.3944
GOTERM_CC_DIRECT	GO:0016020~membrane	11	20.7547	0.0734607	RAB3A, HTATIP2, MMGT1, NBAS, BST2, HMOX1, DLGAP4, RPL24, SYTL2, IKBIP, CALU	51	2201	18202	1.7837	0.999977	0.694825	59.3532
GOTERM_BP_DIRECT	GO:0009060~aerobic respiration	2	3.77358	0.0807381	COX20, BLOC1S1	48	30	16787	23.3153	1	0.993687	68.5467
GOTERM_BP_DIRECT	GO:0045765~regulation of angiogenesis	2	3.77358	0.0858877	HTATIP2, HMOX1	48	32	16787	21.8581	1	0.990257	70.8831
GOTERM_CC_DIRECT	GO:0005794~Golgi apparatus	6	11.3208	0.0883588	TGOLN2, MMGT1, B4GAT1, BST2, CRYAB, CALU	51	867	18202	2.46991	0.999998	0.726136	66.4291
GOTERM_CC_DIRECT	GO:0005789~endoplasmic reticulum membrane	6	11.3208	0.0893612	NBAS, HMOX1, SPCS1, DST, IKBIP, CALU	51	870	18202	2.46139	0.999998	0.6962	66.8621
GOTERM_CC_DIRECT	GO:0009925~basal plasma membrane	2	3.77358	0.089362	ITGA6, DST	51	34	18202	20.9942	0.999998	0.664494	66.8625
GOTERM_MF_DIRECT	GO:0008022~protein C-terminus binding	3	5.66038	0.0940391	RAB3A, PDZD11, DST	47	183	16313	5.68992	0.999965	0.923291	66.8542
GOTERM_CC_DIRECT	GO:0005925~focal adhesion	4	7.54717	0.0943193	ITGA6, ITGB5, TGFB1I1, DST	51	395	18202	3.6142	0.999999	0.655923	68.9294

## Sheet: 231
# Gene ontology analysis of proteins with delta higher than 1.5 or -1.5 in MDAMB231 cells treated with MTF
Category	Term	Count	%	PValue	Genes	List Total	Pop Hits	Pop Total	Fold Enrichment	Bonferroni	Benjamini	FDR
GOTERM_CC_DIRECT	GO:0005654~nucleoplasm	38	28.1481	0.000107033	BTAF1, NBN, RBP1, XIAP, XPO5, RHPN2, CWC15, POLA1, WBSCR22, CMTR1, RRM2B, IVNS1ABP, LLGL2, PHC3, VRK1, SMAP2, SET, RPS28, INTS5, GATAD2A, PUM3, ATRIP, RBM12, TSR1, TRIM29, RELA, GABPA, POLR3A, IPO8, TAB1, RAD51, COG5, SMARCC1, SNRPB, MTOR, FABP7, RNF40, RPP40	132	2785	18202	1.8815	0.0232735	0.0232735	0.136161
GOTERM_CC_DIRECT	GO:0005739~mitochondrion	22	16.2963	0.000529024	TARS2, CCDC90B, MMADHC, MIPEP, RRM2B, NOA1, MACROD1, MRPL30, RAD51, ACOX3, MRPL22, ISCA2, GSK3A, MPDU1, THG1L, YRDC, MRPL47, MGME1, DHTKD1, APOO, SLC25A17, NT5C	132	1331	18202	2.27924	0.109895	0.0565463	0.67133
GOTERM_MF_DIRECT	GO:0005515~protein binding	65	48.1481	0.000867273	NBN, S100A8, XPO5, TLN2, CWC15, WASF2, PDCD2, RTN3, ZGPAT, SMAP2, INTS5, SERPINE1, SNTB2, PUM3, KRT86, SEC24D, APOO, S100A2, BCL10, RELA, RAD51, SDC1, GNAQ, CCDC53, SNRPB, COL1A1, FHOD1, CCDC90B, XIAP, PFKFB2, POLA1, PTK7, CALCOCO2, RABGGTB, LLGL2, CALU, PEF1, VRK1, SET, PIR, MPDU1, GATAD2A, GYS1, AHNAK2, ATRIP, TMEM97, CNNM3, UFSP2, MMADHC, TRIM29, NOA1, TAB1, BRAT1, SIRT2, TBC1D24, URM1, B3GAT3…	124	6163	16313	1.3875	0.207474	0.207474	1.13301
GOTERM_CC_DIRECT	GO:0005829~cytosol	40	29.6296	0.00135364	NBN, S100A8, XIAP, RBP1, XPO5, PFKFB2, RHPN2, WASF2, ANPEP, VRK1, SET, RPS28, THG1L, GYS1, PREPL, DHTKD1, SEC24D, C21ORF59, NT5C, BCL10, TSR1, MMADHC, RELA, PADI2, POLR3A, IPO8, TAB1, UBE2Q1, SIRT2, URM1, COG5, GSK3A, MAPK13, MTR, SNRPB, MTOR, FABP7, RNF40, MYLK, CRYZL1	132	3397	18202	1.62371	0.2577	0.0945597	1.70948
GOTERM_CC_DIRECT	GO:0005737~cytoplasm	54	40	0.00266674	TARS2, TLN2, LXN, XPO5, CMTR1, PDCD2, AKR1C2, TRIM47, SMAP2, SPINT2, SNTB2, YRDC, NT5C, BCL10, RELA, PADI2, MBNL2, IRF2BP2, RAD51, SDC1, GNAQ, FHOD1, XIAP, RBP1, RHPN2, POLA1, WBSCR22, CALCOCO2, RRM2B, IVNS1ABP, LLGL2, PEF1, VRK1, SET, RPS28, PIR, NAGA, THYN1, AHNAK2, UFSP2, MMADHC, TRIM29, TPD52L2, TAB1, BRAT1, SIRT2, UBL5, TBC1D24, MTR, MTOR, FAM84B, FABP7, MYLK, CDC42BPB	132	5240	18202	1.42104	0.444266	0.136591	3.34201
GOTERM_CC_DIRECT	GO:0016020~membrane	28	20.7407	0.0036681	GALNT3, CALCOCO2, CALU, ACOX3, SLC29A1, PEF1, INTS5, MPDU1, GYS1, SNTB2, COL6A1, YRDC, AP3B1, SOAT1, CNNM3, POLR3A, BRAT1, CCDC134, COG5, SDC1, B3GAT3, GNAQ, COG8, MTOR, SLC27A3, RNF40, FHOD1, SLC25A17	132	2201	18202	1.75422	0.554459	0.149298	4.57013
KEGG_PATHWAY	hsa04512:ECM-receptor interaction	5	3.7037	0.00490499	SDC1, ITGA6, ITGA5, COL6A1, COL1A1	56	87	6910	7.09154	0.540169	0.540169	5.75245
KEGG_PATHWAY	hsa04510:Focal adhesion	7	5.18519	0.00560282	ITGA6, XIAP, TLN2, ITGA5, COL6A1, COL1A1, MYLK	56	206	6910	4.19296	0.588413	0.35845	6.54572
KEGG_PATHWAY	hsa05145:Toxoplasmosis	5	3.7037	0.0141106	ITGA6, XIAP, MAPK13, RELA, TAB1	56	118	6910	5.22851	0.894109	0.526901	15.7371
KEGG_PATHWAY	hsa05131:Shigellosis	4	2.96296	0.0141184	MAPK13, ITGA5, RELA, WASF2	56	64	6910	7.71205	0.894242	0.429733	15.7451
BIOCARTA	h_atmPathway:ATM Signaling Pathway	3	2.22222	0.0171206	NBN, RELA, RAD51	17	21	1625	13.6555	0.716524	0.716524	16.494
KEGG_PATHWAY	hsa04611:Platelet activation	5	3.7037	0.0194787	GNAQ, TLN2, MAPK13, COL1A1, MYLK	56	130	6910	4.74588	0.95531	0.462916	21.1019
GOTERM_BP_DIRECT	GO:0070125~mitochondrial translational elongation	4	2.96296	0.0250595	MRPL22, MRPS18A, MRPL47, MRPL30	125	85	16787	6.31981	1	1	32.4132
GOTERM_CC_DIRECT	GO:0005764~lysosome	6	4.44444	0.0254762	SGSH, TMEM97, BCL10, EPDR1, NAGA, MTOR	132	230	18202	3.59723	0.996578	0.6118	27.9997
GOTERM_BP_DIRECT	GO:0070126~mitochondrial translational termination	4	2.96296	0.0258288	MRPL22, MRPS18A, MRPL47, MRPL30	125	86	16787	6.24633	1	0.999982	33.2317
GOTERM_BP_DIRECT	GO:0032543~mitochondrial translation	3	2.22222	0.0260294	MRPS18A, MRPL47, NOA1	125	34	16787	11.8496	1	0.999351	33.4436
GOTERM_MF_DIRECT	GO:0003735~structural constituent of ribosome	6	4.44444	0.0273849	MRPL22, RPS28, MRPS18A, MRPL47, MRPL30, SLC25A17	124	224	16313	3.52383	0.999414	0.975785	30.5569
GOTERM_BP_DIRECT	GO:0000731~DNA synthesis involved in DNA repair	3	2.22222	0.0274756	NBN, POLA1, RAD51	125	35	16787	11.5111	1	0.99702	34.9529
GOTERM_MF_DIRECT	GO:0003682~chromatin binding	8	5.92593	0.0297161	SMARCC1, RELA, GABPA, POLA1, POLR3A, SIRT2, HELLS, RAD51	124	394	16313	2.6712	0.999692	0.93245	32.7113
GOTERM_BP_DIRECT	GO:0042060~wound healing	4	2.96296	0.0298639	SDC1, S100A8, PTK7, MTOR	125	91	16787	5.90312	1	0.993675	37.3755
GOTERM_CC_DIRECT	GO:0043234~protein complex	8	5.92593	0.0299252	BCL10, SDC1, SET, SMARCC1, SNTB2, COL6A1, TAB1, RNF40	132	413	18202	2.67107	0.998749	0.615136	32.0736
KEGG_PATHWAY	hsa04064:NF-kappa B signaling pathway	4	2.96296	0.0316171	BCL10, XIAP, RELA, TAB1	56	87	6910	5.67323	0.993756	0.570885	32.098
GOTERM_BP_DIRECT	GO:0042254~ribosome biogenesis	3	2.22222	0.0335721	RPS28, TSR1, NOA1	125	39	16787	10.3305	1	0.991369	40.9703
GOTERM_CC_DIRECT	GO:0005911~cell-cell junction	5	3.7037	0.0351605	TLN2, ITGA5, PTK7, FABP7, CDC42BPB	132	171	18202	4.03199	0.99962	0.626308	36.5952
GOTERM_BP_DIRECT	GO:0016032~viral process	7	5.18519	0.0353674	SET, RELA, WASF2, POLA1, CALCOCO2, IVNS1ABP, RTN3	125	329	16787	2.85736	1	0.986367	42.6406
GOTERM_BP_DIRECT	GO:0016477~cell migration	5	3.7037	0.0380533	SDC1, AVL9, PTK7, BRAT1, CDC42BPB	125	171	16787	3.92678	1	0.982566	45.057
GOTERM_BP_DIRECT	GO:0007044~cell-substrate junction assembly	2	1.48148	0.0435159	ITGA6, ITGA5	125	6	16787	44.7653	1	0.983882	49.6807
KEGG_PATHWAY	hsa05142:Chagas disease (American trypanosomiasis)	4	2.96296	0.0494635	GNAQ, MAPK13, RELA, SERPINE1	56	104	6910	4.74588	0.99967	0.681782	45.7315
KEGG_PATHWAY	hsa00240:Pyrimidine metabolism	4	2.96296	0.0494635	POLA1, POLR3A, RRM2B, NT5C	56	104	6910	4.74588	0.99967	0.681782	45.7315
GOTERM_MF_DIRECT	GO:0019209~kinase activator activity	2	1.48148	0.0516103	BCL10, TAB1	124	7	16313	37.5876	0.999999	0.971284	50.1381
KEGG_PATHWAY	hsa04931:Insulin resistance	4	2.96296	0.054249	RELA, GYS1, MTOR, SLC27A3	56	108	6910	4.57011	0.999851	0.667653	48.9335
KEGG_PATHWAY	hsa04151:PI3K-Akt signaling pathway	7	5.18519	0.0549533	ITGA6, ITGA5, RELA, GYS1, COL6A1, COL1A1, MTOR	56	345	6910	2.50362	0.999868	0.629261	49.3898
GOTERM_MF_DIRECT	GO:0000049~tRNA binding	3	2.22222	0.0565874	XPO5, THG1L, YRDC	124	51	16313	7.73861	1	0.955943	53.4673
GOTERM_BP_DIRECT	GO:0030198~extracellular matrix organization	5	3.7037	0.0574927	ITGA6, ITGA5, SERPINE1, COL6A1, COL1A1	125	196	16787	3.42592	1	0.992875	59.9088
GOTERM_BP_DIRECT	GO:0051591~response to cAMP	3	2.22222	0.06039	SDC1, RELA, COL1A1	125	54	16787	7.46089	1	0.991159	61.7695
KEGG_PATHWAY	hsa00480:Glutathione metabolism	3	2.22222	0.0619	ANPEP, GPX8, RRM2B	56	51	6910	7.2584	0.999959	0.635635	53.6946
GOTERM_CC_DIRECT	GO:0000139~Golgi membrane	9	6.66667	0.0637632	GALNT3, COG5, ECE2, B3GAT3, COG8, MTOR, SEC24D, RTN3, APOO	132	591	18202	2.09991	0.999999	0.800226	56.7728
GOTERM_BP_DIRECT	GO:0006264~mitochondrial DNA replication	2	1.48148	0.0645642	RRM2B, MGME1	125	9	16787	29.8436	1	0.990383	64.3088
GOTERM_CC_DIRECT	GO:0070062~extracellular exosome	28	20.7407	0.0651651	SGSH, GALNT3, S100A8, EPDR1, LXN, WASF2, ANPEP, RRM2B, RTN3, PDCD2, PEF1, RPS28, NAGA, SERPINE1, MPDU1, SNTB2, COL6A1, KRT86, NT5C, PADI2, URM1, SDC1, B3GAT3, GNAQ, SNRPB, HDHD2, MYLK, CDC42BPB	132	2799	18202	1.37943	1	0.772925	57.5895
GOTERM_MF_DIRECT	GO:0019901~protein kinase binding	7	5.18519	0.0658795	BCL10, VRK1, RELA, PFKFB2, GYS1, POLA1, MTOR	124	377	16313	2.44269	1	0.952357	59.1396
BIOCARTA	h_pkcPathway:Activation of PKC through G protein coupled receptor	2	1.48148	0.0670405	GNAQ, RELA	17	7	1625	27.3109	0.993691	0.920569	51.5348
KEGG_PATHWAY	hsa04621:NOD-like receptor signaling pathway	3	2.22222	0.0706724	MAPK13, RELA, TAB1	56	55	6910	6.73052	0.999991	0.65103	58.6507
GOTERM_CC_DIRECT	GO:0015629~actin cytoskeleton	5	3.7037	0.0746645	PHC3, TLN2, CCDC53, WASF2, IVNS1ABP	132	220	18202	3.13395	1	0.788172	62.76
GOTERM_BP_DIRECT	GO:0051092~positive regulation of NF-kappaB transcription factor activity	4	2.96296	0.0770117	BCL10, S100A8, RELA, TAB1	125	134	16787	4.00884	1	0.994185	70.9761
GOTERM_MF_DIRECT	GO:0048407~platelet-derived growth factor binding	2	1.48148	0.0799064	COL6A1, COL1A1	124	11	16313	23.9194	1	0.958763	66.5029
GOTERM_CC_DIRECT	GO:0017119~Golgi transport complex	2	1.48148	0.089654	COG5, COG8	132	13	18202	21.2145	1	0.821302	69.7501
KEGG_PATHWAY	hsa03010:Ribosome	4	2.96296	0.0935154	MRPL22, RPS28, MRPS18A, MRPL30	56	136	6910	3.6292	1	0.725477	69.3635
GOTERM_CC_DIRECT	GO:0048471~perinuclear region of cytoplasm	9	6.66667	0.0948303	GALNT3, BCL10, SET, RHPN2, CALCOCO2, TPD52L2, SEC24D, SIRT2, RAD51	132	646	18202	1.92112	1	0.814759	71.8681
GOTERM_CC_DIRECT	GO:0015934~large ribosomal subunit	2	1.48148	0.0962105	MRPL22, MRPL30	132	14	18202	19.6991	1	0.796	72.4092
GOTERM_BP_DIRECT	GO:0006281~DNA repair	5	3.7037	0.0965266	NBN, POLA1, MTOR, RRM2B, RAD51	125	235	16787	2.85736	1	0.997652	79.1314
GOTERM_CC_DIRECT	GO:0072546~ER membrane protein complex	3	4.22535	0.000606988	EMC7, EMC8, MMGT1	69	10	18202	79.1391	0.0809336	0.0809336	0.712948
GOTERM_CC_DIRECT	GO:0005759~mitochondrial matrix	6	8.4507	0.00751306	UQCC2, MLYCD, TDRD7, CPS1, GPT2, PRODH	69	327	18202	4.84031	0.649452	0.407929	8.5035
GOTERM_BP_DIRECT	GO:0071377~cellular response to glucagon stimulus	3	4.22535	0.0092708	GNB1, PRKACB, CPS1	62	40	16787	20.3069	0.97865	0.97865	12.2359
GOTERM_CC_DIRECT	GO:0005739~mitochondrion	12	16.9014	0.00992468	UQCC2, EMC8, PGS1, PTRH1, L2HGDH, MLYCD, GOLPH3, CLU, HDHD3, EEFSEC, GPT2, CCDC58	69	1331	18202	2.37834	0.750032	0.370066	11.0894
GOTERM_CC_DIRECT	GO:0070062~extracellular exosome	19	26.7606	0.0126236	FMNL1, NAGLU, CAB39L, RAB9A, S100P, CCDC25, SLC12A2, HIST1H1B, CLU, HLA-A, MFGE8, MIEN1, POGLUT1, MVB12A, GNB1, SERPINB5, PIP, PRKACB, YES1	69	2799	18202	1.79069	0.828959	0.356905	13.9039
GOTERM_BP_DIRECT	GO:0010467~gene expression	3	4.22535	0.0131603	POLR2L, GOLPH3, HNRNPR	62	48	16787	16.9224	0.995794	0.935148	16.9427
GOTERM_CC_DIRECT	GO:1903561~extracellular vesicle	3	4.22535	0.0150093	SLC12A2, GNB1, MFGE8	69	50	18202	15.8278	0.877802	0.343231	16.3236
GOTERM_BP_DIRECT	GO:0006368~transcription elongation from RNA polymerase II promoter	3	4.22535	0.0382422	POLR2L, SUPT16H, GTF2H1	62	85	16787	9.55617	1	0.995336	42.0971
GOTERM_BP_DIRECT	GO:0006366~transcription from RNA polymerase II promoter	6	8.4507	0.0394472	TSC22D1, POLR2L, SUPT16H, VEZF1, NFIC, GTF2H1	62	517	16787	3.14226	1	0.984321	43.1054
BIOCARTA	h_agpcrPathway:Attenuation of GPCR Signaling	2	2.8169	0.0471213	GNB1, PRKACB	7	13	1625	35.7143	0.906061	0.906061	37.0474
GOTERM_BP_DIRECT	GO:0001525~angiogenesis	4	5.6338	0.0484876	TYMP, MFGE8, VEZF1, MCAM	62	225	16787	4.81348	1	0.983517	50.1664
GOTERM_BP_DIRECT	GO:0006103~2-oxoglutarate metabolic process	2	2.8169	0.0702588	L2HGDH, GPT2	62	20	16787	27.0758	1	0.993359	63.9704
BIOCARTA	h_chrebpPathway:ChREBP regulation by carbohydrates and cAMP	2	2.8169	0.0751881	GNB1, PRKACB	7	21	1625	22.1088	0.978292	0.852664	52.737
KEGG_PATHWAY	hsa00220:Arginine biosynthesis	2	2.8169	0.0754136	CPS1, GPT2	28	20	6910	24.6786	0.999806	0.999806	58.7034
GOTERM_CC_DIRECT	GO:0030426~growth cone	3	4.22535	0.0773514	CLU, CYTH2, HNRNPR	69	123	18202	6.43408	0.999986	0.845115	61.2758
BIOCARTA	h_cskPathway:Activation of Csk by cAMP-dependent Protein Kinase Inhibits Signaling through the T Cell Receptor	2	2.8169	0.0786475	GNB1, PRKACB	7	22	1625	21.1039	0.981934	0.737606	54.4052
GOTERM_CC_DIRECT	GO:0005743~mitochondrial inner membrane	5	7.04225	0.0827361	UQCC2, PGS1, L2HGDH, CPS1, PRODH	69	441	18202	2.9909	0.999994	0.820012	63.8568

## Sheet: 468
# Gene ontology analysis of proteins with delta higher than 1.5 or -1.5 in MDAMB468 cells treated with MTF
Category	Term	Count	%	PValue	Genes	List Total	Pop Hits	Pop Total	Fold Enrichment	Bonferroni	Benjamini	FDR
GOTERM_CC_DIRECT	GO:0005654~nucleoplasm	24	30.3797	0.000720825	GINS1, KRR1, XRCC4, POGZ, TAF6, XPO5, STAM2, TTC37, SAMHD1, CDC23, KEAP1, IVNS1ABP, ARID2, NOC2L, ZMIZ2, NUP205, KIAA1033, ISY1, ESRP2, MTOR, UTP14A, CHAF1B, TEX10, ADD1	77	2785	18202	2.03711	0.101871	0.101871	0.85641
GOTERM_CC_DIRECT	GO:0005802~trans-Golgi network	5	6.32911	0.00232788	RAB32, TGFBI, GOLGA1, BIRC6, CPD	77	133	18202	8.88683	0.293377	0.159391	2.74161
GOTERM_CC_DIRECT	GO:0005743~mitochondrial inner membrane	8	10.1266	0.00242418	SLC25A32, MRPL3, ROMO1, FOXRED1, MRPL47, MRPS21, HIGD1A, SLC25A17	77	441	18202	4.28825	0.303468	0.113565	2.85353
GOTERM_MF_DIRECT	GO:0005515~protein binding	38	48.1013	0.0052703	XRCC4, XPO5, STAM2, EHHADH, WASF2, ITGB4, KEAP1, VPS33B, ARID2, KANK2, MFF, TRIM3, TGFBI, ISY1, PUM1, TGM2, GOLGA1, VPS36, TBC1D2, TAF6, POGZ, EFEMP1, CDC23, BIRC6, PI4KB, C8ORF33, BICD2, HPF1, ELMO2, NOC2L, RAB32, ZMIZ2, NUP205, IKBKG, DUS2, CPNE2, MTOR, SLC25A17	70	6163	16313	1.4369	0.532769	0.532769	6.07342
GOTERM_MF_DIRECT	GO:0044822~poly(A) RNA binding	12	15.1899	0.0074433	KRR1, MRPL3, XPO5, ISY1, PUM1, MRPS21, ESRP2, SRP19, UTP14A, NSA2, NOC2L, ADD1	70	1129	16313	2.47698	0.65899	0.41604	8.47769
GOTERM_MF_DIRECT	GO:0003735~structural constituent of ribosome	5	6.32911	0.0149287	SLC25A32, MRPL3, MRPL47, MRPS21, SLC25A17	70	224	16313	5.20185	0.885357	0.51421	16.3349
GOTERM_CC_DIRECT	GO:0005737~cytoplasm	32	40.5063	0.0163731	ARFGAP3, XPO5, STAM2, EHHADH, KEAP1, IVNS1ABP, VPS33B, SRP19, KANK2, TRIM3, HSP90AB4P, GINS1, KRR1, TAF6, POGZ, EEF1A2, TTC37, EFEMP1, IRF2BP2, PI4KB, BICD2, ELMO2, UBL5, NOC2L, PANK3, NUP205, IKBKG, DUS2, CPNE2, MTOR, CHAF1B, TEX10	77	5240	18202	1.4436	0.914547	0.45933	17.8737
GOTERM_BP_DIRECT	GO:0006914~autophagy	4	5.06329	0.0213636	STAM2, ITGB4, MTOR, VPS36	75	134	16787	6.68139	0.999951	0.999951	26.4592
GOTERM_CC_DIRECT	GO:0005739~mitochondrion	12	15.1899	0.0218423	RAB32, SLC25A32, ZMIZ2, EHHADH, TGM2, ROMO1, FOXRED1, DUS2, MRPL47, SRP19, KANK2, SLC25A17	77	1331	18202	2.13124	0.962768	0.482174	23.158
GOTERM_CC_DIRECT	GO:0005741~mitochondrial outer membrane	4	5.06329	0.0248995	RAB32, MFF, MTOR, PI4KB	77	150	18202	6.30372	0.976646	0.465362	25.9742
KEGG_PATHWAY	hsa05131:Shigellosis	3	3.79747	0.0330515	WASF2, IKBKG, ELMO2	32	64	6910	10.1221	0.956095	0.956095	30.7845
GOTERM_BP_DIRECT	GO:0016197~endosomal transport	3	3.79747	0.0342977	STAM2, KIAA1033, VPS36	75	66	16787	10.1739	1	0.999673	39.145
GOTERM_BP_DIRECT	GO:0031497~chromatin assembly	2	2.53165	0.0347332	CHAF1B, NOC2L	75	8	16787	55.9567	1	0.995575	39.5343
GOTERM_CC_DIRECT	GO:0030867~rough endoplasmic reticulum membrane	2	2.53165	0.0409878	PLOD2, PI4KB	77	10	18202	47.2779	0.998042	0.589688	39.2982
GOTERM_BP_DIRECT	GO:0060445~branching involved in salivary gland morphogenesis	2	2.53165	0.047449	TGM2, ESRP2	75	11	16787	40.6958	1	0.996266	49.9334
GOTERM_BP_DIRECT	GO:0070125~mitochondrial translational elongation	3	3.79747	0.0541296	MRPL3, MRPL47, MRPS21	75	85	16787	7.89976	1	0.994023	54.7053
GOTERM_BP_DIRECT	GO:0070126~mitochondrial translational termination	3	3.79747	0.0552642	MRPL3, MRPL47, MRPS21	75	86	16787	7.80791	1	0.987202	55.4724
GOTERM_CC_DIRECT	GO:0005829~cytosol	21	26.5823	0.0627261	XRCC4, ARFGAP3, XPO5, EHHADH, STAM2, WASF2, CDC23, KEAP1, PI4KB, SRP19, ELMO2, TYMP, IKBKG, PUM1, TGM2, GOLGA1, DUS2, MTOR, CHAF1B, VPS36, ADD1	77	3397	18202	1.46134	0.999936	0.700764	53.8227
GOTERM_BP_DIRECT	GO:0000470~maturation of LSU-rRNA	2	2.53165	0.0641466	TEX10, NSA2	75	15	16787	29.8436	1	0.987178	61.0737
GOTERM_BP_DIRECT	GO:0006839~mitochondrial transport	2	2.53165	0.0641466	SLC25A32, SLC25A17	75	15	16787	29.8436	1	0.987178	61.0737
GOTERM_BP_DIRECT	GO:0035855~megakaryocyte development	2	2.53165	0.0682757	WASF2, VPS33B	75	16	16787	27.9783	1	0.982859	63.4478
GOTERM_BP_DIRECT	GO:0010592~positive regulation of lamellipodium assembly	2	2.53165	0.0682757	WASF2, MTOR	75	16	16787	27.9783	1	0.982859	63.4478
GOTERM_CC_DIRECT	GO:0005768~endosome	4	5.06329	0.0701382	KIAA1033, BIRC6, PI4KB, VPS36	77	228	18202	4.14719	0.99998	0.699981	57.9951
GOTERM_CC_DIRECT	GO:0005777~peroxisome	3	3.79747	0.0701662	MFF, EHHADH, SLC25A17	77	104	18202	6.81893	0.99998	0.661749	58.0102
GOTERM_CC_DIRECT	GO:0005764~lysosome	4	5.06329	0.0715932	RNASET2, MTOR, VPS33B, VPS36	77	230	18202	4.11112	0.999984	0.634404	58.7724
GOTERM_CC_DIRECT	GO:0005769~early endosome	4	5.06329	0.0723258	RAB32, TRIM3, WASF2, KIAA1033	77	231	18202	4.09333	0.999986	0.606304	59.1588
GOTERM_MF_DIRECT	GO:0003924~GTPase activity	4	5.06329	0.0751779	RAB32, EHHADH, EEF1A2, TGM2	70	232	16313	4.01798	0.999987	0.940008	60.4139
GOTERM_MF_DIRECT	GO:0003723~RNA binding	6	7.59494	0.0895716	KRR1, MRPL3, XPO5, RNASET2, PUM1, SAMHD1	70	563	16313	2.48358	0.999999	0.932969	67.1326
GOTERM_BP_DIRECT	GO:2001243~negative regulation of intrinsic apoptotic signaling pathway	2	2.53165	0.0926755	IVNS1ABP, NOC2L	75	22	16787	20.3479	1	0.993063	74.9448
GOTERM_MF_DIRECT	GO:0042393~histone binding	3	3.79747	0.094219	CHAF1B, HPF1, NOC2L	70	122	16313	5.73056	0.999999	0.906984	69.0677
GOTERM_MF_DIRECT	GO:0005515~protein binding	37	55.2239	0.000388583	PVR, CTTNBP2NL, RAB9A, UNG, CDCP1, TMEM11, BCL2L1, INTS3, WTAP, ERLEC1, TSC22D1, NGLY1, CD47, PIP, MKKS, THBS1, ATRIP, KRT83, HIP1, FTL, GIT1, RPP25, VAC14, MAP1B, POLR1A, HMG20B, FLNC, NOP10, SIRT2, EPHA2, UQCC2, IFIT3, PRKD2, PLEKHF2, NPC2, TMSB4X, UGP2	61	6163	16313	1.60551	0.0551642	0.0551642	0.460887
GOTERM_CC_DIRECT	GO:0070062~extracellular exosome	20	29.8507	0.00331919	PVR, RAB9A, CCDC25, ABHD6, PM20D2, ADGRG1, MYADM, CD47, NPC2, HNMT, PVALB, GNB1, GNG10, PIP, HSPA6, PRKACB, THBS1, PSAT1, UGP2, FTL	66	2799	18202	1.97062	0.388632	0.388632	3.88361
GOTERM_MF_DIRECT	GO:0050840~extracellular matrix binding	3	4.47761	0.00408488	THBS1, ADGRG1, CYR61	61	26	16313	30.8569	0.449877	0.258297	4.7487
GOTERM_BP_DIRECT	GO:0071377~cellular response to glucagon stimulus	3	4.47761	0.00898028	GNB1, GNG10, PRKACB	61	40	16787	20.6398	0.992805	0.992805	12.3259
KEGG_PATHWAY	hsa04723:Retrograde endocannabinoid signaling	4	5.97015	0.00924279	GNB1, GNG10, ABHD6, PRKACB	31	101	6910	8.82785	0.646548	0.646548	9.99109
GOTERM_CC_DIRECT	GO:0005925~focal adhesion	6	8.95522	0.0133703	PVR, GIT1, NUMB, FLNC, MISP, EPHA2	66	395	18202	4.18918	0.863598	0.630673	14.8169
KEGG_PATHWAY	hsa04014:Ras signaling pathway	5	7.46269	0.0156607	GNB1, GNG10, PRKACB, BCL2L1, EPHA2	31	226	6910	4.93149	0.829306	0.586849	16.3837
GOTERM_MF_DIRECT	GO:0001948~glycoprotein binding	3	4.47761	0.0225045	PIP, THBS1, ERLEC1	61	63	16313	12.7346	0.963963	0.669693	23.7033
GOTERM_BP_DIRECT	GO:0043066~negative regulation of apoptotic process	6	8.95522	0.0252583	IFIT3, UNG, BCL2L1, THBS1, SIRT2, CYR61	61	466	16787	3.54331	0.999999	0.999085	31.1372
GOTERM_BP_DIRECT	GO:0030335~positive regulation of cell migration	4	5.97015	0.0296836	NUMB, THBS1, MYADM, CYR61	61	188	16787	5.85525	1	0.99589	35.5582
BIOCARTA	h_agpcrPathway:Attenuation of GPCR Signaling	2	2.98507	0.0394129	GNB1, PRKACB	6	13	1625	41.6667	0.866082	0.866082	32.1102
GOTERM_BP_DIRECT	GO:0030837~negative regulation of actin filament polymerization	2	2.98507	0.0454969	MKKS, MYADM	61	13	16787	42.338	1	0.998284	49.2883
GOTERM_CC_DIRECT	GO:0005829~cytosol	19	28.3582	0.0483041	GIT1, RAB9A, MAP1B, BCL2L1, FLNC, SIRT2, NGLY1, IFIT3, HNMT, PVALB, GNB1, HSPA6, CHM, MKKS, TMSB4X, PRKACB, PSAT1, UGP2, FTL	66	3397	18202	1.54253	0.999343	0.913055	44.5592
KEGG_PATHWAY	hsa04727:GABAergic synapse	3	4.47761	0.0520855	GNB1, GNG10, PRKACB	31	85	6910	7.86717	0.997499	0.864257	45.4669
GOTERM_BP_DIRECT	GO:2000179~positive regulation of neural precursor cell proliferation	2	2.98507	0.0557036	KIAA1524, ADGRG1	61	16	16787	34.3996	1	0.998108	56.6466
GOTERM_MF_DIRECT	GO:0051082~unfolded protein binding	3	4.47761	0.0580302	HSPA6, MKKS, ERLEC1	61	106	16313	7.56867	0.999838	0.88719	50.863
KEGG_PATHWAY	hsa05032:Morphine addiction	3	4.47761	0.0588029	GNB1, GNG10, PRKACB	31	91	6910	7.34846	0.998872	0.816745	49.6907
GOTERM_BP_DIRECT	GO:0001649~osteoblast differentiation	3	4.47761	0.0589047	TMSB4X, EPHA2, CYR61	61	110	16787	7.50537	1	0.996053	58.741
KEGG_PATHWAY	hsa04151:PI3K-Akt signaling pathway	5	7.46269	0.060105	GNB1, GNG10, BCL2L1, THBS1, EPHA2	31	345	6910	3.23048	0.999034	0.750554	50.474
BIOCARTA	h_chrebpPathway:ChREBP regulation by carbohydrates and cAMP	2	2.98507	0.0630424	GNB1, PRKACB	6	21	1625	25.7937	0.961452	0.803665	46.59
KEGG_PATHWAY	hsa04713:Circadian entrainment	3	4.47761	0.0634411	GNB1, GNG10, PRKACB	31	95	6910	7.03905	0.999351	0.705791	52.4305
GOTERM_CC_DIRECT	GO:0031901~early endosome membrane	3	4.47761	0.0646054	PLEKHF2, VAC14, TMEM165	66	116	18202	7.13245	0.999949	0.915509	54.8732
GOTERM_BP_DIRECT	GO:0043536~positive regulation of blood vessel endothelial cell migration	2	2.98507	0.065803	PRKD2, THBS1	61	19	16787	28.9681	1	0.995102	62.9382
BIOCARTA	h_cskPathway:Activation of Csk by cAMP-dependent Protein Kinase Inhibits Signaling through the T Cell Receptor	2	2.98507	0.0659631	GNB1, PRKACB	6	22	1625	24.6212	0.967024	0.679323	48.1721
GOTERM_CC_DIRECT	GO:0031305~integral component of mitochondrial inner membrane	2	2.98507	0.0690838	TIMM17B, TMEM11	66	20	18202	27.5788	0.999975	0.879842	57.381
BIOCARTA	h_badPathway:Regulation of BAD phosphorylation	2	2.98507	0.0775731	PRKACB, BCL2L1	6	26	1625	20.8333	0.982356	0.63554	54.0543
GOTERM_BP_DIRECT	GO:0007155~cell adhesion	5	7.46269	0.0819477	CD47, PRKD2, THBS1, ADGRG1, CYR61	61	460	16787	2.99127	1	0.997109	71.2576
KEGG_PATHWAY	hsa04726:Serotonergic synapse	3	4.47761	0.0831572	GNB1, GNG10, PRKACB	31	111	6910	6.02441	0.99994	0.750702	62.6249
KEGG_PATHWAY	hsa04725:Cholinergic synapse	3	4.47761	0.0831572	GNB1, GNG10, PRKACB	31	111	6910	6.02441	0.99994	0.750702	62.6249
KEGG_PATHWAY	hsa04724:Glutamatergic synapse	3	4.47761	0.0870439	GNB1, GNG10, PRKACB	31	114	6910	5.86587	0.999963	0.720554	64.3821
GOTERM_BP_DIRECT	GO:0070372~regulation of ERK1 and ERK2 cascade	2	2.98507	0.0922182	EPHA2, CYR61	61	27	16787	20.3849	1	0.997206	75.6064
GOTERM_MF_DIRECT	GO:0051721~protein phosphatase 2A binding	2	2.98507	0.0947733	CTTNBP2NL, ENSA	61	27	16313	19.8094	1	0.945385	69.3785

## Sheet: HCC1143
# Gene ontology analysis of proteins with delta higher than 1.5 or -1.5 in HCC1143 cells treated with MTF
Category	Term	Count	%	PValue	Genes	List Total	Pop Hits	Pop Total	Fold Enrichment	Bonferroni	Benjamini	FDR
GOTERM_CC_DIRECT	GO:0005739~mitochondrion	32	16.2437	2.23286e-05	MRPS36, NCBP1, MRPS16, KYNU, PTRH1, MCL1, HAX1, NDUFB8, HLCS, UXS1, NDUFB1, FAM213A, MRPL37, BDH2, YRDC, GUF1, RTN4IP1, ENOSF1, AIFM2, LYRM4, SIRT5, TEFM, POLD3, UQCC2, CKMT1A, RIPK1, HDHD3, RHOT1, SLC25A19, MRPL47, MRPL45, TFB1M	192	1331	18202	2.27924	0.00552225	0.00552225	0.0289665
GOTERM_CC_DIRECT	GO:0005829~cytosol	60	30.4569	2.98052e-05	GNA13, NCBP1, KYNU, S100A8, XPO5, IL18, IQGAP2, HLCS, CMBL, MAPKAP1, MKKS, PAK1, RAP2B, BCL10, IRAK1, GTPBP1, DAB2IP, AIFM2, ARHGAP29, NCAPD2, CHMP1B, RIOK3, ATG4B, GNB1, RIPK1, TFAP2A, SORT1, RBM38, UROD, ANKFY1, SRXN1, ADD1, HSD17B11, ANAPC16, ARFGAP3, MCL1, USP9X, CYTH2, NGLY1, SPC25, REL, NCAPG, GYS1, BDH2, PLEC, GABARAPL2, IPO11, PDZD11, SIRT5, LGALS8, TAB1, CDC27, PHAX, MAPK13, IKBKG, RHOT1…	192	3397	18202	1.67446	0.00736456	0.00368908	0.038664
GOTERM_CC_DIRECT	GO:0016020~membrane	44	22.335	3.6192e-05	GNA13, ERMP1, ARFGAP3, FUT8, MCL1, AP1G2, USP9X, LMAN2L, MAN1B1, LRBA, CYTH2, CDKAL1, LARP1, GLT8D1, KIAA2013, DIP2B, LONP2, SLC35B2, CERS2, NCAPG, STAMBPL1, GYS1, YRDC, ACSL4, RAP2B, GTPBP1, DLGAP4, UBR4, LGALS8, REEP3, ERGIC3, NCAPD2, APOL2, BSPRY, UNC13D, GNB1, NUP205, RHOT1, CTSC, MTOR, ANKFY1, RNF40, MAP7D3, SMARCA4	192	2201	18202	1.89518	0.00893561	0.00298745	0.0469472
GOTERM_CC_DIRECT	GO:0005737~cytoplasm	81	41.1168	6.87449e-05	GNA13, HMGN1, NCBP1, KYNU, XPO5, EZH2, IQGAP2, HLCS, ACBD6, PDCD2, LARP1, DIP2B, SMAP1, NCCRP1, MAPKAP1, NUDT16L1, PMS2, QKI, YRDC, PAK1, BCL10, IRAK1, DAB2IP, IFT80, AIFM2, POLR1A, UBR4, ARHGAP29, ELMO3, NCAPD2, NOC2L, XPA, PANK3, DNPH1, ATG4B, NUP205, RIPK1, EDF1, TFAP2A, KLHL11, UROD, MAP7D3, THOC1, HSD17B11, CAPS, ANAPC16, ARFGAP3, PPP4R2, MRPS16, FUT8, MCL1, USP9X, SSFA2, AKAP12, CYTH2, NAA3…	192	5240	18202	1.46545	0.0169048	0.00425326	0.0891567
KEGG_PATHWAY	hsa03013:RNA transport	10	5.07614	8.1898e-05	RPP25, NCBP1, PHAX, XPO5, NUP205, EEF1A2, RPP25L, THOC2, THOC3, THOC1	75	172	6910	5.35659	0.0118055	0.0118055	0.0971827
GOTERM_BP_DIRECT	GO:0070125~mitochondrial translational elongation	7	3.5533	0.00028566	MRPS36, MRPS16, MRPL16, MRPL37, MRPL47, MRPS21, MRPL45	179	85	16787	7.72323	0.252154	0.252154	0.451348
GOTERM_BP_DIRECT	GO:0070126~mitochondrial translational termination	7	3.5533	0.000304418	MRPS36, MRPS16, MRPL16, MRPL37, MRPL47, MRPS21, MRPL45	179	86	16787	7.63343	0.266289	0.143431	0.480918
GOTERM_BP_DIRECT	GO:0032543~mitochondrial translation	5	2.53807	0.000442048	MRPS16, PTRH1, MRPL16, MRPL47, MRPS21	179	34	16787	13.7915	0.362157	0.139195	0.697634
GOTERM_MF_DIRECT	GO:0044822~poly(A) RNA binding	26	13.198	0.000558985	NCBP1, PTRH1, FAM98A, XPO5, KIAA1324, LARP1, NUDT16L1, PPIL4, QKI, MRPL37, FTSJ3, PLEC, RPP25, GTPBP1, MRPS21, NOC2L, TEFM, CMSS1, FYTTD1, EDF1, RBM38, RPP25L, DHX40, MRPL45, TFB1M, ADD1	179	1129	16313	2.09875	0.166166	0.166166	0.753443
GOTERM_CC_DIRECT	GO:0005743~mitochondrial inner membrane	14	7.1066	0.000802581	MRPS36, MRPS16, NDUFB8, SIRT5, MRPS21, NDUFB1, UQCC2, CKMT1A, MRPL16, SLC25A19, MRPL37, MRPL47, GUF1, MRPL45	192	441	18202	3.00959	0.180548	0.0390415	1.03632
GOTERM_CC_DIRECT	GO:0031965~nuclear membrane	10	5.07614	0.00083798	ZC3HC1, HAX1, CERS2, NUP205, CEP170, CST3, SORT1, PAK1, TNPO2, TNPO3	192	234	18202	4.05137	0.187717	0.0340575	1.0818
GOTERM_CC_DIRECT	GO:0000445~THO complex part of transcription export complex	3	1.52284	0.00159812	THOC2, THOC3, THOC1	192	6	18202	47.401	0.327432	0.055089	2.05377
GOTERM_BP_DIRECT	GO:0008380~RNA splicing	8	4.06091	0.00204885	NCBP1, PPP4R2, QKI, RBM38, SCAF8, THOC2, THOC3, THOC1	179	167	16787	4.49256	0.875795	0.406344	3.19525
GOTERM_MF_DIRECT	GO:0005515~protein binding	87	44.1624	0.00252483	GNA13, NCBP1, S100A8, XPO5, EZH2, TMEM11, ERLEC1, PDCD2, RTN3, LARP1, MFF, LONP2, SERPINE1, NUDT16L1, PMS2, QKI, MKKS, PAK1, KRT83, RPP25, BCL10, IRAK1, DAB2IP, ZC3HC1, CST3, POLR1A, UBR4, ELMO3, NCAPD2, NOC2L, XPA, UNC13D, CHMP1B, ATG4B, NUP205, RIPK1, EDF1, TFAP2A, SORT1, RPP25L, THOC2, ANKFY1, SMARCA4, THOC1, PPP4R2, MRPS16, MCL1, HAX1, USP9X, FHL3, CYTH2, GPRC5A, NGLY1, SPC25, CDYL, REL, CERS…	179	6163	16313	1.28649	0.560276	0.336883	3.36162
BIOCARTA	h_nfkbPathway:NF-kB Signaling Pathway	4	2.03046	0.00279205	IRAK1, RIPK1, IKBKG, TAB1	22	23	1625	12.8458	0.184623	0.184623	2.87622
GOTERM_CC_DIRECT	GO:0005654~nucleoplasm	45	22.8426	0.00299598	HMGN1, ANAPC16, NCBP1, PPP4R2, KYNU, MCL1, XPO5, EZH2, UTP6, RNGTT, LARP1, CDYL, REL, MAPKAP1, PPIL4, KIAA1033, PMS2, ASF1B, RPP25, TP53BP1, UBR4, POLR1A, ATAD2, TEAD1, TAB1, CDC27, NOC2L, NCAPD2, POLD3, XPA, PHAX, NUP205, FYTTD1, TFAP2A, MTOR, UROD, THOC2, SCAF8, THOC3, CHAF1B, RNF40, MAP7D3, THOC1, ADD1, SMARCA4	192	2785	18202	1.53181	0.524846	0.0888198	3.81817
GOTERM_BP_DIRECT	GO:0046784~viral mRNA export from host cell nucleus	3	1.52284	0.00300186	THOC2, THOC3, THOC1	179	8	16787	35.1683	0.952994	0.457461	4.64867
GOTERM_BP_DIRECT	GO:0007249~I-kappaB kinase/NF-kappaB signaling	5	2.53807	0.00375395	BCL10, REL, RIPK1, IKBKG, TAB1	179	60	16787	7.81518	0.97818	0.471383	5.78121
GOTERM_MF_DIRECT	GO:0008536~Ran GTPase binding	4	2.03046	0.00417626	XPO5, IPO11, TNPO2, XPO7	179	30	16313	12.1512	0.743371	0.36452	5.50341
GOTERM_BP_DIRECT	GO:0006406~mRNA export from nucleus	6	3.04569	0.00423855	NCBP1, FYTTD1, NUP205, THOC2, THOC3, THOC1	179	100	16787	5.62693	0.986697	0.460498	6.50427
GOTERM_CC_DIRECT	GO:0005741~mitochondrial outer membrane	7	3.5533	0.00507368	MFF, MCL1, AIFM2, HAX1, MTOR, ACSL4, RTN4IP1	192	150	18202	4.4241	0.716764	0.130784	6.38657
GOTERM_CC_DIRECT	GO:0000346~transcription export complex	3	1.52284	0.00791804	THOC2, THOC3, THOC1	192	13	18202	21.8774	0.860751	0.178932	9.8001
GOTERM_MF_DIRECT	GO:0008565~protein transporter activity	5	2.53807	0.00792349	ARFGAP3, AP1G2, IPO11, TNPO2, TNPO3	179	72	16313	6.32876	0.924633	0.476044	10.2013
KEGG_PATHWAY	hsa04064:NF-kappa B signaling pathway	5	2.53807	0.0138213	IRAK1, BCL10, RIPK1, IKBKG, TAB1	75	87	6910	5.29502	0.867088	0.635429	15.2298
GOTERM_BP_DIRECT	GO:0051092~positive regulation of NF-kappaB transcription factor activity	6	3.04569	0.0141215	IRAK1, BCL10, S100A8, RIPK1, IKBKG, TAB1	179	134	16787	4.1992	0.999999	0.836016	20.1634
GOTERM_BP_DIRECT	GO:0031124~mRNA 3'-end processing	4	2.03046	0.0159551	NCBP1, THOC2, THOC3, THOC1	179	50	16787	7.50257	1	0.837563	22.4824
GOTERM_BP_DIRECT	GO:0006915~apoptotic process	13	6.59898	0.01812	BCL10, S100A8, RIPK1, IKBKG, CST3, CTSC, PAK1, APIP, ELMO3, RTN3, THOC1, PDCD2, NOC2L	179	568	16787	2.14642	1	0.844281	25.1389
GOTERM_CC_DIRECT	GO:0005794~Golgi apparatus	17	8.62944	0.0205121	GABARAPL2, ARFGAP3, AP1G2, FUT8, LMAN2L, MAN1B1, KIAA1324, LRBA, ERGIC3, GLT8D1, XPA, AP3M2, SLC35B2, MAPKAP1, TFAP2A, SORT1, PAK1	192	867	18202	1.85886	0.994142	0.373285	23.5782
GOTERM_BP_DIRECT	GO:0006405~RNA export from nucleus	4	2.03046	0.0205541	NCBP1, THOC2, THOC3, THOC1	179	55	16787	6.82052	1	0.853411	28.024
KEGG_PATHWAY	hsa04621:NOD-like receptor signaling pathway	4	2.03046	0.0207792	MAPK13, IL18, IKBKG, TAB1	75	55	6910	6.70061	0.952391	0.637564	22.0639
KEGG_PATHWAY	hsa04620:Toll-like receptor signaling pathway	5	2.53807	0.0265224	IRAK1, MAPK13, RIPK1, IKBKG, TAB1	75	106	6910	4.34591	0.979711	0.622588	27.3208
GOTERM_CC_DIRECT	GO:0005763~mitochondrial small ribosomal subunit	3	1.52284	0.0280507	MRPS36, MRPS16, MRPS21	192	25	18202	11.3762	0.999138	0.444563	30.8676
GOTERM_BP_DIRECT	GO:0070423~nucleotide-binding oligomerization domain containing signaling pathway	3	1.52284	0.0285876	IRAK1, IKBKG, TAB1	179	25	16787	11.2539	1	0.914403	36.8238
GOTERM_BP_DIRECT	GO:0043123~positive regulation of I-kappaB kinase/NF-kappaB signaling	6	3.04569	0.0286976	IRAK1, BCL10, REL, SLC35B2, RIPK1, IKBKG	179	161	16787	3.49499	1	0.897499	36.937
GOTERM_BP_DIRECT	GO:0006369~termination of RNA polymerase II transcription	4	2.03046	0.0304766	NCBP1, THOC2, THOC3, THOC1	179	64	16787	5.86138	1	0.894426	38.7412
GOTERM_BP_DIRECT	GO:0051301~cell division	9	4.56853	0.0312783	ANAPC16, SPC25, CHMP1B, ZC3HC1, NCAPG, USP9X, CDC27, REEP3, NCAPD2	179	346	16787	2.43942	1	0.884044	39.5384
GOTERM_BP_DIRECT	GO:0031998~regulation of fatty acid beta-oxidation	2	1.01523	0.0314761	LONP2, MTOR	179	3	16787	62.5214	1	0.86904	39.7335
GOTERM_CC_DIRECT	GO:0005811~lipid particle	4	2.03046	0.0333858	HSD17B11, IRAK1, AIFM2, ACSL4	192	67	18202	5.65983	0.99978	0.47679	35.6325
GOTERM_CC_DIRECT	GO:0005764~lysosome	7	3.5533	0.0347163	BCL10, UNC13D, CST3, KIAA1324, LRBA, CTSC, MTOR	192	230	18202	2.88528	0.999844	0.465222	36.7726
GOTERM_MF_DIRECT	GO:0003735~structural constituent of ribosome	7	3.5533	0.0363856	MRPS36, MRPS16, MRPL16, MRPL37, SLC25A19, MRPL47, MRPS21	179	224	16313	2.84794	0.999994	0.91011	39.4276
GOTERM_CC_DIRECT	GO:0005813~centrosome	10	5.07614	0.0375746	PHAX, PPP4R2, IFT80, NCAPG, CEP170, UBR4, TFAP2A, MKKS, CDC27, MAP7D3	192	429	18202	2.20984	0.999925	0.469113	39.1591
GOTERM_BP_DIRECT	GO:0008152~metabolic process	6	3.04569	0.0389059	CDYL, DIP2B, MAN1B1, HDHD3, ACSL4, ENOSF1	179	175	16787	3.21539	1	0.90689	46.6516
GOTERM_BP_DIRECT	GO:0006886~intracellular protein transport	7	3.5533	0.0401436	ARFGAP3, AP3M2, AP1G2, TBC1D13, IPO11, TNPO2, XPO7	179	236	16787	2.78167	1	0.901224	47.7291
GOTERM_MF_DIRECT	GO:0003729~mRNA binding	5	2.53807	0.0413979	XPO5, FYTTD1, QKI, RBM38, THOC2	179	119	16313	3.82916	0.999999	0.898746	43.5531
GOTERM_BP_DIRECT	GO:0070231~T cell apoptotic process	2	1.01523	0.0417476	BCL10, RIPK1	179	4	16787	46.8911	1	0.897979	49.0951
GOTERM_MF_DIRECT	GO:0035662~Toll-like receptor 4 binding	2	1.01523	0.0429409	DAB2IP, S100A8	179	4	16313	45.567	0.999999	0.869679	44.7697
GOTERM_CC_DIRECT	GO:0005758~mitochondrial intermembrane space	4	2.03046	0.0443157	UQCC2, HAX1, COA7, SIRT5	192	75	18202	5.05611	0.999987	0.504693	44.4621
GOTERM_MF_DIRECT	GO:0042393~histone binding	5	2.53807	0.0446755	ATAD2, ASF1B, CHAF1B, NCAPD2, NOC2L	179	122	16313	3.735	1	0.843818	46.1085
GOTERM_BP_DIRECT	GO:0050729~positive regulation of inflammatory response	4	2.03046	0.04544	S100A8, MAPK13, IL18, SERPINE1	179	75	16787	5.00171	1	0.906029	52.1137
GOTERM_BP_DIRECT	GO:0007005~mitochondrion organization	4	2.03046	0.0469511	HAX1, RHOT1, TMEM11, TFB1M	179	76	16787	4.9359	1	0.902596	53.3
GOTERM_CC_DIRECT	GO:0010008~endosome membrane	6	3.04569	0.0473678	IRAK1, CHMP1B, AP1G2, SORT1, TAB1, ANKFY1	192	187	18202	3.04178	0.999994	0.507329	46.7199
GOTERM_CC_DIRECT	GO:0000347~THO complex	2	1.01523	0.0513827	THOC2, THOC1	192	5	18202	37.9208	0.999998	0.516534	49.561
GOTERM_CC_DIRECT	GO:0000796~condensin complex	2	1.01523	0.0513827	NCAPG, NCAPD2	192	5	18202	37.9208	0.999998	0.516534	49.561
GOTERM_BP_DIRECT	GO:0006412~translation	7	3.5533	0.0536288	MRPS36, MRPS16, MRPL16, MRPL37, SLC25A19, MRPS21, GUF1	179	254	16787	2.58455	1	0.921767	58.2202
GOTERM_BP_DIRECT	GO:0030307~positive regulation of cell growth	4	2.03046	0.0565292	NCBP1, S100A8, DNPH1, ACSL4	179	82	16787	4.57474	1	0.923694	60.2022
GOTERM_MF_DIRECT	GO:0042803~protein homodimerization activity	14	7.1066	0.0572908	IRAK1, KYNU, DAB2IP, MCL1, HLCS, UXS1, XPA, MFF, DNPH1, IKBKG, NUDT16L1, TFAP2A, RNF40, ADD1	179	731	16313	1.74539	1	0.881218	54.9772
GOTERM_CC_DIRECT	GO:0005759~mitochondrial matrix	8	4.06091	0.0576633	UQCC2, TEFM, MCL1, LYRM4, SIRT5, GUF1, TFB1M, MMAB	192	327	18202	2.31932	1	0.539402	53.7261
GOTERM_BP_DIRECT	GO:2001240~negative regulation of extrinsic apoptotic signaling pathway in absence of ligand	3	1.52284	0.0584609	ZC3HC1, MCL1, RIPK1	179	37	16787	7.60396	1	0.922125	61.473
GOTERM_MF_DIRECT	GO:0008234~cysteine-type peptidase activity	3	1.52284	0.0644423	ATG4B, USP9X, CTSC	179	38	16313	7.1948	1	0.885239	59.3838
GOTERM_MF_DIRECT	GO:0003682~chromatin binding	9	4.56853	0.0674815	REL, EZH2, POLR1A, TFAP2A, ATAD2, CHAF1B, SMARCA4, NCAPD2, NOC2L	179	394	16313	2.08174	1	0.873084	61.1326
GOTERM_CC_DIRECT	GO:0031931~TORC1 complex	2	1.01523	0.0711925	MTOR, LARP1	192	7	18202	27.0863	1	0.599799	61.6425
GOTERM_BP_DIRECT	GO:1901838~positive regulation of transcription of nuclear large rRNA transcript from RNA polymerase I promoter	2	1.01523	0.0719167	MTOR, SMARCA4	179	7	16787	26.7949	1	0.951978	69.3251
GOTERM_BP_DIRECT	GO:0000045~autophagosome assembly	3	1.52284	0.0730547	GABARAPL2, ATG4B, KIAA1324	179	42	16787	6.69872	1	0.948559	69.9153
GOTERM_MF_DIRECT	GO:0019209~kinase activator activity	2	1.01523	0.0739386	BCL10, TAB1	179	7	16313	26.0383	1	0.87512	64.6191
GOTERM_BP_DIRECT	GO:0016192~vesicle-mediated transport	5	2.53807	0.0757778	ARFGAP3, AP3M2, AP1G2, RTN3, ERGIC3	179	150	16787	3.12607	1	0.948606	71.2846
GOTERM_BP_DIRECT	GO:0034260~negative regulation of GTPase activity	3	1.52284	0.0761013	DAB2IP, MKKS, IQGAP2	179	43	16787	6.54294	1	0.943581	71.4433
GOTERM_BP_DIRECT	GO:0006325~chromatin organization	3	1.52284	0.0761013	HMGN1, EZH2, ATAD2	179	43	16787	6.54294	1	0.943581	71.4433
GOTERM_CC_DIRECT	GO:0042645~mitochondrial nucleoid	3	1.52284	0.0808709	UQCC2, TEFM, TFB1M	192	45	18202	6.32014	1	0.630602	66.5168
GOTERM_BP_DIRECT	GO:0006610~ribosomal protein import into nucleus	2	1.01523	0.0817617	IPO11, TNPO2	179	8	16787	23.4455	1	0.949779	74.0911
GOTERM_BP_DIRECT	GO:0031497~chromatin assembly	2	1.01523	0.0817617	CHAF1B, NOC2L	179	8	16787	23.4455	1	0.949779	74.0911
GOTERM_BP_DIRECT	GO:0000059~protein import into nucleus, docking	2	1.01523	0.0817617	NUP205, TNPO2	179	8	16787	23.4455	1	0.949779	74.0911
GOTERM_MF_DIRECT	GO:0005049~nuclear export signal receptor activity	2	1.01523	0.0840477	XPO5, XPO7	179	8	16313	22.7835	1	0.888616	69.5006
BIOCARTA	h_tollPathway:Toll-Like Receptor Pathway	3	1.52284	0.0846198	IRAK1, IKBKG, TAB1	22	38	1625	5.83134	0.998426	0.960331	60.2626
GOTERM_BP_DIRECT	GO:0006515~misfolded or incompletely synthesized protein catabolic process	2	1.01523	0.0915029	NGLY1, LONP2	179	9	16787	20.8405	1	0.961348	78.1169
GOTERM_CC_DIRECT	GO:0000139~Golgi membrane	11	5.58376	0.0938756	COG4, GABARAPL2, ARFGAP3, FUT8, AP1G2, SLC35B2, LMAN2L, CYTH2, CTSC, MTOR, RTN3	192	591	18202	1.76451	1	0.670853	72.1688
KEGG_PATHWAY	hsa04660:T cell receptor signaling pathway	4	2.03046	0.0978355	BCL10, MAPK13, IKBKG, PAK1	75	103	6910	3.57799	1	0.949501	70.5442
GOTERM_MF_DIRECT	GO:0002020~protease binding	4	2.03046	0.0984321	BCL10, LONP2, SERPINE1, CST3	179	101	16313	3.60927	1	0.909776	75.3789
GOTERM_CC_DIRECT	GO:0005829~cytosol	21	36.2069	0.00245197	KHDRBS1, GIT1, ALAD, RAB9A, S100A7, ATOX1, S100A9, ECHDC1, SULT2B1, ARHGAP17, AURKA, PPM1B, VAV2, PDCD4, SIRT2, THTPA, HSF1, CASP8, MLKL, DPP7, NT5C	58	3397	18202	1.94006	0.278564	0.278564	2.82974
GOTERM_MF_DIRECT	GO:0005515~protein binding	33	56.8966	0.00249181	PVR, RAB9A, S100A7, ATOX1, S100A9, SULT2B1, SHOC2, AURKA, PPM1B, PDCD4, SDHAF2, ZNF207, HSF1, UBASH3B, CASP8, POU2F1, MLKL, ATRIP, TBC1D2, GIT1, KHDRBS1, LAMTOR3, VAV2, SIRT2, HPF1, MARK2, MPRIP, COG7, CGN, CCDC53, ATP6V0A1, SYTL2, FHOD1	57	6163	16313	1.53243	0.334138	0.334138	2.97694
GOTERM_CC_DIRECT	GO:0005819~spindle	4	6.89655	0.0064574	KIFC1, AURKA, SIRT2, ZNF207	58	121	18202	10.3745	0.577523	0.350017	7.29519
GOTERM_BP_DIRECT	GO:1900195~positive regulation of oocyte maturation	2	3.44828	0.00677964	AURKA, SIRT2	58	2	16787	289.431	0.945238	0.945238	9.13419
GOTERM_CC_DIRECT	GO:0043231~intracellular membrane-bounded organelle	7	12.069	0.00760677	ECI2, COG7, CCDC53, POU2F1, SULT2B1, ATP6V0A1, DPP7	58	555	18202	3.95819	0.637803	0.287177	8.54145
GOTERM_CC_DIRECT	GO:0005925~focal adhesion	6	10.3448	0.0077953	PVR, GIT1, LAMTOR3, S100A7, SVIL, MPRIP	58	395	18202	4.767	0.646841	0.22911	8.74441
KEGG_PATHWAY	hsa00071:Fatty acid degradation	3	5.17241	0.0100068	ECI2, ALDH2, ACOX3	25	44	6910	18.8455	0.51035	0.51035	9.91223
GOTERM_CC_DIRECT	GO:0005913~cell-cell adherens junction	5	8.62069	0.0184017	PVR, LAD1, CGN, MPRIP, MARK2	58	323	18202	4.85801	0.915434	0.389846	19.5208
GOTERM_CC_DIRECT	GO:0005739~mitochondrion	10	17.2414	0.0217146	ECI2, BCKDK, CASP8, QTRT2, ADAM12, HS1BP3, SDHAF2, MARK2, ACOX3, NT5C	58	1331	18202	2.35783	0.946059	0.385314	22.6401
GOTERM_CC_DIRECT	GO:0045120~pronucleus	2	3.44828	0.024784	HSF1, AURKA	58	8	18202	78.4569	0.964485	0.379252	25.431
GOTERM_BP_DIRECT	GO:0032496~response to lipopolysaccharide	4	6.89655	0.0249464	ALAD, HSF1, S100A7, CASP8	58	185	16787	6.25797	0.999979	0.995454	29.9328
GOTERM_BP_DIRECT	GO:0032025~response to cobalt ion	2	3.44828	0.0268488	ALAD, CASP8	58	8	16787	72.3578	0.999991	0.979219	31.8333
GOTERM_CC_DIRECT	GO:0072687~meiotic spindle	2	3.44828	0.0278393	AURKA, SIRT2	58	9	18202	69.7395	0.976603	0.374618	28.1174
GOTERM_BP_DIRECT	GO:0051301~cell division	5	8.62069	0.0297918	KIFC1, AURKA, ENSA, SIRT2, ZNF207	58	346	16787	4.18253	0.999998	0.960388	34.6794
GOTERM_CC_DIRECT	GO:0015629~actin cytoskeleton	4	6.89655	0.0316155	SVIL, CCDC53, CDC42EP4, MPRIP	58	220	18202	5.70596	0.986057	0.37796	31.3152
GOTERM_MF_DIRECT	GO:0032403~protein complex binding	4	6.89655	0.0345654	KHDRBS1, GIT1, CASP8, MLKL	57	208	16313	5.50371	0.996765	0.943126	34.6952
GOTERM_MF_DIRECT	GO:0050786~RAGE receptor binding	2	3.44828	0.037131	S100A7, S100A9	57	11	16313	52.0351	0.997904	0.872017	36.7666
GOTERM_CC_DIRECT	GO:0042470~melanosome	3	5.17241	0.0399347	RAB9A, ATP6V0A1, SYTL2	58	101	18202	9.32161	0.995574	0.418432	37.9064
GOTERM_CC_DIRECT	GO:0005737~cytoplasm	24	41.3793	0.0401585	PVR, GIT1, S100A7, ASCC1, SULT2B1, SHOC2, ARHGAP17, QTRT2, ENSA, PDCD4, SIRT2, ZNF207, MPRIP, HSF1, TAGLN, UBASH3B, SVIL, CASP8, ATP6V0A1, SYTL2, MLKL, CDC42EP4, FHOD1, NT5C	58	5240	18202	1.43738	0.995709	0.390777	38.0754
GOTERM_BP_DIRECT	GO:0043547~positive regulation of GTPase activity	6	10.3448	0.0420945	GIT1, LAMTOR3, ARHGAP17, VAV2, CDC42EP4, TBC1D2	58	564	16787	3.07905	1	0.974593	45.4227
GOTERM_BP_DIRECT	GO:0006886~intracellular protein transport	4	6.89655	0.046095	COG7, SYTL2, AP3B1, TBC1D2	58	236	16787	4.90561	1	0.96521	48.5459
GOTERM_MF_DIRECT	GO:0017124~SH3 domain binding	3	5.17241	0.0602157	KHDRBS1, ARHGAP17, ADAM12	57	116	16313	7.40154	0.99996	0.920403	52.8713
GOTERM_BP_DIRECT	GO:0051493~regulation of cytoskeleton organization	2	3.44828	0.0626127	S100A9, MARK2	58	19	16787	30.4664	1	0.980633	59.765
GOTERM_CC_DIRECT	GO:0030496~midbody	3	5.17241	0.0626316	SVIL, AURKA, SIRT2	58	130	18202	7.24218	0.999816	0.511716	53.0589
GOTERM_BP_DIRECT	GO:0098609~cell-cell adhesion	4	6.89655	0.0649846	LAD1, CGN, MPRIP, MARK2	58	272	16787	4.25634	1	0.972302	61.175
GOTERM_BP_DIRECT	GO:0006468~protein phosphorylation	5	8.62069	0.0693254	BCKDK, HSF1, AURKA, MLKL, MARK2	58	457	16787	3.16664	1	0.966915	63.6374
GOTERM_MF_DIRECT	GO:0003779~actin binding	4	6.89655	0.071387	TAGLN, CGN, FHOD1, MPRIP	57	280	16313	4.08847	0.999994	0.910584	59.2266
GOTERM_MF_DIRECT	GO:0005096~GTPase activator activity	4	6.89655	0.071387	GIT1, ARHGAP17, CDC42EP4, TBC1D2	57	280	16313	4.08847	0.999994	0.910584	59.2266
GOTERM_BP_DIRECT	GO:0032465~regulation of cytokinesis	2	3.44828	0.0721403	GIT1, AURKA	58	22	16787	26.3119	1	0.959121	65.1557
GOTERM_CC_DIRECT	GO:0005874~microtubule	4	6.89655	0.0770439	KIFC1, AURKA, SIRT2, ZNF207	58	317	18202	3.95997	0.999977	0.559673	60.8376
GOTERM_MF_DIRECT	GO:0098641~cadherin binding involved in cell-cell adhesion	4	6.89655	0.0774991	LAD1, CGN, MPRIP, MARK2	57	290	16313	3.94749	0.999998	0.888245	62.3611
GOTERM_BP_DIRECT	GO:0000070~mitotic sister chromatid segregation	2	3.44828	0.0784391	KIFC1, ZNF207	58	24	16787	24.1193	1	0.958035	68.3424
GOTERM_BP_DIRECT	GO:0000086~G2/M transition of mitotic cell cycle	3	5.17241	0.079912	KHDRBS1, AURKA, ENSA	58	138	16787	6.29198	1	0.948367	69.0475
GOTERM_CC_DIRECT	GO:0005654~nucleoplasm	14	24.1379	0.0865595	KHDRBS1, ECI2, HSF1, CASP8, ASCC1, POU2F1, ATP6V0A1, SHOC2, AURKA, ENSA, ADAM12, ATRIP, HNRNPR, PDCD4	58	2785	18202	1.57759	0.999994	0.576881	65.3069
GOTERM_CC_DIRECT	GO:0070062~extracellular exosome	14	24.1379	0.0892888	PVR, ALAD, LAMTOR3, RAB9A, LAD1, S100A7, S100A9, ECHDC1, SULT2B1, SMPDL3B, ALDH2, ATP6V0A1, DPP7, NT5C	58	2799	18202	1.5697	0.999996	0.563643	66.4998
