# Supplementary material for: Molecular characterization of breast cancer cell response to metabolic drugs
Source: Oncotarget. 2018 Jan 8;9(11):9645–60. doi: 10.18632/oncotarget.24047 (PMC5839391; doi:10.18632/oncotarget.24047)
Supplement: Supplementary file 5 [file oncotarget-09-9645-s005.xlsx]

## Sheet: protein list
# Proteins with a delta higher than 1.5 or -1.5 in RP data
ID	RPMCF7_1	RPMCF7_2_rep	RPT47D_2	RPT47D_1	RPCAMA_1	RPCAMA_2	RP231_2	RP231_1	RP468_2	RP468_1	RPHCC_1	RPHCC_2
RPP25	NA	NA	NA	NA	-2.24738	-2.2216	NA	NA	1.99882	2.00719	-6.36075	-6.7541
SLC25A17	4.49896	4.4929	-4.76871	-4.76871	2.90285	2.65476	-1.89891	-2.01903	NA	NA	-5.24179	-1.90331
FBL	NA	NA	NA	NA	NA	NA	NA	NA	NA	NA	-5.19913	2.12925
TEAD1	3.89471	3.89471	NA	NA	NA	NA	NA	NA	2.13307	2.47652	-5.13439	-4.87553
GNB1	NA	NA	4.831	4.88588	NA	NA	4.85601	5.08088	4.40652	4.48218	-4.93435	-3.48109
TMEM165	3.71309	3.61841	-3.31499	-4.68488	2.50772	1.53078	NA	NA	2.97308	2.98798	-4.87074	-2.51317
AARSD1	NA	NA	NA	NA	NA	NA	NA	NA	NA	NA	-4.76746	-2.98867
NCCRP1	NA	NA	-3.92785	-4.03166	3.79027	3.71258	NA	NA	NA	NA	-4.62737	-4.11632
UGCG	NA	NA	-3.55162	-3.77007	-5.28442	-3.66164	NA	NA	4.74664	5.43103	-4.51359	-4.25916
PDZD11	1.92541	1.92541	-2.2226	-2.2226	3.82861	3.79147	NA	NA	NA	NA	-4.41367	-4.64352
RTN3	NA	NA	NA	NA	-2.96833	-3.05333	-3.21271	-4.12665	NA	NA	-4.39469	-4.16261
AP1G2	NA	NA	NA	NA	NA	NA	NA	NA	NA	NA	-4.14109	-1.76159
UXS1	NA	NA	NA	NA	NA	NA	NA	NA	NA	NA	-4.03724	-3.39076
ANAPC16	NA	NA	NA	NA	NA	NA	NA	NA	NA	NA	-3.99374	-2.24308
MYD88	NA	NA	-2.4283	-2.42608	NA	NA	NA	NA	-1.69076	-1.67463	-3.75395	-1.8813
BLOC1S1	4.80332	5.64912	-3.12422	-2.78258	3.89312	3.74349	NA	NA	NA	NA	-3.72157	-3.05684
S100A8	NA	NA	NA	NA	NA	NA	-1.75053	-1.75053	NA	NA	-3.67981	-3.67981
CCZ1	NA	NA	NA	NA	NA	NA	NA	NA	-1.56552	-4.18336	-3.57056	-3.1559
PI4K2A	NA	NA	NA	NA	NA	NA	NA	NA	NA	NA	-3.54804	-1.92001
GYS1	-4.81188	-5.5522	2.62596	2.93375	NA	NA	-2.88059	-1.84985	NA	NA	-3.54717	-3.16508
RUFY2	3.26724	2.32224	-4.3444	-4.18405	NA	NA	NA	NA	NA	NA	-3.48513	-2.05964
CDYL	2.25407	2.86314	NA	NA	NA	NA	NA	NA	NA	NA	-3.39851	-2.89311
MAP7D3	NA	NA	NA	NA	NA	NA	NA	NA	NA	NA	-3.38463	-4.00483
SCAF8	NA	NA	NA	NA	NA	NA	NA	NA	NA	NA	-3.33664	-3.65085
ARID2	NA	NA	NA	NA	NA	NA	NA	NA	NA	NA	-3.25443	-2.85761
C5orf51	-2.25978	-3.26479	NA	NA	-2.08766	-2.62668	NA	NA	NA	NA	-3.25436	-2.18676
DAG1	NA	NA	NA	NA	-3.40926	-3.61503	NA	NA	NA	NA	-3.23411	-2.02368
NOA1	NA	NA	NA	NA	NA	NA	NA	NA	NA	NA	-3.12303	-2.49506
RHOT1	2.23397	2.23397	NA	NA	2.95188	4.36727	NA	NA	NA	NA	-3.09236	-2.37546
KLHL11	NA	NA	NA	NA	NA	NA	NA	NA	NA	NA	-3.09229	-3.09229
KYNU	NA	NA	NA	NA	NA	NA	-2.40515	-2.27013	NA	NA	-3.05035	-3.50374
MFF	2.76435	2.76435	-4.19935	-4.19935	5.01697	3.31253	NA	NA	NA	NA	-3.05017	-3.05017
NCBP2-AS2	NA	NA	NA	NA	2.38819	1.92209	NA	NA	NA	NA	-3.00233	-3.0723
HOOK1	NA	NA	NA	NA	NA	NA	NA	NA	NA	NA	-2.93668	-3.20239
KIAA1324	NA	NA	NA	NA	NA	NA	NA	NA	NA	NA	-2.8828	-2.50857
HMCES	NA	NA	NA	NA	NA	NA	NA	NA	NA	NA	-2.88274	-3.98467
GUF1	2.41817	2.23328	NA	NA	3.64216	3.23148	2.05881	2.56824	NA	NA	-2.78274	-2.78274
CPNE2	2.43214	2.43214	NA	NA	NA	NA	NA	NA	NA	NA	-2.77989	-2.94611
C18orf25	NA	NA	NA	NA	NA	NA	NA	NA	NA	NA	-2.76353	-3.66118
POP4	NA	NA	NA	NA	1.91185	3.33387	-4.50095	-3.59637	NA	NA	-2.70354	-3.1064
PARD3	3.08503	3.07702	NA	NA	NA	NA	NA	NA	NA	NA	-2.69755	-2.69755
SCO1	NA	NA	NA	NA	NA	NA	NA	NA	NA	NA	-2.6642	-2.28816
DCTN6	1.53379	1.74415	NA	NA	-1.82393	-1.68062	NA	NA	NA	NA	-2.63307	-2.22624
URM1	NA	NA	NA	NA	-1.72602	-3.90566	NA	NA	NA	NA	-2.63176	-1.50786
RAB23	NA	NA	NA	NA	NA	NA	NA	NA	NA	NA	-2.61319	-1.5309
ANKRD22	NA	NA	NA	NA	NA	NA	NA	NA	NA	NA	-2.59706	-1.71331
HSD17B11	-1.85934	-1.92606	NA	NA	NA	NA	NA	NA	-1.70506	-3.1986	-2.58	-3.23029
SLC25A32	-3.48633	-2.67019	NA	NA	NA	NA	NA	NA	-3.72119	-1.96758	-2.56365	-2.48904
MTERF3	NA	NA	NA	NA	NA	NA	NA	NA	NA	NA	-2.53268	-3.46763
PMS2	NA	NA	-2.53162	-2.87068	NA	NA	NA	NA	NA	NA	-2.50945	-2.63794
CHAF1B	2.73506	2.82113	-2.8527	-2.46095	NA	NA	NA	NA	NA	NA	-2.48409	-2.18545
RIOK3	NA	NA	NA	NA	NA	NA	NA	NA	NA	NA	-2.48007	-2.87888
MP68	-1.59114	-1.96952	1.86464	1.86464	-1.8982	-1.57437	NA	NA	NA	NA	-2.46699	-2.48149
HEATR6	NA	NA	NA	NA	NA	NA	NA	NA	NA	NA	-2.44264	-2.10283
PCYOX1L	NA	NA	NA	NA	NA	NA	NA	NA	NA	NA	-2.4132	-2.4132
TTC27	NA	NA	-2.2263	-2.91031	NA	NA	NA	NA	NA	NA	-2.34738	-2.57263
PRKACB	-2.03472	-2.60835	NA	NA	NA	NA	NA	NA	2.74332	1.61492	-2.32364	-2.22708
HAUS5	NA	NA	NA	NA	NA	NA	NA	NA	NA	NA	-2.3222	-2.60116
PAK1	NA	NA	NA	NA	NA	NA	NA	NA	NA	NA	-2.30469	-2.49165
PTRH1	2.34515	3.53997	-3.21567	-4.57813	NA	NA	3.51982	3.44454	NA	NA	-2.29628	-1.62639
AGA	NA	NA	NA	NA	NA	NA	NA	NA	2.28893	2.96881	-2.26984	-2.51903
USP9X	NA	NA	-2.0643	-2.99175	NA	NA	NA	NA	NA	NA	-2.26009	-2.26009
TAMM41	NA	NA	NA	NA	NA	NA	NA	NA	NA	NA	-2.25546	-2.43848
ASMTL	NA	NA	NA	NA	NA	NA	NA	NA	NA	NA	-2.25265	-1.73496
TBC1D13	NA	NA	NA	NA	NA	NA	NA	NA	NA	NA	-2.22453	-3.58041
PGS1	NA	NA	NA	NA	NA	NA	NA	NA	NA	NA	-2.20787	-2.20787
EZH2	NA	NA	-1.76325	-2.46989	NA	NA	-3.70178	-3.83124	NA	NA	-2.15952	-2.06887
POLR3C	NA	NA	NA	NA	1.73096	3.06688	NA	NA	NA	NA	-2.13462	-1.83207
ACBD6	NA	NA	-2.01295	-1.98541	NA	NA	NA	NA	NA	NA	-2.1004	-1.8265
CYHR1	4.28902	2.24377	NA	NA	NA	NA	NA	NA	NA	NA	-2.07869	-3.66614
TFAP2A	NA	NA	NA	NA	NA	NA	NA	NA	-2.44186	-1.79899	-2.06725	-2.6985
COMMD10	NA	NA	NA	NA	4.21536	1.74225	NA	NA	NA	NA	-2.05515	-2.65879
CKMT1A	NA	NA	NA	NA	NA	NA	NA	NA	NA	NA	-2.04084	-2.04084
CST3	3.831	2.90185	-2.68216	-3.18919	NA	NA	NA	NA	NA	NA	-2.02797	-1.55296
ADAM9	NA	NA	NA	NA	NA	NA	NA	NA	NA	NA	-2.02052	-2.55026
IRAK1	NA	NA	NA	NA	NA	NA	NA	NA	NA	NA	-2.01778	-3.0716
FLNC	NA	NA	NA	NA	NA	NA	NA	NA	NA	NA	-2.00975	-1.59492
UCKL1	NA	NA	NA	NA	NA	NA	NA	NA	NA	NA	-1.97606	-1.78266
PDCD2	NA	NA	NA	NA	NA	NA	-2.2203	-2.75073	NA	NA	-1.97505	-3.95416
DLGAP4	NA	NA	-5.05534	-4.72617	4.14579	3.70018	NA	NA	NA	NA	-1.96359	-1.96359
SATB1	NA	NA	NA	NA	NA	NA	NA	NA	NA	NA	-1.92182	-1.80612
NCAPG	NA	NA	-1.62666	-1.57545	NA	NA	NA	NA	-1.71522	-1.73742	-1.91222	-1.91222
HAX1	NA	NA	NA	NA	NA	NA	NA	NA	NA	NA	-1.90148	-1.83537
RAP2B	-2.03089	-2.95357	NA	NA	3.71318	2.63619	NA	NA	NA	NA	-1.88214	-1.88214
SUSD2	NA	NA	NA	NA	NA	NA	NA	NA	NA	NA	-1.87303	-1.87837
TEX10	-2.83716	-2.83716	NA	NA	NA	NA	NA	NA	NA	NA	-1.86769	-1.86769
ZC3HC1	NA	NA	-5.40764	-4.09112	3.22452	3.55355	NA	NA	NA	NA	-1.81664	-3.71801
TOR2A	NA	NA	2.48044	2.57428	NA	NA	NA	NA	NA	NA	-1.77103	-1.77103
TXNDC15	NA	NA	NA	NA	1.81231	2.17659	NA	NA	NA	NA	-1.76593	-3.35304
THOC1	-2.62826	-1.54547	NA	NA	-3.12063	-2.06368	NA	NA	NA	NA	-1.73526	-1.73526
AP1S2	NA	NA	-3.23892	-3.23892	NA	NA	-1.70729	-1.70729	NA	NA	-1.73288	-2.26834
CEP170	NA	NA	NA	NA	NA	NA	NA	NA	NA	NA	-1.71028	-1.82859
CCDC94	NA	NA	NA	NA	NA	NA	NA	NA	NA	NA	-1.69119	-1.68828
COG6	NA	NA	NA	NA	NA	NA	NA	NA	NA	NA	-1.65642	-1.7185
MAPKAP1	-2.61325	-2.61325	2.79049	2.79049	NA	NA	NA	NA	NA	NA	-1.63665	-2.35633
DHX40	NA	NA	NA	NA	NA	NA	NA	NA	NA	NA	-1.62644	-2.01595
INF2	NA	NA	NA	NA	NA	NA	NA	NA	NA	NA	-1.61582	-1.66293
ZYG11B	NA	NA	NA	NA	NA	NA	NA	NA	NA	NA	-1.61454	-2.79885
RARRES1	NA	NA	NA	NA	NA	NA	NA	NA	NA	NA	-1.60308	-1.73975
NGLY1	NA	NA	NA	NA	NA	NA	NA	NA	NA	NA	-1.57898	-1.9023
NOC2L	NA	NA	NA	NA	2.2461	2.2461	NA	NA	-2.24281	-1.83853	-1.57138	-1.76045
NHP2	NA	NA	NA	NA	NA	NA	NA	NA	NA	NA	-1.54491	-1.54695
LMAN2L	NA	NA	-2.49076	-2.37142	-2.5757	-2.66049	NA	NA	NA	NA	-1.51894	-1.81443
DNMBP	NA	NA	NA	NA	NA	NA	NA	NA	NA	NA	1.50947	1.50947
CHMP1B	NA	NA	NA	NA	NA	NA	NA	NA	NA	NA	1.51158	2.90805
GMNN	NA	NA	NA	NA	NA	NA	NA	NA	NA	NA	1.52281	1.66132
AHNAK2	NA	NA	NA	NA	NA	NA	-2.30234	-2.79463	NA	NA	1.58811	4.97857
S100A9	-3.21735	-2.12156	NA	NA	NA	NA	NA	NA	NA	NA	1.60648	1.60648
SF3A2	NA	NA	NA	NA	-1.88951	-2.49898	NA	NA	NA	NA	1.63211	1.63211
SDC1	NA	NA	NA	NA	NA	NA	-3.55777	-3.76713	NA	NA	1.64293	1.53306
ZNF207	NA	NA	NA	NA	NA	NA	NA	NA	NA	NA	1.65206	1.97295
NOL9	NA	NA	NA	NA	-1.70804	-1.54677	-3.35511	-2.67515	NA	NA	1.65377	3.23872
COG8	NA	NA	NA	NA	-2.27211	-2.44924	NA	NA	NA	NA	1.65557	1.6638
QTRT2	NA	NA	NA	NA	NA	NA	NA	NA	NA	NA	1.68671	2.63627
IGF2R	NA	NA	-2.59117	-3.23739	NA	NA	NA	NA	NA	NA	1.72468	2.43413
ALAD	NA	NA	NA	NA	NA	NA	NA	NA	NA	NA	1.73214	1.99079
FANCI	NA	NA	NA	NA	NA	NA	NA	NA	NA	NA	1.7811	1.7811
DCD	NA	NA	NA	NA	NA	NA	NA	NA	NA	NA	1.78349	3.39818
AP3S1	NA	NA	NA	NA	NA	NA	NA	NA	NA	NA	1.80376	1.77933
GNG5	NA	NA	NA	NA	NA	NA	NA	NA	NA	NA	1.84287	1.7667
XXYLT1	NA	NA	NA	NA	NA	NA	NA	NA	NA	NA	1.85424	1.97341
DHRS3	NA	NA	NA	NA	NA	NA	NA	NA	NA	NA	1.87383	1.70382
MACROD1	NA	NA	NA	NA	-1.7167	-2.29556	NA	NA	NA	NA	1.88453	2.09943
FHOD1	NA	NA	NA	NA	-2.34931	-2.1465	NA	NA	NA	NA	1.94163	2.24652
ATP5EP2	-4.73681	-4.71771	NA	NA	NA	NA	NA	NA	NA	NA	1.98556	1.56553
FUS	NA	NA	NA	NA	NA	NA	NA	NA	NA	NA	1.9956	3.7927
MARCKSL1	NA	NA	-1.64083	-1.64083	3.57059	4.16752	1.79191	1.79191	NA	NA	2.03013	1.62728
CASP8	NA	NA	NA	NA	NA	NA	NA	NA	NA	NA	2.03491	2.62974
SHOC2	NA	NA	NA	NA	NA	NA	NA	NA	NA	NA	2.0623	1.7707
CGN	NA	NA	NA	NA	NA	NA	NA	NA	NA	NA	2.10348	2.98437
QSOX1	NA	NA	-2.5431	-2.92611	NA	NA	2.78053	3.17337	NA	NA	2.10683	1.54924
CCDC90B	NA	NA	NA	NA	NA	NA	NA	NA	NA	NA	2.13843	1.71773
TTC5	NA	NA	NA	NA	3.04754	2.83072	NA	NA	3.89801	4.16268	2.1696	2.52649
GM2A	-2.49817	-1.63755	1.69416	2.22741	-2.37992	-2.42729	NA	NA	NA	NA	2.18234	2.60574
DPP7	NA	NA	NA	NA	NA	NA	NA	NA	NA	NA	2.23421	2.8765
TOM1L1	-2.02836	-3.22675	2.85803	3.40086	-1.90934	-2.69059	NA	NA	1.91624	3.07227	2.24444	2.50831
MVB12A	2.05789	2.05789	NA	NA	NA	NA	NA	NA	NA	NA	2.25363	2.31396
MPRIP	2.04868	2.44499	NA	NA	-2.50599	-3.05438	NA	NA	3.39176	3.74704	2.28401	2.40962
SMPDL3B	NA	NA	NA	NA	NA	NA	NA	NA	NA	NA	2.29184	1.85823
VPS26B	NA	NA	NA	NA	NA	NA	NA	NA	NA	NA	2.32096	2.94248
DNLZ	NA	NA	NA	NA	NA	NA	-1.76304	-2.2447	NA	NA	2.34616	2.18402
LSM14A	NA	NA	NA	NA	-1.69285	-1.88787	NA	NA	NA	NA	2.35686	1.80956
MARK2	NA	NA	NA	NA	-2.98051	-3.40632	NA	NA	NA	NA	2.40002	2.72221
APOO	NA	NA	NA	NA	-3.84963	-3.68093	-2.55462	-1.56595	NA	NA	2.41016	1.82221
CLIC3	NA	NA	NA	NA	NA	NA	NA	NA	NA	NA	2.41097	3.77969
ADGRG1	NA	NA	NA	NA	NA	NA	NA	NA	NA	NA	2.4425	2.35409
FTL	NA	NA	NA	NA	NA	NA	NA	NA	NA	NA	2.46632	2.62107
SDC4	NA	NA	NA	NA	NA	NA	NA	NA	NA	NA	2.49793	3.14474
NT5C	NA	NA	NA	NA	NA	NA	NA	NA	NA	NA	2.51786	3.08396
TIMM21	NA	NA	NA	NA	NA	NA	NA	NA	NA	NA	2.52448	3.68922
LAMTOR3	NA	NA	NA	NA	2.29397	2.1715	NA	NA	NA	NA	2.5257	2.5257
PDCD4	3.63767	4.35568	NA	NA	2.61027	1.79991	NA	NA	NA	NA	2.56644	3.69727
EMC4	NA	NA	NA	NA	3.10065	3.21608	NA	NA	NA	NA	2.59294	3.28827
RTKN	NA	NA	-2.13672	-4.36108	NA	NA	NA	NA	NA	NA	2.65633	2.11179
RAB9A	NA	NA	NA	NA	-2.15646	-2.71946	NA	NA	NA	NA	2.70885	3.01951
PPM1B	NA	NA	NA	NA	NA	NA	NA	NA	NA	NA	2.73197	1.98338
TAF15	NA	NA	NA	NA	NA	NA	NA	NA	NA	NA	2.77566	2.77566
AKAP2	NA	NA	NA	NA	NA	NA	NA	NA	NA	NA	2.80424	4.71007
NECAP1	NA	NA	NA	NA	NA	NA	-2.63005	-2.63607	NA	NA	2.87443	2.14914
SBSN	NA	NA	NA	NA	NA	NA	NA	NA	NA	NA	2.91243	2.91243
TBC1D2	-2.00708	-1.66118	NA	NA	NA	NA	NA	NA	NA	NA	2.96374	2.39665
GNB4	NA	NA	NA	NA	-2.46204	-3.83979	-2.05977	-2.44765	NA	NA	3.00041	2.03984
ZADH2	2.95284	3.0832	NA	NA	2.81529	2.64083	NA	NA	NA	NA	3.06502	2.82757
CCDC53	NA	NA	NA	NA	NA	NA	-1.90017	-3.89986	NA	NA	3.47204	2.54081
THTPA	NA	NA	NA	NA	NA	NA	NA	NA	NA	NA	3.51999	2.72364
GOLGA1	NA	NA	NA	NA	NA	NA	NA	NA	-2.05215	-3.82059	3.56824	3.24351
NDUFAF3	NA	NA	-1.6945	-4.0577	1.7867	2.94777	NA	NA	NA	NA	3.61065	2.83844
HSF1	NA	NA	NA	NA	NA	NA	NA	NA	NA	NA	3.71833	2.46453
RABEP2	NA	NA	NA	NA	-3.68563	-2.11645	NA	NA	NA	NA	3.76945	1.71894
ZBTB7A	NA	NA	3.26659	4.48131	-3.78253	-4.36527	NA	NA	NA	NA	3.77867	2.79897
GIT1	NA	NA	-2.31803	-1.88575	NA	NA	NA	NA	2.54138	2.48224	3.86062	3.61442
COG7	NA	NA	NA	NA	-3.11473	-2.08024	NA	NA	NA	NA	3.88543	2.78843
KIF14	NA	NA	-3.79857	-4.73513	-5.17851	-3.45685	NA	NA	-2.11405	-4.02939	3.97217	4.04067
ACOX3	NA	NA	NA	NA	NA	NA	NA	NA	NA	NA	3.97526	4.31018
ATRIP	-3.4638	-4.32414	NA	NA	-4.02277	-4.51326	-3.22007	-2.27388	NA	NA	4.10295	2.99309
KHDRBS1	NA	NA	NA	NA	NA	NA	NA	NA	NA	NA	4.11682	4.57413
TRAPPC1	1.75386	2.37551	-4.97261	-3.62646	NA	NA	NA	NA	NA	NA	4.38768	4.67235
ENSA	NA	NA	NA	NA	NA	NA	NA	NA	2.93958	2.87899	4.53965	4.12221
CCDC58	NA	NA	3.47798	3.16189	NA	NA	1.96824	2.44791	5.04643	3.57273	4.69651	4.77705
MAGT1	NA	NA	NA	NA	NA	NA	NA	NA	NA	NA	5.01685	1.87537
UBE2D3	NA	NA	NA	NA	6.49372	5.90207	NA	NA	NA	NA	6.64755	3.87914
EEF1A2	NA	NA	NA	NA	NA	NA	NA	NA	-7.70981	-6.67845	NA	NA
CCNDBP1	-4.72853	-4.19656	NA	NA	-4.98786	-5.20021	NA	NA	-4.39306	-3.25833	NA	NA
IFT80	NA	NA	3.11472	3.07454	NA	NA	-2.43083	-3.26091	-4.29913	-3.06494	NA	NA
ECE2	NA	NA	NA	NA	NA	NA	NA	NA	-4.19285	-2.81092	NA	NA
TYMP	NA	NA	NA	NA	NA	NA	NA	NA	-3.90776	-3.90776	NA	NA
TAF6	-2.43782	-2.02195	NA	NA	-2.84044	-2.3302	NA	NA	-3.72282	-1.85042	NA	NA
SPCS1	NA	NA	NA	NA	NA	NA	NA	NA	-3.47894	-3.02997	NA	NA
LAMA3	NA	NA	-3.08956	-2.32997	-4.23491	-3.25116	NA	NA	-3.31934	-3.40064	NA	NA
MTOR	-5.35056	-5.61581	NA	NA	NA	NA	-7.2488	-3.67574	-3.2012	-2.95147	NA	NA
EHHADH	NA	NA	NA	NA	NA	NA	NA	NA	-3.16821	-3.16821	NA	NA
IMP4	NA	NA	NA	NA	-2.19799	-2.20248	NA	NA	-3.11041	-1.63031	NA	NA
UTP14A	NA	NA	-2.12724	-2.30139	NA	NA	NA	NA	-2.98218	-2.78674	NA	NA
DDHD2	NA	NA	3.39714	2.39768	1.57599	2.84478	NA	NA	-2.96074	-3.18168	NA	NA
GNE	NA	NA	NA	NA	NA	NA	NA	NA	-2.91407	-1.74478	NA	NA
SMARCA4	NA	NA	NA	NA	-2.42332	-2.04591	NA	NA	-2.7999	-1.5799	NA	NA
AUP1	NA	NA	NA	NA	NA	NA	NA	NA	-2.65824	-3.26535	NA	NA
RBM38	NA	NA	NA	NA	NA	NA	1.74275	2.20535	-2.64766	-1.90129	NA	NA
COMMD5	NA	NA	NA	NA	NA	NA	NA	NA	-2.64079	-2.94123	NA	NA
RAB11FIP5	NA	NA	NA	NA	NA	NA	NA	NA	-2.59442	-2.53077	NA	NA
COL1A1	NA	NA	NA	NA	-3.09786	-3.36089	-1.6927	-2.74153	-2.5636	-3.31615	NA	NA
PREX1	NA	NA	NA	NA	NA	NA	NA	NA	-2.45904	-2.34699	NA	NA
HIGD1A	NA	NA	NA	NA	NA	NA	NA	NA	-2.38228	-2.34215	NA	NA
PCM1	NA	NA	NA	NA	NA	NA	NA	NA	-2.37156	-2.15712	NA	NA
UACA	-1.58725	-1.76479	NA	NA	NA	NA	NA	NA	-2.3237	-2.17458	NA	NA
NEXN	NA	NA	NA	NA	NA	NA	NA	NA	-2.30846	-2.07351	NA	NA
TRIP11	NA	NA	NA	NA	-3.41096	-2.74411	NA	NA	-2.11741	-1.76688	NA	NA
POGZ	NA	NA	NA	NA	NA	NA	NA	NA	-2.1016	-2.1016	NA	NA
GPC4	NA	NA	NA	NA	NA	NA	NA	NA	-2.09304	-2.10325	NA	NA
KRR1	NA	NA	NA	NA	NA	NA	-2.98467	-1.5338	-2.08966	-3.05923	NA	NA
CHTOP	NA	NA	NA	NA	-2.71558	-4.10361	NA	NA	-2.0678	-2.0678	NA	NA
XRCC4	NA	NA	NA	NA	-1.94777	-1.50826	NA	NA	-2.0449	-1.73011	NA	NA
TGFBI	NA	NA	-3.58534	-2.86734	NA	NA	NA	NA	-2.02386	-1.59509	NA	NA
PDS5A	NA	NA	NA	NA	NA	NA	-1.82723	-1.87108	-2.02238	-1.85849	NA	NA
MPP5	NA	NA	NA	NA	NA	NA	2.39898	1.7012	-2.00128	-1.68966	NA	NA
PIK3R2	NA	NA	NA	NA	NA	NA	NA	NA	-1.91171	-1.78899	NA	NA
TCOF1	NA	NA	NA	NA	NA	NA	NA	NA	-1.91031	-2.90157	NA	NA
PI4KB	NA	NA	NA	NA	NA	NA	NA	NA	-1.89098	-1.96412	NA	NA
KCT2	-2.11269	-1.99367	NA	NA	-3.01955	-2.41745	NA	NA	-1.8448	-2.66223	NA	NA
GOLT1B	NA	NA	NA	NA	NA	NA	NA	NA	-1.77831	-1.73818	NA	NA
PHAX	NA	NA	NA	NA	3.97048	4.47007	NA	NA	-1.68539	-1.86282	NA	NA
ZC3H7A	-2.63751	-2.67915	NA	NA	-2.99606	-1.51989	NA	NA	-1.68387	-1.71967	NA	NA
VPS37B	NA	NA	NA	NA	-2.14059	-2.68272	NA	NA	-1.67755	-2.32156	NA	NA
RPP14	NA	NA	NA	NA	NA	NA	NA	NA	-1.63568	-1.71036	NA	NA
UBE3C	NA	NA	NA	NA	2.39514	2.46302	NA	NA	-1.63122	-1.95481	NA	NA
REEP3	NA	NA	NA	NA	NA	NA	NA	NA	-1.62724	-1.54562	NA	NA
TMX2	NA	NA	NA	NA	2.88639	2.0981	NA	NA	-1.58511	-1.6306	NA	NA
SEC24D	NA	NA	NA	NA	-1.74123	-1.60756	NA	NA	-1.56117	-2.15234	NA	NA
IPO8	NA	NA	NA	NA	1.89441	3.81969	NA	NA	-1.5589	-2.7144	NA	NA
LARP1	NA	NA	NA	NA	NA	NA	NA	NA	-1.53131	-1.53131	NA	NA
PPP6R1	NA	NA	NA	NA	NA	NA	NA	NA	1.52255	1.84889	NA	NA
NDE1	NA	NA	NA	NA	NA	NA	NA	NA	1.52609	1.86798	NA	NA
PPIL4	NA	NA	NA	NA	NA	NA	NA	NA	1.56002	2.80618	NA	NA
CNPY3	NA	NA	NA	NA	2.19905	1.55499	NA	NA	1.57259	1.57259	NA	NA
UNG	NA	NA	NA	NA	1.92011	1.50119	NA	NA	1.60642	1.60642	NA	NA
BAP18	NA	NA	NA	NA	NA	NA	NA	NA	1.65188	3.78581	NA	NA
PCNP	NA	NA	NA	NA	NA	NA	NA	NA	1.68936	2.74448	NA	NA
MAP1S	NA	NA	NA	NA	NA	NA	-2.2328	-2.24701	1.70109	3.08118	NA	NA
PYM1	NA	NA	NA	NA	NA	NA	NA	NA	1.70353	1.70353	NA	NA
MICALL1	NA	NA	NA	NA	NA	NA	NA	NA	1.71037	1.95259	NA	NA
CNOT2	NA	NA	NA	NA	-2.09013	-3.02117	NA	NA	1.71684	4.32348	NA	NA
IFIT2	NA	NA	NA	NA	NA	NA	NA	NA	1.74559	2.25132	NA	NA
TNC	NA	NA	NA	NA	NA	NA	NA	NA	1.76111	3.51273	NA	NA
TSC22D1	NA	NA	NA	NA	1.58192	3.61385	2.06665	2.06665	1.76167	1.5772	NA	NA
GOLGB1	NA	NA	NA	NA	NA	NA	NA	NA	1.76916	2.4367	NA	NA
SSNA1	NA	NA	NA	NA	2.41729	3.34231	NA	NA	1.77686	2.10226	NA	NA
GLRX	NA	NA	NA	NA	NA	NA	NA	NA	1.79196	2.30055	NA	NA
PRKD2	NA	NA	NA	NA	NA	NA	NA	NA	1.80043	1.73007	NA	NA
PM20D2	NA	NA	NA	NA	NA	NA	-1.60823	-1.94831	1.8024	2.90336	NA	NA
EXOSC10	-3.16337	-3.16337	NA	NA	NA	NA	NA	NA	1.81331	1.81331	NA	NA
NPC2	NA	NA	1.56372	2.04385	NA	NA	NA	NA	1.81354	2.50295	NA	NA
BCL2L1	NA	NA	NA	NA	NA	NA	NA	NA	1.81386	1.94776	NA	NA
NAXD	NA	NA	NA	NA	NA	NA	NA	NA	1.91023	1.54732	NA	NA
TSPYL1	NA	NA	NA	NA	NA	NA	NA	NA	1.92442	1.94028	NA	NA
PPP1R14C	NA	NA	NA	NA	1.53659	1.72774	NA	NA	1.92523	1.91185	NA	NA
DDX52	NA	NA	NA	NA	NA	NA	NA	NA	1.95073	2.47323	NA	NA
CYP20A1	NA	NA	NA	NA	NA	NA	NA	NA	1.97444	1.63303	NA	NA
NEMF	NA	NA	NA	NA	NA	NA	NA	NA	1.99679	1.64324	NA	NA
SGSH	NA	NA	NA	NA	NA	NA	-4.37825	-3.35954	2.03399	2.17767	NA	NA
F3	NA	NA	NA	NA	NA	NA	NA	NA	2.13195	3.26906	NA	NA
DOCK9	NA	NA	NA	NA	NA	NA	NA	NA	2.20036	1.66775	NA	NA
NOL7	NA	NA	NA	NA	-1.93604	-3.4549	NA	NA	2.20695	2.1004	NA	NA
ACAD11	-1.97234	-1.71086	NA	NA	NA	NA	NA	NA	2.26856	1.58071	NA	NA
TDRKH	4.30891	2.11807	NA	NA	2.60504	4.91351	NA	NA	2.27189	1.64481	NA	NA
CCDC25	-3.23969	-2.36042	2.7751	3.24714	3.28282	3.67756	1.82922	2.13051	2.32863	4.73022	NA	NA
PVR	NA	NA	2.39056	1.72157	NA	NA	-2.88772	-4.07705	2.39401	2.33711	NA	NA
GPX8	NA	NA	NA	NA	NA	NA	NA	NA	2.4017	1.76144	NA	NA
PIP	3.96562	4.43236	NA	NA	NA	NA	3.22608	2.68499	2.40535	4.49882	NA	NA
LBR	NA	NA	NA	NA	NA	NA	NA	NA	2.42424	1.7925	NA	NA
GPNMB	NA	NA	NA	NA	NA	NA	NA	NA	2.47436	1.79594	NA	NA
TMEM263	3.80073	5.72054	NA	NA	3.50268	6.63558	NA	NA	2.54195	3.01501	NA	NA
ZFYVE21	NA	NA	-1.71029	-2.0771	NA	NA	NA	NA	2.54323	1.58023	NA	NA
AP3B1	-2.01545	-2.01545	NA	NA	NA	NA	NA	NA	2.55008	2.55008	NA	NA
CBR4	NA	NA	NA	NA	NA	NA	NA	NA	2.57579	1.63111	NA	NA
C5orf22	NA	NA	NA	NA	NA	NA	3.06033	2.08427	2.7086	2.84074	NA	NA
WTAP	NA	NA	NA	NA	NA	NA	NA	NA	2.71889	2.60214	NA	NA
DDX58	-2.61178	-2.25192	NA	NA	NA	NA	NA	NA	2.7794	2.14272	NA	NA
TTC38	NA	NA	NA	NA	NA	NA	NA	NA	2.84144	2.84144	NA	NA
CERS2	NA	NA	NA	NA	NA	NA	NA	NA	2.84895	3.99877	NA	NA
Krt83	-3.08271	-3.16456	3.85185	5.14046	-4.63358	-4.77702	NA	NA	2.89841	3.83499	NA	NA
KIAA1524	NA	NA	-2.65474	-2.07867	NA	NA	NA	NA	2.96558	2.33943	NA	NA
ERLEC1	-3.36943	-3.2275	3.15045	3.08164	NA	NA	NA	NA	3.01508	2.2231	NA	NA
MKKS	NA	NA	NA	NA	NA	NA	NA	NA	3.02235	3.54035	NA	NA
POLR1A	NA	NA	-1.64446	-1.64446	NA	NA	NA	NA	3.05501	2.01764	NA	NA
BOLA3	NA	NA	NA	NA	NA	NA	NA	NA	3.22143	2.75529	NA	NA
NOP10	NA	NA	NA	NA	-2.61124	-2.25515	NA	NA	3.228	3.70641	NA	NA
TMSB4X	NA	NA	NA	NA	1.81321	2.48057	NA	NA	3.28313	3.01805	NA	NA
MIEN1	3.98488	4.09015	3.19127	3.23664	3.98328	2.01422	3.83754	2.31059	3.34174	3.20323	NA	NA
ZCCHC8	3.05249	2.33743	NA	NA	NA	NA	NA	NA	3.3932	2.87544	NA	NA
ZFPL1	NA	NA	NA	NA	3.61428	2.14757	NA	NA	3.4312	2.31071	NA	NA
HIP1	NA	NA	NA	NA	-2.99233	-3.01299	NA	NA	3.48369	1.77739	NA	NA
CDCP1	NA	NA	NA	NA	NA	NA	NA	NA	3.56971	3.04305	NA	NA
SMARCA1	NA	NA	NA	NA	NA	NA	NA	NA	3.69556	3.6384	NA	NA
ARRDC1	NA	NA	NA	NA	NA	NA	NA	NA	4.03615	2.15443	NA	NA
LDLR	NA	NA	NA	NA	NA	NA	NA	NA	4.24172	3.47631	NA	NA
CYR61	NA	NA	4.25176	3.53739	-3.06401	-3.50421	NA	NA	4.66003	3.34851	NA	NA
IFIT1	NA	NA	NA	NA	NA	NA	NA	NA	4.86231	4.40501	NA	NA
C11orf58	5.01086	5.08574	-6.46243	-7.54862	NA	NA	NA	NA	5.91426	4.1912	NA	NA
HSPA6	NA	NA	NA	NA	NA	NA	NA	NA	9.2748	9.35674	NA	NA
KIAA0196	NA	NA	NA	NA	-2.69768	-3.96988	-5.48621	-4.70586	NA	NA	NA	NA
ITGA5	NA	NA	NA	NA	NA	NA	-5.14162	-2.25151	NA	NA	NA	NA
RAB3GAP1	NA	NA	NA	NA	NA	NA	-4.48973	-2.66022	NA	NA	NA	NA
S100A2	NA	NA	NA	NA	NA	NA	-4.4165	-3.16159	NA	NA	NA	NA
PAIP2	NA	NA	NA	NA	-5.44792	-3.89502	-4.39098	-3.88787	NA	NA	NA	NA
FABP7	3.26871	3.26871	NA	NA	NA	NA	-4.27083	-5.57249	NA	NA	NA	NA
DDX41	NA	NA	NA	NA	NA	NA	-4.17942	-3.83486	NA	NA	NA	NA
SEC61A1	NA	NA	-1.92568	-2.57707	-2.93565	-3.27144	-4.10557	-4.98069	NA	NA	NA	NA
FAM84B	NA	NA	NA	NA	NA	NA	-4.02716	-2.48031	NA	NA	NA	NA
HDAC1	NA	NA	NA	NA	-4.19405	-3.78648	-4.00043	-4.49233	NA	NA	NA	NA
TRIM29	NA	NA	NA	NA	NA	NA	-3.97044	-4.08947	NA	NA	NA	NA
MGME1	NA	NA	NA	NA	NA	NA	-3.86698	-3.37639	NA	NA	NA	NA
RBP1	NA	NA	NA	NA	NA	NA	-3.81468	-1.90668	NA	NA	NA	NA
HIGD2A	NA	NA	-1.70083	-1.70083	-3.83749	-5.05774	-3.75189	-1.695	NA	NA	NA	NA
CD74	NA	NA	NA	NA	NA	NA	-3.64485	-1.8755	NA	NA	NA	NA
UBE2Q1	NA	NA	NA	NA	-2.78227	-5.24216	-3.63495	-3.03183	NA	NA	NA	NA
PADI2	-2.15847	-2.11912	NA	NA	-1.58291	-2.51207	-3.56702	-4.05191	NA	NA	NA	NA
POLR2F	NA	NA	NA	NA	4.00062	3.60944	-3.49104	-2.27927	NA	NA	NA	NA
RPS28	NA	NA	NA	NA	-7.91343	-6.1072	-3.38149	-3.38149	NA	NA	NA	NA
MYLK	NA	NA	NA	NA	-2.36081	-3.52895	-3.34989	-4.161	NA	NA	NA	NA
USP8	NA	NA	NA	NA	NA	NA	-3.34715	-3.12747	NA	NA	NA	NA
PABPN1	NA	NA	NA	NA	-3.76126	-3.3983	-3.34316	-3.27352	NA	NA	NA	NA
MRPS21	NA	NA	NA	NA	NA	NA	-3.25454	-2.07428	NA	NA	NA	NA
EPM2AIP1	NA	NA	NA	NA	NA	NA	-3.24068	-2.00683	NA	NA	NA	NA
SCIN	NA	NA	NA	NA	NA	NA	-3.18543	-3.19555	NA	NA	NA	NA
KRT86	NA	NA	3.68046	3.24443	NA	NA	-3.17566	-3.44163	NA	NA	NA	NA
GSK3A	NA	NA	NA	NA	-3.4197	-2.65893	-3.1435	-2.56559	NA	NA	NA	NA
PPL	NA	NA	NA	NA	NA	NA	-3.1236	-2.04896	NA	NA	NA	NA
LXN	NA	NA	-2.90249	-2.85561	NA	NA	-3.09471	-1.97862	NA	NA	NA	NA
XAB2	NA	NA	NA	NA	-2.16774	-4.19056	-2.99016	-1.78418	NA	NA	NA	NA
KRT16	NA	NA	-3.37342	-3.08104	NA	NA	-2.97321	-4.00243	NA	NA	NA	NA
TBC1D24	NA	NA	NA	NA	-3.83186	-4.09736	-2.93705	-3.59809	NA	NA	NA	NA
IRF2BP2	NA	NA	NA	NA	-3.00829	-3.56026	-2.92075	-3.56394	NA	NA	NA	NA
VPS18	NA	NA	NA	NA	NA	NA	-2.83725	-3.22566	NA	NA	NA	NA
DAB2IP	4.24387	4.141	-3.98061	-2.65668	NA	NA	-2.80181	-3.8049	NA	NA	NA	NA
SNRPB	NA	NA	NA	NA	NA	NA	-2.73587	-3.94312	NA	NA	NA	NA
GABPA	NA	NA	NA	NA	-2.11398	-2.3786	-2.73413	-1.96673	NA	NA	NA	NA
SHC1	NA	NA	NA	NA	-2.13184	-1.92394	-2.73134	-2.18276	NA	NA	NA	NA
OSBPL11	NA	NA	NA	NA	NA	NA	-2.6896	-1.88842	NA	NA	NA	NA
QRICH1	NA	NA	NA	NA	-2.82367	-2.74228	-2.67672	-2.82191	NA	NA	NA	NA
CD47	3.10238	1.79421	NA	NA	-4.92114	-2.39161	-2.65092	-2.27923	NA	NA	NA	NA
WASH3P	NA	NA	NA	NA	NA	NA	-2.65091	-1.56848	NA	NA	NA	NA
KRT5	NA	NA	NA	NA	NA	NA	-2.62687	-2.92945	NA	NA	NA	NA
OAS3	NA	NA	NA	NA	-2.2936	-2.79501	-2.60621	-1.87928	NA	NA	NA	NA
ASCC1	NA	NA	NA	NA	NA	NA	-2.55655	-2.0335	NA	NA	NA	NA
RPL26L1	NA	NA	NA	NA	-2.33541	-3.89777	-2.53033	-1.68927	NA	NA	NA	NA
IVNS1ABP	NA	NA	NA	NA	-1.66853	-3.39493	-2.45194	-3.03075	NA	NA	NA	NA
KRT17	NA	NA	NA	NA	2.74301	4.3527	-2.43033	-2.14386	NA	NA	NA	NA
TAGLN	NA	NA	NA	NA	-1.76613	-1.76613	-2.42577	-1.54282	NA	NA	NA	NA
MMAB	NA	NA	NA	NA	NA	NA	-2.41851	-3.25281	NA	NA	NA	NA
TTN	NA	NA	NA	NA	NA	NA	-2.38579	-1.72289	NA	NA	NA	NA
PRPF3	NA	NA	NA	NA	-2.89277	-2.7889	-2.3801	-4.13783	NA	NA	NA	NA
TNKS1BP1	NA	NA	NA	NA	NA	NA	-2.3496	-2.61577	NA	NA	NA	NA
RBBP5	NA	NA	NA	NA	-2.60803	-1.56836	-2.34819	-2.32364	NA	NA	NA	NA
GNAO1	NA	NA	NA	NA	NA	NA	-2.34819	-1.57394	NA	NA	NA	NA
NCK1	NA	NA	4.67066	2.57268	-3.46742	-1.98599	-2.33587	-2.30114	NA	NA	NA	NA
NBN	NA	NA	NA	NA	NA	NA	-2.31549	-1.8205	NA	NA	NA	NA
PIP4K2A	NA	NA	NA	NA	-1.70387	-2.46133	-2.30402	-4.28882	NA	NA	NA	NA
LRRC14B	NA	NA	NA	NA	NA	NA	-2.275	-2.275	NA	NA	NA	NA
SOAT1	NA	NA	NA	NA	NA	NA	-2.22082	-2.22082	NA	NA	NA	NA
SMAP2	NA	NA	NA	NA	NA	NA	-2.18447	-1.5355	NA	NA	NA	NA
LRBA	NA	NA	NA	NA	NA	NA	-2.18394	-2.2528	NA	NA	NA	NA
MRPL30	NA	NA	NA	NA	NA	NA	-2.17443	-2.16138	NA	NA	NA	NA
ACAP2	NA	NA	NA	NA	NA	NA	-2.08446	-1.55136	NA	NA	NA	NA
SLC27A3	NA	NA	NA	NA	NA	NA	-2.07418	-3.34007	NA	NA	NA	NA
RAD51	-2.45426	-2.00964	NA	NA	-3.14978	-1.95152	-2.05918	-2.70944	NA	NA	NA	NA
MFN2	NA	NA	NA	NA	NA	NA	-2.04648	-2.43072	NA	NA	NA	NA
OTULIN	NA	NA	NA	NA	NA	NA	-2.03433	-2.04677	NA	NA	NA	NA
MAN1A2	NA	NA	NA	NA	-2.71407	-3.61724	-2.02377	-2.38321	NA	NA	NA	NA
ACBD5	NA	NA	NA	NA	-2.82411	-1.73282	-1.99988	-2.51945	NA	NA	NA	NA
NOC3L	NA	NA	NA	NA	NA	NA	-1.90463	-2.26301	NA	NA	NA	NA
ANPEP	NA	NA	NA	NA	NA	NA	-1.89785	-3.41337	NA	NA	NA	NA
ATP6V1B1	NA	NA	NA	NA	NA	NA	-1.89148	-2.07223	NA	NA	NA	NA
EBP	NA	NA	NA	NA	-3.22379	-4.41793	-1.87564	-1.87564	NA	NA	NA	NA
ERCC6L	NA	NA	NA	NA	NA	NA	-1.8741	-1.8741	NA	NA	NA	NA
RCOR1	NA	NA	NA	NA	NA	NA	-1.87318	-3.40056	NA	NA	NA	NA
SMG8	NA	NA	NA	NA	NA	NA	-1.84854	-1.51033	NA	NA	NA	NA
XPA	NA	NA	-3.93982	-4.40565	NA	NA	-1.84784	-3.14428	NA	NA	NA	NA
DNAJC7	NA	NA	NA	NA	NA	NA	-1.84344	-1.55804	NA	NA	NA	NA
GLMN	NA	NA	NA	NA	NA	NA	-1.82677	-1.52985	NA	NA	NA	NA
KRT2	NA	NA	NA	NA	NA	NA	-1.77357	-1.76709	NA	NA	NA	NA
TMEM97	-2.33976	-2.38061	NA	NA	-2.72564	-3.39814	-1.77048	-1.94807	NA	NA	NA	NA
WASF2	NA	NA	NA	NA	NA	NA	-1.76994	-1.80601	NA	NA	NA	NA
CWC15	NA	NA	NA	NA	NA	NA	-1.76691	-2.10942	NA	NA	NA	NA
TFB1M	NA	NA	NA	NA	-3.74183	-2.57885	-1.74958	-1.50879	NA	NA	NA	NA
KAT7	NA	NA	NA	NA	NA	NA	-1.73872	-1.82265	NA	NA	NA	NA
ZGPAT	-3.06698	-2.47827	2.95802	3.86191	-1.62849	-2.20165	-1.73065	-1.73065	NA	NA	NA	NA
TPX2	NA	NA	NA	NA	-2.14401	-1.69919	-1.70573	-2.3273	NA	NA	NA	NA
AKR1C2	NA	NA	NA	NA	NA	NA	-1.66261	-2.10851	NA	NA	NA	NA
TACC3	NA	NA	NA	NA	NA	NA	-1.65305	-1.50655	NA	NA	NA	NA
LRRFIP2	NA	NA	2.84405	3.71079	NA	NA	-1.6311	-3.26199	NA	NA	NA	NA
AFAP1	NA	NA	NA	NA	NA	NA	-1.5837	-1.58271	NA	NA	NA	NA
UBL5	NA	NA	NA	NA	-2.53608	-2.88999	-1.57626	-1.58304	NA	NA	NA	NA
FNBP1L	NA	NA	NA	NA	NA	NA	-1.56095	-2.98288	NA	NA	NA	NA
HS1BP3	NA	NA	NA	NA	-1.83829	-2.30296	-1.54708	-1.72431	NA	NA	NA	NA
TSR1	NA	NA	NA	NA	NA	NA	-1.52094	-2.89374	NA	NA	NA	NA
ISYNA1	NA	NA	NA	NA	NA	NA	1.54221	2.32845	NA	NA	NA	NA
MON2	NA	NA	NA	NA	NA	NA	1.54758	1.54758	NA	NA	NA	NA
TXNIP	NA	NA	NA	NA	NA	NA	1.56027	1.52243	NA	NA	NA	NA
M6PR	NA	NA	1.88048	3.01332	-2.09293	-2.73531	1.56312	1.56312	NA	NA	NA	NA
CMTR1	NA	NA	2.48173	2.90024	NA	NA	1.60784	1.60784	NA	NA	NA	NA
GGPS1	NA	NA	NA	NA	NA	NA	1.61871	1.61871	NA	NA	NA	NA
MCAM	NA	NA	NA	NA	NA	NA	1.65776	1.86529	NA	NA	NA	NA
SUPT16H	-2.18715	-2.3718	NA	NA	NA	NA	1.66619	2.1975	NA	NA	NA	NA
GTF2H1	NA	NA	NA	NA	NA	NA	1.68584	2.05081	NA	NA	NA	NA
USP19	NA	NA	NA	NA	NA	NA	1.69771	1.69771	NA	NA	NA	NA
MAN1B1	NA	NA	NA	NA	-4.14889	-2.19318	1.72344	2.4314	NA	NA	NA	NA
PRUNE	NA	NA	NA	NA	-4.3115	-3.45632	1.73688	2.6307	NA	NA	NA	NA
SEP15	NA	NA	NA	NA	NA	NA	1.80147	2.00486	NA	NA	NA	NA
DHRS2	NA	NA	NA	NA	NA	NA	1.86759	1.74861	NA	NA	NA	NA
F8A1	NA	NA	NA	NA	NA	NA	1.87708	2.07555	NA	NA	NA	NA
DHTKD1	NA	NA	NA	NA	NA	NA	1.89108	1.89108	NA	NA	NA	NA
YES1	NA	NA	NA	NA	NA	NA	1.94282	2.46275	NA	NA	NA	NA
CASP6	NA	NA	NA	NA	NA	NA	1.9678	3.39475	NA	NA	NA	NA
HIST1H1B	NA	NA	NA	NA	NA	NA	1.98202	1.98202	NA	NA	NA	NA
N6AMT1	NA	NA	NA	NA	NA	NA	1.99494	1.99494	NA	NA	NA	NA
MARCH5	NA	NA	2.67235	4.01585	NA	NA	2.00407	1.68124	NA	NA	NA	NA
TDRD7	NA	NA	NA	NA	NA	NA	2.02992	2.19784	NA	NA	NA	NA
GUSB	NA	NA	NA	NA	NA	NA	2.04121	1.69001	NA	NA	NA	NA
MPZL1	NA	NA	NA	NA	NA	NA	2.06638	2.19192	NA	NA	NA	NA
MB	NA	NA	NA	NA	1.58	2.38481	2.06752	3.10253	NA	NA	NA	NA
NEDD4L	NA	NA	NA	NA	-2.95558	-3.49899	2.0871	2.46435	NA	NA	NA	NA
H1F0	1.75938	2.67121	NA	NA	-2.14681	-3.72061	2.14779	1.66824	NA	NA	NA	NA
SRGAP2	NA	NA	NA	NA	NA	NA	2.17198	2.44491	NA	NA	NA	NA
CDH1	NA	NA	NA	NA	NA	NA	2.17413	1.77515	NA	NA	NA	NA
PRTFDC1	NA	NA	NA	NA	NA	NA	2.23713	2.30474	NA	NA	NA	NA
RPRD1A	NA	NA	NA	NA	-3.32867	-3.65763	2.27715	2.53239	NA	NA	NA	NA
RPP25L	NA	NA	NA	NA	2.20102	1.54031	2.29958	4.02987	NA	NA	NA	NA
RNF149	NA	NA	NA	NA	NA	NA	2.29958	2.29958	NA	NA	NA	NA
EEFSEC	NA	NA	NA	NA	-3.34151	-3.84161	2.30254	2.09671	NA	NA	NA	NA
NQO1	NA	NA	NA	NA	NA	NA	2.41904	1.85724	NA	NA	NA	NA
GOLPH3	NA	NA	2.46531	1.81447	NA	NA	2.4652	2.2662	NA	NA	NA	NA
UBR4	NA	NA	NA	NA	NA	NA	2.47877	2.47877	NA	NA	NA	NA
FAM213B	1.67725	2.77504	NA	NA	NA	NA	2.61503	2.66177	NA	NA	NA	NA
HNRNPR	NA	NA	NA	NA	NA	NA	2.63612	2.20267	NA	NA	NA	NA
FMNL1	NA	NA	-2.43276	-1.61229	-1.51464	-1.82453	2.66212	2.39441	NA	NA	NA	NA
STARD10	NA	NA	NA	NA	NA	NA	2.86741	3.43516	NA	NA	NA	NA
CRIP2	NA	NA	NA	NA	NA	NA	2.88399	2.3908	NA	NA	NA	NA
COIL	NA	NA	NA	NA	NA	NA	2.89186	3.38612	NA	NA	NA	NA
PKP1	4.11184	4.11157	NA	NA	NA	NA	2.93441	3.40907	NA	NA	NA	NA
IQGAP2	NA	NA	-2.84243	-4.10827	NA	NA	2.958	3.19758	NA	NA	NA	NA
GPN3	NA	NA	NA	NA	NA	NA	3.01727	3.81607	NA	NA	NA	NA
CAB39L	NA	NA	NA	NA	NA	NA	3.0332	1.93254	NA	NA	NA	NA
KRT23	NA	NA	NA	NA	NA	NA	3.0803	2.13906	NA	NA	NA	NA
NAA35	NA	NA	NA	NA	NA	NA	3.13718	1.63226	NA	NA	NA	NA
SERPINB5	NA	NA	-2.07727	-3.25301	NA	NA	3.18839	2.4421	NA	NA	NA	NA
VEZF1	NA	NA	NA	NA	NA	NA	3.21851	3.5832	NA	NA	NA	NA
CBWD3	NA	NA	NA	NA	2.21206	2.20429	3.22697	2.00506	NA	NA	NA	NA
ANKRD1	NA	NA	NA	NA	NA	NA	3.22789	1.82436	NA	NA	NA	NA
MFGE8	3.38903	3.2223	NA	NA	NA	NA	3.3238	3.04806	NA	NA	NA	NA
SCAMP1	NA	NA	NA	NA	NA	NA	3.39991	2.16529	NA	NA	NA	NA
CDC42BPA	NA	NA	NA	NA	NA	NA	3.40909	2.57658	NA	NA	NA	NA
UBE2A	NA	NA	NA	NA	-5.28449	-3.17045	3.41434	5.10307	NA	NA	NA	NA
UQCC2	NA	NA	2.41931	2.68354	NA	NA	3.57531	4.65986	NA	NA	NA	NA
ERMP1	NA	NA	NA	NA	NA	NA	3.6619	3.64168	NA	NA	NA	NA
PDRG1	NA	NA	NA	NA	-3.39656	-4.12254	3.68634	3.34806	NA	NA	NA	NA
AGR3	NA	NA	NA	NA	NA	NA	3.74775	2.4393	NA	NA	NA	NA
BCKDK	NA	NA	NA	NA	3.65874	3.71344	3.81652	2.96104	NA	NA	NA	NA
AKR1B10	3.54801	3.49026	NA	NA	NA	NA	3.95513	4.40833	NA	NA	NA	NA
FYTTD1	NA	NA	NA	NA	NA	NA	4.0416	2.02125	NA	NA	NA	NA
EMC8	NA	NA	NA	NA	NA	NA	4.05842	2.18667	NA	NA	NA	NA
POLR2L	-4.52926	-3.2335	NA	NA	NA	NA	4.26887	4.88833	NA	NA	NA	NA
MMGT1	NA	NA	NA	NA	2.58668	3.00746	4.30293	4.01904	NA	NA	NA	NA
EMC7	NA	NA	NA	NA	NA	NA	4.31207	4.92507	NA	NA	NA	NA
TRIM56	3.87821	3.29644	NA	NA	2.60271	4.15417	4.55966	3.1901	NA	NA	NA	NA
POLA1	NA	NA	NA	NA	-6.41329	-5.5878	NA	NA	NA	NA	NA	NA
TUBB6	NA	NA	NA	NA	-6.27721	-8.07993	NA	NA	NA	NA	NA	NA
CDKN2AIPNL	NA	NA	NA	NA	-5.84796	-4.2688	NA	NA	NA	NA	NA	NA
MCM4	NA	NA	NA	NA	-5.73996	-4.94512	NA	NA	NA	NA	NA	NA
RPS26	NA	NA	NA	NA	-5.58581	-3.37161	NA	NA	NA	NA	NA	NA
NDUFB5	NA	NA	NA	NA	-5.40763	-4.82351	NA	NA	NA	NA	NA	NA
KRT7	NA	NA	NA	NA	-5.09665	-6.05274	NA	NA	NA	NA	NA	NA
TMX1	NA	NA	NA	NA	-5.08289	-3.47119	NA	NA	NA	NA	NA	NA
GAPVD1	NA	NA	NA	NA	-5.02841	-3.15688	NA	NA	NA	NA	NA	NA
NUMB	-3.64717	-2.71557	NA	NA	-4.90488	-3.08417	NA	NA	NA	NA	NA	NA
MTPAP	-1.7524	-2.25609	NA	NA	-4.8648	-1.82495	NA	NA	NA	NA	NA	NA
NUP153	NA	NA	NA	NA	-4.80097	-4.47364	NA	NA	NA	NA	NA	NA
ILK	NA	NA	NA	NA	-4.77334	-4.10263	NA	NA	NA	NA	NA	NA
EXOC7	NA	NA	NA	NA	-4.69322	-3.84446	NA	NA	NA	NA	NA	NA
PPIL3	NA	NA	NA	NA	-4.65232	-4.40474	NA	NA	NA	NA	NA	NA
ABRACL	NA	NA	4.02427	4.73507	-4.63612	-6.1403	NA	NA	NA	NA	NA	NA
CAPRIN1	NA	NA	NA	NA	-4.54579	-3.31958	NA	NA	NA	NA	NA	NA
POFUT1	NA	NA	NA	NA	-4.53601	-2.86624	NA	NA	NA	NA	NA	NA
PPP1R8	NA	NA	NA	NA	-4.49554	-2.40165	NA	NA	NA	NA	NA	NA
OCIAD2	NA	NA	NA	NA	-4.42673	-4.03691	NA	NA	NA	NA	NA	NA
FKBP9	NA	NA	NA	NA	-4.40054	-2.67419	NA	NA	NA	NA	NA	NA
NAA38	NA	NA	NA	NA	-4.34093	-4.03467	NA	NA	NA	NA	NA	NA
NLRP2	NA	NA	NA	NA	-4.33364	-5.46029	NA	NA	NA	NA	NA	NA
PTK2	NA	NA	NA	NA	-4.33172	-5.21147	NA	NA	NA	NA	NA	NA
SSU72	NA	NA	NA	NA	-4.33143	-2.64525	NA	NA	NA	NA	NA	NA
PEF1	NA	NA	NA	NA	-4.29715	-3.33654	NA	NA	NA	NA	NA	NA
GRHL2	NA	NA	NA	NA	-4.29175	-3.62805	NA	NA	NA	NA	NA	NA
SUPT5H	NA	NA	NA	NA	-4.28982	-3.90792	NA	NA	NA	NA	NA	NA
POLR2E	NA	NA	NA	NA	-4.25646	-2.82249	NA	NA	NA	NA	NA	NA
GYG1	NA	NA	NA	NA	-4.19249	-4.41625	NA	NA	NA	NA	NA	NA
EPB41L2	NA	NA	NA	NA	-4.17786	-2.08491	NA	NA	NA	NA	NA	NA
IRF3	NA	NA	NA	NA	-4.17413	-3.24253	NA	NA	NA	NA	NA	NA
TRMT5	NA	NA	NA	NA	-4.16852	-4.49693	NA	NA	NA	NA	NA	NA
GRIPAP1	NA	NA	NA	NA	-4.13933	-3.92095	NA	NA	NA	NA	NA	NA
INTS5	NA	NA	NA	NA	-4.07793	-4.30178	NA	NA	NA	NA	NA	NA
TOM1L2	NA	NA	NA	NA	-4.05356	-3.20331	NA	NA	NA	NA	NA	NA
ANK3	NA	NA	NA	NA	-3.97437	-3.68516	NA	NA	NA	NA	NA	NA
MIPEP	NA	NA	NA	NA	-3.96241	-3.60177	NA	NA	NA	NA	NA	NA
CAMSAP3	NA	NA	NA	NA	-3.95073	-2.76274	NA	NA	NA	NA	NA	NA
RBM17	NA	NA	NA	NA	-3.92302	-4.62697	NA	NA	NA	NA	NA	NA
TAOK3	NA	NA	NA	NA	-3.92225	-3.14169	NA	NA	NA	NA	NA	NA
PML	2.63552	3.38044	NA	NA	-3.90699	-4.07933	NA	NA	NA	NA	NA	NA
NOSIP	NA	NA	NA	NA	-3.89026	-2.90728	NA	NA	NA	NA	NA	NA
DNAJC13	NA	NA	NA	NA	-3.86969	-1.7891	NA	NA	NA	NA	NA	NA
STK10	NA	NA	NA	NA	-3.84628	-1.73559	NA	NA	NA	NA	NA	NA
MAPK13	NA	NA	NA	NA	-3.81979	-3.17028	NA	NA	NA	NA	NA	NA
RANBP9	NA	NA	NA	NA	-3.81053	-3.23174	NA	NA	NA	NA	NA	NA
B2M	NA	NA	NA	NA	-3.80769	-3.15023	NA	NA	NA	NA	NA	NA
NUP205	NA	NA	NA	NA	-3.79432	-3.79432	NA	NA	NA	NA	NA	NA
STX4	NA	NA	NA	NA	-3.78766	-3.51485	NA	NA	NA	NA	NA	NA
HMGCS1	NA	NA	NA	NA	-3.77672	-3.19927	NA	NA	NA	NA	NA	NA
UBE2C	-2.09402	-2.36177	NA	NA	-3.76029	-4.02255	NA	NA	NA	NA	NA	NA
RRM2	NA	NA	NA	NA	-3.74807	-2.75629	NA	NA	NA	NA	NA	NA
SRP19	NA	NA	NA	NA	-3.74222	-2.36671	NA	NA	NA	NA	NA	NA
GBAS	NA	NA	NA	NA	-3.73735	-2.04282	NA	NA	NA	NA	NA	NA
ISCA2	NA	NA	NA	NA	-3.73693	-3.51615	NA	NA	NA	NA	NA	NA
CTSZ	NA	NA	NA	NA	-3.67193	-2.6077	NA	NA	NA	NA	NA	NA
TRPS1	NA	NA	NA	NA	-3.6705	-4.48571	NA	NA	NA	NA	NA	NA
EXOC1	NA	NA	NA	NA	-3.6663	-3.16067	NA	NA	NA	NA	NA	NA
SYNGR2	NA	NA	NA	NA	-3.66349	-3.43019	NA	NA	NA	NA	NA	NA
RBM42	NA	NA	1.75033	1.75033	-3.63308	-2.37977	NA	NA	NA	NA	NA	NA
PALLD	3.1769	2.30244	NA	NA	-3.61098	-2.34318	NA	NA	NA	NA	NA	NA
STXBP1	NA	NA	2.4382	3.8604	-3.60614	-4.47643	NA	NA	NA	NA	NA	NA
TOMM7	NA	NA	NA	NA	-3.59553	-6.03486	NA	NA	NA	NA	NA	NA
HARS2	NA	NA	NA	NA	-3.57918	-3.60451	NA	NA	NA	NA	NA	NA
GGA2	-2.74504	-2.53054	NA	NA	-3.57892	-3.86686	NA	NA	NA	NA	NA	NA
CHRAC1	NA	NA	NA	NA	-3.57522	-5.01602	NA	NA	NA	NA	NA	NA
SUPT4H1	NA	NA	NA	NA	-3.57421	-5.02455	NA	NA	NA	NA	NA	NA
EDF1	NA	NA	2.28968	3.77431	-3.56333	-2.71396	NA	NA	NA	NA	NA	NA
COG3	NA	NA	2.51414	2.20646	-3.56057	-2.45507	NA	NA	NA	NA	NA	NA
CTTNBP2NL	NA	NA	NA	NA	-3.53062	-4.09916	NA	NA	NA	NA	NA	NA
B4GALT3	NA	NA	NA	NA	-3.51857	-2.91895	NA	NA	NA	NA	NA	NA
DTD1	NA	NA	NA	NA	-3.51097	-3.17699	NA	NA	NA	NA	NA	NA
RABGGTB	NA	NA	NA	NA	-3.51076	-2.21333	NA	NA	NA	NA	NA	NA
NDUFAF4	NA	NA	NA	NA	-3.50278	-2.21632	NA	NA	NA	NA	NA	NA
RBM12	NA	NA	NA	NA	-3.49344	-2.14569	NA	NA	NA	NA	NA	NA
HLA-A	NA	NA	NA	NA	-3.49242	-2.72925	NA	NA	NA	NA	NA	NA
PRPF8	NA	NA	NA	NA	-3.4761	-6.2908	NA	NA	NA	NA	NA	NA
FUNDC1	NA	NA	NA	NA	-3.4582	-2.9383	NA	NA	NA	NA	NA	NA
WBSCR22	NA	NA	NA	NA	-3.44378	-4.29521	NA	NA	NA	NA	NA	NA
ISCU	NA	NA	NA	NA	-3.44271	-3.15414	NA	NA	NA	NA	NA	NA
DDX17	NA	NA	NA	NA	-3.42679	-2.25317	NA	NA	NA	NA	NA	NA
FAR1	NA	NA	NA	NA	-3.41946	-2.85076	NA	NA	NA	NA	NA	NA
CDK4	NA	NA	NA	NA	-3.41766	-3.26211	NA	NA	NA	NA	NA	NA
GNG10	NA	NA	NA	NA	-3.41489	-2.80336	NA	NA	NA	NA	NA	NA
EPCAM	NA	NA	NA	NA	-3.41178	-2.63601	NA	NA	NA	NA	NA	NA
RRAGA	NA	NA	NA	NA	-3.37974	-3.08393	NA	NA	NA	NA	NA	NA
SELO	NA	NA	NA	NA	-3.37078	-3.29695	NA	NA	NA	NA	NA	NA
AQR	NA	NA	NA	NA	-3.33319	-2.55948	NA	NA	NA	NA	NA	NA
ESRP2	NA	NA	NA	NA	-3.32505	-3.02751	NA	NA	NA	NA	NA	NA
CLPB	NA	NA	NA	NA	-3.30332	-2.31487	NA	NA	NA	NA	NA	NA
FBXO22	NA	NA	NA	NA	-3.2872	-3.15558	NA	NA	NA	NA	NA	NA
ATXN2L	NA	NA	NA	NA	-3.27865	-4.70341	NA	NA	NA	NA	NA	NA
NFIC	-2.16577	-1.88863	NA	NA	-3.27158	-1.80938	NA	NA	NA	NA	NA	NA
KIF20A	-3.47708	-3.2862	NA	NA	-3.27154	-3.70691	NA	NA	NA	NA	NA	NA
RPL35	NA	NA	NA	NA	-3.25498	-4.22971	NA	NA	NA	NA	NA	NA
BAG1	NA	NA	NA	NA	-3.25324	-2.32073	NA	NA	NA	NA	NA	NA
RPIA	NA	NA	NA	NA	-3.24152	-2.73312	NA	NA	NA	NA	NA	NA
PUM3	NA	NA	NA	NA	-3.22728	-3.29211	NA	NA	NA	NA	NA	NA
CDC42SE2	NA	NA	NA	NA	-3.22398	-2.85687	NA	NA	NA	NA	NA	NA
THUMPD1	NA	NA	NA	NA	-3.21951	-3.92621	NA	NA	NA	NA	NA	NA
MIR1199	NA	NA	-2.46351	-1.56341	-3.21322	-1.70569	NA	NA	NA	NA	NA	NA
GTF2A1	NA	NA	NA	NA	-3.18709	-2.67866	NA	NA	NA	NA	NA	NA
EPPK1	NA	NA	2.15272	2.62834	-3.18409	-4.7638	NA	NA	NA	NA	NA	NA
MAD2L1	NA	NA	NA	NA	-3.1772	-3.73895	NA	NA	NA	NA	NA	NA
PSMD9	NA	NA	NA	NA	-3.17405	-2.90998	NA	NA	NA	NA	NA	NA
PPP1R21	NA	NA	NA	NA	-3.16058	-1.8445	NA	NA	NA	NA	NA	NA
STAU1	NA	NA	NA	NA	-3.13133	-1.62675	NA	NA	NA	NA	NA	NA
2016-09-06	NA	NA	NA	NA	-3.1161	-2.6343	NA	NA	NA	NA	NA	NA
LEMD2	NA	NA	NA	NA	-3.11088	-1.97516	NA	NA	NA	NA	NA	NA
NCBP2	NA	NA	NA	NA	-3.1047	-2.45647	NA	NA	NA	NA	NA	NA
NCAPH	NA	NA	NA	NA	-3.10334	-2.78495	NA	NA	NA	NA	NA	NA
HSPA2	NA	NA	NA	NA	-3.09171	-3.88723	NA	NA	NA	NA	NA	NA
QKI	NA	NA	NA	NA	-3.08092	-4.13529	NA	NA	NA	NA	NA	NA
RPS27L	NA	NA	NA	NA	-3.06736	-1.92702	NA	NA	NA	NA	NA	NA
BMS1	NA	NA	NA	NA	-3.05764	-1.8729	NA	NA	NA	NA	NA	NA
APLP2	NA	NA	NA	NA	-3.05578	-2.04005	NA	NA	NA	NA	NA	NA
YTHDF3	NA	NA	NA	NA	-3.05379	-3.4369	NA	NA	NA	NA	NA	NA
NT5C3A	NA	NA	NA	NA	-3.03575	-3.70884	NA	NA	NA	NA	NA	NA
STRN4	NA	NA	NA	NA	-3.03212	-4.79968	NA	NA	NA	NA	NA	NA
TIMM17B	NA	NA	NA	NA	-3.02741	-2.10414	NA	NA	NA	NA	NA	NA
IFIT3	NA	NA	NA	NA	-3.02725	-3.53139	NA	NA	NA	NA	NA	NA
ITPK1	NA	NA	NA	NA	-3.0272	-2.43202	NA	NA	NA	NA	NA	NA
RGS10	NA	NA	NA	NA	-3.02259	-2.38663	NA	NA	NA	NA	NA	NA
POLR2J	NA	NA	NA	NA	-3.01589	-2.08248	NA	NA	NA	NA	NA	NA
CLUH	NA	NA	NA	NA	-3.00965	-3.33469	NA	NA	NA	NA	NA	NA
EXOC4	NA	NA	NA	NA	-2.99802	-2.99911	NA	NA	NA	NA	NA	NA
UROD	NA	NA	3.48687	2.85664	-2.98937	-1.62753	NA	NA	NA	NA	NA	NA
GTF3C4	NA	NA	NA	NA	-2.989	-3.80811	NA	NA	NA	NA	NA	NA
ASCC3	NA	NA	NA	NA	-2.97912	-3.58056	NA	NA	NA	NA	NA	NA
HPF1	NA	NA	NA	NA	-2.96344	-1.84498	NA	NA	NA	NA	NA	NA
MRPS17	NA	NA	NA	NA	-2.95516	-4.234	NA	NA	NA	NA	NA	NA
GOPC	NA	NA	2.22019	3.43521	-2.94127	-2.66831	NA	NA	NA	NA	NA	NA
MAP2K2	NA	NA	NA	NA	-2.93458	-1.61963	NA	NA	NA	NA	NA	NA
UBE2T	NA	NA	NA	NA	-2.93032	-2.32459	NA	NA	NA	NA	NA	NA
ARHGEF2	-2.11858	-2.30839	NA	NA	-2.92253	-2.47835	NA	NA	NA	NA	NA	NA
DSG2	NA	NA	NA	NA	-2.91984	-3.99112	NA	NA	NA	NA	NA	NA
CTAGE5	NA	NA	NA	NA	-2.9129	-4.03414	NA	NA	NA	NA	NA	NA
BICD2	NA	NA	NA	NA	-2.91024	-2.7983	NA	NA	NA	NA	NA	NA
KEAP1	NA	NA	NA	NA	-2.89961	-1.96673	NA	NA	NA	NA	NA	NA
PLOD1	NA	NA	NA	NA	-2.8786	-2.64129	NA	NA	NA	NA	NA	NA
C1orf123	NA	NA	NA	NA	-2.87652	-3.14393	NA	NA	NA	NA	NA	NA
KIF11	NA	NA	NA	NA	-2.87636	-2.6373	NA	NA	NA	NA	NA	NA
MFAP1	NA	NA	NA	NA	-2.87543	-2.65032	NA	NA	NA	NA	NA	NA
NCBP1	NA	NA	NA	NA	-2.87152	-1.93688	NA	NA	NA	NA	NA	NA
SUMO2	NA	NA	NA	NA	-2.86027	-2.93787	NA	NA	NA	NA	NA	NA
IGFBP5	NA	NA	NA	NA	-2.85857	-3.79793	NA	NA	NA	NA	NA	NA
GABARAPL2	NA	NA	NA	NA	-2.85807	-2.95489	NA	NA	NA	NA	NA	NA
BAG3	NA	NA	NA	NA	-2.85791	-2.19154	NA	NA	NA	NA	NA	NA
STMN2	NA	NA	NA	NA	-2.84717	-4.49466	NA	NA	NA	NA	NA	NA
CPSF2	NA	NA	NA	NA	-2.84101	-2.77506	NA	NA	NA	NA	NA	NA
HOOK2	NA	NA	NA	NA	-2.84013	-1.97334	NA	NA	NA	NA	NA	NA
ARSA	NA	NA	NA	NA	-2.83367	-2.99034	NA	NA	NA	NA	NA	NA
LHPP	NA	NA	NA	NA	-2.82535	-3.78156	NA	NA	NA	NA	NA	NA
ATOX1	NA	NA	-3.82237	-5.87607	-2.82023	-3.13381	NA	NA	NA	NA	NA	NA
SEC61B	NA	NA	NA	NA	-2.80533	-2.8496	NA	NA	NA	NA	NA	NA
NECAP2	NA	NA	NA	NA	-2.80339	-3.07008	NA	NA	NA	NA	NA	NA
ZFYVE19	NA	NA	NA	NA	-2.80145	-2.88122	NA	NA	NA	NA	NA	NA
TAF7	NA	NA	NA	NA	-2.77773	-1.77956	NA	NA	NA	NA	NA	NA
HLCS	-2.81744	-2.78804	NA	NA	-2.77657	-3.97603	NA	NA	NA	NA	NA	NA
INTS7	NA	NA	NA	NA	-2.76713	-4.37941	NA	NA	NA	NA	NA	NA
RBM22	NA	NA	3.2854	1.92825	-2.76152	-3.88932	NA	NA	NA	NA	NA	NA
CBS	NA	NA	NA	NA	-2.75931	-2.50234	NA	NA	NA	NA	NA	NA
BIN1	NA	NA	NA	NA	-2.7564	-2.48732	NA	NA	NA	NA	NA	NA
METTL7A	NA	NA	NA	NA	-2.74994	-1.57505	NA	NA	NA	NA	NA	NA
THOC3	NA	NA	3.27967	2.3392	-2.74242	-4.41561	NA	NA	NA	NA	NA	NA
VPS13C	NA	NA	NA	NA	-2.73815	-2.60145	NA	NA	NA	NA	NA	NA
SNW1	NA	NA	NA	NA	-2.7281	-3.40962	NA	NA	NA	NA	NA	NA
ISG15	NA	NA	NA	NA	-2.70777	-1.79016	NA	NA	NA	NA	NA	NA
BRCC3	NA	NA	NA	NA	-2.69438	-4.22855	NA	NA	NA	NA	NA	NA
POGLUT1	NA	NA	NA	NA	-2.68304	-3.50169	NA	NA	NA	NA	NA	NA
RPL31	NA	NA	NA	NA	-2.67988	-2.49606	NA	NA	NA	NA	NA	NA
RBM10	NA	NA	NA	NA	-2.67671	-2.46416	NA	NA	NA	NA	NA	NA
GOLIM4	NA	NA	NA	NA	-2.6472	-2.56054	NA	NA	NA	NA	NA	NA
EFL1	NA	NA	NA	NA	-2.64349	-3.27169	NA	NA	NA	NA	NA	NA
UBE2S	NA	NA	-2.95201	-1.78249	-2.63194	-3.18716	NA	NA	NA	NA	NA	NA
CAPN1	NA	NA	NA	NA	-2.62879	-5.19683	NA	NA	NA	NA	NA	NA
TXNRD2	1.75392	2.93129	NA	NA	-2.61166	-2.85272	NA	NA	NA	NA	NA	NA
TATDN1	NA	NA	NA	NA	-2.60598	-3.36322	NA	NA	NA	NA	NA	NA
ARMT1	NA	NA	NA	NA	-2.60048	-2.27902	NA	NA	NA	NA	NA	NA
GALNT2	NA	NA	NA	NA	-2.58377	-1.97273	NA	NA	NA	NA	NA	NA
MAZ	NA	NA	NA	NA	-2.55896	-2.11993	NA	NA	NA	NA	NA	NA
CALCOCO2	NA	NA	NA	NA	-2.55637	-2.92958	NA	NA	NA	NA	NA	NA
RPL36	NA	NA	NA	NA	-2.55545	-2.08864	NA	NA	NA	NA	NA	NA
ELMO2	NA	NA	NA	NA	-2.55203	-1.96962	NA	NA	NA	NA	NA	NA
SYMPK	NA	NA	NA	NA	-2.54404	-3.31321	NA	NA	NA	NA	NA	NA
KIFC1	NA	NA	-2.20899	-2.35951	-2.53939	-3.77537	NA	NA	NA	NA	NA	NA
RNASET2	NA	NA	NA	NA	-2.53339	-1.55493	NA	NA	NA	NA	NA	NA
ZMPSTE24	NA	NA	NA	NA	-2.52753	-1.67159	NA	NA	NA	NA	NA	NA
CKS1B	NA	NA	NA	NA	-2.52662	-2.41085	NA	NA	NA	NA	NA	NA
MCU	NA	NA	NA	NA	-2.52304	-2.31182	NA	NA	NA	NA	NA	NA
APP	NA	NA	NA	NA	-2.50807	-2.54618	NA	NA	NA	NA	NA	NA
PTMS	1.55081	1.50286	NA	NA	-2.49398	-1.62436	NA	NA	NA	NA	NA	NA
P4HTM	NA	NA	NA	NA	-2.48507	-2.79491	NA	NA	NA	NA	NA	NA
NDC80	NA	NA	NA	NA	-2.4752	-1.71487	NA	NA	NA	NA	NA	NA
LUC7L3	NA	NA	NA	NA	-2.47094	-3.17329	NA	NA	NA	NA	NA	NA
PWP1	NA	NA	NA	NA	-2.47085	-4.67924	NA	NA	NA	NA	NA	NA
INTS3	NA	NA	NA	NA	-2.46877	-1.74359	NA	NA	NA	NA	NA	NA
ELMO3	NA	NA	NA	NA	-2.4668	-1.73819	NA	NA	NA	NA	NA	NA
RDH11	NA	NA	NA	NA	-2.46459	-2.18803	NA	NA	NA	NA	NA	NA
KIF22	NA	NA	NA	NA	-2.45222	-2.04752	NA	NA	NA	NA	NA	NA
TIA1	NA	NA	NA	NA	-2.45107	-3.30675	NA	NA	NA	NA	NA	NA
ATPAF1	NA	NA	NA	NA	-2.44566	-3.20458	NA	NA	NA	NA	NA	NA
BLOC1S2	2.5137	3.46335	NA	NA	-2.44349	-4.80922	NA	NA	NA	NA	NA	NA
GPHN	NA	NA	NA	NA	-2.44171	-2.47208	NA	NA	NA	NA	NA	NA
PTPRK	NA	NA	NA	NA	-2.43908	-2.73962	NA	NA	NA	NA	NA	NA
ALDH3A2	NA	NA	NA	NA	-2.43147	-1.71668	NA	NA	NA	NA	NA	NA
UTP4	NA	NA	NA	NA	-2.43021	-2.99108	NA	NA	NA	NA	NA	NA
SPG21	NA	NA	NA	NA	-2.42057	-3.07062	NA	NA	NA	NA	NA	NA
ANP32A	NA	NA	NA	NA	-2.41223	-1.95577	NA	NA	NA	NA	NA	NA
IRF2BP1	NA	NA	NA	NA	-2.40508	-4.42121	NA	NA	NA	NA	NA	NA
THYN1	NA	NA	NA	NA	-2.40004	-2.28396	NA	NA	NA	NA	NA	NA
SNRPD1	NA	NA	NA	NA	-2.38236	-2.91749	NA	NA	NA	NA	NA	NA
KHK	NA	NA	NA	NA	-2.37037	-1.71925	NA	NA	NA	NA	NA	NA
ASNS	NA	NA	NA	NA	-2.36456	-2.211	NA	NA	NA	NA	NA	NA
DYNC1LI2	NA	NA	NA	NA	-2.35558	-1.70737	NA	NA	NA	NA	NA	NA
RABL6	-1.51131	-5.35893	NA	NA	-2.35112	-1.98216	NA	NA	NA	NA	NA	NA
C21orf59	NA	NA	NA	NA	-2.34653	-1.73209	NA	NA	NA	NA	NA	NA
MRPL58	NA	NA	NA	NA	-2.34123	-3.66583	NA	NA	NA	NA	NA	NA
REXO2	NA	NA	NA	NA	-2.33518	-3.74422	NA	NA	NA	NA	NA	NA
DDX5	NA	NA	NA	NA	-2.3329	-2.03598	NA	NA	NA	NA	NA	NA
CPPED1	NA	NA	NA	NA	-2.32891	-2.20591	NA	NA	NA	NA	NA	NA
APOL2	NA	NA	NA	NA	-2.32527	-2.99052	NA	NA	NA	NA	NA	NA
PPP2R5C	NA	NA	NA	NA	-2.32026	-2.13106	NA	NA	NA	NA	NA	NA
PRKCD	NA	NA	NA	NA	-2.3187	-2.75125	NA	NA	NA	NA	NA	NA
SLC25A20	NA	NA	NA	NA	-2.31368	-2.9036	NA	NA	NA	NA	NA	NA
RETSAT	NA	NA	NA	NA	-2.30892	-1.78837	NA	NA	NA	NA	NA	NA
CORO1A	NA	NA	NA	NA	-2.29838	-1.75846	NA	NA	NA	NA	NA	NA
CSNK1D	NA	NA	NA	NA	-2.29771	-4.01896	NA	NA	NA	NA	NA	NA
STK4	NA	NA	NA	NA	-2.28985	-3.3151	NA	NA	NA	NA	NA	NA
EXOSC1	NA	NA	NA	NA	-2.28977	-2.0652	NA	NA	NA	NA	NA	NA
DCAF13	NA	NA	NA	NA	-2.28498	-2.42495	NA	NA	NA	NA	NA	NA
DHCR24	-2.76921	-3.94383	NA	NA	-2.27303	-1.92035	NA	NA	NA	NA	NA	NA
TNPO2	NA	NA	NA	NA	-2.26631	-2.97234	NA	NA	NA	NA	NA	NA
VBP1	NA	NA	NA	NA	-2.25549	-1.53368	NA	NA	NA	NA	NA	NA
VPS51	NA	NA	NA	NA	-2.24066	-1.72058	NA	NA	NA	NA	NA	NA
C21orf33	NA	NA	NA	NA	-2.23972	-1.56182	NA	NA	NA	NA	NA	NA
MTA1	NA	NA	NA	NA	-2.23425	-3.16339	NA	NA	NA	NA	NA	NA
RNF40	-1.52252	-1.52252	2.07681	2.56454	-2.22828	-4.3169	NA	NA	NA	NA	NA	NA
DCAKD	2.68023	1.88369	NA	NA	-2.22544	-1.57935	NA	NA	NA	NA	NA	NA
CHMP4B	NA	NA	NA	NA	-2.22129	-3.27879	NA	NA	NA	NA	NA	NA
DPF2	NA	NA	NA	NA	-2.21622	-1.53988	NA	NA	NA	NA	NA	NA
RAB22A	NA	NA	NA	NA	-2.21586	-1.79259	NA	NA	NA	NA	NA	NA
MANF	NA	NA	NA	NA	-2.20746	-2.15501	NA	NA	NA	NA	NA	NA
BAIAP2L1	NA	NA	NA	NA	-2.18345	-3.25394	NA	NA	NA	NA	NA	NA
HNRNPA1	NA	NA	NA	NA	-2.16813	-1.90971	NA	NA	NA	NA	NA	NA
SNX18	NA	NA	NA	NA	-2.14847	-1.97305	NA	NA	NA	NA	NA	NA
SMARCC1	NA	NA	NA	NA	-2.14593	-3.43357	NA	NA	NA	NA	NA	NA
KPNA2	-1.97365	-1.51906	NA	NA	-2.14331	-1.64688	NA	NA	NA	NA	NA	NA
TSPO	NA	NA	3.01068	2.63181	-2.14107	-4.22255	NA	NA	NA	NA	NA	NA
SH3PXD2B	NA	NA	NA	NA	-2.13849	-3.47985	NA	NA	NA	NA	NA	NA
TFB2M	NA	NA	NA	NA	-2.12716	-3.82135	NA	NA	NA	NA	NA	NA
ATG4B	NA	NA	NA	NA	-2.11979	-3.6141	NA	NA	NA	NA	NA	NA
SUPV3L1	NA	NA	NA	NA	-2.11793	-2.89898	NA	NA	NA	NA	NA	NA
CYP51A1	NA	NA	NA	NA	-2.11164	-1.8226	NA	NA	NA	NA	NA	NA
HELLS	NA	NA	-1.6868	-1.80219	-2.08591	-2.0259	NA	NA	NA	NA	NA	NA
ELMOD2	NA	NA	NA	NA	-2.07622	-3.1168	NA	NA	NA	NA	NA	NA
RPL23A	NA	NA	NA	NA	-2.06945	-2.69618	NA	NA	NA	NA	NA	NA
TMCO1	NA	NA	NA	NA	-2.04691	-4.12738	NA	NA	NA	NA	NA	NA
MAPKAPK2	NA	NA	NA	NA	-2.03693	-1.89867	NA	NA	NA	NA	NA	NA
RPS23	NA	NA	NA	NA	-2.03459	-2.60945	NA	NA	NA	NA	NA	NA
RHOA	NA	NA	NA	NA	-2.02569	-2.85695	NA	NA	NA	NA	NA	NA
IMPA2	NA	NA	2.20799	1.75675	-2.02108	-2.62488	NA	NA	NA	NA	NA	NA
FAM21A	NA	NA	NA	NA	-2.01012	-3.22621	NA	NA	NA	NA	NA	NA
UEVLD	NA	NA	NA	NA	-2.00464	-1.78051	NA	NA	NA	NA	NA	NA
DAP3	NA	NA	NA	NA	-1.99706	-1.66652	NA	NA	NA	NA	NA	NA
TDP2	NA	NA	NA	NA	-1.99393	-1.9933	NA	NA	NA	NA	NA	NA
UFC1	NA	NA	NA	NA	-1.99352	-1.80305	NA	NA	NA	NA	NA	NA
OPTN	NA	NA	NA	NA	-1.99066	-1.92676	NA	NA	NA	NA	NA	NA
SLC25A15	NA	NA	NA	NA	-1.98586	-2.12894	NA	NA	NA	NA	NA	NA
RRM2B	NA	NA	NA	NA	-1.98319	-1.67354	NA	NA	NA	NA	NA	NA
RPL10A	NA	NA	NA	NA	-1.97058	-1.86753	NA	NA	NA	NA	NA	NA
HIST1H1C	NA	NA	NA	NA	-1.96651	-1.50926	NA	NA	NA	NA	NA	NA
AVL9	NA	NA	NA	NA	-1.963	-3.14626	NA	NA	NA	NA	NA	NA
RARS2	NA	NA	NA	NA	-1.96282	-1.85776	NA	NA	NA	NA	NA	NA
CCDC93	NA	NA	NA	NA	-1.9589	-1.64386	NA	NA	NA	NA	NA	NA
RPS27	NA	NA	NA	NA	-1.95247	-2.26062	NA	NA	NA	NA	NA	NA
CAMK1D	NA	NA	NA	NA	-1.94656	-2.06512	NA	NA	NA	NA	NA	NA
NONO	NA	NA	NA	NA	-1.91658	-2.50283	NA	NA	NA	NA	NA	NA
ANKRD52	NA	NA	NA	NA	-1.91603	-3.69514	NA	NA	NA	NA	NA	NA
HDDC2	NA	NA	NA	NA	-1.9103	-1.59548	NA	NA	NA	NA	NA	NA
DTNBP1	1.5869	2.58208	NA	NA	-1.9072	-1.9072	NA	NA	NA	NA	NA	NA
NIFK	NA	NA	NA	NA	-1.90279	-1.90921	NA	NA	NA	NA	NA	NA
TELO2	NA	NA	NA	NA	-1.90244	-1.92039	NA	NA	NA	NA	NA	NA
TCEB1	NA	NA	NA	NA	-1.89939	-2.00704	NA	NA	NA	NA	NA	NA
NCDN	NA	NA	NA	NA	-1.89669	-1.60238	NA	NA	NA	NA	NA	NA
PSMB6	NA	NA	NA	NA	-1.88559	-1.767	NA	NA	NA	NA	NA	NA
S100A4	NA	NA	1.99825	2.77091	-1.88224	-2.17797	NA	NA	NA	NA	NA	NA
RPL4	NA	NA	NA	NA	-1.88144	-1.72338	NA	NA	NA	NA	NA	NA
PAPOLA	NA	NA	NA	NA	-1.86599	-2.11834	NA	NA	NA	NA	NA	NA
AHCY	NA	NA	NA	NA	-1.86159	-1.78314	NA	NA	NA	NA	NA	NA
MAP2K7	NA	NA	NA	NA	-1.86019	-1.68884	NA	NA	NA	NA	NA	NA
XPO7	NA	NA	NA	NA	-1.84734	-3.0781	NA	NA	NA	NA	NA	NA
TCAF1	NA	NA	NA	NA	-1.84587	-2.11776	NA	NA	NA	NA	NA	NA
SYNCRIP	NA	NA	NA	NA	-1.83939	-3.95708	NA	NA	NA	NA	NA	NA
MICU1	NA	NA	NA	NA	-1.83405	-1.92346	NA	NA	NA	NA	NA	NA
ATAD2	-1.58396	-3.68616	-1.84979	-3.2446	-1.82857	-2.30365	NA	NA	NA	NA	NA	NA
COX4I1	NA	NA	NA	NA	-1.82496	-1.50945	NA	NA	NA	NA	NA	NA
RPL36AL	NA	NA	2.73545	2.26537	-1.82205	-1.64121	NA	NA	NA	NA	NA	NA
WDR11	NA	NA	NA	NA	-1.81641	-2.76229	NA	NA	NA	NA	NA	NA
TACSTD2	NA	NA	NA	NA	-1.81204	-1.81204	NA	NA	NA	NA	NA	NA
C8orf33	NA	NA	NA	NA	-1.80594	-2.20027	NA	NA	NA	NA	NA	NA
TFAP2C	NA	NA	NA	NA	-1.80402	-1.68838	NA	NA	NA	NA	NA	NA
AXL	NA	NA	-1.97015	-3.06545	-1.80281	-3.17726	NA	NA	NA	NA	NA	NA
STT3A	NA	NA	NA	NA	-1.80247	-3.06467	NA	NA	NA	NA	NA	NA
NDUFB6	NA	NA	NA	NA	-1.79549	-1.60611	NA	NA	NA	NA	NA	NA
S100A16	NA	NA	NA	NA	-1.79491	-1.71545	NA	NA	NA	NA	NA	NA
NT5E	NA	NA	NA	NA	-1.79032	-1.675	NA	NA	NA	NA	NA	NA
PIK3R4	NA	NA	NA	NA	-1.78833	-3.2381	NA	NA	NA	NA	NA	NA
THEM6	NA	NA	NA	NA	-1.78164	-1.86891	NA	NA	NA	NA	NA	NA
NDUFB10	NA	NA	NA	NA	-1.77735	-1.60622	NA	NA	NA	NA	NA	NA
MARC1	NA	NA	NA	NA	-1.77729	-1.7753	NA	NA	NA	NA	NA	NA
DCK	NA	NA	NA	NA	-1.77652	-1.77652	NA	NA	NA	NA	NA	NA
CA8	NA	NA	NA	NA	-1.7707	-3.4842	NA	NA	NA	NA	NA	NA
VIM	NA	NA	NA	NA	-1.76786	-3.24314	NA	NA	NA	NA	NA	NA
EEF2	NA	NA	NA	NA	-1.76463	-2.23843	NA	NA	NA	NA	NA	NA
RPL13A	NA	NA	NA	NA	-1.76045	-1.55848	NA	NA	NA	NA	NA	NA
RFC3	NA	NA	NA	NA	-1.7576	-2.68551	NA	NA	NA	NA	NA	NA
EIF4B	NA	NA	NA	NA	-1.75411	-1.66158	NA	NA	NA	NA	NA	NA
ZMAT2	NA	NA	NA	NA	-1.7524	-2.19035	NA	NA	NA	NA	NA	NA
RPS3A	NA	NA	NA	NA	-1.74521	-1.74692	NA	NA	NA	NA	NA	NA
RB1	NA	NA	NA	NA	-1.74038	-1.97503	NA	NA	NA	NA	NA	NA
GATAD2A	NA	NA	NA	NA	-1.73596	-3.08846	NA	NA	NA	NA	NA	NA
TPD52L2	NA	NA	NA	NA	-1.73273	-1.73731	NA	NA	NA	NA	NA	NA
RPS11	NA	NA	NA	NA	-1.73215	-1.69059	NA	NA	NA	NA	NA	NA
PLEKHF1	NA	NA	NA	NA	-1.72246	-4.9293	NA	NA	NA	NA	NA	NA
MUC1	NA	NA	NA	NA	-1.72075	-2.70829	NA	NA	NA	NA	NA	NA
CAPN2	NA	NA	NA	NA	-1.71963	-3.11374	NA	NA	NA	NA	NA	NA
RRAS	NA	NA	NA	NA	-1.7129	-2.27512	NA	NA	NA	NA	NA	NA
NEDD1	NA	NA	NA	NA	-1.69994	-2.12198	NA	NA	NA	NA	NA	NA
MYCBP	NA	NA	NA	NA	-1.69966	-1.74754	NA	NA	NA	NA	NA	NA
GTF2B	NA	NA	NA	NA	-1.69444	-1.67888	NA	NA	NA	NA	NA	NA
LRRC20	NA	NA	NA	NA	-1.69023	-2.74477	NA	NA	NA	NA	NA	NA
IKBIP	-4.58064	-3.89919	2.35555	2.47786	-1.67958	-3.98451	NA	NA	NA	NA	NA	NA
LASP1	NA	NA	NA	NA	-1.67593	-1.63559	NA	NA	NA	NA	NA	NA
SCFD2	NA	NA	NA	NA	-1.66952	-1.75044	NA	NA	NA	NA	NA	NA
PPP4R2	NA	NA	NA	NA	-1.66701	-1.65822	NA	NA	NA	NA	NA	NA
SEC63	NA	NA	NA	NA	-1.65645	-3.02027	NA	NA	NA	NA	NA	NA
SCYL1	NA	NA	NA	NA	-1.65104	-3.25793	NA	NA	NA	NA	NA	NA
C2orf47	NA	NA	NA	NA	-1.64742	-3.79129	NA	NA	NA	NA	NA	NA
WDR37	NA	NA	NA	NA	-1.64377	-1.88576	NA	NA	NA	NA	NA	NA
CD2BP2	NA	NA	NA	NA	-1.63329	-1.6454	NA	NA	NA	NA	NA	NA
CCDC124	NA	NA	NA	NA	-1.63212	-2.49644	NA	NA	NA	NA	NA	NA
TRABD	NA	NA	NA	NA	-1.62979	-2.74749	NA	NA	NA	NA	NA	NA
COMMD8	NA	NA	NA	NA	-1.62552	-2.73777	NA	NA	NA	NA	NA	NA
EIF1	NA	NA	NA	NA	-1.62512	-1.75852	NA	NA	NA	NA	NA	NA
SNF8	NA	NA	NA	NA	-1.62282	-1.69956	NA	NA	NA	NA	NA	NA
SMAP1	-2.6459	-2.60859	NA	NA	-1.58949	-2.33764	NA	NA	NA	NA	NA	NA
RTN4IP1	NA	NA	NA	NA	-1.58244	-2.36215	NA	NA	NA	NA	NA	NA
PFKFB2	NA	NA	NA	NA	-1.58157	-3.46711	NA	NA	NA	NA	NA	NA
FTH1	NA	NA	NA	NA	-1.56466	-1.5111	NA	NA	NA	NA	NA	NA
SNU13	NA	NA	NA	NA	-1.55007	-1.57485	NA	NA	NA	NA	NA	NA
NME3	NA	NA	NA	NA	-1.53779	-1.79099	NA	NA	NA	NA	NA	NA
FAM83H	NA	NA	-1.5076	-1.67019	-1.53752	-2.69198	NA	NA	NA	NA	NA	NA
RANBP6	NA	NA	NA	NA	-1.53585	-2.53731	NA	NA	NA	NA	NA	NA
LARP4B	NA	NA	NA	NA	-1.52258	-2.12564	NA	NA	NA	NA	NA	NA
PYCARD	NA	NA	NA	NA	-1.51778	-2.29827	NA	NA	NA	NA	NA	NA
SIN3A	2.89216	1.75047	NA	NA	-1.50956	-1.7413	NA	NA	NA	NA	NA	NA
MTM1	NA	NA	NA	NA	-1.50638	-2.04603	NA	NA	NA	NA	NA	NA
ZFR	NA	NA	NA	NA	1.50394	1.71279	NA	NA	NA	NA	NA	NA
S100P	NA	NA	NA	NA	1.50819	1.54779	NA	NA	NA	NA	NA	NA
SEPHS1	NA	NA	NA	NA	1.51941	1.54866	NA	NA	NA	NA	NA	NA
TRAPPC11	NA	NA	NA	NA	1.52137	2.40625	NA	NA	NA	NA	NA	NA
PEX5	NA	NA	NA	NA	1.53572	1.53572	NA	NA	NA	NA	NA	NA
PPWD1	NA	NA	NA	NA	1.5417	1.5959	NA	NA	NA	NA	NA	NA
SERPIND1	NA	NA	NA	NA	1.54338	1.70067	NA	NA	NA	NA	NA	NA
DCTD	NA	NA	NA	NA	1.54691	1.85062	NA	NA	NA	NA	NA	NA
PPP1R14B	NA	NA	NA	NA	1.55991	2.71397	NA	NA	NA	NA	NA	NA
LAMTOR2	2.42869	1.93869	NA	NA	1.56787	2.1291	NA	NA	NA	NA	NA	NA
SETD7	NA	NA	NA	NA	1.56824	3.02991	NA	NA	NA	NA	NA	NA
LSM8	NA	NA	NA	NA	1.5687	1.57706	NA	NA	NA	NA	NA	NA
MLPH	NA	NA	NA	NA	1.58726	2.37085	NA	NA	NA	NA	NA	NA
DGKA	NA	NA	NA	NA	1.59607	1.9682	NA	NA	NA	NA	NA	NA
ABCB7	NA	NA	NA	NA	1.59936	2.43807	NA	NA	NA	NA	NA	NA
FAM175B	NA	NA	NA	NA	1.60003	1.66246	NA	NA	NA	NA	NA	NA
SDHB	NA	NA	NA	NA	1.60111	1.70332	NA	NA	NA	NA	NA	NA
CASP7	NA	NA	NA	NA	1.60551	2.26554	NA	NA	NA	NA	NA	NA
SLC25A12	NA	NA	NA	NA	1.61374	2.55793	NA	NA	NA	NA	NA	NA
BAX	NA	NA	NA	NA	1.61481	2.24445	NA	NA	NA	NA	NA	NA
GOLPH3L	NA	NA	NA	NA	1.61858	1.86076	NA	NA	NA	NA	NA	NA
CDC23	NA	NA	NA	NA	1.61972	2.70794	NA	NA	NA	NA	NA	NA
ATP5J	NA	NA	NA	NA	1.62392	1.70594	NA	NA	NA	NA	NA	NA
PTCD3	NA	NA	NA	NA	1.64907	2.53241	NA	NA	NA	NA	NA	NA
PKN2	NA	NA	NA	NA	1.65258	3.49527	NA	NA	NA	NA	NA	NA
COG4	NA	NA	NA	NA	1.65632	1.6656	NA	NA	NA	NA	NA	NA
CAMLG	NA	NA	NA	NA	1.65647	1.88336	NA	NA	NA	NA	NA	NA
COMT	NA	NA	NA	NA	1.66034	1.97531	NA	NA	NA	NA	NA	NA
RRAGC	2.00919	2.109	NA	NA	1.66785	2.10774	NA	NA	NA	NA	NA	NA
FKBP15	NA	NA	NA	NA	1.6793	2.30333	NA	NA	NA	NA	NA	NA
TRMT1L	NA	NA	NA	NA	1.68505	2.21854	NA	NA	NA	NA	NA	NA
NAPG	NA	NA	NA	NA	1.70132	2.69403	NA	NA	NA	NA	NA	NA
CAPZA2	NA	NA	NA	NA	1.70241	2.07807	NA	NA	NA	NA	NA	NA
GPX1	NA	NA	1.96161	1.96161	1.71194	2.80788	NA	NA	NA	NA	NA	NA
NTPCR	NA	NA	NA	NA	1.71609	2.01929	NA	NA	NA	NA	NA	NA
GRSF1	NA	NA	NA	NA	1.72246	1.83043	NA	NA	NA	NA	NA	NA
THBS1	NA	NA	NA	NA	1.72679	4.73837	NA	NA	NA	NA	NA	NA
ITPA	NA	NA	NA	NA	1.73016	1.61831	NA	NA	NA	NA	NA	NA
MAT2B	NA	NA	NA	NA	1.73301	1.86243	NA	NA	NA	NA	NA	NA
SYPL1	NA	NA	3.45986	4.6699	1.74033	1.74033	NA	NA	NA	NA	NA	NA
RPRD2	NA	NA	NA	NA	1.74471	2.98219	NA	NA	NA	NA	NA	NA
GATC	NA	NA	NA	NA	1.76392	2.26564	NA	NA	NA	NA	NA	NA
KDM1A	NA	NA	NA	NA	1.77122	1.82664	NA	NA	NA	NA	NA	NA
FAM127A	NA	NA	NA	NA	1.78724	1.78724	NA	NA	NA	NA	NA	NA
UNC13D	NA	NA	NA	NA	1.80948	1.97157	NA	NA	NA	NA	NA	NA
XIAP	NA	NA	NA	NA	1.80976	1.77823	NA	NA	NA	NA	NA	NA
PCYOX1	NA	NA	NA	NA	1.82681	1.752	NA	NA	NA	NA	NA	NA
SMPDL3A	NA	NA	NA	NA	1.83036	2.47647	NA	NA	NA	NA	NA	NA
NHLRC2	NA	NA	NA	NA	1.83064	1.6394	NA	NA	NA	NA	NA	NA
SEC23A	NA	NA	NA	NA	1.83231	2.56828	NA	NA	NA	NA	NA	NA
CPD	3.67607	3.09299	NA	NA	1.83327	1.55087	NA	NA	NA	NA	NA	NA
WIPI2	NA	NA	NA	NA	1.84096	2.68444	NA	NA	NA	NA	NA	NA
ATP1B1	NA	NA	NA	NA	1.85129	2.14962	NA	NA	NA	NA	NA	NA
EPS15	NA	NA	NA	NA	1.86688	2.76927	NA	NA	NA	NA	NA	NA
CWF19L1	NA	NA	NA	NA	1.88872	2.05057	NA	NA	NA	NA	NA	NA
LSM3	NA	NA	NA	NA	1.89579	2.3783	NA	NA	NA	NA	NA	NA
STX7	NA	NA	NA	NA	1.90062	2.14599	NA	NA	NA	NA	NA	NA
ALDOC	NA	NA	NA	NA	1.903	1.9999	NA	NA	NA	NA	NA	NA
GTPBP10	NA	NA	NA	NA	1.9296	2.55485	NA	NA	NA	NA	NA	NA
GSTT2	NA	NA	NA	NA	1.93704	1.93704	NA	NA	NA	NA	NA	NA
RMDN1	NA	NA	NA	NA	1.94242	2.58496	NA	NA	NA	NA	NA	NA
SLC25A11	NA	NA	NA	NA	1.94985	1.58815	NA	NA	NA	NA	NA	NA
ARMC6	NA	NA	NA	NA	1.96377	2.0439	NA	NA	NA	NA	NA	NA
POLR3B	NA	NA	NA	NA	1.97467	2.26452	NA	NA	NA	NA	NA	NA
KDELC2	NA	NA	NA	NA	1.99097	1.72905	NA	NA	NA	NA	NA	NA
RAB5B	NA	NA	NA	NA	1.99688	1.85282	NA	NA	NA	NA	NA	NA
PLIN2	NA	NA	NA	NA	2.01924	1.60086	NA	NA	NA	NA	NA	NA
F11R	NA	NA	NA	NA	2.0233	1.65963	NA	NA	NA	NA	NA	NA
EGFR	5.20812	1.87487	NA	NA	2.05003	3.89313	NA	NA	NA	NA	NA	NA
COQ9	NA	NA	NA	NA	2.05152	2.91768	NA	NA	NA	NA	NA	NA
RFC5	NA	NA	NA	NA	2.05236	2.22134	NA	NA	NA	NA	NA	NA
MIC13	NA	NA	NA	NA	2.05522	2.32535	NA	NA	NA	NA	NA	NA
ATP5I	NA	NA	NA	NA	2.06466	1.75756	NA	NA	NA	NA	NA	NA
GSTP1	3.51652	2.81772	NA	NA	2.07206	1.69101	NA	NA	NA	NA	NA	NA
POMP	NA	NA	NA	NA	2.07891	1.912	NA	NA	NA	NA	NA	NA
RPLP2	NA	NA	NA	NA	2.08701	1.61316	NA	NA	NA	NA	NA	NA
SAP30BP	NA	NA	NA	NA	2.09103	3.99859	NA	NA	NA	NA	NA	NA
MRPL39	NA	NA	NA	NA	2.11031	1.93596	NA	NA	NA	NA	NA	NA
UBFD1	NA	NA	NA	NA	2.11123	2.23905	NA	NA	NA	NA	NA	NA
KCTD9	1.79417	3.54455	NA	NA	2.12048	2.57705	NA	NA	NA	NA	NA	NA
NDRG1	NA	NA	NA	NA	2.15528	2.50237	NA	NA	NA	NA	NA	NA
BAG2	NA	NA	NA	NA	2.16511	2.16511	NA	NA	NA	NA	NA	NA
CLIC4	NA	NA	NA	NA	2.16797	1.57209	NA	NA	NA	NA	NA	NA
PYCR2	NA	NA	NA	NA	2.17142	2.55465	NA	NA	NA	NA	NA	NA
PSMD4	NA	NA	NA	NA	2.17403	2.70956	NA	NA	NA	NA	NA	NA
TMEM11	3.64507	3.64507	-2.01021	-1.72196	2.18068	2.16375	NA	NA	NA	NA	NA	NA
PSMD10	NA	NA	NA	NA	2.19089	1.84025	NA	NA	NA	NA	NA	NA
TMEM33	NA	NA	NA	NA	2.2083	2.17115	NA	NA	NA	NA	NA	NA
VAMP7	NA	NA	NA	NA	2.21097	2.33052	NA	NA	NA	NA	NA	NA
POLD1	NA	NA	NA	NA	2.21642	1.76729	NA	NA	NA	NA	NA	NA
SRC	NA	NA	NA	NA	2.23386	2.35641	NA	NA	NA	NA	NA	NA
TUBA1C	NA	NA	NA	NA	2.23648	3.24289	NA	NA	NA	NA	NA	NA
PNKP	NA	NA	NA	NA	2.24331	2.53242	NA	NA	NA	NA	NA	NA
AACS	NA	NA	NA	NA	2.25407	2.53788	NA	NA	NA	NA	NA	NA
PKP4	NA	NA	1.52814	1.55535	2.29191	2.45005	NA	NA	NA	NA	NA	NA
BRE	NA	NA	NA	NA	2.30284	1.84141	NA	NA	NA	NA	NA	NA
RBKS	NA	NA	NA	NA	2.32125	3.66653	NA	NA	NA	NA	NA	NA
MVK	NA	NA	NA	NA	2.3394	2.0578	NA	NA	NA	NA	NA	NA
TRAPPC4	NA	NA	NA	NA	2.35804	2.39309	NA	NA	NA	NA	NA	NA
PARP4	NA	NA	NA	NA	2.35966	3.29028	NA	NA	NA	NA	NA	NA
HSP90AB4P	NA	NA	NA	NA	2.36123	3.38793	NA	NA	NA	NA	NA	NA
NDUFS8	NA	NA	NA	NA	2.36602	1.7194	NA	NA	NA	NA	NA	NA
RAD21	NA	NA	NA	NA	2.36647	2.08406	NA	NA	NA	NA	NA	NA
NUP88	NA	NA	NA	NA	2.37163	1.71805	NA	NA	NA	NA	NA	NA
BDH1	NA	NA	NA	NA	2.37773	2.34388	NA	NA	NA	NA	NA	NA
ENDOG	NA	NA	NA	NA	2.40406	2.94524	NA	NA	NA	NA	NA	NA
SFXN3	NA	NA	NA	NA	2.43037	2.99958	NA	NA	NA	NA	NA	NA
SERPINB1	NA	NA	NA	NA	2.43259	1.62016	NA	NA	NA	NA	NA	NA
SMARCA5	NA	NA	NA	NA	2.44655	1.73636	NA	NA	NA	NA	NA	NA
ADPRHL2	NA	NA	NA	NA	2.45045	3.47699	NA	NA	NA	NA	NA	NA
RPL24	NA	NA	-4.53049	-5.96624	2.46559	4.24	NA	NA	NA	NA	NA	NA
TOR1A	NA	NA	NA	NA	2.46578	1.96635	NA	NA	NA	NA	NA	NA
ARHGAP35	NA	NA	-1.50975	-3.71549	2.47475	2.45775	NA	NA	NA	NA	NA	NA
CNP	NA	NA	NA	NA	2.50356	1.93382	NA	NA	NA	NA	NA	NA
MRPS34	NA	NA	NA	NA	2.52913	1.95547	NA	NA	NA	NA	NA	NA
INTS2	NA	NA	NA	NA	2.53858	2.198	NA	NA	NA	NA	NA	NA
TBCE	NA	NA	NA	NA	2.54079	3.1851	NA	NA	NA	NA	NA	NA
WDR4	NA	NA	NA	NA	2.55678	2.55678	NA	NA	NA	NA	NA	NA
TIGAR	NA	NA	NA	NA	2.56792	1.85964	NA	NA	NA	NA	NA	NA
NCAPD2	NA	NA	NA	NA	2.57057	2.66133	NA	NA	NA	NA	NA	NA
SRSF11	NA	NA	NA	NA	2.57203	2.08364	NA	NA	NA	NA	NA	NA
BIRC6	-3.36036	-3.36036	NA	NA	2.60265	1.86667	NA	NA	NA	NA	NA	NA
CEBPZ	NA	NA	2.53999	1.77329	2.65035	1.61993	NA	NA	NA	NA	NA	NA
HSPB11	NA	NA	NA	NA	2.65636	2.58854	NA	NA	NA	NA	NA	NA
PAFAH1B2	NA	NA	NA	NA	2.66116	2.00074	NA	NA	NA	NA	NA	NA
VPS36	NA	NA	NA	NA	2.66438	2.55361	NA	NA	NA	NA	NA	NA
NAAA	NA	NA	NA	NA	2.67297	2.82745	NA	NA	NA	NA	NA	NA
SLC25A6	NA	NA	NA	NA	2.67804	2.22231	NA	NA	NA	NA	NA	NA
FAM91A1	NA	NA	NA	NA	2.68458	2.94473	NA	NA	NA	NA	NA	NA
HSCB	NA	NA	NA	NA	2.69103	2.61611	NA	NA	NA	NA	NA	NA
GTPBP3	NA	NA	NA	NA	2.70908	3.20936	NA	NA	NA	NA	NA	NA
ABHD10	NA	NA	NA	NA	2.71107	2.45512	NA	NA	NA	NA	NA	NA
CBX1	NA	NA	NA	NA	2.73065	1.89039	NA	NA	NA	NA	NA	NA
MRFAP1	NA	NA	NA	NA	2.74298	2.77367	NA	NA	NA	NA	NA	NA
SF3A3	NA	NA	NA	NA	2.76377	2.07337	NA	NA	NA	NA	NA	NA
AK6	NA	NA	NA	NA	2.76583	2.4091	NA	NA	NA	NA	NA	NA
SLC35B2	NA	NA	NA	NA	2.77044	2.77044	NA	NA	NA	NA	NA	NA
TMEM14C	NA	NA	NA	NA	2.77354	1.64362	NA	NA	NA	NA	NA	NA
MGP	NA	NA	NA	NA	2.80177	2.15512	NA	NA	NA	NA	NA	NA
LAMTOR1	NA	NA	NA	NA	2.82239	2.73464	NA	NA	NA	NA	NA	NA
COA7	NA	NA	2.83562	1.72992	2.84256	2.88766	NA	NA	NA	NA	NA	NA
RAB3A	-2.49419	-3.16888	NA	NA	2.84354	3.78788	NA	NA	NA	NA	NA	NA
BCAR3	NA	NA	2.6138	2.4731	2.89329	2.11368	NA	NA	NA	NA	NA	NA
OCIAD1	NA	NA	NA	NA	2.90749	2.19337	NA	NA	NA	NA	NA	NA
MIF	NA	NA	NA	NA	2.92354	2.99082	NA	NA	NA	NA	NA	NA
RBL1	NA	NA	NA	NA	2.94877	2.27094	NA	NA	NA	NA	NA	NA
FREM2	NA	NA	NA	NA	2.96663	3.06475	NA	NA	NA	NA	NA	NA
COX20	-2.9061	-4.05451	NA	NA	2.96775	3.09171	NA	NA	NA	NA	NA	NA
POLR2G	2.45449	2.45449	NA	NA	2.97325	2.5782	NA	NA	NA	NA	NA	NA
HSDL1	NA	NA	NA	NA	2.99915	2.11584	NA	NA	NA	NA	NA	NA
STXBP3	NA	NA	NA	NA	3.07058	3.22603	NA	NA	NA	NA	NA	NA
PNPLA6	NA	NA	NA	NA	3.07412	2.09678	NA	NA	NA	NA	NA	NA
ERAP1	NA	NA	NA	NA	3.09304	3.30509	NA	NA	NA	NA	NA	NA
PGR	NA	NA	NA	NA	3.123	1.88606	NA	NA	NA	NA	NA	NA
BST2	NA	NA	NA	NA	3.14117	2.47539	NA	NA	NA	NA	NA	NA
MGST3	NA	NA	NA	NA	3.14698	2.15469	NA	NA	NA	NA	NA	NA
ABCB10	4.02983	4.21087	-3.1539	-3.1539	3.15975	3.53274	NA	NA	NA	NA	NA	NA
UQCRH	3.87261	3.56207	-4.07095	-4.1236	3.33692	4.88674	NA	NA	NA	NA	NA	NA
WDR47	NA	NA	NA	NA	3.33885	2.76312	NA	NA	NA	NA	NA	NA
AP1S1	NA	NA	NA	NA	3.35217	2.26126	NA	NA	NA	NA	NA	NA
ACP2	NA	NA	NA	NA	3.37676	2.63344	NA	NA	NA	NA	NA	NA
POLD2	NA	NA	NA	NA	3.44576	3.22582	NA	NA	NA	NA	NA	NA
PTK7	NA	NA	NA	NA	3.4507	2.92729	NA	NA	NA	NA	NA	NA
LNPEP	NA	NA	NA	NA	3.46484	3.40963	NA	NA	NA	NA	NA	NA
MGAT1	2.31013	2.05697	NA	NA	3.4817	3.98759	NA	NA	NA	NA	NA	NA
CALU	NA	NA	NA	NA	3.48805	2.74024	NA	NA	NA	NA	NA	NA
COMMD4	NA	NA	NA	NA	3.51017	2.55545	NA	NA	NA	NA	NA	NA
APOOL	NA	NA	NA	NA	3.56669	4.50152	NA	NA	NA	NA	NA	NA
NUBPL	NA	NA	NA	NA	3.57529	2.31227	NA	NA	NA	NA	NA	NA
REPS1	NA	NA	-2.46818	-4.78603	3.58076	3.1127	NA	NA	NA	NA	NA	NA
GNAI2	NA	NA	NA	NA	3.59473	5.00984	NA	NA	NA	NA	NA	NA
EFEMP1	NA	NA	NA	NA	3.73728	2.97395	NA	NA	NA	NA	NA	NA
FAM114A1	4.12627	3.00298	NA	NA	3.78458	4.0204	NA	NA	NA	NA	NA	NA
NFKB2	NA	NA	NA	NA	3.79583	3.63803	NA	NA	NA	NA	NA	NA
TRIOBP	1.51005	1.51005	-1.9193	-2.35992	3.80265	3.08589	NA	NA	NA	NA	NA	NA
ACOT8	NA	NA	NA	NA	3.91607	4.90538	NA	NA	NA	NA	NA	NA
NES	-2.03521	-1.81674	NA	NA	3.96763	5.22478	NA	NA	NA	NA	NA	NA
NUDT1	NA	NA	NA	NA	3.97717	2.5481	NA	NA	NA	NA	NA	NA
RBM8A	NA	NA	NA	NA	3.98198	2.62768	NA	NA	NA	NA	NA	NA
ASPSCR1	NA	NA	NA	NA	4.02854	4.55447	NA	NA	NA	NA	NA	NA
DHRS11	1.5951	1.5951	NA	NA	4.0655	2.58986	NA	NA	NA	NA	NA	NA
NARS2	5.84277	4.18197	NA	NA	4.3435	2.58417	NA	NA	NA	NA	NA	NA
ABHD5	2.69504	2.61854	NA	NA	4.40579	4.65939	NA	NA	NA	NA	NA	NA
2016-09-03	NA	NA	NA	NA	4.65535	4.45643	NA	NA	NA	NA	NA	NA
COL6A1	NA	NA	NA	NA	4.80657	4.50609	NA	NA	NA	NA	NA	NA
GGACT	NA	NA	NA	NA	5.02773	4.23721	NA	NA	NA	NA	NA	NA
WDR43	NA	NA	NA	NA	5.10559	2.73651	NA	NA	NA	NA	NA	NA
SPINT2	NA	NA	-6.081	-3.12793	NA	NA	NA	NA	NA	NA	NA	NA
TTC4	1.58479	1.58479	-5.75767	-7.49446	NA	NA	NA	NA	NA	NA	NA	NA
CHM	NA	NA	-4.70037	-4.85272	NA	NA	NA	NA	NA	NA	NA	NA
FCHO2	NA	NA	-4.64484	-2.93286	NA	NA	NA	NA	NA	NA	NA	NA
CSTF2T	NA	NA	-3.93456	-2.19997	NA	NA	NA	NA	NA	NA	NA	NA
MLKL	NA	NA	-3.86941	-2.75107	NA	NA	NA	NA	NA	NA	NA	NA
SMURF2	NA	NA	-3.64059	-3.52341	NA	NA	NA	NA	NA	NA	NA	NA
PDCD2L	NA	NA	-3.58748	-3.8718	NA	NA	NA	NA	NA	NA	NA	NA
TRIM16	NA	NA	-3.23672	-3.1174	NA	NA	NA	NA	NA	NA	NA	NA
CLPTM1	NA	NA	-3.22724	-2.33493	NA	NA	NA	NA	NA	NA	NA	NA
FSCN1	NA	NA	-3.19539	-2.90631	NA	NA	NA	NA	NA	NA	NA	NA
MLST8	1.86716	2.21961	-3.06732	-2.92808	NA	NA	NA	NA	NA	NA	NA	NA
TARS2	NA	NA	-2.95649	-2.01319	NA	NA	NA	NA	NA	NA	NA	NA
DR1	NA	NA	-2.85509	-4.81422	NA	NA	NA	NA	NA	NA	NA	NA
RBM27	NA	NA	-2.82552	-1.76021	NA	NA	NA	NA	NA	NA	NA	NA
TP53BP1	NA	NA	-2.79076	-3.68555	NA	NA	NA	NA	NA	NA	NA	NA
CLMN	NA	NA	-2.7546	-4.19443	NA	NA	NA	NA	NA	NA	NA	NA
TES	NA	NA	-2.73901	-2.37022	NA	NA	NA	NA	NA	NA	NA	NA
CALML5	NA	NA	-2.7194	-2.7194	NA	NA	NA	NA	NA	NA	NA	NA
CDC20	NA	NA	-2.68263	-1.82761	NA	NA	NA	NA	NA	NA	NA	NA
SERPINB3	2.25419	2.17278	-2.58722	-2.6664	NA	NA	NA	NA	NA	NA	NA	NA
NOB1	NA	NA	-2.55489	-1.94364	NA	NA	NA	NA	NA	NA	NA	NA
SUMO1	NA	NA	-2.49445	-2.82487	NA	NA	NA	NA	NA	NA	NA	NA
MCL1	1.70111	1.70111	-2.45602	-1.70283	NA	NA	NA	NA	NA	NA	NA	NA
ABHD16A	3.7109	4.90069	-2.41583	-4.01327	NA	NA	NA	NA	NA	NA	NA	NA
IGF2BP2	NA	NA	-2.34197	-2.34197	NA	NA	NA	NA	NA	NA	NA	NA
KLC2	NA	NA	-2.28747	-1.95875	NA	NA	NA	NA	NA	NA	NA	NA
CRLF3	NA	NA	-2.26117	-1.5686	NA	NA	NA	NA	NA	NA	NA	NA
SMN1	NA	NA	-2.24	-2.96415	NA	NA	NA	NA	NA	NA	NA	NA
TOP2A	NA	NA	-2.19686	-3.40712	NA	NA	NA	NA	NA	NA	NA	NA
ECT2	NA	NA	-2.19248	-2.12616	NA	NA	NA	NA	NA	NA	NA	NA
POLR2A	NA	NA	-2.14238	-1.69413	NA	NA	NA	NA	NA	NA	NA	NA
SRPK1	NA	NA	-2.12793	-2.12793	NA	NA	NA	NA	NA	NA	NA	NA
SNX9	NA	NA	-2.10134	-2.01121	NA	NA	NA	NA	NA	NA	NA	NA
RAB24	NA	NA	-2.09026	-1.5274	NA	NA	NA	NA	NA	NA	NA	NA
KRT9	NA	NA	-2.01353	-4.88	NA	NA	NA	NA	NA	NA	NA	NA
ITGB4	NA	NA	-1.99421	-2.42615	NA	NA	NA	NA	NA	NA	NA	NA
NSA2	NA	NA	-1.98985	-2.93158	NA	NA	NA	NA	NA	NA	NA	NA
YIPF5	NA	NA	-1.97859	-2.19335	NA	NA	NA	NA	NA	NA	NA	NA
HLTF	NA	NA	-1.91325	-1.83892	NA	NA	NA	NA	NA	NA	NA	NA
SMYD3	NA	NA	-1.88781	-1.88781	NA	NA	NA	NA	NA	NA	NA	NA
SET	NA	NA	-1.86984	-1.86984	NA	NA	NA	NA	NA	NA	NA	NA
IQGAP3	NA	NA	-1.83088	-1.86954	NA	NA	NA	NA	NA	NA	NA	NA
ANKRD28	NA	NA	-1.8227	-1.8227	NA	NA	NA	NA	NA	NA	NA	NA
SERPINA6	NA	NA	-1.81952	-2.9956	NA	NA	NA	NA	NA	NA	NA	NA
CCDC50	NA	NA	-1.79671	-1.80778	NA	NA	NA	NA	NA	NA	NA	NA
KIF2C	NA	NA	-1.71993	-2.18227	NA	NA	NA	NA	NA	NA	NA	NA
ORC5	-1.96094	-3.35726	-1.7098	-1.51727	NA	NA	NA	NA	NA	NA	NA	NA
CXorf56	NA	NA	-1.7059	-2.05216	NA	NA	NA	NA	NA	NA	NA	NA
JAGN1	NA	NA	-1.70121	-1.75383	NA	NA	NA	NA	NA	NA	NA	NA
USP11	NA	NA	-1.65586	-1.55493	NA	NA	NA	NA	NA	NA	NA	NA
CDC42EP4	NA	NA	-1.65309	-3.00494	NA	NA	NA	NA	NA	NA	NA	NA
PHF6	NA	NA	-1.61937	-3.26842	NA	NA	NA	NA	NA	NA	NA	NA
SCD	-2.1949	-2.4174	-1.52577	-2.22127	NA	NA	NA	NA	NA	NA	NA	NA
MARC2	NA	NA	1.51675	1.82478	NA	NA	NA	NA	NA	NA	NA	NA
B4GAT1	NA	NA	1.54674	2.98822	NA	NA	NA	NA	NA	NA	NA	NA
PPP6R2	NA	NA	1.56284	2.99038	NA	NA	NA	NA	NA	NA	NA	NA
FOXRED1	NA	NA	1.57221	2.9109	NA	NA	NA	NA	NA	NA	NA	NA
C19orf52	NA	NA	1.66776	2.38485	NA	NA	NA	NA	NA	NA	NA	NA
GALNT7	NA	NA	1.68688	2.08309	NA	NA	NA	NA	NA	NA	NA	NA
GSTO1	NA	NA	1.69556	2.13695	NA	NA	NA	NA	NA	NA	NA	NA
FERMT1	NA	NA	1.74371	1.96128	NA	NA	NA	NA	NA	NA	NA	NA
AP3B2	NA	NA	1.80202	2.29893	NA	NA	NA	NA	NA	NA	NA	NA
CLN5	NA	NA	1.81689	3.26329	NA	NA	NA	NA	NA	NA	NA	NA
VAC14	NA	NA	1.84951	1.84951	NA	NA	NA	NA	NA	NA	NA	NA
ADD1	NA	NA	1.96885	3.12809	NA	NA	NA	NA	NA	NA	NA	NA
COMMD6	-2.05126	-2.05274	2.25818	1.78925	NA	NA	NA	NA	NA	NA	NA	NA
ALG5	NA	NA	2.338	3.86309	NA	NA	NA	NA	NA	NA	NA	NA
CDK6	NA	NA	2.37978	2.01392	NA	NA	NA	NA	NA	NA	NA	NA
MRPS16	NA	NA	2.40594	2.09191	NA	NA	NA	NA	NA	NA	NA	NA
ERBB2	NA	NA	2.42952	1.74158	NA	NA	NA	NA	NA	NA	NA	NA
CXADR	NA	NA	2.45773	3.25434	NA	NA	NA	NA	NA	NA	NA	NA
GPT2	NA	NA	2.57804	2.38968	NA	NA	NA	NA	NA	NA	NA	NA
IAH1	NA	NA	2.80239	3.03801	NA	NA	NA	NA	NA	NA	NA	NA
NR3C1	NA	NA	2.81152	2.6329	NA	NA	NA	NA	NA	NA	NA	NA
PDPR	NA	NA	3.01705	2.80948	NA	NA	NA	NA	NA	NA	NA	NA
LPCAT2	NA	NA	3.08945	3.88857	NA	NA	NA	NA	NA	NA	NA	NA
SIRT2	2.84252	1.91086	3.32931	2.00192	NA	NA	NA	NA	NA	NA	NA	NA
ANXA8	3.13359	3.13359	3.33254	1.90955	NA	NA	NA	NA	NA	NA	NA	NA
DENND2D	NA	NA	3.50197	3.0894	NA	NA	NA	NA	NA	NA	NA	NA
MTIF2	NA	NA	3.60148	2.13745	NA	NA	NA	NA	NA	NA	NA	NA
IFI16	-3.23898	-3.47117	3.63112	4.21301	NA	NA	NA	NA	NA	NA	NA	NA
FUNDC2	NA	NA	3.96073	2.6591	NA	NA	NA	NA	NA	NA	NA	NA
TRIO	NA	NA	3.96227	2.37467	NA	NA	NA	NA	NA	NA	NA	NA
IGF2BP3	NA	NA	3.96844	2.67673	NA	NA	NA	NA	NA	NA	NA	NA
NUDT16L1	NA	NA	4.72736	2.90869	NA	NA	NA	NA	NA	NA	NA	NA
TMED5	-3.79051	-4.07322	5.1185	4.07036	NA	NA	NA	NA	NA	NA	NA	NA
PSMB8	-4.27358	-3.72993	NA	NA	NA	NA	NA	NA	NA	NA	NA	NA
ADAM12	-4.23157	-4.35785	NA	NA	NA	NA	NA	NA	NA	NA	NA	NA
FAM192A	-4.03789	-2.31259	NA	NA	NA	NA	NA	NA	NA	NA	NA	NA
EIF4E2	-3.82315	-3.87053	NA	NA	NA	NA	NA	NA	NA	NA	NA	NA
PRSS23	-3.32	-3.55767	NA	NA	NA	NA	NA	NA	NA	NA	NA	NA
ATG101	-3.15618	-2.0095	NA	NA	NA	NA	NA	NA	NA	NA	NA	NA
ARFGAP3	-3.09956	-2.37001	NA	NA	NA	NA	NA	NA	NA	NA	NA	NA
SWAP70	-3.04925	-2.68707	NA	NA	NA	NA	NA	NA	NA	NA	NA	NA
PKM	-2.93777	-2.04997	NA	NA	NA	NA	NA	NA	NA	NA	NA	NA
GFPT2	-2.87377	-1.82663	NA	NA	NA	NA	NA	NA	NA	NA	NA	NA
THOC7	-2.84973	-3.11239	NA	NA	NA	NA	NA	NA	NA	NA	NA	NA
SNTB2	-2.74117	-3.31349	NA	NA	NA	NA	NA	NA	NA	NA	NA	NA
REL	-2.70707	-4.36788	NA	NA	NA	NA	NA	NA	NA	NA	NA	NA
NPTN	-2.65819	-2.88833	NA	NA	NA	NA	NA	NA	NA	NA	NA	NA
OXSM	-2.65316	-1.53377	NA	NA	NA	NA	NA	NA	NA	NA	NA	NA
CPSF7	-2.58479	-2.55702	NA	NA	NA	NA	NA	NA	NA	NA	NA	NA
PICK1	-2.57456	-2.58338	NA	NA	NA	NA	NA	NA	NA	NA	NA	NA
TEAD3	-2.53899	-2.82171	NA	NA	NA	NA	NA	NA	NA	NA	NA	NA
AKT2	-2.50661	-1.73269	NA	NA	NA	NA	NA	NA	NA	NA	NA	NA
C1QTNF3	-2.49486	-2.6747	NA	NA	NA	NA	NA	NA	NA	NA	NA	NA
NUDT14	-2.38756	-3.26987	NA	NA	NA	NA	NA	NA	NA	NA	NA	NA
MYADM	-2.36451	-2.47394	NA	NA	NA	NA	NA	NA	NA	NA	NA	NA
HEXIM1	-2.21869	-2.99343	NA	NA	NA	NA	NA	NA	NA	NA	NA	NA
LRRC58	-2.21583	-2.97799	NA	NA	NA	NA	NA	NA	NA	NA	NA	NA
FKBP10	-2.203	-2.51063	NA	NA	NA	NA	NA	NA	NA	NA	NA	NA
CDC42BPG	-2.18449	-2.18449	NA	NA	NA	NA	NA	NA	NA	NA	NA	NA
EDRF1	-2.03502	-1.95011	NA	NA	NA	NA	NA	NA	NA	NA	NA	NA
RNF14	-2.00267	-2.60433	NA	NA	NA	NA	NA	NA	NA	NA	NA	NA
MRPL47	-1.79322	-1.82848	NA	NA	NA	NA	NA	NA	NA	NA	NA	NA
ARFGEF2	-1.74372	-1.74372	NA	NA	NA	NA	NA	NA	NA	NA	NA	NA
CALD1	-1.74036	-2.49222	NA	NA	NA	NA	NA	NA	NA	NA	NA	NA
IPO11	-1.70345	-1.70345	NA	NA	NA	NA	NA	NA	NA	NA	NA	NA
LYRM7	-1.68771	-1.58364	NA	NA	NA	NA	NA	NA	NA	NA	NA	NA
HK2	-1.6401	-1.80145	NA	NA	NA	NA	NA	NA	NA	NA	NA	NA
MYO5A	-1.61197	-1.56599	NA	NA	NA	NA	NA	NA	NA	NA	NA	NA
CFAP36	-1.53764	-1.58801	NA	NA	NA	NA	NA	NA	NA	NA	NA	NA
RRP12	-1.53527	-2.34585	NA	NA	NA	NA	NA	NA	NA	NA	NA	NA
SPTBN2	-1.52195	-4.46341	NA	NA	NA	NA	NA	NA	NA	NA	NA	NA
PUM1	-1.51212	-2.46651	NA	NA	NA	NA	NA	NA	NA	NA	NA	NA
PMF1	1.54844	1.84154	NA	NA	NA	NA	NA	NA	NA	NA	NA	NA
LSM1	1.55407	1.68284	NA	NA	NA	NA	NA	NA	NA	NA	NA	NA
CHD1L	1.56446	1.80131	NA	NA	NA	NA	NA	NA	NA	NA	NA	NA
YTHDC2	1.61654	2.75358	NA	NA	NA	NA	NA	NA	NA	NA	NA	NA
IFIT5	1.72825	1.72825	NA	NA	NA	NA	NA	NA	NA	NA	NA	NA
FAM45A	1.76233	2.13413	NA	NA	NA	NA	NA	NA	NA	NA	NA	NA
VPS37C	1.81326	1.81326	NA	NA	NA	NA	NA	NA	NA	NA	NA	NA
SUN2	1.85067	2.14945	NA	NA	NA	NA	NA	NA	NA	NA	NA	NA
LYRM4	1.92469	1.52463	NA	NA	NA	NA	NA	NA	NA	NA	NA	NA
CALB2	1.94263	2.52198	NA	NA	NA	NA	NA	NA	NA	NA	NA	NA
NIN	1.9705	1.78151	NA	NA	NA	NA	NA	NA	NA	NA	NA	NA
ARHGDIB	2.01446	1.94529	NA	NA	NA	NA	NA	NA	NA	NA	NA	NA
OVCA2	2.0313	1.53879	NA	NA	NA	NA	NA	NA	NA	NA	NA	NA
GNPDA1	2.06093	1.73859	NA	NA	NA	NA	NA	NA	NA	NA	NA	NA
TTC37	2.10902	4.11137	NA	NA	NA	NA	NA	NA	NA	NA	NA	NA
ROMO1	2.18844	1.99159	NA	NA	NA	NA	NA	NA	NA	NA	NA	NA
MVP	2.19574	1.98041	NA	NA	NA	NA	NA	NA	NA	NA	NA	NA
LSM4	2.20449	1.87417	NA	NA	NA	NA	NA	NA	NA	NA	NA	NA
HNMT	2.3171	3.36896	NA	NA	NA	NA	NA	NA	NA	NA	NA	NA
P3H1	2.37113	3.77165	NA	NA	NA	NA	NA	NA	NA	NA	NA	NA
ECI2	2.38117	1.86494	NA	NA	NA	NA	NA	NA	NA	NA	NA	NA
CUTA	2.42453	1.67842	NA	NA	NA	NA	NA	NA	NA	NA	NA	NA
MYO1D	2.42842	1.84778	NA	NA	NA	NA	NA	NA	NA	NA	NA	NA
SIRT5	2.48111	2.71674	NA	NA	NA	NA	NA	NA	NA	NA	NA	NA
SH3BGRL2	2.69102	2.69102	NA	NA	NA	NA	NA	NA	NA	NA	NA	NA
AP3M2	2.75128	2.11217	NA	NA	NA	NA	NA	NA	NA	NA	NA	NA
EPHX2	2.87578	1.90704	NA	NA	NA	NA	NA	NA	NA	NA	NA	NA
IRF6	3.13828	3.13828	NA	NA	NA	NA	NA	NA	NA	NA	NA	NA
CYP1A1	3.21159	2.12033	NA	NA	NA	NA	NA	NA	NA	NA	NA	NA
ARGLU1	3.26223	3.89818	NA	NA	NA	NA	NA	NA	NA	NA	NA	NA
ARHGAP29	3.45519	1.57978	NA	NA	NA	NA	NA	NA	NA	NA	NA	NA
CASP14	3.55018	2.03976	NA	NA	NA	NA	NA	NA	NA	NA	NA	NA
CAMK2G	3.62796	1.78432	NA	NA	NA	NA	NA	NA	NA	NA	NA	NA
ACSF2	3.82587	1.51483	NA	NA	NA	NA	NA	NA	NA	NA	NA	NA
RAI14	4.23288	3.81905	NA	NA	NA	NA	NA	NA	NA	NA	NA	NA

## Sheet: MCF7
# Gene ontology analysis of proteins with delta higher than 1.5 or -1.5 in MCF7 cells treated with RP
Category	Term	Count	%	PValue	Genes	List Total	Pop Hits	Pop Total	Fold Enrichment	Bonferroni	Benjamini	FDR
GOTERM_CC_DIRECT	GO:0005829~cytosol	37	38.5417	4.82933e-06	HSD17B11, MYO5A, RAB3A, ARFGAP3, POLR2L, ATG101, CALD1, S100A9, HK2, HLCS, ARFGEF2, PKM, REL, MAPKAP1, PUM1, GYS1, PRKACB, DHCR24, AKT2, RAP2B, ARHGEF2, SWAP70, NUDT14, IPO11, PADI2, IFI16, UBE2C, PSMB8, DDX58, TOM1L1, GFPT2, SPTBN2, NPTN, MTOR, KPNA2, EIF4E2, RNF40	94	3397	18202	2.1091	0.00090268	0.00090268	0.00598624
KEGG_PATHWAY	hsa04910:Insulin signaling pathway	6	6.25	0.000872797	GYS1, HK2, PRKACB, MTOR, EIF4E2, AKT2	39	138	6910	7.70346	0.121229	0.121229	1.03491
GOTERM_BP_DIRECT	GO:0016192~vesicle-mediated transport	6	6.25	0.00103752	MYO5A, ARFGAP3, SPTBN2, GGA2, KIF20A, AP3B1	87	150	16787	7.71816	0.507862	0.507862	1.5482
GOTERM_CC_DIRECT	GO:0005654~nucleoplasm	27	28.125	0.00125783	POLR2L, EXOSC10, REL, HEXIM1, MAPKAP1, ORC5, PRKACB, ATRIP, AKT2, TAF6, ATAD2, TEAD3, IFI16, UBE2C, PSMB8, RAD51, CPSF7, SUPT16H, THOC7, MTOR, ADAM12, KPNA2, CCNDBP1, TEX10, RNF40, THOC1, KIF20A	94	2785	18202	1.87728	0.209715	0.11102	1.54807
GOTERM_BP_DIRECT	GO:0006886~intracellular protein transport	7	7.29167	0.0013345	ARFGAP3, ARHGEF2, TOM1L1, IPO11, GGA2, AP3B1, TBC1D2	87	236	16787	5.72321	0.59831	0.36621	1.98722
KEGG_PATHWAY	hsa05230:Central carbon metabolism in cancer	4	4.16667	0.00507422	PKM, HK2, MTOR, AKT2	39	64	6910	11.0737	0.529	0.313705	5.88077
GOTERM_CC_DIRECT	GO:0016023~cytoplasmic, membrane-bounded vesicle	5	5.20833	0.00562683	ARHGEF2, MAPKAP1, NUMB, ARFGEF2, TBC1D2	94	139	18202	6.96541	0.651873	0.296529	6.75565
GOTERM_MF_DIRECT	GO:0005515~protein binding	44	45.8333	0.00825918	RAB3A, ATG101, S100A9, HK2, ARFGEF2, ERLEC1, IKBIP, EXOSC10, PKM, ZGPAT, REL, HEXIM1, PUM1, GYS1, ORC5, SNTB2, ATRIP, RNF14, KRT83, TBC1D2, AKT2, TMEM97, ARHGEF2, TAF6, NUDT14, BIRC6, IFI16, TEAD3, UBE2C, RAD51, DDX58, UACA, TOM1L1, CPSF7, THOC7, MTOR, CCNDBP1, KPNA2, GGA2, COMMD6, EIF4E2, RNF40, THOC1, KIF20A	85	6163	16313	1.37017	0.831884	0.831884	9.98378
GOTERM_MF_DIRECT	GO:0005524~ATP binding	16	16.6667	0.00889895	MYO5A, SWAP70, HK2, MTPAP, ATAD2, HLCS, UBE2C, RAD51, DDX58, PKM, CDC42BPG, ORC5, MTOR, PRKACB, AKT2, KIF20A	85	1496	16313	2.0526	0.853662	0.617459	10.7175
GOTERM_BP_DIRECT	GO:0006368~transcription elongation from RNA polymerase II promoter	4	4.16667	0.0094791	POLR2L, TAF6, SUPT16H, THOC7	87	85	16787	9.08019	0.998504	0.885636	13.3384
GOTERM_MF_DIRECT	GO:0044822~poly(A) RNA binding	13	13.5417	0.0126231	MYO5A, RRP12, ZC3H7A, MTPAP, IFI16, PKM, EXOSC10, CPSF7, SUPT16H, PUM1, SNTB2, KPNA2, EIF4E2	85	1129	16313	2.20986	0.934862	0.597643	14.8801
GOTERM_CC_DIRECT	GO:0005856~cytoskeleton	7	7.29167	0.01294	ARHGEF2, UACA, SWAP70, CALD1, PICK1, S100A9, DHCR24	94	378	18202	3.58589	0.912452	0.456048	14.9091
GOTERM_CC_DIRECT	GO:0005737~cytoplasm	38	39.5833	0.0145659	HSD17B11, MYO5A, ARFGAP3, HLCS, EXOSC10, PKM, CFAP36, SMAP1, HEXIM1, MAPKAP1, SNTB2, ORC5, RNF14, NES, ARHGEF2, TAF6, RABL6, SWAP70, PICK1, PADI2, IFI16, UBE2C, PSMB8, OXSM, RAD51, DDX58, CDC42BPG, UACA, TOM1L1, SPTBN2, THOC7, MTOR, KPNA2, COMMD6, CCNDBP1, EIF4E2, TEX10, THOC1	94	5240	18202	1.40425	0.935678	0.42234	16.6303
GOTERM_CC_DIRECT	GO:0016020~membrane	20	20.8333	0.0146167	MYO5A, RAP2B, RAB3A, ARFGAP3, SCD, HK2, BIRC6, IFI16, ARFGEF2, IKBIP, EXOSC10, C1QTNF3, CPSF7, GYS1, SNTB2, MTOR, KPNA2, RNF40, AP3B1, DHCR24	94	2201	18202	1.75955	0.936295	0.368032	16.6836
KEGG_PATHWAY	hsa04066:HIF-1 signaling pathway	4	4.16667	0.0162991	HK2, MTOR, EIF4E2, AKT2	39	98	6910	7.23182	0.912152	0.55546	17.7812
KEGG_PATHWAY	hsa00780:Biotin metabolism	2	2.08333	0.0164096	HLCS, OXSM	39	3	6910	118.12	0.9136	0.457839	17.8912
KEGG_PATHWAY	hsa04922:Glucagon signaling pathway	4	4.16667	0.0167455	PKM, GYS1, PRKACB, AKT2	39	99	6910	7.15877	0.91786	0.393388	18.2247
KEGG_PATHWAY	hsa04931:Insulin resistance	4	4.16667	0.0210731	GFPT2, GYS1, MTOR, AKT2	39	108	6910	6.5622	0.95724	0.408657	22.4112
GOTERM_CC_DIRECT	GO:0000347~THO complex	2	2.08333	0.0252897	THOC7, THOC1	94	5	18202	77.4553	0.991688	0.495549	27.2049
GOTERM_CC_DIRECT	GO:0005634~nucleus	38	39.5833	0.0254099	POLR2L, S100A9, EXOSC10, CFAP36, PKM, ZGPAT, REL, EDRF1, HEXIM1, MAPKAP1, NUMB, ORC5, RNF14, DHCR24, AKT2, ZC3H7A, TAF6, RABL6, SWAP70, FAM192A, ATAD2, IFI16, TEAD3, PSMB8, RAD51, UACA, CPSF7, SUPT16H, THOC7, MTOR, PRSS23, ACAD11, NFIC, KPNA2, COMMD6, CCNDBP1, RNF40, THOC1	94	5430	18202	1.35511	0.991877	0.452083	27.316
GOTERM_BP_DIRECT	GO:0031124~mRNA 3'-end processing	3	3.125	0.0271075	CPSF7, THOC7, THOC1	87	50	16787	11.5772	1	0.990836	33.8389
KEGG_PATHWAY	hsa04930:Type II diabetes mellitus	3	3.125	0.0283399	PKM, HK2, MTOR	39	48	6910	11.0737	0.985805	0.455475	29.0018
KEGG_PATHWAY	hsa04152:AMPK signaling pathway	4	4.16667	0.02892	SCD, GYS1, MTOR, AKT2	39	122	6910	5.80916	0.987006	0.418944	29.5052
GOTERM_CC_DIRECT	GO:0000784~nuclear chromosome, telomeric region	4	4.16667	0.0290034	ORC5, THOC7, RAD51, THOC1	94	130	18202	5.9581	0.995929	0.457484	30.5693
GOTERM_CC_DIRECT	GO:0000445~THO complex part of transcription export complex	2	2.08333	0.0302712	THOC7, THOC1	94	6	18202	64.5461	0.996811	0.437191	31.6847
GOTERM_BP_DIRECT	GO:0000018~regulation of DNA recombination	2	2.08333	0.0303515	KPNA2, THOC1	87	6	16787	64.318	1	0.985157	37.0784
GOTERM_BP_DIRECT	GO:0042759~long-chain fatty acid biosynthetic process	2	2.08333	0.0303515	MYO5A, SCD	87	6	16787	64.318	1	0.985157	37.0784
KEGG_PATHWAY	hsa04150:mTOR signaling pathway	3	3.125	0.0401335	MTOR, EIF4E2, AKT2	39	58	6910	9.16446	0.997671	0.490121	38.6152
GOTERM_CC_DIRECT	GO:0032593~insulin-responsive compartment	2	2.08333	0.0401587	MYO5A, AKT2	94	8	18202	48.4096	0.999531	0.501815	39.8348
GOTERM_BP_DIRECT	GO:0046784~viral mRNA export from host cell nucleus	2	2.08333	0.040265	THOC7, THOC1	87	8	16787	48.2385	1	0.990705	46.084
GOTERM_BP_DIRECT	GO:0006369~termination of RNA polymerase II transcription	3	3.125	0.0426138	CPSF7, THOC7, THOC1	87	64	16787	9.04472	1	0.985723	48.0338
GOTERM_BP_DIRECT	GO:0006260~DNA replication	4	4.16667	0.0475208	SUPT16H, ORC5, NFIC, ATRIP	87	158	16787	4.88491	1	0.98434	51.8964
GOTERM_BP_DIRECT	GO:0098609~cell-cell adhesion	5	5.20833	0.0510602	PKM, SWAP70, CALD1, NUMB, SPTBN2	87	272	16787	3.54695	1	0.981264	54.5143
GOTERM_MF_DIRECT	GO:0008565~protein transporter activity	3	3.125	0.0531089	ARFGAP3, IPO11, KPNA2	85	72	16313	7.99657	0.999992	0.946774	49.947
GOTERM_CC_DIRECT	GO:0031932~TORC2 complex	2	2.08333	0.0548033	MAPKAP1, MTOR	94	11	18202	35.207	0.999974	0.584516	50.275
GOTERM_BP_DIRECT	GO:0032786~positive regulation of DNA-templated transcription, elongation	2	2.08333	0.0549476	SUPT16H, THOC1	87	11	16787	35.0825	1	0.978931	57.236
GOTERM_BP_DIRECT	GO:0045444~fat cell differentiation	3	3.125	0.0552642	C1QTNF3, PSMB8, AKT2	87	74	16787	7.82246	1	0.970691	57.4509
GOTERM_MF_DIRECT	GO:0005536~glucose binding	2	2.08333	0.0600906	GYS1, HK2	85	12	16313	31.9863	0.999998	0.930386	54.4311
GOTERM_MF_DIRECT	GO:0098641~cadherin binding involved in cell-cell adhesion	5	5.20833	0.0626289	PKM, SWAP70, CALD1, NUMB, SPTBN2	85	290	16313	3.30892	0.999999	0.901486	55.9674
GOTERM_CC_DIRECT	GO:0000346~transcription export complex	2	2.08333	0.0644433	THOC7, THOC1	94	13	18202	29.7905	0.999996	0.616421	56.2088
GOTERM_CC_DIRECT	GO:0032587~ruffle membrane	3	3.125	0.0673411	DDX58, ARHGEF2, AKT2	94	83	18202	6.99897	0.999998	0.605921	57.8608
GOTERM_MF_DIRECT	GO:0016887~ATPase activity	4	4.16667	0.0693777	ATP5EP2, PICK1, ATAD2, KIF20A	85	184	16313	4.17212	1	0.890125	59.8232
GOTERM_BP_DIRECT	GO:0071044~histone mRNA catabolic process	2	2.08333	0.0694081	EXOSC10, MTPAP	87	14	16787	27.5649	1	0.983332	66.0827
GOTERM_MF_DIRECT	GO:0003690~double-stranded DNA binding	3	3.125	0.0711019	DDX58, IFI16, RAD51	85	85	16313	6.77356	1	0.862234	60.757
GOTERM_BP_DIRECT	GO:0006112~energy reserve metabolic process	2	2.08333	0.0741795	GFPT2, MTOR	87	15	16787	25.7272	1	0.982567	68.6047
GOTERM_CC_DIRECT	GO:0005794~Golgi apparatus	9	9.375	0.0754321	MYO5A, ARFGAP3, ARHGEF2, TMED5, MAPKAP1, PICK1, GGA2, KIF20A, AP3B1	94	867	18202	2.01009	1	0.623842	62.1749
GOTERM_CC_DIRECT	GO:0005739~mitochondrion	12	12.5	0.076576	PKM, SLC25A32, UACA, GM2A, ATP5EP2, COX20, MTPAP, HLCS, MRPL47, ADAM12, RAD51, OXSM	94	1331	18202	1.7458	1	0.605882	62.751
GOTERM_CC_DIRECT	GO:0030131~clathrin adaptor complex	2	2.08333	0.0787213	GGA2, AP3B1	94	16	18202	24.2048	1	0.59421	63.8096
GOTERM_CC_DIRECT	GO:0031966~mitochondrial membrane	3	3.125	0.0819681	SLC25A32, COX20, ACAD11	94	93	18202	6.2464	1	0.588724	65.3592
GOTERM_CC_DIRECT	GO:0005913~cell-cell adherens junction	5	5.20833	0.0836534	PKM, SWAP70, CALD1, NUMB, SPTBN2	94	323	18202	2.9975	1	0.576759	66.1393
BIOCARTA	h_plcePathway:Phospholipase C-epsilon pathway	2	2.08333	0.0853811	RAP2B, PRKACB	13	12	1625	20.8333	0.978456	0.978456	56.4185
KEGG_PATHWAY	hsa05169:Epstein-Barr virus infection	4	4.16667	0.0856324	DDX58, POLR2L, PRKACB, AKT2	39	190	6910	3.73009	0.999998	0.73418	65.5811
GOTERM_MF_DIRECT	GO:0000287~magnesium ion binding	4	4.16667	0.092168	PKM, CDC42BPG, MTPAP, PRKACB	85	208	16313	3.69072	1	0.900735	70.6632
GOTERM_CC_DIRECT	GO:0005829~cytosol	38	36.8932	9.30176e-06	PARD3, GNPDA1, MCL1, CAMK2G, ABHD5, PML, PDCD4, DTNBP1, CALB2, RRAGC, MVB12A, ANXA8, HNMT, BLOC1S1, LSM4, MLST8, LSM1, ARHGDIB, DAB2IP, MYO1D, PDZD11, EPHX2, SIRT5, FAM213B, ARHGAP29, PMF1, DCTN6, SIRT2, MIEN1, TRIM56, IRF6, AKR1B10, RHOT1, TRAPPC1, FABP7, PTMS, CHAF1B, GSTP1	100	3397	18202	2.03614	0.00185863	0.00185863	0.0116582
GOTERM_CC_DIRECT	GO:0005739~mitochondrion	21	20.3883	2.68767e-05	ARGLU1, ECI2, PTRH1, CYP1A1, MCL1, LYRM4, ROMO1, SIRT5, RAI14, PALLD, BLOC1S2, UQCRH, NARS2, TDRKH, RHOT1, TXNRD2, ZADH2, GUF1, GSTP1, SLC25A17, DCAKD	100	1331	18202	2.87184	0.00536099	0.0026841	0.033682
GOTERM_BP_DIRECT	GO:0048490~anterograde synaptic vesicle transport	4	3.8835	7.13684e-05	BLOC1S2, AP3M2, BLOC1S1, DTNBP1	94	15	16787	47.6227	0.0508346	0.0508346	0.108198
GOTERM_BP_DIRECT	GO:0008089~anterograde axonal transport	4	3.8835	0.000390203	BLOC1S2, AP3M2, BLOC1S1, DTNBP1	94	26	16787	27.4746	0.248207	0.13294	0.590229
GOTERM_CC_DIRECT	GO:0070062~extracellular exosome	29	28.1553	0.000741499	GNPDA1, VPS37C, MVB12A, P3H1, CD47, HNMT, BLOC1S1, PIP, ARHGDIB, CUTA, DAB2IP, LAMTOR2, MYO1D, EPHX2, CST3, FAM213B, MFGE8, MIEN1, MGAT1, PKP1, CASP14, IRF6, AKR1B10, SH3BGRL2, SERPINB3, CPD, CPNE2, GSTP1, MVP	100	2799	18202	1.88588	0.137875	0.0482488	0.925428
GOTERM_CC_DIRECT	GO:1904115~axon cytoplasm	4	3.8835	0.000826321	BLOC1S2, AP3M2, BLOC1S1, DTNBP1	100	34	18202	21.4141	0.152388	0.0404906	1.03079
GOTERM_BP_DIRECT	GO:0060155~platelet dense granule organization	3	2.91262	0.000831923	BLOC1S2, BLOC1S1, DTNBP1	94	8	16787	66.9694	0.455773	0.183555	1.25446
GOTERM_BP_DIRECT	GO:0006476~protein deacetylation	3	2.91262	0.0013274	SIN3A, SIRT5, SIRT2	94	10	16787	53.5755	0.621285	0.215527	1.99458
GOTERM_CC_DIRECT	GO:0005759~mitochondrial matrix	8	7.76699	0.00205548	MCL1, NARS2, LYRM4, BLOC1S1, TXNRD2, SIRT5, GUF1, ACSF2	100	327	18202	4.45309	0.337357	0.0790079	2.54601
GOTERM_BP_DIRECT	GO:0043508~negative regulation of JUN kinase activity	3	2.91262	0.00264584	SERPINB3, PDCD4, GSTP1	94	14	16787	38.2682	0.855817	0.321136	3.93888
GOTERM_CC_DIRECT	GO:0031083~BLOC-1 complex	3	2.91262	0.00334383	BLOC1S2, BLOC1S1, DTNBP1	100	16	18202	34.1287	0.488233	0.105641	4.11126
GOTERM_CC_DIRECT	GO:0010008~endosome membrane	6	5.82524	0.00356056	EGFR, LAMTOR2, TMEM165, SUN2, VPS37C, DTNBP1	100	187	18202	5.84021	0.510017	0.0968909	4.3723
GOTERM_BP_DIRECT	GO:0032438~melanosome organization	3	2.91262	0.00540627	BLOC1S2, BLOC1S1, DTNBP1	94	20	16787	26.7878	0.980988	0.483381	7.89355
GOTERM_CC_DIRECT	GO:0005654~nucleoplasm	26	25.2427	0.00669821	POLR2G, MCL1, CAMK2G, PML, PDCD4, MVB12A, CHD1L, SIN3A, CDYL, HNMT, LSM4, MLST8, CYHR1, ZCCHC8, ARGLU1, H1F0, ECI2, TTC37, RAI14, TEAD1, PMF1, MIEN1, PKP1, SH3BGRL2, FABP7, CHAF1B	100	2785	18202	1.69929	0.739239	0.154662	8.07872
GOTERM_CC_DIRECT	GO:0015629~actin cytoskeleton	6	5.82524	0.00703464	H1F0, TRIOBP, IFIT5, RAI14, PALLD, MPRIP	100	220	18202	4.96418	0.75632	0.145192	8.46819
GOTERM_BP_DIRECT	GO:0007050~cell cycle arrest	5	4.85437	0.00841	IRF6, LAMTOR2, PML, MLST8, RRAGC	94	144	16787	6.20087	0.997917	0.586029	12.0237
GOTERM_CC_DIRECT	GO:0030424~axon	6	5.82524	0.00920912	DAB2IP, MYO1D, CST3, LSM1, PALLD, DTNBP1	100	235	18202	4.64732	0.842819	0.168925	10.9491
GOTERM_BP_DIRECT	GO:0032008~positive regulation of TOR signaling	3	2.91262	0.00973955	LAMTOR2, MLST8, RRAGC	94	27	16787	19.8428	0.999219	0.591112	13.7961
GOTERM_CC_DIRECT	GO:0043231~intracellular membrane-bounded organelle	9	8.73786	0.010763	MVB12A, ECI2, CYP1A1, PKP1, IFIT5, TMEM165, ABHD5, RRAGC, SLC25A17	100	555	18202	2.95168	0.885165	0.178605	12.6838
GOTERM_BP_DIRECT	GO:0071364~cellular response to epidermal growth factor stimulus	3	2.91262	0.0127193	EGFR, DAB2IP, GSTP1	94	31	16787	17.2824	0.999914	0.646446	17.6478
GOTERM_CC_DIRECT	GO:0005737~cytoplasm	40	38.835	0.0147879	TRIOBP, GNPDA1, MCL1, ABHD5, PML, PDCD4, DTNBP1, CALB2, RRAGC, MVB12A, SIN3A, CHD1L, HNMT, NARS2, MLST8, LSM1, ARHGDIB, EGFR, DAB2IP, TTC37, EPHX2, RAI14, FAM213B, ARHGAP29, PALLD, SIRT2, MIEN1, MPRIP, KCTD9, TRIM56, FAM114A1, IRF6, CASP14, OVCA2, CPNE2, SERPINB3, FABP7, CHAF1B, GSTP1, MVP	100	5240	18202	1.38947	0.94919	0.219878	17.0337
GOTERM_BP_DIRECT	GO:0008152~metabolic process	5	4.85437	0.0162479	ECI2, CDYL, EPHX2, GSTP1, ACSF2	94	175	16787	5.10243	0.999994	0.698044	22.0009
GOTERM_CC_DIRECT	GO:0031902~late endosome membrane	4	3.8835	0.0163563	MVB12A, ANXA8, TMEM165, VPS37C	100	98	18202	7.42939	0.963054	0.224088	18.674
GOTERM_CC_DIRECT	GO:0005777~peroxisome	4	3.8835	0.0191335	MFF, EPHX2, ZADH2, SLC25A17	100	104	18202	7.00077	0.979011	0.241175	21.5055
GOTERM_BP_DIRECT	GO:0034613~cellular protein localization	3	2.91262	0.0236646	SIN3A, LAMTOR2, RRAGC	94	43	16787	12.4594	1	0.796386	30.4596
GOTERM_MF_DIRECT	GO:0016787~hydrolase activity	5	4.85437	0.0267796	GNPDA1, ABHD16A, ABHD5, EPHX2, OVCA2	91	205	16313	4.37229	0.998303	0.998303	29.4749
GOTERM_MF_DIRECT	GO:0034979~NAD-dependent protein deacetylase activity	2	1.94175	0.027286	SIRT5, SIRT2	91	5	16313	71.7055	0.998499	0.961251	29.9455
GOTERM_BP_DIRECT	GO:0048812~neuron projection morphogenesis	3	2.91262	0.0301686	EGFR, DAB2IP, DTNBP1	94	49	16787	10.9338	1	0.845269	37.1642
GOTERM_BP_DIRECT	GO:0071230~cellular response to amino acid stimulus	3	2.91262	0.032477	EGFR, LAMTOR2, RRAGC	94	51	16787	10.505	1	0.843785	39.3949
GOTERM_MF_DIRECT	GO:0005515~protein binding	44	42.7184	0.0331676	PARD3, MCL1, PML, TMEM11, VPS37C, PDCD4, DTNBP1, RRAGC, MVB12A, CD47, MFF, SIN3A, CHD1L, CDYL, BLOC1S2, BLOC1S1, PIP, LSM4, MLST8, LSM1, ARHGDIB, EGFR, DAB2IP, NIN, LAMTOR2, SUN2, PDZD11, CST3, TEAD1, PMF1, PALLD, SIRT2, MPRIP, KCTD9, FAM114A1, PKP1, UQCRH, IRF6, RHOT1, TXNRD2, CPNE2, GSTP1, SLC25A17, MVP	91	6163	16313	1.27983	0.999639	0.928795	35.2035
GOTERM_MF_DIRECT	GO:0051015~actin filament binding	4	3.8835	0.0331685	EGFR, TRIOBP, ANXA8, MYO1D	91	127	16313	5.6461	0.999639	0.862165	35.2043
GOTERM_BP_DIRECT	GO:0002230~positive regulation of defense response to virus by host	4	3.8835	0.0335365	SIN3A, PML, LSM4, CHAF1B	94	127	16787	5.62473	1	0.83155	40.3937
GOTERM_CC_DIRECT	GO:0032592~integral component of mitochondrial membrane	2	1.94175	0.0374632	MFF, ABCB10	100	7	18202	52.0057	0.999518	0.398967	38.034
GOTERM_CC_DIRECT	GO:0005634~nucleus	39	37.8641	0.0418832	TRIOBP, POLR2G, MCL1, ABHD5, PML, PDCD4, DTNBP1, CALB2, RRAGC, SIN3A, CHD1L, CDYL, BLOC1S2, PIP, LSM1, ZCCHC8, ARGLU1, EGFR, H1F0, LYRM4, TTC37, SIRT5, RAI14, TEAD1, YTHDC2, PALLD, SIRT2, RUFY2, PKP1, IRF6, CASP14, OVCA2, CPNE2, CPD, SERPINB3, PTMS, CHAF1B, GSTP1, MVP	100	5430	18202	1.30733	0.999808	0.414225	41.5076
GOTERM_BP_DIRECT	GO:0043066~negative regulation of apoptotic process	7	6.79612	0.04477	EGFR, SIN3A, MCL1, PDCD4, SIRT2, GSTP1, MIEN1	94	466	16787	2.68261	1	0.892701	50.0798
GOTERM_BP_DIRECT	GO:0055114~oxidation-reduction process	8	7.76699	0.0453063	P3H1, CYP1A1, UQCRH, AKR1B10, DHRS11, TXNRD2, FAM213B, ZADH2	94	590	16787	2.42149	1	0.879763	50.5033
GOTERM_CC_DIRECT	GO:0043025~neuronal cell body	6	5.82524	0.0457977	DAB2IP, PARD3, MYO1D, CST3, LSM1, FABP7	100	358	18202	3.05061	0.999915	0.423929	44.4333
GOTERM_MF_DIRECT	GO:0019903~protein phosphatase binding	3	2.91262	0.0473176	EGFR, PARD3, MVP	91	63	16313	8.53637	0.999989	0.897538	46.3982
KEGG_PATHWAY	hsa04144:Endocytosis	5	4.85437	0.0477771	MVB12A, EGFR, PARD3, PML, VPS37C	38	258	6910	3.52407	0.992878	0.992878	41.9809
GOTERM_CC_DIRECT	GO:0043005~neuron projection	5	4.85437	0.0481668	HNMT, MYO1D, LSM4, DTNBP1, CALB2	100	251	18202	3.6259	0.999948	0.422187	46.138
GOTERM_BP_DIRECT	GO:0097345~mitochondrial outer membrane permeabilization	2	1.94175	0.0487806	BLOC1S2, RHOT1	94	9	16787	39.6856	1	0.883569	53.1662
GOTERM_BP_DIRECT	GO:0032930~positive regulation of superoxide anion generation	2	1.94175	0.0487806	EGFR, GSTP1	94	9	16787	39.6856	1	0.883569	53.1662
GOTERM_BP_DIRECT	GO:0008284~positive regulation of cell proliferation	7	6.79612	0.0508026	EGFR, CD47, BLOC1S2, CST3, ROMO1, MFGE8, SERPINB3	94	481	16787	2.59895	1	0.879656	54.6537
GOTERM_BP_DIRECT	GO:0016197~endosomal transport	3	2.91262	0.0518157	ANXA8, BLOC1S1, VPS37C	94	66	16787	8.1175	1	0.870884	55.3823
GOTERM_CC_DIRECT	GO:0000813~ESCRT I complex	2	1.94175	0.0530904	MVB12A, VPS37C	100	10	18202	36.404	0.999982	0.43686	49.5278
GOTERM_MF_DIRECT	GO:0033558~protein deacetylase activity	2	1.94175	0.0538355	SIN3A, SIRT2	91	10	16313	35.8527	0.999998	0.885529	50.929
GOTERM_BP_DIRECT	GO:0060333~interferon-gamma-mediated signaling pathway	3	2.91262	0.0589817	IRF6, CAMK2G, PML	94	71	16787	7.54585	1	0.891605	60.232
KEGG_PATHWAY	hsa03018:RNA degradation	3	2.91262	0.0635353	TTC37, LSM4, LSM1	38	77	6910	7.08476	0.99868	0.963666	51.8074
GOTERM_CC_DIRECT	GO:0000932~cytoplasmic mRNA processing body	3	2.91262	0.0658814	POLR2G, LSM4, LSM1	100	77	18202	7.09169	0.999999	0.494152	57.4382
GOTERM_BP_DIRECT	GO:0016236~macroautophagy	3	2.91262	0.0664676	LAMTOR2, MLST8, RRAGC	94	76	16787	7.04941	1	0.908753	64.7694
GOTERM_MF_DIRECT	GO:0070403~NAD+ binding	2	1.94175	0.0694198	SIRT5, SIRT2	91	13	16313	27.579	1	0.910665	60.369
GOTERM_BP_DIRECT	GO:0022011~myelination in peripheral nervous system	2	1.94175	0.0696981	PARD3, SIRT2	94	13	16787	27.4746	1	0.909331	66.574
GOTERM_BP_DIRECT	GO:0019725~cellular homeostasis	2	1.94175	0.0696981	MCL1, RHOT1	94	13	16787	27.4746	1	0.909331	66.574
GOTERM_BP_DIRECT	GO:0051642~centrosome localization	2	1.94175	0.0696981	NIN, SUN2	94	13	16787	27.4746	1	0.909331	66.574
KEGG_PATHWAY	hsa04146:Peroxisome	3	2.91262	0.072446	ECI2, EPHX2, SLC25A17	38	83	6910	6.57261	0.999497	0.92049	56.6681
GOTERM_BP_DIRECT	GO:0008285~negative regulation of cell proliferation	6	5.82524	0.0768154	P3H1, DAB2IP, IRF6, PML, FABP7, SIRT2	94	409	16787	2.61983	1	0.921154	70.2495
GOTERM_CC_DIRECT	GO:0031235~intrinsic component of the cytoplasmic side of the plasma membrane	2	1.94175	0.0785794	DAB2IP, MIEN1	100	15	18202	24.2693	1	0.541326	64.1477
GOTERM_MF_DIRECT	GO:0005521~lamin binding	2	1.94175	0.0796681	PKP1, SUN2	91	15	16313	23.9018	1	0.912729	65.6311
GOTERM_BP_DIRECT	GO:0010801~negative regulation of peptidyl-threonine phosphorylation	2	1.94175	0.0799856	PARD3, SIRT2	94	15	16787	23.8113	1	0.921069	71.762
GOTERM_MF_DIRECT	GO:0003824~catalytic activity	4	3.8835	0.080525	ECI2, CDYL, EPHX2, ACSF2	91	183	16313	3.91833	1	0.888317	66.0405
GOTERM_BP_DIRECT	GO:0032418~lysosome localization	2	1.94175	0.085087	BLOC1S2, BLOC1S1	94	16	16787	22.3231	1	0.925742	74.0459
GOTERM_BP_DIRECT	GO:0030335~positive regulation of cell migration	4	3.8835	0.0865423	EGFR, SUN2, SERPINB3, MIEN1	94	188	16787	3.79968	1	0.921523	74.6651
GOTERM_BP_DIRECT	GO:0010466~negative regulation of peptidase activity	2	1.94175	0.0901605	CST3, SERPINB3	94	17	16787	21.01	1	0.922552	76.1452
GOTERM_CC_DIRECT	GO:0005743~mitochondrial inner membrane	6	5.82524	0.0926671	UQCRH, ROMO1, ABCB10, SIRT5, GUF1, SLC25A17	100	441	18202	2.47646	1	0.586895	70.4438
GOTERM_BP_DIRECT	GO:0043547~positive regulation of GTPase activity	7	6.79612	0.0929075	EGFR, DAB2IP, LAMTOR2, CAMK2G, ARHGAP29, TRAPPC1, ARHGDIB	94	564	16787	2.21648	1	0.921584	77.2146
GOTERM_BP_DIRECT	GO:0019373~epoxygenase P450 pathway	2	1.94175	0.0952061	CYP1A1, EPHX2	94	18	16787	19.8428	1	0.919693	78.0749
GOTERM_BP_DIRECT	GO:0006915~apoptotic process	7	6.79612	0.0953085	POLR2G, CASP14, CST3, PML, PDCD4, MIEN1, RRAGC	94	568	16787	2.20087	1	0.912891	78.1125
GOTERM_BP_DIRECT	GO:0009636~response to toxic substance	3	2.91262	0.0957273	CST3, EPHX2, GSTP1	94	94	16787	5.69952	1	0.906779	78.2657

## Sheet: T47D
# Gene ontology analysis of proteins with delta higher than 1.5 or -1.5 in T47D cells treated with RP
Category	Term	Count	%	PValue	Genes	List Total	Pop Hits	Pop Total	Fold Enrichment	Bonferroni	Benjamini	FDR
GOTERM_CC_DIRECT	GO:0005737~cytoplasm	53	46.087	2.15977e-05	TARS2, MARCKSL1, LXN, EZH2, IQGAP2, ACBD6, MYD88, NCCRP1, SPINT2, ORC5, PMS2, USP11, MLKL, MLST8, FAM83H, TOP2A, DAB2IP, CLMN, POLR1A, HLTF, ECT2, SRPK1, SMN1, CCDC50, XPA, SERPINB5, IGF2R, KIAA1524, SERPINB3, PDCD2L, UBE2S, SNX9, TRIOBP, MCL1, CRLF3, USP9X, ARHGAP35, TRIM16, IGF2BP2, SUMO1, SET, NCAPG, RBM27, CDC42EP4, TES, GIT1, TP53BP1, FSCN1, SMYD3, RPL24, CDC20, SMURF2, CHAF1B	110	5240	18202	1.67367	0.00435328	0.00435328	0.0271112
GOTERM_MF_DIRECT	GO:0005515~protein binding	60	52.1739	2.96657e-05	ATOX1, EZH2, TMEM11, ZFYVE21, NDUFAF3, MFF, KIF2C, AP1S2, MYD88, TGFBI, USP11, ORC5, RAB24, PMS2, MLKL, MLST8, TOP2A, KIF14, DAB2IP, ZC3HC1, CST3, POLR1A, HLTF, ECT2, SRPK1, SMN1, XPA, ANKRD28, SERPINB5, KRT16, UQCRH, IGF2R, SNX9, MCL1, CRLF3, REPS1, USP9X, ITGB4, RTKN, TRIM16, IGF2BP2, KLC2, POLR2A, SUMO1, SET, NCAPG, BLOC1S1, SEC61A1, TES, GIT1, TP53BP1, DLGAP4, PDZD11, AXL, RPL24, CDC20, DR1, …	103	6163	16313	1.5419	0.00647582	0.00647582	0.0377284
GOTERM_BP_DIRECT	GO:0051301~cell division	10	8.69565	0.00031994	KIF14, KIFC1, TRIOBP, KIF2C, ZC3HC1, NCAPG, USP9X, CDC20, UBE2S, HELLS	106	346	16787	4.57711	0.195548	0.195548	0.47954
GOTERM_CC_DIRECT	GO:0005829~cytosol	35	30.4348	0.00110897	MCL1, ATOX1, USP9X, NOB1, IQGAP3, RTKN, IQGAP2, ARHGAP35, IGF2BP2, KLC2, KIF2C, SET, MYD88, AP1S2, NCAPG, BLOC1S1, CHM, RAB24, MLKL, MLST8, SEC61A1, KIF14, GIT1, FMNL1, DAB2IP, FSCN1, PDZD11, RPL24, CDC20, ECT2, SMN1, ANKRD28, SMURF2, TRAPPC1, CHAF1B	110	3397	18202	1.7049	0.200794	0.106017	1.38336
GOTERM_MF_DIRECT	GO:0005096~GTPase activator activity	8	6.95652	0.00187709	GIT1, DAB2IP, CHM, IQGAP3, IQGAP2, ARHGAP35, CDC42EP4, ECT2	103	280	16313	4.5251	0.337324	0.185951	2.36159
GOTERM_BP_DIRECT	GO:0008544~epidermis development	5	4.34783	0.00207124	KRT9, LAMA3, KRT16, UGCG, CALML5	106	86	16787	9.20744	0.755833	0.505867	3.06665
GOTERM_BP_DIRECT	GO:0032956~regulation of actin cytoskeleton organization	4	3.47826	0.00315743	TRIOBP, FSCN1, ARHGAP35, MLST8	106	47	16787	13.4781	0.883568	0.511696	4.63955
GOTERM_CC_DIRECT	GO:0005871~kinesin complex	4	3.47826	0.00393708	KIF14, KIFC1, KIF2C, KLC2	110	53	18202	12.4885	0.549258	0.233269	4.83188
GOTERM_MF_DIRECT	GO:0044822~poly(A) RNA binding	16	13.913	0.00432696	PTRH1, FSCN1, IGF2BP2, RPL24, HLTF, CSTF2T, SRPK1, POLR2A, SUMO1, CDC42EP4, UTP14A, RBM27, TOP2A, TES, PHF6, NSA2	103	1129	16313	2.24452	0.613127	0.271344	5.3665
GOTERM_MF_DIRECT	GO:0017049~GTP-Rho binding	3	2.6087	0.00438769	TRIOBP, RTKN, CDC42EP4	103	16	16313	29.696	0.618261	0.213966	5.43989
GOTERM_BP_DIRECT	GO:0007067~mitotic nuclear division	7	6.08696	0.00484838	TRIOBP, SNX9, KIF2C, ZC3HC1, USP9X, CDC20, HELLS	106	250	16787	4.4343	0.963298	0.562303	7.04084
GOTERM_MF_DIRECT	GO:0016887~ATPase activity	6	5.21739	0.00596591	KIF14, KIFC1, KIF2C, PMS2, ATAD2, HLTF	103	184	16313	5.16452	0.7303	0.230558	7.32894
GOTERM_BP_DIRECT	GO:0010951~negative regulation of endopeptidase activity	5	4.34783	0.0070177	LXN, SPINT2, SERPINB5, SERPINA6, SERPINB3	106	121	16787	6.54413	0.991678	0.616253	10.0388
GOTERM_BP_DIRECT	GO:0098609~cell-cell adhesion	7	6.08696	0.00724351	SNX9, DAB2IP, KIAA1524, FSCN1, RPL24, KLC2, TES	106	272	16787	4.07565	0.992871	0.561291	10.3457
GOTERM_BP_DIRECT	GO:0070301~cellular response to hydrogen peroxide	4	3.47826	0.00751484	EZH2, CST3, AXL, ECT2	106	64	16787	9.898	0.99408	0.519424	10.7131
GOTERM_BP_DIRECT	GO:0043087~regulation of GTPase activity	4	3.47826	0.0081798	DAB2IP, IQGAP3, IQGAP2, MLST8	106	66	16787	9.59806	0.996247	0.502491	11.6075
GOTERM_MF_DIRECT	GO:0031625~ubiquitin protein ligase binding	7	6.08696	0.00882941	CCDC50, TRIOBP, SNX9, SUMO1, HLTF, UBE2S, POLR2A	103	284	16313	3.9037	0.856616	0.276536	10.6679
GOTERM_MF_DIRECT	GO:0098641~cadherin binding involved in cell-cell adhesion	7	6.08696	0.00972686	SNX9, DAB2IP, KIAA1524, FSCN1, RPL24, KLC2, TES	103	290	16313	3.82293	0.882417	0.263467	11.6913
GOTERM_CC_DIRECT	GO:0015629~actin cytoskeleton	6	5.21739	0.0104356	TRIOBP, NCAPG, FSCN1, IQGAP2, ARHGAP35, CDC42EP4	110	220	18202	4.51289	0.879857	0.411258	12.3397
GOTERM_CC_DIRECT	GO:0016020~membrane	23	20	0.0104684	FMNL1, GIT1, KIF14, KIFC1, MCL1, LMAN2L, SCD, USP9X, DLGAP4, UGCG, RPL24, KLC2, HLTF, KRT9, CLPTM1, KIF2C, NCAPG, IGF2R, TMEM165, RAB24, PDCD2L, SEC61A1, SLC25A17	110	2201	18202	1.72916	0.880657	0.346329	12.3761
GOTERM_BP_DIRECT	GO:0007029~endoplasmic reticulum organization	3	2.6087	0.0122844	LMAN2L, JAGN1, SEC61A1	106	27	16787	17.5964	0.999776	0.606984	16.9461
GOTERM_CC_DIRECT	GO:0005913~cell-cell adherens junction	7	6.08696	0.0131359	SNX9, DAB2IP, KIAA1524, FSCN1, RPL24, KLC2, TES	110	323	18202	3.5861	0.930819	0.359285	15.2958
GOTERM_MF_DIRECT	GO:0017048~Rho GTPase binding	3	2.6087	0.0131643	IQGAP3, IQGAP2, ECT2	103	28	16313	16.9691	0.945094	0.304251	15.5122
GOTERM_MF_DIRECT	GO:0003777~microtubule motor activity	4	3.47826	0.0133156	KIF14, KIFC1, KIF2C, KLC2	103	79	16313	8.01917	0.946907	0.278332	15.6768
GOTERM_BP_DIRECT	GO:0007018~microtubule-based movement	4	3.47826	0.0142598	KIF14, KIFC1, KIF2C, KLC2	106	81	16787	7.82064	0.999943	0.623428	19.4066
GOTERM_CC_DIRECT	GO:0005911~cell-cell junction	5	4.34783	0.0195241	FSCN1, PDZD11, IQGAP3, CDC42EP4, ECT2	110	171	18202	4.83838	0.981368	0.433898	21.9279
GOTERM_BP_DIRECT	GO:0007080~mitotic metaphase plate congression	3	2.6087	0.0223856	KIF14, KIFC1, KIF2C	106	37	16787	12.8406	1	0.753295	28.8301
GOTERM_MF_DIRECT	GO:0004867~serine-type endopeptidase inhibitor activity	4	3.47826	0.0229122	SPINT2, SERPINB5, SERPINA6, SERPINB3	103	97	16313	6.53108	0.993756	0.398071	25.5346
GOTERM_BP_DIRECT	GO:0043547~positive regulation of GTPase activity	9	7.82609	0.025098	GIT1, SNX9, DAB2IP, EZH2, CHM, ARHGAP35, TRAPPC1, CDC42EP4, ECT2	106	564	16787	2.52715	1	0.76316	31.7393
GOTERM_BP_DIRECT	GO:0034260~negative regulation of GTPase activity	3	2.6087	0.0296273	DAB2IP, RTKN, IQGAP2	106	43	16787	11.0489	1	0.792611	36.3513
KEGG_PATHWAY	hsa04810:Regulation of actin cytoskeleton	5	4.34783	0.0354464	GIT1, IQGAP3, ITGB4, IQGAP2, ARHGAP35	42	211	6910	3.89867	0.971926	0.971926	32.9556
GOTERM_BP_DIRECT	GO:0021695~cerebellar cortex development	2	1.73913	0.0369525	KIF14, EZH2	106	6	16787	52.7893	1	0.8394	43.1992
GOTERM_CC_DIRECT	GO:0043234~protein complex	7	6.08696	0.0378947	MYD88, SET, CDC20, KLC2, TOP2A, CHAF1B, TES	110	413	18202	2.80462	0.999592	0.622975	38.4299
GOTERM_MF_DIRECT	GO:0042393~histone binding	4	3.47826	0.0410715	SET, ATAD2, CHAF1B, PHF6	103	122	16313	5.19274	0.999897	0.566109	41.343
GOTERM_CC_DIRECT	GO:0032592~integral component of mitochondrial membrane	2	1.73913	0.0411795	MFF, ABCB10	110	7	18202	47.2779	0.999795	0.610862	41.0175
GOTERM_CC_DIRECT	GO:0005874~microtubule	6	5.21739	0.0419451	CCDC50, KIF14, KIFC1, KIF2C, IQGAP2, KLC2	110	317	18202	3.13198	0.999826	0.57919	41.606
GOTERM_CC_DIRECT	GO:0005905~clathrin-coated pit	3	2.6087	0.0429586	AP1S2, REPS1, FCHO2	110	55	18202	9.02579	0.999859	0.553503	42.3768
GOTERM_MF_DIRECT	GO:0071933~Arp2/3 complex binding	2	1.73913	0.042964	SNX9, IQGAP2	103	7	16313	45.251	0.999933	0.551316	42.7986
GOTERM_MF_DIRECT	GO:0051015~actin filament binding	4	3.47826	0.0453655	FMNL1, TRIOBP, FSCN1, IQGAP2	103	127	16313	4.9883	0.999962	0.542561	44.5978
GOTERM_BP_DIRECT	GO:0006353~DNA-templated transcription, termination	2	1.73913	0.0549183	SMN1, POLR2A	106	9	16787	35.1929	1	0.922742	57.1946
GOTERM_BP_DIRECT	GO:1904668~positive regulation of ubiquitin protein ligase activity	2	1.73913	0.0549183	CDC20, UBE2S	106	9	16787	35.1929	1	0.922742	57.1946
GOTERM_BP_DIRECT	GO:0007019~microtubule depolymerization	2	1.73913	0.0667106	KIF14, KIF2C	106	11	16787	28.7942	1	0.946827	64.5528
GOTERM_BP_DIRECT	GO:0090129~positive regulation of synapse maturation	2	1.73913	0.0667106	DAB2IP, CDC20	106	11	16787	28.7942	1	0.946827	64.5528
GOTERM_CC_DIRECT	GO:0070062~extracellular exosome	24	20.8696	0.0674705	FMNL1, SNX9, DAB2IP, MARCKSL1, LXN, FSCN1, ITGB4, AXL, CST3, ATAD2, IQGAP2, RPL24, KRT9, LAMA3, NCCRP1, SERPINB5, KRT16, SERPINA6, IGF2R, BLOC1S1, TGFBI, SERPINB3, CALML5, QSOX1	110	2799	18202	1.41884	0.999999	0.691454	58.3963
GOTERM_BP_DIRECT	GO:0007059~chromosome segregation	3	2.6087	0.067638	USP9X, TOP2A, SRPK1	106	68	16787	6.98682	1	0.939273	65.0782
GOTERM_BP_DIRECT	GO:0007264~small GTPase mediated signal transduction	5	4.34783	0.0702056	CHM, IQGAP3, RAB24, IQGAP2, ARHGAP35	106	248	16787	3.1929	1	0.936066	66.4953
GOTERM_BP_DIRECT	GO:0031581~hemidesmosome assembly	2	1.73913	0.072552	LAMA3, ITGB4	106	12	16787	26.3947	1	0.932499	67.7432
GOTERM_BP_DIRECT	GO:0010458~exit from mitosis	2	1.73913	0.072552	RPL24, UBE2S	106	12	16787	26.3947	1	0.932499	67.7432
GOTERM_MF_DIRECT	GO:0005524~ATP binding	15	13.0435	0.0822303	KIF14, KIFC1, TARS2, AXL, ATAD2, HLTF, SRPK1, KIF2C, ABCB10, PMS2, ORC5, MLKL, TOP2A, UBE2S, HELLS	103	1496	16313	1.58802	1	0.738754	66.4285
GOTERM_MF_DIRECT	GO:0005095~GTPase inhibitor activity	2	1.73913	0.0840994	RTKN, IQGAP2	103	14	16313	22.6255	1	0.722677	67.2879
GOTERM_BP_DIRECT	GO:0002009~morphogenesis of an epithelium	2	1.73913	0.0841264	SERPINB5, KRT16	106	14	16787	22.624	1	0.949603	73.289
GOTERM_BP_DIRECT	GO:0030490~maturation of SSU-rRNA	2	1.73913	0.0841264	NOB1, UTP14A	106	14	16787	22.624	1	0.949603	73.289
GOTERM_CC_DIRECT	GO:0005604~basement membrane	3	2.6087	0.0884941	LAMA3, TGFBI, CST3	110	83	18202	5.98094	1	0.763013	68.7532
GOTERM_CC_DIRECT	GO:0032588~trans-Golgi network membrane	3	2.6087	0.0884941	AP1S2, IGF2R, TMEM165	110	83	18202	5.98094	1	0.763013	68.7532
GOTERM_MF_DIRECT	GO:0005123~death receptor binding	2	1.73913	0.0898312	DAB2IP, MYD88	103	15	16313	21.1172	1	0.724272	69.7985
GOTERM_CC_DIRECT	GO:0000777~condensed chromosome kinetochore	3	2.6087	0.0939767	KIF2C, TP53BP1, PHF6	110	86	18202	5.7723	1	0.759241	71.0325
GOTERM_BP_DIRECT	GO:0045104~intermediate filament cytoskeleton organization	2	1.73913	0.0955577	KRT16, FAM83H	106	16	16787	19.796	1	0.961312	77.8818
KEGG_PATHWAY	hsa04142:Lysosome	5	6.25	0.0019528	NPC2, GM2A, AP3B2, M6PR, CLN5	32	121	6910	8.92304	0.13805	0.13805	2.03593
GOTERM_CC_DIRECT	GO:0005737~cytoplasm	35	43.75	0.00285905	PVR, MRPS16, IMPA2, TSPO, ERBB2, CMTR1, NR3C1, PPP6R2, IGF2BP3, DENND2D, CXADR, GPX1, DDHD2, MAPKAP1, GOPC, AP3B2, NUDT16L1, GSTO1, RBM22, PDPR, RBM42, IFT80, EPPK1, STXBP1, CDK6, IFI16, SIRT2, MIEN1, COG3, TOM1L1, NCK1, PKP4, EDF1, UROD, COMMD6	78	5240	18202	1.5587	0.381841	0.381841	3.42595
GOTERM_CC_DIRECT	GO:0043209~myelin sheath	5	6.25	0.00442472	GNB1, ERBB2, STXBP1, GSTO1, SIRT2	78	157	18202	7.43181	0.525267	0.310991	5.25608
GOTERM_MF_DIRECT	GO:0044822~poly(A) RNA binding	12	15	0.00829391	S100A4, RBM22, RBM42, EPPK1, CEBPZ, NUDT16L1, STXBP1, EDF1, IGF2BP3, IFI16, MTIF2, ADD1	71	1129	16313	2.4421	0.801254	0.801254	9.8656
GOTERM_CC_DIRECT	GO:0005739~mitochondrion	13	16.25	0.00974609	FUNDC2, TSPO, MRPS16, GM2A, STXBP1, MTIF2, CCDC58, UQCC2, GPX1, MARC2, GOLPH3, FOXRED1, GPT2	78	1331	18202	2.27924	0.80706	0.42216	11.241
GOTERM_BP_DIRECT	GO:0006486~protein glycosylation	4	5	0.0120581	COG3, GALNT7, B4GAT1, ALG5	73	111	16787	8.28681	0.999249	0.999249	16.3797
GOTERM_BP_DIRECT	GO:0008283~cell proliferation	6	7.5	0.0206069	TSPO, GNB1, GOLPH3, ERBB2, IFI16, CYR61	73	367	16787	3.75955	0.999996	0.997917	26.4374
GOTERM_CC_DIRECT	GO:0070062~extracellular exosome	20	25	0.0221595	PVR, S100A4, TSPO, GALNT7, B4GAT1, CCDC25, GM2A, STXBP1, MIEN1, GPX1, SYPL1, NPC2, TOM1L1, MARC2, GNB1, EDF1, GSTO1, KRT86, CLN5, IAH1	78	2799	18202	1.66745	0.976825	0.609828	23.8783
GOTERM_CC_DIRECT	GO:0005829~cytosol	23	28.75	0.0222819	IMPA2, STXBP1, FERMT1, TRIO, CDK6, IGF2BP3, IFI16, SIRT2, MIEN1, GPX1, DDHD2, ANXA8, TOM1L1, GNB1, NCK1, GOLPH3, MAPKAP1, GYS1, GSTO1, UROD, RNF40, CLN5, ADD1	78	3397	18202	1.58	0.977307	0.530994	23.9942
GOTERM_MF_DIRECT	GO:0005515~protein binding	36	45	0.0245257	PVR, S100A4, MRPS16, ERBB2, NR3C1, PPP6R2, IGF2BP3, CXADR, ERLEC1, IKBIP, ZGPAT, GOPC, NUDT16L1, GYS1, KRT86, KRT83, ZBTB7A, VAC14, STXBP1, TRIO, CDK6, IFI16, MARCH5, SIRT2, UQCC2, COG3, NPC2, TOM1L1, NCK1, GOLPH3, PKP4, EDF1, COMMD6, RNF40, CLN5, BCAR3	71	6163	16313	1.3421	0.991911	0.910063	26.6321
GOTERM_BP_DIRECT	GO:0050680~negative regulation of epithelial cell proliferation	3	3.75	0.0248746	IFT80, EPPK1, CDK6	73	57	16787	12.1031	1	0.993119	31.0251
GOTERM_CC_DIRECT	GO:0005794~Golgi apparatus	9	11.25	0.0298419	COG3, DDHD2, TMED5, B4GAT1, GOLPH3, MAPKAP1, GOPC, AP3B2, CLN5	78	867	18202	2.42241	0.993841	0.571856	30.8485
GOTERM_CC_DIRECT	GO:0044297~cell body	3	3.75	0.0336187	GNB1, GSTO1, CXADR	78	68	18202	10.2952	0.996801	0.559887	34.0559
GOTERM_CC_DIRECT	GO:0005758~mitochondrial intermembrane space	3	3.75	0.040189	UQCC2, GOLPH3, COA7	78	75	18202	9.33436	0.998983	0.577429	39.312
GOTERM_BP_DIRECT	GO:0090161~Golgi ribbon formation	2	2.5	0.046194	TMED5, GOLPH3	73	11	16787	41.8107	1	0.999099	50.2116
GOTERM_BP_DIRECT	GO:0071243~cellular response to arsenic-containing substance	2	2.5	0.046194	GSTO1, UROD	73	11	16787	41.8107	1	0.999099	50.2116
GOTERM_CC_DIRECT	GO:0005759~mitochondrial matrix	5	6.25	0.049861	UQCC2, GPX1, PDPR, NR3C1, GPT2	78	327	18202	3.56818	0.999815	0.615089	46.3526
GOTERM_BP_DIRECT	GO:0090141~positive regulation of mitochondrial fission	2	2.5	0.0584228	DDHD2, MARCH5	73	14	16787	32.8513	1	0.999207	58.8384
GOTERM_BP_DIRECT	GO:0040029~regulation of gene expression, epigenetic	2	2.5	0.0584228	GPX1, IFI16	73	14	16787	32.8513	1	0.999207	58.8384
GOTERM_MF_DIRECT	GO:0000978~RNA polymerase II core promoter proximal region sequence-specific DNA binding	5	6.25	0.0661015	ZBTB7A, ZGPAT, CEBPZ, NR3C1, IFI16	71	355	16313	3.23606	0.999998	0.987995	57.3818
GOTERM_BP_DIRECT	GO:0035269~protein O-linked mannosylation	2	2.5	0.0664894	B4GAT1, ALG5	73	16	16787	28.7449	1	0.998886	63.7429
GOTERM_CC_DIRECT	GO:0045095~keratin filament	3	3.75	0.0670469	EPPK1, KRT86, KRT83	78	100	18202	7.00077	0.999991	0.688366	57.0434
GOTERM_MF_DIRECT	GO:0017075~syntaxin-1 binding	2	2.5	0.0745227	STXBP1, RNF40	71	18	16313	25.529	1	0.976626	61.9344
GOTERM_MF_DIRECT	GO:0005537~mannose binding	2	2.5	0.0784983	M6PR, CLN5	71	19	16313	24.1853	1	0.958077	63.9242
GOTERM_MF_DIRECT	GO:0001078~transcriptional repressor activity, RNA polymerase II core promoter proximal region sequence-specific binding	3	3.75	0.0822361	ZBTB7A, ZGPAT, IFI16	71	111	16313	6.20974	1	0.937631	65.7073
GOTERM_BP_DIRECT	GO:0006783~heme biosynthetic process	2	2.5	0.0863588	TSPO, UROD	73	21	16787	21.9008	1	0.999525	73.5992
GOTERM_MF_DIRECT	GO:0051020~GTPase binding	2	2.5	0.0942333	GNB1, MARCH5	71	23	16313	19.9792	1	0.935622	70.8974
GOTERM_BP_DIRECT	GO:0043547~positive regulation of GTPase activity	6	7.5	0.0943767	NCK1, ERBB2, PKP4, TRIO, DENND2D, BCAR3	73	564	16787	2.44637	1	0.999356	76.817
GOTERM_CC_DIRECT	GO:0043234~protein complex	5	6.25	0.0977039	GOPC, STXBP1, NR3C1, CXADR, RNF40	78	413	18202	2.82517	1	0.792002	71.4007

## Sheet: CAMA1
# Gene ontology analysis of proteins with delta higher than 1.5 or -1.5 in CAMA1 cells treated with RP
Category	Term	Count	%	PValue	Genes	List Total	Pop Hits	Pop Total	Fold Enrichment	Bonferroni	Benjamini	FDR
GOTERM_MF_DIRECT	GO:0005515~protein binding	254	57.0787	3.15316e-22	CTTNBP2NL, S100A4, XRCC4, PPP2R5C, INTS3, VPS51, B2M, NONO, CD47, ZGPAT, HOOK2, DDX17, APP, SIN3A, ISG15, INTS5, INTS7, ILK, SUPT5H, MAP2K7, LUC7L3, APOO, RPP25, PTPRK, CHTOP, OPTN, MARK2, CHRAC1, RFC3, NME3, MAD2L1, ASCC3, TACSTD2, BIN1, AHCY, CCDC93, PFKFB2, DAG1, NIFK, XAB2, RPS26, RPS27, SUPV3L1, RPS23, HIP1, S100A16, MAP2K2, PAIP2, NDC80, DDX5, HNRNPA1, NOP10, LASP1, TRPS1, TCAF1, ZMAT2, VBP…	417	6163	16313	1.61228	1.83198e-19	1.83198e-19	4.63646e-19
GOTERM_MF_DIRECT	GO:0044822~poly(A) RNA binding	89	20	7.58453e-22	S100A4, NCBP2, NCBP1, SNRPD1, SYNCRIP, RPS27L, SRP19, NONO, LSM14A, DCAF13, DDX17, MAZ, RPS3A, TIA1, ANP32A, QKI, TFB2M, PUM3, EIF1, RBM10, SUPT5H, LUC7L3, RBM12, PABPN1, RPP25, H1F0, RBM42, CHTOP, ZC3H7A, HIST1H1C, NOL7, HLA-A, STXBP1, MTPAP, EEF2, PRPF3, YTHDF3, MARK2, AQR, SEC61B, ASCC3, EDF1, MFAP1, ESRP2, RPS11, TFB1M, KPNA2, UTP4, SNU13, RPL35, NIFK, RPL36, WBSCR22, BMS1, MANF, SEC63, STAU1…	417	1129	16313	3.08385	4.40661e-19	2.20331e-19	1.11524e-18
GOTERM_CC_DIRECT	GO:0005654~nucleoplasm	137	30.7865	1.20044e-17	NCBP2, XRCC4, NCBP1, PPP2R5C, SNRPD1, CDKN2AIPNL, SYNCRIP, RPS27L, INTS3, ACBD5, NONO, DDX17, SIN3A, ISG15, INTS5, INTS7, TIA1, ILK, PUM3, SUPT5H, RBM10, IMP4, RPRD1A, LUC7L3, RBM12, RPP25, H1F0, PABPN1, CHTOP, GABPA, MTA1, OPTN, TATDN1, GRHL2, RFC3, AQR, ASCC3, TFAP2C, RPS11, SMARCA4, OAS3, DAG1, HMGCS1, NIFK, KEAP1, RRM2B, MAPKAPK2, XAB2, RPS26, RPS27, RPS28, PSMB6, SNF8, ATRIP, RPS23, TAF6, TA…	436	2785	18202	2.05366	5.63007e-15	5.63007e-15	1.71312e-14
GOTERM_CC_DIRECT	GO:0005737~cytoplasm	195	43.8202	9.85908e-13	CTTNBP2NL, B2M, APP, SIN3A, VPS13C, ILK, MAP2K7, FAM21A, STRN4, OPTN, TAGLN, SCYL1, ASCC3, RPS11, BIN1, AHCY, OAS3, DAG1, HMGCS1, NIFK, NAA38, DTD1, RPS26, RPS28, RPS23, HIP1, S100A16, RARS2, PAIP2, MAP2K2, TAOK3, TPD52L2, LARP4B, HNRNPA1, RABEP2, LASP1, VBP1, VPS37B, UFC1, LSM14A, SMAP1, BAG1, DNAJC13, BAG3, ANP32A, SPG21, TUBB6, QKI, NT5E, SH3PXD2B, SYMPK, RBM42, ARHGEF2, EXOSC1, ELMO3, ELMO2, …	436	5240	18202	1.55359	4.62377e-10	2.31188e-10	1.40693e-09
GOTERM_CC_DIRECT	GO:0005829~cytosol	143	32.1348	1.26845e-12	NCBP2, XRCC4, NCBP1, DYNC1LI2, RAB9A, NT5C3A, CHMP4B, ATOX1, PPP2R5C, SNRPD1, CNOT2, VPS51, SRP19, HOOK2, APP, VPS13C, ISG15, ANK3, ILK, RPL26L1, ITPK1, MAP2K7, FAM21A, EEF2, DCTN6, OPTN, STK4, ISCU, GAPVD1, SEC61B, MAD2L1, TACSTD2, RPS11, AHCY, PFKFB2, DAG1, OAS3, HMGCS1, RRAGA, KEAP1, MAPKAPK2, FTH1, RPS26, RPS27, PTK2, RPS28, PSMB6, SNF8, RPL4, RPL10A, RPS23, SEC61A1, GABARAPL2, S100A16, MAP2K…	436	3397	18202	1.75741	5.94894e-10	1.98298e-10	1.81015e-09
GOTERM_CC_DIRECT	GO:0016020~membrane	105	23.5955	3.5532e-12	KIFC1, DYNC1LI2, PPP1R21, LMAN2L, LEMD2, CNOT2, SYNCRIP, VPS51, ACBD5, B2M, NONO, DDX17, INTS5, ILK, RRAS, PTPRK, STMN2, STRN4, UGCG, HLA-A, EEF2, METTL7A, MARK2, SEC61B, GAPVD1, AQR, SCYL1, TACSTD2, ASCC3, TELO2, RPS11, BIN1, SMARCA4, CYP51A1, DAG1, XAB2, IKBIP, PEF1, RPS26, SNF8, ZMPSTE24, RPL10A, RPL4, SEC61A1, RPS23, HIP1, DCAKD, GOLIM4, NDC80, DDX5, LARP4B, HNRNPA1, APOL2, CORO1A, MAN1B1, DN…	436	2201	18202	1.9916	1.66643e-09	4.16608e-10	5.07063e-09
GOTERM_BP_DIRECT	GO:0006614~SRP-dependent cotranslational protein targeting to membrane	17	3.82022	1.94951e-09	RPL35, RPL36, RPL23A, SRP19, SEC63, RPS26, RPS27, RPS28, RPS3A, RPL31, RPL13A, RPL26L1, RPL4, RPL10A, RPS11, RPS23, SEC61A1	422	96	16787	7.04431	3.69236e-06	3.69236e-06	3.33052e-06
GOTERM_BP_DIRECT	GO:0006364~rRNA processing	24	5.39326	6.09087e-09	RPP25, UTP4, NOL9, RPL35, SNU13, RPL36, RPL23A, RPS27L, EXOSC1, BMS1, RPS26, DCAF13, RPS27, RPS28, CSNK1D, RPS3A, RPL31, RPL13A, RPL26L1, RPL4, RPS11, RPL10A, IMP4, RPS23	422	217	16787	4.39959	1.1536e-05	5.76804e-06	1.04056e-05
GOTERM_BP_DIRECT	GO:0000398~mRNA splicing, via spliceosome	24	5.39326	9.42747e-09	RBM22, PABPN1, NCBP2, NCBP1, POLR2E, POLR2J, ZMAT2, SNU13, SNRPD1, SYNCRIP, PRPF3, SNW1, DDX5, SF3A2, HNRNPA1, XAB2, UBL5, NONO, PAPOLA, AQR, CD2BP2, PRPF8, PPIL3, CPSF2	422	222	16787	4.3005	1.78555e-05	5.95186e-06	1.61058e-05
GOTERM_CC_DIRECT	GO:0005730~nucleolus	49	11.0112	4.89539e-08	CDKN2AIPNL, SRP19, NONO, DCAF13, DDX17, SIN3A, RPS3A, PUM3, IMP4, CHTOP, RBBP5, NOL9, FAM21A, NOL7, EXOSC1, CDK4, GTF2B, RAD51, EDF1, RPS11, SMARCA4, TMX1, UTP4, SNU13, RPL35, PML, POLA1, WBSCR22, RPL36, NIFK, BMS1, RPS26, REXO2, PYCARD, THYN1, RPL4, RPL10A, RPS23, NUP153, S100A16, RPL23A, DDX5, LARP4B, PWP1, NEDD1, COG7, TDP2, RPL13A, NFIC	436	864	18202	2.36764	2.29591e-05	4.59187e-06	6.98611e-05
GOTERM_BP_DIRECT	GO:0019083~viral transcription	16	3.59551	1.64764e-07	NUP153, RPL35, RPL36, RPL23A, RPS26, RPS27, RPS28, RPS3A, RPL31, RPL13A, NUP205, RPL26L1, RPL4, RPL10A, RPS11, RPS23	422	114	16787	5.5831	0.000312015	7.80128e-05	0.000281481
GOTERM_BP_DIRECT	GO:0000184~nuclear-transcribed mRNA catabolic process, nonsense-mediated decay	16	3.59551	3.63813e-07	NCBP2, NCBP1, RPL35, RPL36, RPL23A, RPS26, RPS27, RPS28, RPS3A, RPL31, RPL13A, RPL26L1, RPL4, RPL10A, RPS11, RPS23	422	121	16787	5.26012	0.000688824	0.000137803	0.000621531
KEGG_PATHWAY	hsa03040:Spliceosome	18	4.04494	4.60762e-07	RBM22, NCBP2, NCBP1, ZMAT2, SNU13, SNRPD1, PRPF3, SNW1, DDX5, SF3A2, XAB2, HNRNPA1, AQR, HSPA2, PRPF8, THOC3, THOC1, RBM17	211	133	6910	4.43217	9.53731e-05	9.53731e-05	0.000580767
GOTERM_BP_DIRECT	GO:0006412~translation	23	5.16854	4.73997e-07	MRPS17, EFL1, RPL35, SNU13, RPL36, RPL23A, RPS27L, SLC25A20, RPS26, RPS27, RPS28, RPS3A, RPL13A, RPL31, HARS2, RPL26L1, RPL4, RPS11, RPL10A, EEFSEC, SLC25A15, RPS23, RPL36AL	422	254	16787	3.60209	0.000897348	0.000149614	0.000809768
GOTERM_CC_DIRECT	GO:0005634~nucleus	178	40	6.91992e-07	NCBP2, S100A4, XRCC4, KIFC1, NCBP1, CHMP4B, PPP2R5C, SNRPD1, CNOT2, SYNCRIP, RPS27L, INTS3, SRP19, ACBD5, NONO, ZGPAT, DDX17, SIN3A, INTS5, EIF1, SUPT5H, RBM10, MAP2K7, FBXO22, LUC7L3, RPL36AL, H1F0, PABPN1, GABPA, MTA1, EEF2, OPTN, GRHL2, STK4, ISCU, MAD2L1, SCYL1, ASCC3, TACSTD2, TELO2, EDF1, TFAP2C, EEFSEC, BIN1, SMARCA4, AHCY, HMGCS1, RRAGA, MAPKAPK2, XAB2, NAA38, COMMD8, FTH1, MANF, DTD1, RP…	436	5430	18202	1.36853	0.000324492	5.40893e-05	0.000987522
GOTERM_BP_DIRECT	GO:0006413~translational initiation	16	3.59551	2.18127e-06	RPL35, RPL36, RPL23A, EIF4B, RPS26, RPS27, RPS28, RPS3A, RPL31, RPL13A, RPL26L1, EIF1, RPL4, RPL10A, RPS11, RPS23	422	139	16787	4.57895	0.00412282	0.000590017	0.0037264
KEGG_PATHWAY	hsa03010:Ribosome	17	3.82022	3.11101e-06	MRPS17, RPL35, RPL36, RPL23A, RPS27L, RPS26, RPS27, RPS28, RPS3A, RPL31, RPL13A, RPL26L1, RPL4, RPL10A, RPS11, RPS23, RPL36AL	211	136	6910	4.0936	0.000643773	0.000321938	0.00392122
GOTERM_BP_DIRECT	GO:0008380~RNA splicing	17	3.82022	4.82837e-06	NCBP2, NCBP1, PPP4R2, SNRPD1, SYNCRIP, PRPF3, IVNS1ABP, SF3A2, NONO, PPP1R8, PRPF8, QKI, ESRP2, RBM10, THOC3, LUC7L3, THOC1	422	167	16787	4.04942	0.00910327	0.00114247	0.00824841
GOTERM_MF_DIRECT	GO:0003735~structural constituent of ribosome	20	4.49438	4.94108e-06	MRPS17, RPL35, RPL36, RPL23A, RPS27L, SLC25A20, RPS26, RPS27, RPS28, RPS3A, RPL31, RPL13A, RPL26L1, RPL4, RPS11, RPL10A, SLC25A15, RPS23, DAP3, RPL36AL	417	224	16313	3.49285	0.00286666	0.000956468	0.00726522
GOTERM_MF_DIRECT	GO:0003723~RNA binding	34	7.64045	8.19508e-06	NCBP2, NCBP1, ZMAT2, SNRPD1, SNU13, NIFK, SYNCRIP, DDX17, RPS28, SIN3A, RPS3A, RPL31, TIA1, RNASET2, PRPF8, QKI, SUPV3L1, RPL4, RPL10A, PABPN1, NOL9, THUMPD1, EXOSC1, HNRNPA1, YTHDF3, CAPRIN1, EIF4B, IFIT3, PAPOLA, PPP1R8, THOC3, CPSF2, THOC1, RBM17	417	563	16313	2.36248	0.00475004	0.00118963	0.0120495
GOTERM_BP_DIRECT	GO:0042795~snRNA transcription from RNA polymerase II promoter	11	2.47191	9.15516e-06	NCBP2, NCBP1, POLR2E, INTS5, TAF6, GTF2A1, POLR2J, INTS7, INTS3, RPRD1A, GTF2B	422	70	16787	6.25108	0.0171905	0.00192481	0.0156394
GOTERM_BP_DIRECT	GO:0016032~viral process	24	5.39326	1.00853e-05	NUP153, POLR2E, VIM, PML, HLA-A, POLA1, CALCOCO2, SYNCRIP, SNW1, RB1, IVNS1ABP, HNRNPA1, GTF2B, RTN3, PSMB6, ISG15, HDAC1, KRT7, NUP205, RHOA, IRF3, SHC1, TCEB1, BIN1	422	329	16787	2.90186	0.0189203	0.00190833	0.0172281
GOTERM_CC_DIRECT	GO:0005840~ribosome	16	3.59551	1.37235e-05	MRPS17, RPL35, RPL36, RPL23A, RPS27L, RPS26, RPS27, RPS28, RPS3A, RPL31, RPL13A, NCK1, RPL4, RPL10A, RPS11, RPS23	436	169	18202	3.95245	0.00641569	0.000919058	0.0195827
GOTERM_BP_DIRECT	GO:0015031~protein transport	26	5.8427	2.63123e-05	RAB9A, EXOC7, CCDC93, LMAN2L, KIAA0196, VPS37B, VPS51, MTM1, HOOK2, UEVLD, DNAJC13, GOPC, NECAP2, EXOC4, SEC61A1, EXOC1, GABARAPL2, FAM21A, STXBP1, RABEP2, SCFD2, COG8, ATG4B, RAB22A, COL1A1, KIF20A	422	398	16787	2.59867	0.0486147	0.00452031	0.044942
GOTERM_BP_DIRECT	GO:0006369~termination of RNA polymerase II transcription	10	2.24719	2.92581e-05	PABPN1, NCBP2, NCBP1, PAPOLA, CHTOP, MAZ, CPSF2, THOC3, THOC1, SSU72	422	64	16787	6.21557	0.0539081	0.00460732	0.0499723
GOTERM_CC_DIRECT	GO:0005925~focal adhesion	25	5.61798	3.07316e-05	KIF22, VIM, DAG1, KEAP1, B2M, PTK2, RPS3A, RPL31, REXO2, NUMB, ILK, RHOA, RRAS, RPL4, RPL10A, ARHGEF2, MAP2K2, CAPN2, PALLD, CAPN1, MPRIP, EPB41L2, RPL13A, LASP1, RPS11	436	395	18202	2.64226	0.01431	0.00180005	0.0438475
GOTERM_CC_DIRECT	GO:0022625~cytosolic large ribosomal subunit	10	2.24719	4.18817e-05	RPL13A, RPL31, RPL26L1, SNU13, RPL35, RPL36, RPL23A, RPL4, RPL10A, RPL36AL	436	70	18202	5.96396	0.0194512	0.00218017	0.0597518
GOTERM_CC_DIRECT	GO:0071013~catalytic step 2 spliceosome	11	2.47191	6.8806e-05	RBM22, AQR, PRPF8, SNRPD1, PPIL3, SYNCRIP, SNW1, SF3A2, DDX5, HNRNPA1, XAB2	436	92	18202	4.99157	0.031756	0.00322191	0.0981467
GOTERM_CC_DIRECT	GO:0005739~mitochondrion	55	12.3596	9.08997e-05	NDUFAF4, NCBP1, TSPO, GM2A, NT5C3A, CLPB, HLCS, MIPEP, SRP19, SLC25A20, GBAS, TFB2M, RTN4IP1, APOO, NOL7, STXBP1, MTPAP, MCU, COX4I1, PALLD, MARK2, RAD51, ISCU, ISCA2, NME3, MARC1, TXNRD2, TFAP2C, EEFSEC, ATPAF1, TFB1M, NDUFB5, NDUFB6, RRM2B, TOMM7, BLOC1S2, HSPA2, REXO2, HARS2, PYCARD, SUPV3L1, MYCBP, MRPL58, DCAKD, MICU1, RARS2, MAP2K2, HDDC2, C21ORF33, MACROD1, HS1BP3, CAPN1, IFIT3, GSK3A, DAP3	436	1331	18202	1.72511	0.0417379	0.00386831	0.129643
GOTERM_CC_DIRECT	GO:0070062~extracellular exosome	97	21.7978	0.000117231	S100A4, TSPO, RAB9A, CHMP4B, B2M, CD47, APP, PLOD1, VPS13C, RPL26L1, RRAS, HLA-A, MTA1, EEF2, METTL7A, NME3, TACSTD2, EDF1, RPS11, AHCY, STK10, DAG1, MAPKAPK2, RRM2B, FTH1, PEF1, RPS26, RPS28, PSMB6, SNF8, ZMPSTE24, RPL10A, RPL4, MUC1, B4GALT3, S100A16, HDDC2, ATAD2, RPL23A, DDX5, HNRNPA1, C1ORF123, URM1, CORO1A, LAMA3, DSG2, LASP1, CDC42SE2, MYLK, GM2A, UFC1, VPS37B, SYNGR2, RTN3, EPCAM, DNAJC13…	436	2799	18202	1.44678	0.0535004	0.00457158	0.167168
GOTERM_BP_DIRECT	GO:0031124~mRNA 3'-end processing	8	1.79775	0.000233673	PABPN1, NCBP2, NCBP1, PAPOLA, CHTOP, CPSF2, THOC3, THOC1	422	50	16787	6.36474	0.357654	0.0334752	0.398455
GOTERM_BP_DIRECT	GO:0006368~transcription elongation from RNA polymerase II promoter	10	2.24719	0.00027529	NCBP2, NCBP1, POLR2E, TAF6, GTF2A1, POLR2J, TCEB1, SUPT4H1, SUPT5H, GTF2B	422	85	16787	4.67996	0.406354	0.0365628	0.469263
GOTERM_CC_DIRECT	GO:0000785~chromatin	10	2.24719	0.000382194	KIF22, UBE2A, HDAC1, POLA1, HLCS, SNW1, RB1, CAPN2, CDK4, RAD51	436	93	18202	4.489	0.164131	0.0136963	0.544039
GOTERM_MF_DIRECT	GO:0005524~ATP binding	60	13.4831	0.000487714	KIF22, KIFC1, DYNC1LI2, CLPB, HLCS, DDX17, ILK, ITPK1, MAP2K7, KIF14, UBE2A, KIF11, NOL9, TPX2, MTPAP, CDK4, UBE2C, MCM4, STK4, PRKCD, NLRP2, RAD51, MARK2, NME3, SCYL1, ASCC3, UBE2S, UBE2T, SMARCA4, CAMK1D, STK10, PFKFB2, OAS3, DCK, ASNS, MAPKAPK2, BMS1, PTK2, GPHN, HSPA2, HARS2, SUPV3L1, PIK3R4, HELLS, DCAKD, RARS2, MAP2K2, TAOK3, AXL, ATAD2, DDX5, UBE2Q1, KHK, PAPOLA, CSNK1D, MAPK13, GSK3A, PIP…	417	1496	16313	1.56898	0.246805	0.0551095	0.714752
GOTERM_CC_DIRECT	GO:0030529~intracellular ribonucleoprotein complex	12	2.69663	0.000516031	PABPN1, NCBP1, RPS3A, RPL13A, SNRPD1, SNU13, SYNCRIP, EEF2, RPL4, DDX5, EEFSEC, HNRNPA1	436	139	18202	3.60412	0.215007	0.0171429	0.7339
GOTERM_BP_DIRECT	GO:0098609~cell-cell adhesion	18	4.04494	0.000532443	CHMP4B, BAIAP2L1, RPL23A, EEF2, ELMO2, MARK2, MPRIP, EPCAM, RPS26, GAPVD1, ATXN2L, PSMB6, CSNK1D, SCYL1, LASP1, TACSTD2, BAG3, NUMB	422	272	16787	2.63247	0.635313	0.0650364	0.905734
GOTERM_MF_DIRECT	GO:0000166~nucleotide binding	21	4.7191	0.000557434	RBM22, NCBP2, PABPN1, RBM42, NT5C3A, POLA1, NIFK, SYNCRIP, RPL23A, HNRNPA1, LARP4B, RAD51, NONO, EIF4B, TIA1, ESRP2, RBM10, NT5E, RBM12, CYR61, RBM17	417	344	16313	2.38813	0.27672	0.0525614	0.816538
GOTERM_BP_DIRECT	GO:0006378~mRNA polyadenylation	6	1.34831	0.000591207	SYMPK, PAPOLA, APP, MTPAP, CPSF2, SSU72	422	28	16787	8.5242	0.673745	0.0676107	1.00522
GOTERM_CC_DIRECT	GO:0022627~cytosolic small ribosomal subunit	7	1.57303	0.000843144	RPS26, RPS27, RPS28, RPS3A, RPS27L, RPS11, RPS23	436	47	18202	6.21774	0.326725	0.0260287	1.19652
GOTERM_MF_DIRECT	GO:0042802~identical protein binding	30	6.74157	0.00114881	S100A4, AHCY, CHMP4B, STK10, VIM, APLP2, B2M, NONO, HOOK2, APP, PYCARD, RBM10, MICU1, NUP153, MTPAP, STXBP1, MCU, NDC80, PRPF3, RB1, OPTN, STK4, RAD51, IFIT3, MAD2L1, IRF3, COL1A1, BIN1, FHOD1, CBS	417	615	16313	1.90829	0.487187	0.0909965	1.67601
GOTERM_CC_DIRECT	GO:0034399~nuclear periphery	5	1.1236	0.00139424	NUP153, NUP205, RANBP6, TELO2, TNPO2	436	21	18202	9.93993	0.480223	0.0400723	1.97139
GOTERM_BP_DIRECT	GO:0031175~neuron projection development	10	2.24719	0.00147977	PTPRK, TBC1D24, APP, BLOC1S2, NCDN, SHC1, CAMSAP3, RB1, DTNBP1, MANF	422	107	16787	3.71772	0.939478	0.152094	2.49815
GOTERM_CC_DIRECT	GO:0010494~cytoplasmic stress granule	6	1.34831	0.00155912	LSM14A, ATXN2L, TIA1, LARP4B, CAPRIN1, STAU1	436	36	18202	6.95795	0.518956	0.0421335	2.20211
GOTERM_CC_DIRECT	GO:0005681~spliceosomal complex	9	2.02247	0.00184923	AQR, PPP1R8, PRPF8, PRPF3, SNW1, SF3A2, IVNS1ABP, HNRNPA1, RBM17	436	94	18202	3.99712	0.580249	0.047083	2.60686
GOTERM_CC_DIRECT	GO:0005913~cell-cell adherens junction	18	4.04494	0.00208266	CHMP4B, BAIAP2L1, DAG1, EEF2, KEAP1, RPL23A, MARK2, MPRIP, RPS26, GAPVD1, ATXN2L, PSMB6, CSNK1D, SCYL1, LASP1, NCK1, BAG3, NUMB	436	323	18202	2.3265	0.623857	0.0501606	2.93139
GOTERM_BP_DIRECT	GO:0006607~NLS-bearing protein import into nucleus	5	1.1236	0.00236556	TRPS1, RANBP6, DAG1, TNPO2, KPNA2	422	23	16787	8.64774	0.988731	0.220579	3.96531
GOTERM_CC_DIRECT	GO:0017119~Golgi transport complex	4	0.898876	0.00324302	COG3, COG7, COG8, VPS51	436	13	18202	12.8454	0.782041	0.0733436	4.52976
GOTERM_MF_DIRECT	GO:0098641~cadherin binding involved in cell-cell adhesion	17	3.82022	0.00326029	CHMP4B, BAIAP2L1, EEF2, RPL23A, MARK2, MPRIP, EPCAM, RPS26, GAPVD1, ATXN2L, PSMB6, CSNK1D, SCYL1, LASP1, BAG3, NCK1, NUMB	417	290	16313	2.29324	0.850031	0.211139	4.68836
GOTERM_CC_DIRECT	GO:0005794~Golgi apparatus	35	7.86517	0.00331697	GALNT2, LMAN2L, MAN1B1, RRAGA, VPS51, B2M, APP, PSMB6, ANK3, GOPC, TRIP11, HIP1, H1F0, GABARAPL2, B4GALT3, ARHGEF2, MAN1A2, MAP2K2, STMN2, TAF7, HLA-A, GOLIM4, OPTN, CAPN2, NLRP2, BICD2, PWP1, COG3, CSNK1D, SCYL1, COG7, ASCC3, COL1A1, GGA2, KIF20A	436	867	18202	1.68532	0.789495	0.071516	4.63079
GOTERM_CC_DIRECT	GO:0016607~nuclear speck	13	2.92135	0.00336021	PABPN1, NONO, CHTOP, ATXN2L, PPP1R8, CD2BP2, PRPF8, GATAD2A, PRPF3, SF3A2, THOC3, LUC7L3, THOC1	436	201	18202	2.7001	0.793735	0.0692404	4.68983
GOTERM_MF_DIRECT	GO:0003729~mRNA binding	10	2.24719	0.00342587	NCBP2, RPS26, RPL13A, PAIP2, RPL35, QKI, PUM3, CLUH, ESRP2, LUC7L3	417	119	16313	3.28739	0.86383	0.198715	4.92092
GOTERM_MF_DIRECT	GO:0008198~ferrous iron binding	5	1.1236	0.00344804	ISCU, ISCA2, PLOD1, UROD, NT5E	417	25	16313	7.82398	0.865578	0.181823	4.952
KEGG_PATHWAY	hsa00240:Pyrimidine metabolism	10	2.24719	0.00420788	NME3, POLR2E, NT5C3A, POLR2J, RRM2, DCK, POLA1, TXNRD2, RRM2B, NT5E	211	104	6910	3.14892	0.582248	0.252451	5.17625
GOTERM_MF_DIRECT	GO:0003713~transcription coactivator activity	15	3.37079	0.00470008	TAF7, GABPA, PML, MTA1, SNW1, RB1, DDX5, DDX17, GTF2A1, SMARCC1, EDF1, MYCBP, TRIP11, PSMD9, SMARCA4	417	248	16313	2.36612	0.935248	0.220291	6.69289
GOTERM_CC_DIRECT	GO:0010008~endosome membrane	12	2.69663	0.00545608	PLEKHF1, SNX18, TOM1L1, DNAJC13, SNF8, RAB22A, GOLIM4, SPG21, VPS37B, SHC1, DTNBP1, GGA2	436	187	18202	2.679	0.923151	0.105563	7.51056
GOTERM_BP_DIRECT	GO:0050434~positive regulation of viral transcription	5	1.1236	0.00563715	POLR2E, POLR2J, SUPT4H1, SUPT5H, GTF2B	422	29	16787	6.85856	0.999978	0.430801	9.20598
GOTERM_BP_DIRECT	GO:0006620~posttranslational protein targeting to membrane	3	0.674157	0.00596749	CHMP4B, SEC63, SEC61A1	422	5	16787	23.8678	0.999988	0.43267	9.71992
GOTERM_MF_DIRECT	GO:0061631~ubiquitin conjugating enzyme activity	5	1.1236	0.00597562	UBE2A, UBE2C, UBE2Q1, UBE2S, UBE2T	417	29	16313	6.74481	0.969262	0.251877	8.43583
GOTERM_BP_DIRECT	GO:0042771~intrinsic apoptotic signaling pathway in response to DNA damage by p53 class mediator	5	1.1236	0.00637784	PPP2R5C, PML, PYCARD, RPS27L, SNW1	422	30	16787	6.62994	0.999995	0.438454	10.3545
GOTERM_BP_DIRECT	GO:0051301~cell division	18	4.04494	0.00667164	KIF14, CKS1B, KIFC1, ARHGEF2, BRCC3, KIF11, TPX2, NDC80, RB1, UBE2C, CDK4, NCAPH, NEDD1, ZFYVE19, MAD2L1, CCDC124, UBE2S, HELLS	422	346	16787	2.06946	0.999997	0.438022	10.8063
GOTERM_MF_DIRECT	GO:0032403~protein complex binding	13	2.92135	0.0072327	KIF11, STRN4, DAG1, CDK4, EPCAM, SIN3A, BAG3, TELO2, RRAS, GNB4, TCEB1, RBM10, RNF40	417	208	16313	2.44499	0.985264	0.277054	10.1238
GOTERM_CC_DIRECT	GO:0043231~intracellular membrane-bounded organelle	24	5.39326	0.00778249	DPF2, SNX18, TSPO, CHTOP, CTSZ, CYP51A1, FAM21A, OAS3, MTPAP, VBP1, CALCOCO2, MTA1, RRAGA, NLRP2, ACBD5, ALDH3A2, LSM14A, APP, RABEP2, DNAJC13, COG7, SPG21, RPIA, HIP1	436	555	18202	1.80531	0.974377	0.141594	10.5506
GOTERM_CC_DIRECT	GO:0008024~cyclin/CDK positive transcription elongation factor complex	3	0.674157	0.00801983	TAF7, SNW1, RB1	436	6	18202	20.8739	0.977096	0.140203	10.8554
GOTERM_BP_DIRECT	GO:0006370~7-methylguanosine mRNA capping	5	1.1236	0.00897893	NCBP2, NCBP1, POLR2E, POLR2J, SUPT5H	422	33	16787	6.02722	1	0.524189	14.2803
GOTERM_CC_DIRECT	GO:0005768~endosome	13	2.92135	0.00898003	PLEKHF1, SNX18, APP, STX4, GAPVD1, TOM1L1, CHMP4B, STMN2, RHOA, ARSA, VPS37B, M6PR, OCIAD2	436	228	18202	2.38035	0.985457	0.150169	12.0789
GOTERM_BP_DIRECT	GO:0048010~vascular endothelial growth factor receptor signaling pathway	7	1.57303	0.00931751	PTK2, MAPK13, NCK1, RHOA, AXL, MAPKAPK2, ELMO2	422	72	16787	3.86746	1	0.522291	14.7793
GOTERM_CC_DIRECT	GO:0005783~endoplasmic reticulum	32	7.19101	0.00956184	TMX1, FKBP9, NT5C3A, CYP51A1, KIAA0196, MAN1B1, SYNCRIP, KEAP1, SEC63, MANF, IKBIP, RTN3, STAU1, PLOD1, ANK3, ANP32A, PYCARD, PUM3, DHCR24, EBP, CTSZ, MAN1A2, MAP2K2, HLA-A, METTL7A, CAPN2, HS1BP3, PRKCD, SEC61B, NCK1, POFUT1, TMCO1	436	830	18202	1.60955	0.988958	0.153709	12.8127
GOTERM_CC_DIRECT	GO:0005856~cytoskeleton	18	4.04494	0.00983086	SYMPK, ARHGEF2, EPPK1, BAIAP2L1, VIM, DAG1, CALCOCO2, BICD2, EPB41L2, PTK2, GPHN, CDC42SE2, RHOA, FAM83H, TRIP11, FHOD1, HIP1, DHCR24	436	378	18202	1.98799	0.990279	0.152515	13.15
GOTERM_BP_DIRECT	GO:0016236~macroautophagy	7	1.57303	0.0119997	GABARAPL2, TOMM7, ATG4B, RRAGA, OPTN, PIK3R4, ACBD5	422	76	16787	3.66391	1	0.59932	18.6363
GOTERM_BP_DIRECT	GO:0006405~RNA export from nucleus	6	1.34831	0.0120589	NCBP2, NCBP1, CHTOP, HNRNPA1, THOC3, THOC1	422	55	16787	4.3396	1	0.586785	18.7196
GOTERM_BP_DIRECT	GO:0006406~mRNA export from nucleus	8	1.79775	0.0129091	NCBP2, NCBP1, NUP153, CHTOP, NUP205, CPSF2, THOC3, THOC1	422	100	16787	3.18237	1	0.598056	19.9063
GOTERM_CC_DIRECT	GO:0030670~phagocytic vesicle membrane	6	1.34831	0.0132527	CORO1A, RAB9A, RAB22A, HLA-A, PIK3R4, B2M	436	59	18202	4.24553	0.998083	0.194071	17.3363
KEGG_PATHWAY	hsa04141:Protein processing in endoplasmic reticulum	12	2.69663	0.0136744	STT3A, SEC61B, HSPA2, BAG1, MAN1A2, MAN1B1, CAPN2, MAP2K7, SEC24D, SEC63, SEC61A1, CAPN1	211	169	6910	2.32536	0.942163	0.509599	15.9324
GOTERM_CC_DIRECT	GO:0032588~trans-Golgi network membrane	7	1.57303	0.0144849	COG3, APP, RAB9A, COG7, COG8, VPS51, M6PR	436	83	18202	3.52089	0.998933	0.203958	18.7973
GOTERM_BP_DIRECT	GO:0017148~negative regulation of translation	6	1.34831	0.0149495	RPL13A, TIA1, CNOT2, SYNCRIP, CAPRIN1, IGFBP5	422	58	16787	4.11513	1	0.638995	22.6883
GOTERM_BP_DIRECT	GO:0006397~mRNA processing	11	2.47191	0.0155754	NONO, PPP4R2, PPP1R8, PRPF8, QKI, PRPF3, ESRP2, SF3A2, DDX5, RBM10, HNRNPA1	422	180	16787	2.43098	1	0.64129	23.5231
GOTERM_BP_DIRECT	GO:0000059~protein import into nucleus, docking	3	0.674157	0.0158953	NUP205, RANBP6, TNPO2	422	8	16787	14.9174	1	0.636358	23.9466
KEGG_PATHWAY	hsa03008:Ribosome biogenesis in eukaryotes	8	1.79775	0.0162318	RPP25, UTP4, EFL1, REXO2, SNU13, BMS1, IMP4, NOP10	211	87	6910	3.01139	0.966209	0.49212	18.6389
GOTERM_BP_DIRECT	GO:0006886~intracellular protein transport	13	2.92135	0.0162539	COG3, SNX18, STX4, ARHGEF2, SEC61B, TOM1L1, COG7, TOM1L2, TIMM17B, XPO7, TNPO2, SEC24D, GGA2	422	236	16787	2.19125	1	0.632569	24.4187
GOTERM_MF_DIRECT	GO:0031386~protein tag	3	0.674157	0.0164069	SUMO2, ISG15, UBL5	417	8	16313	14.67	0.999933	0.496682	21.5925
GOTERM_BP_DIRECT	GO:0006464~cellular protein modification process	8	1.79775	0.016522	PPP4R2, UEVLD, PLOD1, HLCS, FBXO22, UBE2S, RABGGTB, UBL5	422	105	16787	3.03083	1	0.626958	24.7698
GOTERM_CC_DIRECT	GO:0046540~U4/U6 x U5 tri-snRNP complex	4	0.898876	0.0168328	CD2BP2, ZMAT2, SNU13, PRPF3	436	23	18202	7.26047	0.999651	0.226502	21.515
GOTERM_BP_DIRECT	GO:0008543~fibroblast growth factor receptor signaling pathway	7	1.57303	0.0169771	NCBP2, NCBP1, POLR2E, TIA1, POLR2J, ESRP2, HNRNPA1	422	82	16787	3.39582	1	0.625718	25.3623
GOTERM_MF_DIRECT	GO:0019901~protein kinase binding	18	4.04494	0.0169798	KIF14, PTPRK, CKS1B, KIF11, PFKFB2, POLA1, STXBP1, TPX2, EEF2, PRKCD, PTK2, TOM1L1, TOM1L2, TELO2, ILK, FAM83H, MAP2K7, KIF20A	417	377	16313	1.86779	0.999952	0.484868	22.2614
GOTERM_BP_DIRECT	GO:0010165~response to X-ray	4	0.898876	0.0191126	XRCC4, BRCC3, RAD51, IKBIP	422	23	16787	6.91819	1	0.658699	28.0845
GOTERM_BP_DIRECT	GO:0006888~ER to Golgi vesicle-mediated transport	10	2.24719	0.019691	COG3, CTSZ, DYNC1LI2, COG7, COG8, ANK3, LMAN2L, GOPC, DCTN6, SEC24D	422	160	16787	2.48623	1	0.65911	28.8055
KEGG_PATHWAY	hsa03015:mRNA surveillance pathway	8	1.79775	0.0203255	PABPN1, NCBP2, NCBP1, SYMPK, PAPOLA, PPP2R5C, CPSF2, SSU72	211	91	6910	2.87902	0.985746	0.507596	22.8049
GOTERM_BP_DIRECT	GO:0050821~protein stabilization	9	2.02247	0.0205523	COG3, COG7, BAG3, TELO2, PML, STXBP1, PRKCD, STK4, HIP1	422	135	16787	2.65197	1	0.664638	29.8666
GOTERM_BP_DIRECT	GO:0006338~chromatin remodeling	7	1.57303	0.0209901	CHRAC1, HDAC1, SMARCC1, RB1, SUPT4H1, SUPT5H, SMARCA4	422	86	16787	3.23788	1	0.662404	30.4003
GOTERM_MF_DIRECT	GO:0001047~core promoter binding	6	1.34831	0.0234825	NONO, HDAC1, MTA1, TFAP2C, RB1, GTF2B	417	64	16313	3.66749	0.999999	0.578055	29.4896
GOTERM_BP_DIRECT	GO:0006897~endocytosis	9	2.02247	0.023994	HOOK2, SNX18, APP, GAPVD1, RABEP2, CSNK1D, RAB22A, NECAP2, BIN1	422	139	16787	2.57566	1	0.70195	33.96
GOTERM_BP_DIRECT	GO:0045292~mRNA cis splicing, via spliceosome	3	0.674157	0.0247142	NCBP2, RBM22, NCBP1	422	10	16787	11.9339	1	0.70338	34.7875
GOTERM_BP_DIRECT	GO:0032147~activation of protein kinase activity	5	1.1236	0.0258804	KIF14, TOM1L1, TPX2, PRKCD, MARK2	422	45	16787	4.41996	1	0.711071	36.107
GOTERM_CC_DIRECT	GO:0015935~small ribosomal subunit	4	0.898876	0.0259228	RPS26, RPS28, RPS23, DAP3	436	27	18202	6.18485	0.999996	0.319511	31.2586
BIOCARTA	h_hSWI-SNFpathway:Chromatin Remodeling by hSWI/SNF ATP-dependent Complexes	4	0.898876	0.0266955	GTF2A1, SMARCC1, GTF2B, SMARCA4	65	17	1625	5.88235	0.974083	0.974083	27.1832
GOTERM_CC_DIRECT	GO:0005643~nuclear pore	6	1.34831	0.0273838	NUP153, MAD2L1, NUP205, XPO7, PIK3R4, KPNA2	436	71	18202	3.52798	0.999998	0.326057	32.7153
GOTERM_CC_DIRECT	GO:0000139~Golgi membrane	23	5.16854	0.0278732	GABARAPL2, GALNT2, B4GALT3, CTSZ, MAN1A2, LMAN2L, UGCG, HLA-A, GOLIM4, OPTN, RTN3, B2M, COG3, NOSIP, CSNK1D, COG7, COG8, GOPC, TRIP11, SEC24D, TMCO1, APOO, DHCR24	436	591	18202	1.6247	0.999998	0.322907	33.1969
GOTERM_BP_DIRECT	GO:0070979~protein K11-linked ubiquitination	4	0.898876	0.0293347	UBE2A, UBE2C, UBE2S, UBE2T	422	27	16787	5.89328	1	0.74726	39.8692
GOTERM_BP_DIRECT	GO:0002181~cytoplasmic translation	4	0.898876	0.0293347	EIF4B, RPL31, RPL26L1, RPL36	422	27	16787	5.89328	1	0.74726	39.8692
KEGG_PATHWAY	hsa05169:Epstein-Barr virus infection	12	2.69663	0.0293579	POLR2E, HSPA2, HDAC1, MAPK13, POLR2J, VIM, HLA-A, SNW1, IRF3, RB1, MAP2K7, GTF2B	211	190	6910	2.06835	0.997905	0.585696	31.3112
GOTERM_BP_DIRECT	GO:0006915~apoptotic process	23	5.16854	0.0295562	DPF2, TSPO, PML, TPX2, RRAGA, RB1, PRKCD, STK4, NLRP2, ELMO3, ELMO2, RTN3, PLEKHF1, NME3, BAG1, TIA1, PYCARD, IRF3, MAP2K7, DAP3, THOC1, HIP1, DHCR24	422	568	16787	1.61079	1	0.741521	40.1032
GOTERM_BP_DIRECT	GO:0032786~positive regulation of DNA-templated transcription, elongation	3	0.674157	0.029712	SUPT4H1, SUPT5H, THOC1	422	11	16787	10.849	1	0.735138	40.2672
GOTERM_BP_DIRECT	GO:0051168~nuclear export	3	0.674157	0.029712	NCBP2, NCBP1, HNRNPA1	422	11	16787	10.849	1	0.735138	40.2672
GOTERM_BP_DIRECT	GO:0043161~proteasome-mediated ubiquitin-dependent protein catabolic process	11	2.47191	0.0305492	KIF14, UBE2A, MAD2L1, PSMB6, GSK3A, PPP2R5C, PML, MTA1, NEDD4L, UBE2C, PSMD9	422	201	16787	2.17699	1	0.736976	41.1417
KEGG_PATHWAY	hsa03060:Protein export	4	0.898876	0.0313132	SEC61B, SRP19, SEC63, SEC61A1	211	23	6910	5.69545	0.99862	0.56097	33.035
GOTERM_CC_DIRECT	GO:0016363~nuclear matrix	7	1.57303	0.0314211	NONO, PML, POLA1, HLCS, SNW1, PRKCD, THOC1	436	99	18202	2.95186	1	0.348057	36.5932
GOTERM_BP_DIRECT	GO:0010467~gene expression	5	1.1236	0.0318943	NCBP2, NCBP1, POLR2E, POLR2J, HNRNPA1	422	48	16787	4.14371	1	0.744432	42.5213
GOTERM_BP_DIRECT	GO:0060333~interferon-gamma-mediated signaling pathway	6	1.34831	0.0327179	OAS3, PML, HLA-A, IRF3, PRKCD, B2M	422	71	16787	3.36166	1	0.745805	43.351
GOTERM_CC_DIRECT	GO:0016328~lateral plasma membrane	5	1.1236	0.0332886	EPCAM, DSG2, TACSTD2, ANK3, MARK2	436	51	18202	4.09291	1	0.356646	38.3158
GOTERM_MF_DIRECT	GO:0008139~nuclear localization sequence binding	4	0.898876	0.0336533	NUP153, RANBP6, TNPO2, KPNA2	417	28	16313	5.58856	1	0.689618	39.5506
GOTERM_BP_DIRECT	GO:0000244~spliceosomal tri-snRNP complex assembly	3	0.674157	0.0350723	CD2BP2, PRPF8, PRPF3	422	12	16787	9.94491	1	0.762768	45.6611
GOTERM_BP_DIRECT	GO:0010458~exit from mitosis	3	0.674157	0.0350723	CHMP4B, UBE2C, UBE2S	422	12	16787	9.94491	1	0.762768	45.6611
GOTERM_BP_DIRECT	GO:0000281~mitotic cytokinesis	4	0.898876	0.035332	SNX18, CHMP4B, ANK3, KIF20A	422	29	16787	5.48684	1	0.758133	45.9104
GOTERM_BP_DIRECT	GO:0000060~protein import into nucleus, translocation	4	0.898876	0.035332	RBM22, SEC61B, RANBP6, TNPO2	422	29	16787	5.48684	1	0.758133	45.9104
GOTERM_MF_DIRECT	GO:0050321~tau-protein kinase activity	3	0.674157	0.0361612	CSNK1D, GSK3A, MARK2	417	12	16313	9.77998	1	0.695423	41.8168
GOTERM_CC_DIRECT	GO:0030496~midbody	8	1.79775	0.0366748	KIF14, ZFYVE19, CCDC124, CHMP4B, RHOA, VPS37B, KEAP1, KIF20A	436	130	18202	2.56909	1	0.377254	41.3285
GOTERM_CC_DIRECT	GO:0032039~integrator complex	3	0.674157	0.0373464	INTS5, INTS7, INTS3	436	13	18202	9.63409	1	0.374848	41.9095
GOTERM_CC_DIRECT	GO:0000346~transcription export complex	3	0.674157	0.0373464	CHTOP, THOC3, THOC1	436	13	18202	9.63409	1	0.374848	41.9095
GOTERM_CC_DIRECT	GO:0005871~kinesin complex	5	1.1236	0.0376006	KIF14, KIFC1, KIF22, KIF11, KIF20A	436	53	18202	3.93846	1	0.369279	42.1281
GOTERM_BP_DIRECT	GO:0007030~Golgi organization	6	1.34831	0.0381272	COG3, CSNK1D, COG7, LMAN2L, OPTN, TRIP11	422	74	16787	3.22537	1	0.777441	48.5265
KEGG_PATHWAY	hsa05164:Influenza A	11	2.47191	0.0389033	PABPN1, HSPA2, MAPK13, MAP2K2, OAS3, PML, PYCARD, IRF3, IVNS1ABP, MAP2K7, KPNA2	211	174	6910	2.07033	0.999729	0.59854	39.3562
GOTERM_BP_DIRECT	GO:0006974~cellular response to DNA damage stimulus	11	2.47191	0.0394926	ARMT1, RBBP5, TAOK3, RPS27L, IRF3, INTS3, MAPKAPK2, MACROD1, UBE2T, HPF1, RAD51	422	210	16787	2.08369	1	0.782666	49.7606
GOTERM_BP_DIRECT	GO:0016180~snRNA processing	3	0.674157	0.0407738	INTS5, INTS7, INTS3	422	13	16787	9.17991	1	0.786893	50.8932
GOTERM_BP_DIRECT	GO:0031167~rRNA methylation	3	0.674157	0.0407738	TFB2M, WBSCR22, TFB1M	422	13	16787	9.17991	1	0.786893	50.8932
GOTERM_CC_DIRECT	GO:0015934~large ribosomal subunit	3	0.674157	0.042895	RPL13A, RPL26L1, RPL10A	436	14	18202	8.94594	1	0.401931	46.5092
GOTERM_CC_DIRECT	GO:0030027~lamellipodium	9	2.02247	0.0436377	PTK2, STX4, CORO1A, STMN2, ILK, DAG1, RHOA, PALLD, MYLK	436	164	18202	2.29103	1	0.39974	47.0986
GOTERM_CC_DIRECT	GO:0000790~nuclear chromatin	10	2.24719	0.0440988	MUC1, DPF2, H1F0, UBE2A, HDAC1, SMARCC1, TRPS1, GABPA, RAD51, SMARCA4	436	194	18202	2.15194	1	0.395664	47.4614
GOTERM_BP_DIRECT	GO:0007032~endosome organization	4	0.898876	0.0454132	PLEKHF1, HOOK2, DNAJC13, RAB22A	422	32	16787	4.97245	1	0.816001	54.7968
GOTERM_BP_DIRECT	GO:0006493~protein O-linked glycosylation	4	0.898876	0.0454132	GALNT2, DAG1, POFUT1, POGLUT1	422	32	16787	4.97245	1	0.816001	54.7968
GOTERM_BP_DIRECT	GO:0006260~DNA replication	9	2.02247	0.0458945	RFC3, SIN3A, RRM2, POLA1, PTMS, NFIC, MCM4, ATRIP, DTD1	422	158	16787	2.26593	1	0.813422	55.1846
GOTERM_BP_DIRECT	GO:0060441~epithelial tube branching involved in lung morphogenesis	3	0.674157	0.0467961	CTSZ, DAG1, ESRP2	422	14	16787	8.5242	1	0.813808	55.9026
GOTERM_BP_DIRECT	GO:0030490~maturation of SSU-rRNA	3	0.674157	0.0467961	UTP4, RPS28, SNU13	422	14	16787	8.5242	1	0.813808	55.9026
GOTERM_CC_DIRECT	GO:0032044~DSIF complex	2	0.449438	0.0472271	SUPT4H1, SUPT5H	436	2	18202	41.7477	1	0.410019	49.8625
GOTERM_MF_DIRECT	GO:0032266~phosphatidylinositol-3-phosphate binding	4	0.898876	0.0473184	PLEKHF1, SH3PXD2B, ZFYVE19, HIP1	417	32	16313	4.88999	1	0.772885	50.972
GOTERM_CC_DIRECT	GO:0033268~node of Ranvier	3	0.674157	0.0487281	ANK3, DAG1, BIN1	436	15	18202	8.34954	1	0.412852	50.978
GOTERM_CC_DIRECT	GO:0071203~WASH complex	3	0.674157	0.0487281	DNAJC13, FAM21A, KIAA0196	436	15	18202	8.34954	1	0.412852	50.978
GOTERM_CC_DIRECT	GO:0016514~SWI/SNF complex	3	0.674157	0.0487281	SMARCC1, RB1, SMARCA4	436	15	18202	8.34954	1	0.412852	50.978
GOTERM_BP_DIRECT	GO:0045727~positive regulation of translation	5	1.1236	0.0488623	SYNCRIP, RPS27L, EEF2, CDK4, LARP4B	422	55	16787	3.61633	1	0.821852	57.5074
GOTERM_BP_DIRECT	GO:0007070~negative regulation of transcription from RNA polymerase II promoter during mitosis	2	0.449438	0.0495304	RB1, SMARCA4	422	2	16787	39.7796	1	0.820593	58.0145
GOTERM_BP_DIRECT	GO:0009186~deoxyribonucleoside diphosphate metabolic process	2	0.449438	0.0495304	RRM2, RRM2B	422	2	16787	39.7796	1	0.820593	58.0145
GOTERM_BP_DIRECT	GO:0032785~negative regulation of DNA-templated transcription, elongation	2	0.449438	0.0495304	SUPT4H1, SUPT5H	422	2	16787	39.7796	1	0.820593	58.0145
KEGG_PATHWAY	hsa04144:Endocytosis	14	3.14607	0.0502598	SMAP1, HSPA2, CHMP4B, FAM21A, KIAA0196, SNF8, RAB22A, PML, HLA-A, RHOA, SPG21, VPS37B, NEDD4L, BIN1	211	258	6910	1.77707	0.999977	0.65611	47.7942
GOTERM_MF_DIRECT	GO:0032090~Pyrin domain binding	2	0.449438	0.0503535	PYCARD, NLRP2	417	2	16313	39.1199	1	0.777066	53.2193
GOTERM_CC_DIRECT	GO:0005764~lysosome	11	2.47191	0.050402	PLEKHF1, TMEM97, CTSZ, RAB9A, TOM1L1, ANK3, RNASET2, ARSA, RRAGA, CAPN2, CAPN1	436	230	18202	1.99663	1	0.41667	52.1948
GOTERM_MF_DIRECT	GO:0003777~microtubule motor activity	6	1.34831	0.0511961	KIF14, KIFC1, KIF22, DYNC1LI2, KIF11, KIF20A	417	79	16313	2.97113	1	0.766359	53.8259
GOTERM_CC_DIRECT	GO:0005759~mitochondrial matrix	14	3.14607	0.0516931	ISCU, ISCA2, RARS2, REXO2, HARS2, TRMT5, TXNRD2, TFB2M, SUPV3L1, SHC1, MIPEP, TFB1M, MRPL58, RAD51	436	327	18202	1.78736	1	0.417925	53.114
GOTERM_BP_DIRECT	GO:0006914~autophagy	8	1.79775	0.0520277	GABARAPL2, CHMP4B, ATG4B, SNF8, ARSA, VPS37B, VPS51, OPTN	422	134	16787	2.3749	1	0.83058	59.8598
BIOCARTA	h_mCalpainPathway:mCalpain and friends in Cell motility	4	0.898876	0.0525906	PTK2, CAPN2, MYLK, CAPN1	65	22	1625	4.54545	0.99932	0.973921	46.9195
GOTERM_BP_DIRECT	GO:0007018~microtubule-based movement	6	1.34831	0.052765	KIF14, KIFC1, KIF22, DYNC1LI2, KIF11, KIF20A	422	81	16787	2.94664	1	0.829696	60.3898
GOTERM_BP_DIRECT	GO:0000470~maturation of LSU-rRNA	3	0.674157	0.0531197	WDR37, SNU13, RPL10A	422	15	16787	7.95592	1	0.826607	60.6424
GOTERM_BP_DIRECT	GO:0050790~regulation of catalytic activity	5	1.1236	0.0544668	PPP4R2, BRCC3, BAG1, BAG3, GOPC	422	57	16787	3.48944	1	0.829314	61.5881
BIOCARTA	h_integrinPathway:Integrin Signaling Pathway	5	1.1236	0.0545314	PTK2, MAP2K2, RHOA, SHC1, CAPN1	65	37	1625	3.37838	0.999484	0.91981	48.1805
GOTERM_MF_DIRECT	GO:0003746~translation elongation factor activity	4	0.898876	0.0550227	EEF2, TCEB1, SUPT5H, EEFSEC	417	34	16313	4.60234	1	0.775663	56.4898
GOTERM_MF_DIRECT	GO:0042803~protein homodimerization activity	27	6.06742	0.055095	IMPA2, CHMP4B, STK10, DCK, HMGCS1, PML, CALCOCO2, RRAGA, HLCS, ASNS, PLOD1, HARS2, SNF8, GOPC, PYCARD, SUPV3L1, HIP1, S100A16, MTPAP, TPD52L2, LHPP, STK4, CORO1A, MAD2L1, IRF3, RNF40, CBS	417	731	16313	1.44492	1	0.761063	56.5387
BIOCARTA	h_cpsfPathway:Polyadenylation of mRNA	3	0.674157	0.0560496	PABPN1, PAPOLA, CPSF2	65	10	1625	7.5	0.999585	0.857264	49.1476
GOTERM_BP_DIRECT	GO:0071902~positive regulation of protein serine/threonine kinase activity	4	0.898876	0.0567562	MAP2K2, TELO2, RHOA, STK4	422	35	16787	4.54624	1	0.837035	63.1465
GOTERM_BP_DIRECT	GO:0000422~mitophagy	4	0.898876	0.0567562	GABARAPL2, ATG4B, FUNDC1, MARK2	422	35	16787	4.54624	1	0.837035	63.1465
GOTERM_BP_DIRECT	GO:0006893~Golgi to plasma membrane transport	3	0.674157	0.0597257	CCDC93, GOPC, EXOC1	422	16	16787	7.45868	1	0.847605	65.0792
GOTERM_BP_DIRECT	GO:0036498~IRE1-mediated unfolded protein response	5	1.1236	0.0604039	SEC61B, GSK3A, SHC1, SEC63, SEC61A1	422	59	16787	3.37115	1	0.846355	65.507
GOTERM_BP_DIRECT	GO:0031047~gene silencing by RNA	7	1.57303	0.0606525	NCBP2, NCBP1, NUP153, POLR2E, NUP205, POLR2J, CNOT2	422	111	16787	2.50862	1	0.843026	65.6626
GOTERM_BP_DIRECT	GO:0090307~mitotic spindle assembly	4	0.898876	0.0608077	KIFC1, KIF11, RHOA, TPX2	422	36	16787	4.41996	1	0.839266	65.7594
GOTERM_CC_DIRECT	GO:0005682~U5 snRNP	3	0.674157	0.0611819	CD2BP2, PRPF8, SNRPD1	436	17	18202	7.36724	1	0.467404	59.3822
GOTERM_MF_DIRECT	GO:0008093~cytoskeletal adaptor activity	3	0.674157	0.0615137	BAIAP2L1, ANK3, NCK1	417	16	16313	7.33498	1	0.784957	60.6835
GOTERM_CC_DIRECT	GO:0045335~phagocytic vesicle	4	0.898876	0.0617991	FMNL1, CORO1A, RAB9A, RAB22A	436	38	18202	4.3945	1	0.463824	59.7616
GOTERM_BP_DIRECT	GO:0008544~epidermis development	6	1.34831	0.0649671	LAMA3, PLOD1, UGCG, GRHL2, ALDH3A2, KRT83	422	86	16787	2.77532	1	0.854514	68.2598
GOTERM_BP_DIRECT	GO:0006446~regulation of translational initiation	4	0.898876	0.0649906	NCBP2, EIF4B, NCBP1, EIF1	422	37	16787	4.3005	1	0.850374	68.2734
GOTERM_BP_DIRECT	GO:0007080~mitotic metaphase plate congression	4	0.898876	0.0649906	KIF14, KIFC1, KIF22, CHMP4B	422	37	16787	4.3005	1	0.850374	68.2734
BIOCARTA	h_ecmPathway:Erk and PI-3 Kinase Are Necessary for Collagen Binding in Corneal Epithelia	4	0.898876	0.0653933	PTK2, RHOA, SHC1, MYLK	65	24	1625	4.16667	0.999892	0.838943	54.7455
GOTERM_CC_DIRECT	GO:0005801~cis-Golgi network	4	0.898876	0.0658093	COG3, SCYL1, GOLIM4, TRIP11	436	39	18202	4.28182	1	0.478774	62.1477
GOTERM_BP_DIRECT	GO:0045109~intermediate filament organization	3	0.674157	0.066596	MTM1, EPPK1, VIM	422	17	16787	7.01993	1	0.853327	69.1913
BIOCARTA	h_mhcPathway:Antigen Processing and Presentation	3	0.674157	0.0668008	PSMB6, HLA-A, B2M	65	11	1625	6.81818	0.999912	0.788932	55.5381
BIOCARTA	h_p35AlzheimersPathway:Deregulation of CDK5 in Alzheimers Disease	3	0.674157	0.0668008	APP, CSNK1D, CAPN1	65	11	1625	6.81818	0.999912	0.788932	55.5381
GOTERM_CC_DIRECT	GO:0005743~mitochondrial inner membrane	17	3.82022	0.0668639	NDUFAF4, MRPS17, MICU1, NDUFB5, NDUFB6, NDUFB10, TIMM17B, MCU, COX4I1, ALDH3A2, OCIAD2, SLC25A20, MARC1, MRPL58, SLC25A15, DAP3, HIGD2A	436	441	18202	1.60932	1	0.477503	62.753
GOTERM_MF_DIRECT	GO:0016788~hydrolase activity, acting on ester bonds	3	0.674157	0.0685715	TATDN1, NT5E, DTD1	417	17	16313	6.90351	1	0.808117	64.8141
GOTERM_MF_DIRECT	GO:0004386~helicase activity	6	1.34831	0.0687231	EIF4B, DDX17, SUPV3L1, MCM4, HELLS, SMARCA4	417	86	16313	2.7293	1	0.796281	64.8982
GOTERM_BP_DIRECT	GO:0006695~cholesterol biosynthetic process	4	0.898876	0.0693021	EBP, CYP51A1, HMGCS1, DHCR24	422	38	16787	4.18733	1	0.860741	70.6822
GOTERM_CC_DIRECT	GO:0005776~autophagosome	5	1.1236	0.0698566	GABARAPL2, CALCOCO2, OPTN, PIP4K2A, PIK3R4	436	65	18202	3.21136	1	0.486214	64.4219
GOTERM_MF_DIRECT	GO:0003725~double-stranded RNA binding	5	1.1236	0.069967	LSM14A, VIM, OAS3, SUPV3L1, STAU1	417	61	16313	3.20655	1	0.790043	65.5814
GOTERM_MF_DIRECT	GO:0048306~calcium-dependent protein binding	5	1.1236	0.069967	S100A4, RBM22, STMN2, VPS37B, DDX5	417	61	16313	3.20655	1	0.790043	65.5814
GOTERM_CC_DIRECT	GO:0005846~nuclear cap binding complex	2	0.449438	0.0699994	NCBP2, NCBP1	436	3	18202	27.8318	1	0.480312	64.4998
GOTERM_CC_DIRECT	GO:0005971~ribonucleoside-diphosphate reductase complex	2	0.449438	0.0699994	RRM2, RRM2B	436	3	18202	27.8318	1	0.480312	64.4998
GOTERM_CC_DIRECT	GO:0005819~spindle	7	1.57303	0.0703555	KIFC1, ARHGEF2, KIF11, CSNK1D, TPX2, RB1, KIF20A	436	121	18202	2.41516	1	0.475634	64.6932
GOTERM_BP_DIRECT	GO:0006281~DNA repair	11	2.47191	0.0727433	NONO, KIF22, UBE2A, CSNK1D, TAOK3, POLA1, RPS27L, INTS3, RRM2B, UBE2T, RAD51	422	235	16787	1.86202	1	0.870424	72.48
GOTERM_BP_DIRECT	GO:1900363~regulation of mRNA polyadenylation	2	0.449438	0.07337	NCBP2, NCBP1	422	3	16787	26.5197	1	0.869024	72.796
GOTERM_BP_DIRECT	GO:0007176~regulation of epidermal growth factor-activated receptor activity	2	0.449438	0.07337	APP, SHC1	422	3	16787	26.5197	1	0.869024	72.796
GOTERM_BP_DIRECT	GO:0009263~deoxyribonucleotide biosynthetic process	2	0.449438	0.07337	RRM2, RRM2B	422	3	16787	26.5197	1	0.869024	72.796
GOTERM_BP_DIRECT	GO:0097428~protein maturation by iron-sulfur cluster transfer	2	0.449438	0.07337	ISCU, ISCA2	422	3	16787	26.5197	1	0.869024	72.796
GOTERM_BP_DIRECT	GO:0010971~positive regulation of G2/M transition of mitotic cell cycle	3	0.674157	0.0737134	APP, SIN3A, CDK4	422	18	16787	6.62994	1	0.866581	72.9677
GOTERM_BP_DIRECT	GO:0007020~microtubule nucleation	3	0.674157	0.0737134	RANBP9, CSNK1D, BLOC1S2	422	18	16787	6.62994	1	0.866581	72.9677
GOTERM_MF_DIRECT	GO:0003924~GTPase activity	11	2.47191	0.0741205	EFL1, RAB9A, GNG10, RAB22A, RHOA, RRAS, RRAGA, TUBB6, EEF2, EEFSEC, BMS1	417	232	16313	1.85482	1	0.797696	67.7737
GOTERM_MF_DIRECT	GO:0004748~ribonucleoside-diphosphate reductase activity, thioredoxin disulfide as acceptor	2	0.449438	0.0745735	RRM2, RRM2B	417	3	16313	26.0799	1	0.788321	68.0048
GOTERM_CC_DIRECT	GO:0043034~costamere	3	0.674157	0.0745816	ANK3, ILK, DAG1	436	19	18202	6.59174	1	0.489917	66.9159
GOTERM_CC_DIRECT	GO:0000145~exocyst	3	0.674157	0.0745816	EXOC7, EXOC4, EXOC1	436	19	18202	6.59174	1	0.489917	66.9159
GOTERM_CC_DIRECT	GO:0005815~microtubule organizing center	8	1.79775	0.0747495	RPP25, KIFC1, PTK2, EXOC7, SCYL1, CCDC124, KEAP1, RAD51	436	153	18202	2.18289	1	0.484434	67.0015
GOTERM_BP_DIRECT	GO:0060337~type I interferon signaling pathway	5	1.1236	0.0766736	IFIT3, ISG15, OAS3, HLA-A, IRF3	422	64	16787	3.10778	1	0.873778	74.4063
KEGG_PATHWAY	hsa03013:RNA transport	10	2.24719	0.078184	NCBP2, RPP25, EIF4B, NCBP1, SUMO2, NUP153, NUP205, EIF1, THOC3, THOC1	211	172	6910	1.904	1	0.783893	64.1609
GOTERM_CC_DIRECT	GO:0005874~microtubule	13	2.92135	0.0796008	KIF14, KIF22, KIFC1, DYNC1LI2, ARHGEF2, KIF11, MAP2K2, TPX2, MTA1, CAMSAP3, HOOK2, TUBB6, KIF20A	436	317	18202	1.71205	1	0.50077	69.3865
GOTERM_BP_DIRECT	GO:0051493~regulation of cytoskeleton organization	3	0.674157	0.0810612	PTK2, CAPN2, MARK2	422	19	16787	6.28099	1	0.885096	76.4065
GOTERM_BP_DIRECT	GO:0000028~ribosomal small subunit assembly	3	0.674157	0.0810612	RPS27, RPS28, RPS27L	422	19	16787	6.28099	1	0.885096	76.4065
GOTERM_CC_DIRECT	GO:0031305~integral component of mitochondrial inner membrane	3	0.674157	0.0815993	TIMM17B, MCU, APOO	436	20	18202	6.26216	1	0.503606	70.3216
GOTERM_MF_DIRECT	GO:0070530~K63-linked polyubiquitin binding	3	0.674157	0.0834215	PRPF8, OPTN, ATRIP	417	19	16313	6.17683	1	0.814923	72.2198
GOTERM_BP_DIRECT	GO:0016197~endosomal transport	5	1.1236	0.0837371	SNX18, CHMP4B, KIAA0196, SNF8, VPS37B	422	66	16787	3.01361	1	0.890129	77.5531
GOTERM_MF_DIRECT	GO:0000287~magnesium ion binding	10	2.24719	0.0856578	PAPOLA, IMPA2, NT5C3A, TDP2, MTPAP, LHPP, ITPK1, MAP2K7, STK4, MARK2	417	208	16313	1.88076	1	0.813318	73.1999
KEGG_PATHWAY	hsa05100:Bacterial invasion of epithelial cells	6	1.34831	0.087948	PTK2, ILK, RHOA, SHC1, ELMO3, ELMO2	211	78	6910	2.51914	1	0.795667	68.6624
GOTERM_BP_DIRECT	GO:0006367~transcription initiation from RNA polymerase II promoter	8	1.79775	0.0884561	MAZ, POLR2E, TAF6, GTF2A1, POLR2J, TAF7, SNW1, GTF2B	422	152	16787	2.09366	1	0.900548	79.4484
GOTERM_CC_DIRECT	GO:0097452~GAIT complex	2	0.449438	0.0922287	RPL13A, SYNCRIP	436	4	18202	20.8739	1	0.542713	74.8643
GOTERM_BP_DIRECT	GO:0030336~negative regulation of cell migration	6	1.34831	0.0936789	PTPRK, EPPK1, DAG1, RRAS, TCAF1, IGFBP5	422	96	16787	2.48623	1	0.911029	81.37
GOTERM_MF_DIRECT	GO:0015631~tubulin binding	4	0.898876	0.0962734	KIF14, STMN2, DAG1, VBP1	417	43	16313	3.63906	1	0.840853	77.4285
GOTERM_BP_DIRECT	GO:0006401~RNA catabolic process	3	0.674157	0.0963845	PPP1R8, RNASET2, SUPV3L1	422	21	16787	5.6828	1	0.914652	82.2977
GOTERM_BP_DIRECT	GO:0033489~cholesterol biosynthetic process via desmosterol	2	0.449438	0.096613	EBP, DHCR24	422	4	16787	19.8898	1	0.912484	82.374
GOTERM_BP_DIRECT	GO:0030242~pexophagy	2	0.449438	0.096613	PIK3R4, ACBD5	422	4	16787	19.8898	1	0.912484	82.374
GOTERM_BP_DIRECT	GO:0033490~cholesterol biosynthetic process via lathosterol	2	0.449438	0.096613	EBP, DHCR24	422	4	16787	19.8898	1	0.912484	82.374
GOTERM_BP_DIRECT	GO:1904263~positive regulation of TORC1 signaling	2	0.449438	0.096613	TELO2, RRAGA	422	4	16787	19.8898	1	0.912484	82.374
GOTERM_BP_DIRECT	GO:0010835~regulation of protein ADP-ribosylation	2	0.449438	0.096613	PUM3, HPF1	422	4	16787	19.8898	1	0.912484	82.374
GOTERM_BP_DIRECT	GO:0016241~regulation of macroautophagy	4	0.898876	0.0977144	EXOC7, EXOC4, CAPN1, EXOC1	422	44	16787	3.61633	1	0.912346	82.7375
GOTERM_MF_DIRECT	GO:0000179~rRNA (adenine-N6,N6-)-dimethyltransferase activity	2	0.449438	0.0981773	TFB2M, TFB1M	417	4	16313	19.56	1	0.837871	78.1177
GOTERM_MF_DIRECT	GO:0046914~transition metal ion binding	2	0.449438	0.0981773	APP, APLP2	417	4	16313	19.56	1	0.837871	78.1177
GOTERM_MF_DIRECT	GO:0048408~epidermal growth factor binding	2	0.449438	0.0981773	SEC61B, SHC1	417	4	16313	19.56	1	0.837871	78.1177
GOTERM_BP_DIRECT	GO:0007265~Ras protein signal transduction	5	1.1236	0.0987766	RRAS, SHC1, RB1, MAPKAPK2, DHCR24	422	70	16787	2.8414	1	0.912126	83.0814
GOTERM_MF_DIRECT	GO:0004198~calcium-dependent cysteine-type endopeptidase activity	3	0.674157	0.099139	PEF1, CAPN2, CAPN1	417	21	16313	5.58856	1	0.832049	78.4583
Category	Term	Count	%	PValue	Genes	List Total	Pop Hits	Pop Total	Fold Enrichment	Bonferroni	Benjamini	FDR
GOTERM_CC_DIRECT	GO:0005739~mitochondrion	51	21.7949	1.46355e-12	MRPS34, BCKDK, GTPBP10, PEX5, GPX1, ACOT8, TRMT1L, NARS2, NDUFS8, ABHD10, MRPL39, ATP5I, ATP5J, NUDT1, GTPBP3, SLC25A6, COX20, COQ9, PNKP, PYCR2, UQCRH, CLIC4, ZADH2, GSTP1, GATC, APOOL, NAPG, UNG, ALDOC, SFXN3, COMT, HSCB, SRC, TDRKH, GUF1, BDH1, RMDN1, GRSF1, ABCB7, OCIAD1, NUBPL, SLC25A12, SLC25A11, SDHB, HSDL1, PTCD3, ENDOG, BAX, RHOT1, MAT2B, SLC25A17	229	1331	18202	3.04562	4.33195e-10	4.33195e-10	1.95167e-09
GOTERM_CC_DIRECT	GO:0070062~extracellular exosome	68	29.0598	5.21802e-08	ATP1B1, RAB5B, NAAA, MLPH, MARCKSL1, CAPZA2, RPLP2, CNP, GPX1, AP1S1, NCCRP1, SMPDL3A, ERAP1, MB, RAP2B, F11R, NUDT1, BST2, MGP, STXBP3, RBKS, GSTT2, MIEN1, MGAT1, GGACT, KRT17, CLIC4, VAMP7, SERPINB1, MVK, PCYOX1, CPD, GSTP1, STX7, GNAI2, NAPG, ALDOC, ACP2, COMT, SRC, MIF, UBE2D3, SYPL1, TMEM33, BLOC1S1, TOR1A, COL6A1, NDRG1, PAFAH1B2, THBS1, VPS36, DCTD, LAMTOR3, S100P, LAMTOR1, CCDC25, LAMTOR2…	229	2799	18202	1.93103	1.54452e-05	7.72263e-06	6.95857e-05
GOTERM_MF_DIRECT	GO:0005515~protein binding	116	49.5726	2.66755e-07	ATP1B1, LSM8, TMEM11, INTS2, CBX1, PGR, KDM1A, MFF, RAD21, RBM8A, ERAP1, LSM3, EGFR, F11R, ZC3HC1, BST2, RBL1, MGP, NCAPD2, RFC5, PNKP, UNC13D, GGACT, VAMP7, SMARCA5, RPP25L, STX7, NAPG, GNAI2, ALDOC, SRSF11, PTK7, SRC, COMMD10, CALU, RRAGC, UBE2D3, BLOC1S1, NDRG1, TIGAR, ASPSCR1, LAMTOR3, S100P, CAMLG, LAMTOR1, LAMTOR2, EFEMP1, CDC23, WIPI2, EPS15, KCTD9, HSPB11, PTCD3, POLD1, POLD2, PKP4, WDR4,…	210	6163	16313	1.46211	0.000100295	0.000100295	0.00036872
GOTERM_CC_DIRECT	GO:0016020~membrane	53	22.6496	3.93308e-06	ATP1B1, RAB5B, CAPZA2, PEX5, RPLP2, CNP, INTS2, LNPEP, AP1S1, RAD21, NDUFS8, ERAP1, PPP1R14C, RAP2B, EGFR, BST2, PNPLA6, NCAPD2, MGAT1, PNKP, UNC13D, VAMP7, FKBP15, SERPINB1, CPD, RAB3A, MMGT1, GNAI2, SFXN3, ACP2, COMT, CALU, DGKA, DDHD2, SLC35B2, TOR1A, COL6A1, CAMLG, NTPCR, DLGAP4, BIRC6, RPL24, OCIAD1, WIPI2, AK6, EPS15, MGST3, POLD1, BAX, TMEM165, RHOT1, PARP4, SLC25A17	229	2201	18202	1.91399	0.00116352	0.00038799	0.0052449
GOTERM_CC_DIRECT	GO:0005829~cytosol	70	29.9145	1.42354e-05	CAPZA2, RPLP2, PEX5, NFKB2, PDCD4, LNPEP, GPX1, AP1S1, RAD21, RBM8A, CASP7, BAG2, ABHD10, ERAP1, PSMD4, LSM3, SEC23A, RAP2B, NUDT1, NUP88, PKN2, STXBP3, IPO8, MIEN1, NCAPD2, CLIC4, TRAPPC4, TMSB4X, MVK, GSTP1, RAB3A, POLR2F, GNAI2, XIAP, ALDOC, ABHD5, ARHGAP35, COMT, SRC, RRAGC, DGKA, DDHD2, UBE2D3, PLIN2, BLOC1S1, NDRG1, PAFAH1B2, VPS36, TIGAR, ASPSCR1, DCTD, PDZD11, CDC23, RPL24, WIPI2, POLR3C,…	229	3397	18202	1.6379	0.00420483	0.00105287	0.0189821
GOTERM_CC_DIRECT	GO:0005743~mitochondrial inner membrane	18	7.69231	4.3352e-05	MRPS34, SLC25A6, CNP, COQ9, ABCB7, SRC, NDUFAF3, SLC25A12, SLC25A11, SDHB, UQCRH, PTCD3, ABCB10, MRPL39, GUF1, ATP5I, SLC25A17, ATP5J	229	441	18202	3.24427	0.0127505	0.00256321	0.0577974
GOTERM_BP_DIRECT	GO:0006915~apoptotic process	19	8.11966	0.000457549	POLR2G, XIAP, SLC25A6, PKN2, BIRC6, SAP30BP, PDCD4, MIEN1, NOC2L, RRAGC, UBE2D3, RAD21, EMC4, CLIC4, PSMD10, CASP7, BAX, BRE, TIGAR	219	568	16787	2.5641	0.442573	0.442573	0.742827
GOTERM_BP_DIRECT	GO:0071230~cellular response to amino acid stimulus	6	2.5641	0.000509754	EGFR, LAMTOR3, LAMTOR1, LAMTOR2, COL6A1, RRAGC	219	51	16787	9.018	0.47854	0.277878	0.827251
GOTERM_CC_DIRECT	GO:0005654~nucleoplasm	55	23.5043	0.000550183	LSM8, CNP, INTS2, CBX1, NFKB2, PDCD4, PGR, KDM1A, RAD21, RBM8A, CASP7, PSMD4, LSM3, NUP88, RBL1, PKN2, IPO8, ZFR, MIEN1, NOC2L, NCAPD2, RFC5, PNKP, SMARCA5, WDR43, POLR2G, POLR2F, GNAI2, XIAP, UNG, SRSF11, TTC5, MIF, ADPRHL2, UBE2D3, BDH1, ASPSCR1, CDC23, SAP30BP, POLR3C, WIPI2, POLR3B, AK6, SF3A3, SDHB, PHAX, RPRD2, PSMD10, POLD1, POLD2, BRE, POMP, WDR4, SETD7, POP4	229	2785	18202	1.56972	0.150323	0.0267846	0.731221
GOTERM_CC_DIRECT	GO:0005765~lysosomal membrane	12	5.12821	0.000703702	LNPEP, AP1S1, LAMTOR3, STX7, NAPG, LAMTOR1, LAMTOR2, VAMP7, TMEM165, BLOC1S1, COL6A1, ACP2	229	274	18202	3.48108	0.188093	0.0293283	0.934371
BIOCARTA	h_mitochondriaPathway:Role of Mitochondria in Apoptotic Signaling	4	1.7094	0.00154228	XIAP, CASP7, BAX, ENDOG	19	22	1625	15.5502	0.0870414	0.0870414	1.52946
GOTERM_CC_DIRECT	GO:0071986~Ragulator complex	3	1.28205	0.00226683	LAMTOR3, LAMTOR1, LAMTOR2	229	6	18202	39.7424	0.489182	0.0805392	2.98106
GOTERM_BP_DIRECT	GO:0034613~cellular protein localization	5	2.13675	0.00229648	LAMTOR3, LAMTOR1, TMEM33, LAMTOR2, RRAGC	219	43	16787	8.91314	0.946921	0.624185	3.67639
GOTERM_CC_DIRECT	GO:0005759~mitochondrial matrix	12	5.12821	0.00287091	NUBPL, GPX1, ADPRHL2, BCKDK, PYCR2, NUDT1, NARS2, NDUFS8, BLOC1S1, ABHD10, GUF1, BDH1	229	327	18202	2.91687	0.573018	0.0902241	3.76149
GOTERM_MF_DIRECT	GO:0031593~polyubiquitin binding	4	1.7094	0.00303863	EPS15, FAM175B, BRE, PSMD4	210	23	16313	13.5097	0.681541	0.435679	4.11926
GOTERM_MF_DIRECT	GO:0003924~GTPase activity	10	4.2735	0.00307976	RAB3A, GTPBP3, NUDT1, RAB5B, GNAI2, GTPBP10, RHOT1, GUF1, TUBA1C, RRAGC	210	232	16313	3.34832	0.686443	0.320632	4.17393
KEGG_PATHWAY	hsa00240:Pyrimidine metabolism	7	2.99145	0.00442538	DCTD, POLR2G, POLR2F, POLD1, POLD2, POLR3C, POLR3B	104	104	6910	4.47208	0.533667	0.533667	5.27721
KEGG_PATHWAY	hsa00230:Purine metabolism	9	3.84615	0.00458746	POLR2G, POLR2F, ITPA, POLD1, POLD2, NTPCR, POLR3C, AK6, POLR3B	104	176	6910	3.39762	0.546545	0.326609	5.46555
GOTERM_BP_DIRECT	GO:0032008~positive regulation of TOR signaling	4	1.7094	0.00502044	LAMTOR3, LAMTOR1, LAMTOR2, RRAGC	219	27	16787	11.356	0.998383	0.799474	7.87261
GOTERM_CC_DIRECT	GO:0030496~midbody	7	2.99145	0.0059507	TRIOBP, FAM175B, GNAI2, CLIC4, PKP4, PKN2, BIRC6	229	130	18202	4.27995	0.829099	0.161941	7.65084
GOTERM_BP_DIRECT	GO:0007173~epidermal growth factor receptor signaling pathway	5	2.13675	0.00599639	EPS15, EGFR, CAMLG, EFEMP1, SRC	219	56	16787	6.84402	0.999538	0.784779	9.33383
GOTERM_BP_DIRECT	GO:0009060~aerobic respiration	4	1.7094	0.00677266	SDHB, UQCRH, COX20, BLOC1S1	219	30	16787	10.2204	0.99983	0.764572	10.4805
GOTERM_MF_DIRECT	GO:0004364~glutathione transferase activity	4	1.7094	0.0100355	MGST3, CLIC4, GSTT2, GSTP1	210	35	16313	8.87782	0.977459	0.612523	13.0133
GOTERM_MF_DIRECT	GO:0019899~enzyme binding	11	4.70085	0.0104524	RFC5, PGR, EGFR, KDM1A, UNG, POLD1, PEX5, MAT2B, CBX1, PARP4, SRC	210	331	16313	2.58154	0.980761	0.546228	13.5184
GOTERM_MF_DIRECT	GO:0005525~GTP binding	12	5.12821	0.0106091	RAP2B, RAB3A, GTPBP3, SEPHS1, RAB5B, GNAI2, GTPBP10, RHOT1, ARHGAP35, GUF1, TUBA1C, RRAGC	210	383	16313	2.43387	0.981873	0.487466	13.7074
GOTERM_BP_DIRECT	GO:0042769~DNA damage response, detection of DNA damage	4	1.7094	0.0112522	RFC5, PNKP, POLD1, POLD2	219	36	16787	8.517	0.999999	0.873101	16.8362
KEGG_PATHWAY	hsa03020:RNA polymerase	4	1.7094	0.0116606	POLR2G, POLR2F, POLR3C, POLR3B	104	32	6910	8.30529	0.867	0.489553	13.3571
GOTERM_BP_DIRECT	GO:0043518~negative regulation of DNA damage response, signal transduction by p53 class mediator	3	1.28205	0.0119164	KDM1A, PSMD10, MIF	219	13	16787	17.6891	1	0.852449	17.7417
GOTERM_MF_DIRECT	GO:0003899~DNA-directed RNA polymerase activity	4	1.7094	0.0125781	POLR2G, POLR2F, POLR3C, POLR3B	210	38	16313	8.17694	0.991429	0.493337	16.0512
KEGG_PATHWAY	hsa03410:Base excision repair	4	1.7094	0.01269	UNG, POLD1, POLD2, PARP4	104	33	6910	8.05361	0.888824	0.422565	14.4538
GOTERM_CC_DIRECT	GO:0031091~platelet alpha granule	3	1.28205	0.0128738	VAMP7, STXBP3, THBS1	229	14	18202	17.0324	0.978407	0.294375	15.869
GOTERM_BP_DIRECT	GO:0042795~snRNA transcription from RNA polymerase II promoter	5	2.13675	0.0130127	PHAX, POLR2G, POLR2F, RPRD2, INTS2	219	70	16787	5.47521	1	0.844089	19.216
GOTERM_BP_DIRECT	GO:2001237~negative regulation of extrinsic apoptotic signaling pathway	4	1.7094	0.0130457	BIRC6, THBS1, SRC, GSTP1	219	38	16787	8.06873	1	0.813048	19.26
GOTERM_BP_DIRECT	GO:0006979~response to oxidative stress	6	2.5641	0.0143748	EGFR, PNKP, GPX1, NUDT1, TOR1A, NDUFS8	219	110	16787	4.18107	1	0.813792	21.0133
GOTERM_BP_DIRECT	GO:0051301~cell division	11	4.70085	0.0151582	TRIOBP, RAD21, ZC3HC1, FAM175B, GNAI2, BRE, PKN2, CDC23, BIRC6, TUBA1C, NCAPD2	219	346	16787	2.43694	1	0.803174	22.0299
GOTERM_CC_DIRECT	GO:0031901~early endosome membrane	6	2.5641	0.0154159	EPS15, EGFR, STX7, MMGT1, RAB5B, TMEM165	229	116	18202	4.11128	0.989935	0.318338	18.7129
GOTERM_BP_DIRECT	GO:0006283~transcription-coupled nucleotide-excision repair	5	2.13675	0.0156918	RFC5, POLR2G, POLR2F, POLD1, POLD2	219	74	16787	5.17925	1	0.788523	22.7153
GOTERM_MF_DIRECT	GO:0051539~4 iron, 4 sulfur cluster binding	4	1.7094	0.0164915	NUBPL, SDHB, POLD1, NDUFS8	210	42	16313	7.39819	0.998074	0.54231	20.535
GOTERM_BP_DIRECT	GO:0016236~macroautophagy	5	2.13675	0.017152	LAMTOR3, LAMTOR1, LAMTOR2, WIPI2, RRAGC	219	76	16787	5.04296	1	0.793628	24.5621
GOTERM_MF_DIRECT	GO:0044822~poly(A) RNA binding	24	10.2564	0.0184516	BST2, LSM8, GTPBP10, SRSF11, NTPCR, PKN2, GRSF1, RPL24, ZFR, SF3A3, NOC2L, SLC25A11, TRIM56, TRMT1L, PTCD3, RBM8A, UBFD1, CEBPZ, RPP25L, LSM3, TMSB4X, PSMD4, MRPL39, WDR43	210	1129	16313	1.65132	0.99909	0.540706	22.6962
GOTERM_BP_DIRECT	GO:0034644~cellular response to UV	4	1.7094	0.021771	KDM1A, POLD1, BAX, NOC2L	219	46	16787	6.66548	1	0.846478	30.135
GOTERM_MF_DIRECT	GO:0001056~RNA polymerase III activity	3	1.28205	0.0218413	POLR2F, POLR3C, POLR3B	210	18	16313	12.9468	0.999752	0.564096	26.3057
GOTERM_CC_DIRECT	GO:0043231~intracellular membrane-bounded organelle	14	5.98291	0.0229829	ASPSCR1, STX7, LAMTOR1, ABHD5, RRAGC, MGST3, EPS15, PHAX, AP1S1, PLIN2, VAMP7, CASP7, TMEM165, SLC25A17	229	555	18202	2.00502	0.998974	0.411048	26.6604
GOTERM_CC_DIRECT	GO:0005666~DNA-directed RNA polymerase III complex	3	1.28205	0.0232203	POLR2F, POLR3C, POLR3B	229	19	18202	12.5502	0.999045	0.391485	26.8977
KEGG_PATHWAY	hsa05016:Huntington's disease	8	3.4188	0.0241376	SDHB, POLR2G, POLR2F, UQCRH, BAX, SLC25A6, NDUFS8, ATP5J	104	192	6910	2.76843	0.985043	0.568513	25.82
GOTERM_BP_DIRECT	GO:0000186~activation of MAPKK activity	4	1.7094	0.0243444	EGFR, LAMTOR3, GNAI2, LAMTOR2	219	48	16787	6.38775	1	0.860128	33.0698
GOTERM_CC_DIRECT	GO:1903561~extracellular vesicle	4	1.7094	0.0246906	MGAT1, RAB3A, ATP1B1, GNAI2	229	50	18202	6.35878	0.999389	0.389418	28.3515
GOTERM_BP_DIRECT	GO:0070584~mitochondrion morphogenesis	3	1.28205	0.0248265	NUBPL, MFF, BAX	219	19	16787	12.1031	1	0.848693	33.6066
GOTERM_MF_DIRECT	GO:0005006~epidermal growth factor-activated receptor activity	2	0.854701	0.0254604	EGFR, EFEMP1	210	2	16313	77.681	0.999939	0.58586	29.9864
GOTERM_BP_DIRECT	GO:0000398~mRNA splicing, via spliceosome	8	3.4188	0.0261412	POLR2G, POLR2F, LSM8, RBM8A, SRSF11, LSM3, PPWD1, SF3A3	219	222	16787	2.76227	1	0.847295	35.05
GOTERM_CC_DIRECT	GO:0005764~lysosome	8	3.4188	0.0261734	STX7, UNC13D, LAMTOR1, ACP2, PCYOX1, VPS36, SRC, RRAGC	229	230	18202	2.76469	0.99961	0.387776	29.7907
GOTERM_CC_DIRECT	GO:0045111~intermediate filament cytoskeleton	4	1.7094	0.0273409	NES, PSMD10, PKN2, SAP30BP	229	52	18202	6.11421	0.999727	0.382874	30.9049
GOTERM_BP_DIRECT	GO:0032481~positive regulation of type I interferon production	4	1.7094	0.0284989	POLR2F, NFKB2, POLR3C, POLR3B	219	51	16787	6.012	1	0.856762	37.5649
GOTERM_MF_DIRECT	GO:0004602~glutathione peroxidase activity	3	1.28205	0.0292369	MGST3, GPX1, GSTP1	210	21	16313	11.0973	0.999986	0.605347	33.645
GOTERM_CC_DIRECT	GO:0031966~mitochondrial membrane	5	2.13675	0.0294772	SDHB, COX20, SFXN3, TMEM14C, SLC25A17	229	93	18202	4.27337	0.999858	0.388612	32.9014
GOTERM_BP_DIRECT	GO:0006457~protein folding	7	2.99145	0.0309864	GNAI2, HSP90AB4P, BAG2, TBCE, FKBP15, HSCB, PPWD1	219	181	16787	2.96448	1	0.865982	40.119
GOTERM_MF_DIRECT	GO:0016887~ATPase activity	7	2.99145	0.031313	ATP1B1, TOR1A, SMARCA5, ATP5I, ABCB7, AK6, ATP5J	210	184	16313	2.95525	0.999994	0.601541	35.5798
GOTERM_MF_DIRECT	GO:0098641~cadherin binding involved in cell-cell adhesion	9	3.84615	0.0336078	EPS15, EGFR, F11R, S100P, UBFD1, PKN2, RPL24, NDRG1, SRC	210	290	16313	2.41079	0.999997	0.600733	37.6575
GOTERM_CC_DIRECT	GO:0048471~perinuclear region of cytoplasm	15	6.41026	0.0337081	ASPSCR1, SEC23A, EGFR, STX7, MLPH, PKN2, MRFAP1, CNP, SRC, LNPEP, CLIC4, VAMP7, BAX, PKP4, NDRG1	229	646	18202	1.84562	0.999961	0.413857	36.6991
GOTERM_BP_DIRECT	GO:0006281~DNA repair	8	3.4188	0.0341231	RFC5, PNKP, UBE2D3, NUDT1, UNG, POLD1, PARP4, TTC5	219	235	16787	2.60946	1	0.878912	43.1999
KEGG_PATHWAY	hsa01100:Metabolic pathways	27	11.5385	0.0349062	POLR2G, POLR2F, SEPHS1, ALDOC, COMT, DGKA, ACOT8, NDUFS8, PAFAH1B2, ATP5I, BDH1, ATP5J, DCTD, NTPCR, POLR3C, AK6, POLR3B, MGAT1, SDHB, ITPA, PYCR2, UQCRH, POLD1, POLD2, MVK, MAT2B, GATC	104	1228	6910	1.46087	0.997782	0.638874	35.2293
GOTERM_CC_DIRECT	GO:0008021~synaptic vesicle	5	2.13675	0.0358948	RAB3A, MFF, SYPL1, TOR1A, TRAPPC4	229	99	18202	4.01438	0.99998	0.417841	38.583
GOTERM_BP_DIRECT	GO:0006749~glutathione metabolic process	4	1.7094	0.036203	GPX1, CLIC4, GSTT2, GSTP1	219	56	16787	5.47521	1	0.882392	45.1601
GOTERM_MF_DIRECT	GO:0000268~peroxisome targeting sequence binding	2	0.854701	0.0379476	BRE, PEX5	210	3	16313	51.7873	1	0.620817	41.4178
GOTERM_CC_DIRECT	GO:0042470~melanosome	5	2.13675	0.0381995	SYPL1, RAB5B, TMEM33, CNP, CALU	229	101	18202	3.93489	0.99999	0.422464	40.5123
GOTERM_BP_DIRECT	GO:0006297~nucleotide-excision repair, DNA gap filling	3	1.28205	0.0384145	RFC5, POLD1, POLD2	219	24	16787	9.58162	1	0.886379	47.1746
GOTERM_BP_DIRECT	GO:0015866~ADP transport	2	0.854701	0.0384572	SLC25A6, SLC25A17	219	3	16787	51.102	1	0.875895	47.2129
GOTERM_BP_DIRECT	GO:1902512~positive regulation of apoptotic DNA fragmentation	2	0.854701	0.0384572	BAX, ENDOG	219	3	16787	51.102	1	0.875895	47.2129
KEGG_PATHWAY	hsa00480:Glutathione metabolism	4	1.7094	0.0399942	MGST3, GPX1, GSTT2, GSTP1	104	51	6910	5.21116	0.999106	0.633188	39.2821
GOTERM_BP_DIRECT	GO:0042327~positive regulation of phosphorylation	3	1.28205	0.041405	EGFR, THBS1, MIF	219	25	16787	9.19836	1	0.884675	49.7884
GOTERM_CC_DIRECT	GO:0005777~peroxisome	5	2.13675	0.0418124	MFF, PEX5, MVK, ZADH2, SLC25A17	229	104	18202	3.82138	0.999997	0.437107	43.4242
KEGG_PATHWAY	hsa03430:Mismatch repair	3	1.28205	0.0454315	RFC5, POLD1, POLD2	104	23	6910	8.66639	0.999664	0.631996	43.3547
GOTERM_BP_DIRECT	GO:0006412~translation	8	3.4188	0.0484348	SLC25A12, EGFR, SLC25A11, SLC25A6, RPLP2, RPL24, GUF1, SLC25A17	219	254	16787	2.41427	1	0.912703	55.4626
GOTERM_CC_DIRECT	GO:0043625~delta DNA polymerase complex	2	0.854701	0.0491748	POLD1, POLD2	229	4	18202	39.7424	1	0.477405	48.9544
GOTERM_CC_DIRECT	GO:0070820~tertiary granule	2	0.854701	0.0491748	STX7, STXBP3	229	4	18202	39.7424	1	0.477405	48.9544
GOTERM_BP_DIRECT	GO:0035304~regulation of protein dephosphorylation	2	0.854701	0.0509463	PPP1R14C, PPP1R14B	219	4	16787	38.3265	1	0.915678	57.3394
GOTERM_CC_DIRECT	GO:0005913~cell-cell adherens junction	9	3.84615	0.0512204	EPS15, EGFR, F11R, S100P, UBFD1, PKN2, RPL24, NDRG1, SRC	229	323	18202	2.21474	1	0.477155	50.3997
GOTERM_BP_DIRECT	GO:0031047~gene silencing by RNA	5	2.13675	0.0566989	POLR2G, POLR2F, NUP88, TDRKH, IPO8	219	111	16787	3.45284	1	0.930197	61.3625
GOTERM_BP_DIRECT	GO:0045739~positive regulation of DNA repair	3	1.28205	0.0575718	EGFR, BRE, TIGAR	219	30	16787	7.6653	1	0.926542	61.9409
GOTERM_MF_DIRECT	GO:0003723~RNA binding	13	5.55556	0.0590531	PHAX, TRMT1L, LSM8, RBM8A, TDRKH, GRSF1, RPL24, CNP, LSM3, MRPL39, POP4, PDCD4, SF3A3	210	563	16313	1.7937	1	0.760789	56.8872
KEGG_PATHWAY	hsa05012:Parkinson's disease	6	2.5641	0.0604009	SDHB, GNAI2, UQCRH, SLC25A6, NDUFS8, ATP5J	104	142	6910	2.80742	0.999978	0.695979	53.3069
GOTERM_CC_DIRECT	GO:0070552~BRISC complex	2	0.854701	0.0610875	FAM175B, BRE	229	5	18202	31.7939	1	0.525888	56.8543
GOTERM_BP_DIRECT	GO:0043154~negative regulation of cysteine-type endopeptidase activity involved in apoptotic process	4	1.7094	0.06278	GPX1, XIAP, THBS1, SRC	219	70	16787	4.38017	1	0.936702	65.2265
GOTERM_BP_DIRECT	GO:1903307~positive regulation of regulated secretory pathway	2	0.854701	0.0632739	RAB3A, UNC13D	219	5	16787	30.6612	1	0.932295	65.5238
GOTERM_BP_DIRECT	GO:0033599~regulation of mammary gland epithelial cell proliferation	2	0.854701	0.0632739	GPX1, BAX	219	5	16787	30.6612	1	0.932295	65.5238
GOTERM_BP_DIRECT	GO:0000722~telomere maintenance via recombination	3	1.28205	0.0645574	RFC5, POLD1, POLD2	219	32	16787	7.18622	1	0.930273	66.2855
KEGG_PATHWAY	hsa04210:Apoptosis	4	1.7094	0.0646917	XIAP, CASP7, BAX, ENDOG	104	62	6910	4.2866	0.99999	0.683464	55.8477
GOTERM_MF_DIRECT	GO:0003682~chromatin binding	10	4.2735	0.0674297	EGFR, KDM1A, RAD21, POLD1, SETD7, CBX1, NFKB2, TTC5, NCAPD2, NOC2L	210	394	16313	1.9716	1	0.786485	61.8999
GOTERM_CC_DIRECT	GO:0005768~endosome	7	2.99145	0.0681271	EGFR, RAB3A, STX7, RAB5B, BIRC6, OCIAD1, VPS36	229	228	18202	2.44032	1	0.552145	60.9743
GOTERM_BP_DIRECT	GO:0006383~transcription from RNA polymerase III promoter	3	1.28205	0.0681517	POLR2F, POLR3C, POLR3B	219	33	16787	6.96845	1	0.934874	68.3351
GOTERM_MF_DIRECT	GO:0003735~structural constituent of ribosome	7	2.99145	0.0687543	SLC25A12, SLC25A11, MRPS34, SLC25A6, RPLP2, RPL24, SLC25A17	210	224	16313	2.42753	1	0.774167	62.6412
GOTERM_BP_DIRECT	GO:0032543~mitochondrial translation	3	1.28205	0.0718105	MRPS34, PTCD3, GATC	219	34	16787	6.7635	1	0.939121	70.3009
GOTERM_BP_DIRECT	GO:0010332~response to gamma radiation	3	1.28205	0.0718105	GPX1, BAX, TIGAR	219	34	16787	6.7635	1	0.939121	70.3009
GOTERM_BP_DIRECT	GO:0043320~natural killer cell degranulation	2	0.854701	0.075442	UNC13D, VAMP7	219	6	16787	25.551	1	0.942841	72.1384
GOTERM_BP_DIRECT	GO:0009143~nucleoside triphosphate catabolic process	2	0.854701	0.075442	ITPA, SMPDL3A	219	6	16787	25.551	1	0.942841	72.1384
GOTERM_BP_DIRECT	GO:0015867~ATP transport	2	0.854701	0.075442	SLC25A6, SLC25A17	219	6	16787	25.551	1	0.942841	72.1384
GOTERM_BP_DIRECT	GO:0046939~nucleotide phosphorylation	2	0.854701	0.075442	PNKP, AK6	219	6	16787	25.551	1	0.942841	72.1384
GOTERM_BP_DIRECT	GO:0006654~phosphatidic acid biosynthetic process	3	1.28205	0.0755316	DGKA, DDHD2, ABHD5	219	35	16787	6.57025	1	0.938324	72.1823
GOTERM_MF_DIRECT	GO:0051087~chaperone binding	4	1.7094	0.0762075	BAG2, TBCE, HSCB, SLC25A17	210	77	16313	4.03537	1	0.791678	66.5685
GOTERM_MF_DIRECT	GO:0019905~syntaxin binding	4	1.7094	0.0762075	STX7, NAPG, VAMP7, STXBP3	210	77	16313	4.03537	1	0.791678	66.5685
GOTERM_BP_DIRECT	GO:0045454~cell redox homeostasis	4	1.7094	0.0762889	TMX2, GPX1, TXNDC15, NHLRC2	219	76	16787	4.03437	1	0.935356	72.5513
GOTERM_CC_DIRECT	GO:0030141~secretory granule	4	1.7094	0.0791121	SYPL1, VAMP7, TOR1A, THBS1	229	80	18202	3.97424	1	0.594865	66.6824
GOTERM_BP_DIRECT	GO:0019985~translesion synthesis	3	1.28205	0.0793128	RFC5, POLD1, POLD2	219	36	16787	6.38775	1	0.937773	73.9791
GOTERM_BP_DIRECT	GO:0008033~tRNA processing	3	1.28205	0.0793128	TRMT1L, GRSF1, POP4	219	36	16787	6.38775	1	0.937773	73.9791
GOTERM_BP_DIRECT	GO:0006296~nucleotide-excision repair, DNA incision, 5'-to lesion	3	1.28205	0.0831518	RFC5, POLD1, POLD2	219	37	16787	6.21511	1	0.941725	75.6915
GOTERM_BP_DIRECT	GO:0043066~negative regulation of apoptotic process	11	4.70085	0.0833179	EGFR, XIAP, PSMD10, UNG, BIRC6, THBS1, PDCD4, SRC, GSTP1, MIEN1, MIF	219	466	16787	1.8094	1	0.937794	75.7631
GOTERM_CC_DIRECT	GO:0032592~integral component of mitochondrial membrane	2	0.854701	0.084469	MFF, ABCB10	229	7	18202	22.7099	1	0.606605	69.1763
GOTERM_CC_DIRECT	GO:0032588~trans-Golgi network membrane	4	1.7094	0.0861539	COG4, AP1S1, GOLPH3L, TMEM165	229	83	18202	3.83059	1	0.60131	69.9243
GOTERM_MF_DIRECT	GO:0008022~protein C-terminus binding	6	2.5641	0.0862368	RAB3A, ATP1B1, PDZD11, PEX5, VPS36, SRC	210	183	16313	2.54692	1	0.816484	71.2507
GOTERM_BP_DIRECT	GO:0033683~nucleotide-excision repair, DNA incision	3	1.28205	0.0870466	RFC5, POLD1, POLD2	219	38	16787	6.05155	1	0.94137	77.3203
GOTERM_BP_DIRECT	GO:0043312~neutrophil degranulation	2	0.854701	0.0874529	VAMP7, STXBP3	219	7	16787	21.9008	1	0.938117	77.4842
GOTERM_BP_DIRECT	GO:0030388~fructose 1,6-bisphosphate metabolic process	2	0.854701	0.0874529	ALDOC, TIGAR	219	7	16787	21.9008	1	0.938117	77.4842
GOTERM_BP_DIRECT	GO:0006886~intracellular protein transport	7	2.99145	0.0878711	SEC23A, ASPSCR1, AP1S1, STX7, NAPG, MLPH, IPO8	219	236	16787	2.2736	1	0.934873	77.6517
GOTERM_BP_DIRECT	GO:0042493~response to drug	9	3.84615	0.088574	PLIN2, BAX, COMT, PARP4, AACS, THBS1, BDH1, SRC, BCAR3	219	352	16787	1.95988	1	0.932235	77.9306
GOTERM_MF_DIRECT	GO:0032947~protein complex scaffold	3	1.28205	0.0928462	LAMTOR3, LAMTOR1, LAMTOR2	210	40	16313	5.82607	1	0.825302	73.9955
GOTERM_CC_DIRECT	GO:0005788~endoplasmic reticulum lumen	6	2.5641	0.0941692	KDELC2, TOR1A, CNPY3, ERAP1, COL6A1, THBS1	229	192	18202	2.4839	1	0.623125	73.258
GOTERM_BP_DIRECT	GO:0009566~fertilization	3	1.28205	0.0949951	CLIC4, BAX, TDRKH	219	40	16787	5.74897	1	0.941136	80.3317
GOTERM_BP_DIRECT	GO:0051897~positive regulation of protein kinase B signaling	4	1.7094	0.0960905	EGFR, GPX1, THBS1, SRC	219	84	16787	3.65014	1	0.939467	80.716
GOTERM_BP_DIRECT	GO:0002467~germinal center formation	2	0.854701	0.0993084	UNC13D, NFKB2	219	8	16787	19.1632	1	0.941679	81.8045
GOTERM_BP_DIRECT	GO:0043653~mitochondrial fragmentation involved in apoptotic process	2	0.854701	0.0993084	MFF, BAX	219	8	16787	19.1632	1	0.941679	81.8045
GOTERM_BP_DIRECT	GO:0046951~ketone body biosynthetic process	2	0.854701	0.0993084	AACS, BDH1	219	8	16787	19.1632	1	0.941679	81.8045
GOTERM_BP_DIRECT	GO:1903896~positive regulation of IRE1-mediated unfolded protein response	2	0.854701	0.0993084	TMEM33, BAX	219	8	16787	19.1632	1	0.941679	81.8045

## Sheet: 231
# Gene ontology analysis of proteins with delta higher than 1.5 or -1.5 in MDAMB231 cells treated with RP
Category	Term	Count	%	PValue	Genes	List Total	Pop Hits	Pop Total	Fold Enrichment	Bonferroni	Benjamini	FDR
GOTERM_CC_DIRECT	GO:0005654~nucleoplasm	40	32.5203	1.46705e-06	NBN, KYNU, POLR2F, USP8, RBP1, EZH2, CWC15, ASCC1, OAS3, IVNS1ABP, XAB2, ACBD5, EPM2AIP1, SMAP2, RPS28, DNAJC7, ATRIP, ERCC6L, PABPN1, KRR1, RBBP5, KAT7, PDS5A, TSR1, NOL9, PM20D2, RCOR1, TRIM29, GABPA, TPX2, PRPF3, QRICH1, RAD51, TNKS1BP1, XPA, HDAC1, SNRPB, POP4, MTOR, FABP7	120	2785	18202	2.17858	0.000359363	0.000359363	0.00189976
GOTERM_CC_DIRECT	GO:0005829~cytosol	43	34.9593	1.26546e-05	NBN, KYNU, POLR2F, USP8, S100A8, RBP1, KIAA0196, WASF2, OAS3, ANPEP, ATP6V1B1, TTN, RPS28, AP1S2, KRT5, DNAJC7, RPL26L1, GYS1, SHC1, DDX41, SEC61A1, ERCC6L, DAB2IP, TSR1, PDS5A, SMG8, OTULIN, TPX2, PADI2, UBE2Q1, MFN2, TNKS1BP1, HDAC1, MAP1S, GSK3A, NCK1, SNRPB, GNB4, MTOR, WASH3P, FABP7, PIP4K2A, MYLK	120	3397	18202	1.92004	0.00309559	0.00154899	0.016386
GOTERM_CC_DIRECT	GO:0005737~cytoplasm	52	42.2764	0.000706759	PVR, KYNU, LXN, EZH2, ASCC1, PDCD2, AKR1C2, SMAP2, DNAJC7, PABPN1, KRR1, DAB2IP, IFT80, PADI2, IRF2BP2, PRPF3, TACC3, RAD51, XPA, SDC1, TAGLN, KRT17, FNBP1L, NCK1, SCIN, USP8, RBP1, OAS3, ATP6V1B1, IVNS1ABP, EPM2AIP1, RPS28, KRT5, AHNAK2, KRT2, AFAP1, ERCC6L, KAT7, PAIP2, TRIM29, OTULIN, UBL5, QRICH1, TNKS1BP1, TBC1D24, HDAC1, MAP1S, GLMN, MTOR, FAM84B, FABP7, MYLK	120	5240	18202	1.50525	0.159045	0.0561038	0.911374
GOTERM_MF_DIRECT	GO:0005515~protein binding	62	50.4065	0.000799029	PVR, NBN, S100A8, EZH2, CWC15, WASF2, TTN, PDCD2, RTN3, CD47, ZGPAT, SMAP2, AP1S2, SHC1, KRT86, APOO, S100A2, PABPN1, RBBP5, DAB2IP, RCOR1, PRPF3, TACC3, RAD51, MFN2, XPA, SDC1, KRT16, FNBP1L, NCK1, CCDC53, SNRPB, COL1A1, USP8, KIAA0196, XAB2, EPM2AIP1, KRT5, PPL, GYS1, KRT2, AHNAK2, ATRIP, SEC61A1, TMEM97, KAT7, VPS18, PDS5A, PAIP2, TRIM29, SMG8, OTULIN, QRICH1, TBC1D24, HDAC1, MAP1S, ITGA5, GSK…	117	6163	16313	1.40264	0.197979	0.197979	1.04904
GOTERM_BP_DIRECT	GO:0000398~mRNA splicing, via spliceosome	8	6.50407	0.000980568	PABPN1, POLR2F, CWC15, SNRPB, PRPF3, DDX41, XAB2, UBL5	119	222	16787	5.0835	0.583995	0.583995	1.51627
GOTERM_CC_DIRECT	GO:0005913~cell-cell adherens junction	9	7.31707	0.00128562	PVR, TNKS1BP1, DAB2IP, USP8, FNBP1L, PPL, TRIM29, NCK1, WASF2	120	323	18202	4.22647	0.270341	0.0757703	1.6521
GOTERM_CC_DIRECT	GO:0070062~extracellular exosome	32	26.0163	0.00176277	PVR, SGSH, S100A8, LXN, RAB3GAP1, WASF2, ANPEP, TTN, ATP6V1B1, CD74, RTN3, PDCD2, CD47, RPS28, KRT5, PPL, RPL26L1, DNAJC7, KRT2, KRT86, DAB2IP, MAN1A2, PM20D2, PADI2, SDC1, KRT17, KRT16, FNBP1L, SCIN, SNRPB, GNB4, MYLK	120	2799	18202	1.73414	0.35096	0.0828205	2.25884
GOTERM_CC_DIRECT	GO:0005681~spliceosomal complex	5	4.06504	0.00336826	CWC15, SNRPB, PRPF3, IVNS1ABP, DDX41	120	94	18202	8.06826	0.562472	0.1287	4.27507
GOTERM_CC_DIRECT	GO:0005856~cytoskeleton	9	7.31707	0.00340853	TNKS1BP1, S100A8, FNBP1L, KRT16, PPL, WASF2, SCIN, DNAJC7, AFAP1	120	378	18202	3.61151	0.566783	0.112638	4.32515
GOTERM_CC_DIRECT	GO:0071203~WASH complex	3	2.43902	0.00420948	CCDC53, KIAA0196, WASH3P	120	15	18202	30.3367	0.64424	0.121191	5.31611
GOTERM_BP_DIRECT	GO:0031424~keratinization	4	3.25203	0.00465174	KRT17, KRT16, PPL, KRT2	119	48	16787	11.7556	0.984522	0.875591	7.00414
GOTERM_MF_DIRECT	GO:0098641~cadherin binding involved in cell-cell adhesion	8	6.50407	0.00468549	TNKS1BP1, DAB2IP, USP8, FNBP1L, PPL, TRIM29, NCK1, WASF2	117	290	16313	3.84627	0.72644	0.47697	6.00804
GOTERM_CC_DIRECT	GO:0005882~intermediate filament	5	4.06504	0.00607816	KRT17, KRT5, KRT16, KRT2, KRT86	120	111	18202	6.83258	0.775458	0.152925	7.59142
GOTERM_BP_DIRECT	GO:0042542~response to hydrogen peroxide	4	3.25203	0.00715865	SDC1, GNAO1, SHC1, COL1A1	119	56	16787	10.0762	0.998376	0.882457	10.5857
GOTERM_MF_DIRECT	GO:0005200~structural constituent of cytoskeleton	5	4.06504	0.00786169	KRT17, KRT5, KRT16, PPL, KRT2	117	110	16313	6.33761	0.886778	0.516224	9.88911
GOTERM_BP_DIRECT	GO:0050900~leukocyte migration	5	4.06504	0.0110939	CD47, ITGA5, SHC1, COL1A1, CD74	119	123	16787	5.73444	0.999953	0.917366	15.9486
GOTERM_BP_DIRECT	GO:0098609~cell-cell adhesion	7	5.69106	0.0124805	TNKS1BP1, DAB2IP, USP8, FNBP1L, PPL, TRIM29, WASF2	119	272	16787	3.63041	0.999987	0.894132	17.7655
GOTERM_BP_DIRECT	GO:0010848~regulation of chromatin disassembly	2	1.62602	0.0140095	MAP1S, PADI2	119	2	16787	141.067	0.999997	0.87781	19.7262
GOTERM_BP_DIRECT	GO:0006914~autophagy	5	4.06504	0.0148001	VPS18, S100A8, FNBP1L, MAP1S, MTOR	119	134	16787	5.2637	0.999998	0.851075	20.7228
GOTERM_MF_DIRECT	GO:0003779~actin binding	7	5.69106	0.0149596	VPS18, TAGLN, WASF2, SCIN, WASH3P, AFAP1, MYLK	117	280	16313	3.48568	0.984393	0.646548	18.0329
GOTERM_CC_DIRECT	GO:0005769~early endosome	6	4.87805	0.0179247	VPS18, USP8, CCDC53, KIAA0196, WASF2, WASH3P	120	231	18202	3.93983	0.988102	0.357982	20.8816
GOTERM_BP_DIRECT	GO:0043547~positive regulation of GTPase activity	10	8.13008	0.0180051	TBC1D24, DAB2IP, SMAP2, GNAO1, FNBP1L, RAB3GAP1, NCK1, ACAP2, EZH2, SHC1	119	564	16787	2.50119	1	0.868718	24.6455
GOTERM_BP_DIRECT	GO:0006364~rRNA processing	6	4.87805	0.0185928	KRR1, RPS28, TSR1, NOL9, RPL26L1, POP4	119	217	16787	3.90048	1	0.844991	25.3448
GOTERM_BP_DIRECT	GO:0046718~viral entry into host cell	4	3.25203	0.0187967	PVR, VPS18, ITGA5, ANPEP	119	80	16787	7.05336	1	0.816661	25.586
GOTERM_BP_DIRECT	GO:0007032~endosome organization	3	2.43902	0.0211804	VPS18, USP8, WASH3P	119	32	16787	13.2251	1	0.824459	28.3522
GOTERM_CC_DIRECT	GO:0071013~catalytic step 2 spliceosome	4	3.25203	0.0224587	CWC15, SNRPB, DDX41, XAB2	120	92	18202	6.59493	0.996171	0.397049	25.4834
GOTERM_BP_DIRECT	GO:0008544~epidermis development	4	3.25203	0.0227185	KRT17, KRT5, KRT16, KRT2	119	86	16787	6.56127	1	0.819504	30.0856
GOTERM_BP_DIRECT	GO:0045859~regulation of protein kinase activity	3	2.43902	0.0250643	SMG8, MTOR, TTN	119	35	16787	12.0915	1	0.825463	32.654
GOTERM_MF_DIRECT	GO:0008289~lipid binding	5	4.06504	0.0257776	RBP1, FNBP1L, OSBPL11, FABP7, ACBD5	117	157	16313	4.44036	0.999259	0.763448	29.1457
GOTERM_MF_DIRECT	GO:0035662~Toll-like receptor 4 binding	2	1.62602	0.0281442	DAB2IP, S100A8	117	4	16313	69.7137	0.999621	0.731042	31.3831
GOTERM_BP_DIRECT	GO:0009636~response to toxic substance	4	3.25203	0.0285873	XPA, SDC1, SHC1, RAD51	119	94	16787	6.00286	1	0.843094	36.3459
GOTERM_CC_DIRECT	GO:0005765~lysosomal membrane	6	4.87805	0.0340794	VPS18, AP1S2, GNB4, ANPEP, MTOR, CD74	120	274	18202	3.32153	0.999796	0.507332	36.1742
GOTERM_BP_DIRECT	GO:0051546~keratinocyte migration	2	1.62602	0.0346597	KRT16, KRT2	119	5	16787	56.4269	1	0.877833	42.2684
GOTERM_BP_DIRECT	GO:2000343~positive regulation of chemokine (C-X-C motif) ligand 2 production	2	1.62602	0.0346597	HDAC1, CD74	119	5	16787	56.4269	1	0.877833	42.2684
GOTERM_BP_DIRECT	GO:2000467~positive regulation of glycogen (starch) synthase activity	2	1.62602	0.0346597	GSK3A, EPM2AIP1	119	5	16787	56.4269	1	0.877833	42.2684
GOTERM_MF_DIRECT	GO:0042289~MHC class II protein binding	2	1.62602	0.0350566	KRT17, CD74	117	5	16313	55.7709	0.999947	0.755134	37.55
KEGG_PATHWAY	hsa04512:ECM-receptor interaction	4	3.25203	0.0362064	CD47, SDC1, ITGA5, COL1A1	59	87	6910	5.38477	0.987581	0.987581	34.4721
GOTERM_BP_DIRECT	GO:0006325~chromatin organization	3	2.43902	0.0366861	HDAC1, EZH2, PADI2	119	43	16787	9.8419	1	0.876113	44.1273
GOTERM_BP_DIRECT	GO:0006936~muscle contraction	4	3.25203	0.0378424	PABPN1, GNAO1, TTN, MYLK	119	105	16787	5.37399	1	0.868493	45.1626
GOTERM_MF_DIRECT	GO:0043184~vascular endothelial growth factor receptor 2 binding	2	1.62602	0.0419204	DAB2IP, ITGA5	117	6	16313	46.4758	0.999993	0.771779	43.163
GOTERM_BP_DIRECT	GO:0008283~cell proliferation	7	5.69106	0.0450296	NBN, USP8, KRT16, TPX2, DDX41, TACC3, CD74	119	367	16787	2.69066	1	0.89857	51.2064
GOTERM_CC_DIRECT	GO:0005783~endoplasmic reticulum	11	8.94309	0.0454059	SOAT1, EBP, MAN1A2, ITGA5, NCK1, KIAA0196, LRBA, HS1BP3, DDX41, RTN3, EPM2AIP1	120	830	18202	2.01026	0.999989	0.583456	45.2153
GOTERM_MF_DIRECT	GO:0003723~RNA binding	9	7.31707	0.0475931	PABPN1, KRR1, RPS28, NOL9, EZH2, CWC15, SNRPB, ASCC1, POP4	117	563	16313	2.22886	0.999999	0.77584	47.446
GOTERM_BP_DIRECT	GO:0060236~regulation of mitotic spindle organization	2	1.62602	0.0548809	TPX2, TACC3	119	8	16787	35.2668	1	0.929761	58.4829
GOTERM_BP_DIRECT	GO:1901796~regulation of signal transduction by p53 class mediator	4	3.25203	0.0569667	NBN, HDAC1, TPX2, ATRIP	119	124	16787	4.55056	1	0.927329	59.8871
GOTERM_BP_DIRECT	GO:0070933~histone H4 deacetylation	2	1.62602	0.0615276	HDAC1, RCOR1	119	9	16787	31.3483	1	0.93302	62.8043
GOTERM_BP_DIRECT	GO:2000786~positive regulation of autophagosome assembly	2	1.62602	0.0615276	RAB3GAP1, PIP4K2A	119	9	16787	31.3483	1	0.93302	62.8043
GOTERM_CC_DIRECT	GO:0005764~lysosome	5	4.06504	0.064286	SGSH, TMEM97, VPS18, LRBA, MTOR	120	230	18202	3.29746	1	0.687388	57.7026
GOTERM_BP_DIRECT	GO:0036498~IRE1-mediated unfolded protein response	3	2.43902	0.0646893	GSK3A, SHC1, SEC61A1	119	59	16787	7.17291	1	0.933968	64.7087
GOTERM_CC_DIRECT	GO:0005776~autophagosome	3	2.43902	0.0675494	VPS18, WASH3P, PIP4K2A	120	65	18202	7.00077	1	0.680928	59.5736
GOTERM_BP_DIRECT	GO:0001525~angiogenesis	5	4.06504	0.0743134	DAB2IP, ITGA5, WASF2, SHC1, ANPEP	119	225	16787	3.13483	1	0.950287	69.9593
GOTERM_CC_DIRECT	GO:0042405~nuclear inclusion body	2	1.62602	0.0757146	PABPN1, NBN	120	12	18202	25.2806	1	0.700494	63.9255
GOTERM_MF_DIRECT	GO:0003735~structural constituent of ribosome	5	4.06504	0.0758031	RPS28, RPL26L1, MRPS21, MRPL30, SLC25A17	117	224	16313	3.11222	1	0.886473	64.6548
GOTERM_BP_DIRECT	GO:0043087~regulation of GTPase activity	3	2.43902	0.0786027	DAB2IP, RAB3GAP1, MTOR	119	66	16787	6.41215	1	0.952614	72.0555
GOTERM_CC_DIRECT	GO:0016020~membrane	21	17.0732	0.079125	SOAT1, KRR1, MAN1A2, NOL9, LRBA, XAB2, CD74, ACBD5, SDC1, KRT5, ACAP2, DNAJC7, GYS1, NECAP1, KRT2, MTOR, DDX41, SLC27A3, SEC61A1, SLC25A17, ERCC6L	120	2201	18202	1.44723	1	0.695162	65.6117
GOTERM_BP_DIRECT	GO:0016032~viral process	6	4.87805	0.0825521	HDAC1, RCOR1, WASF2, SHC1, IVNS1ABP, RTN3	119	329	16787	2.57265	1	0.95409	73.8637
GOTERM_BP_DIRECT	GO:0006281~DNA repair	5	4.06504	0.084062	XPA, NBN, PDS5A, MTOR, RAD51	119	235	16787	3.00143	1	0.95116	74.5257
GOTERM_BP_DIRECT	GO:0007212~dopamine receptor signaling pathway	2	1.62602	0.0876539	GNAO1, GSK3A	119	13	16787	21.7027	1	0.952044	76.0378
GOTERM_CC_DIRECT	GO:0015934~large ribosomal subunit	2	1.62602	0.0877688	RPL26L1, MRPL30	120	14	18202	21.669	1	0.713593	69.5651
GOTERM_MF_DIRECT	GO:0001618~virus receptor activity	3	2.43902	0.0886486	PVR, ITGA5, ANPEP	117	70	16313	5.97546	1	0.902617	70.6143
GOTERM_BP_DIRECT	GO:0016192~vesicle-mediated transport	4	3.25203	0.0890955	VPS18, AP1S2, NCK1, RTN3	119	150	16787	3.76179	1	0.949181	76.6208
GOTERM_BP_DIRECT	GO:0006283~transcription-coupled nucleotide-excision repair	3	2.43902	0.0955197	XPA, POLR2F, XAB2	119	74	16787	5.71894	1	0.954722	79.0608
GOTERM_CC_DIRECT	GO:0005840~ribosome	4	3.25203	0.0991204	RPS28, NCK1, MRPS21, MRPL30	120	169	18202	3.59014	1	0.739721	74.1208
GOTERM_BP_DIRECT	GO:0016236~macroautophagy	3	2.43902	0.0998997	MFN2, MTOR, ACBD5	119	76	16787	5.56844	1	0.956562	80.5855
Category	Term	Count	%	PValue	Genes	List Total	Pop Hits	Pop Total	Fold Enrichment	Bonferroni	Benjamini	FDR
GOTERM_CC_DIRECT	GO:0070062~extracellular exosome	26	32.5	0.000137941	CAB39L, MARCKSL1, IQGAP2, CDH1, PIP, NEDD4L, RNF149, YES1, NQO1, QSOX1, MB, FMNL1, CCDC25, HIST1H1B, GUSB, MPP5, FAM213B, MFGE8, MIEN1, MON2, DHRS2, PKP1, SERPINB5, GNB1, AKR1B10, CDC42BPA	78	2799	18202	2.16768	0.0187217	0.0187217	0.162018
GOTERM_CC_DIRECT	GO:0072546~ER membrane protein complex	3	3.75	0.000777597	EMC7, EMC8, MMGT1	78	10	18202	70.0077	0.10109	0.0518913	0.910188
GOTERM_CC_DIRECT	GO:0005829~cytosol	27	33.75	0.001149	CAB39L, POLR2L, IQGAP2, STARD10, ANKRD1, N6AMT1, CASP6, USP19, ISYNA1, GGPS1, NEDD4L, DHTKD1, YES1, NQO1, TXNIP, FMNL1, UBE2A, PRTFDC1, FAM213B, MON2, MIEN1, TRIM56, GNB1, GOLPH3, AKR1B10, RBM38, SRGAP2	78	3397	18202	1.85478	0.145727	0.051147	1.34225
GOTERM_BP_DIRECT	GO:0006370~7-methylguanosine mRNA capping	3	3.75	0.00809756	POLR2L, CMTR1, GTF2H1	70	33	16787	21.8013	0.955936	0.955936	10.6609
GOTERM_CC_DIRECT	GO:0005759~mitochondrial matrix	6	7.5	0.0125063	UQCC2, DHRS2, BCKDK, TDRD7, GUF1, DHTKD1	78	327	18202	4.28182	0.821679	0.350169	13.7507
GOTERM_MF_DIRECT	GO:0048365~Rac GTPase binding	3	3.75	0.0127447	FMNL1, IQGAP2, SRGAP2	71	40	16313	17.232	0.853977	0.853977	14.2017
GOTERM_BP_DIRECT	GO:0010467~gene expression	3	3.75	0.0166289	POLR2L, GOLPH3, HNRNPR	70	48	16787	14.9884	0.998402	0.960029	20.7452
GOTERM_CC_DIRECT	GO:0005802~trans-Golgi network	4	5	0.0188389	SCAMP1, GOLPH3, CDH1, M6PR	78	133	18202	7.01832	0.926137	0.406138	20.0323
GOTERM_CC_DIRECT	GO:1903561~extracellular vesicle	3	3.75	0.0189798	GNB1, MAN1B1, MFGE8	78	50	18202	14.0015	0.927577	0.354376	20.1672
GOTERM_CC_DIRECT	GO:0005654~nucleoplasm	20	25	0.0211182	SCAMP1, H1F0, POLR2L, UBR4, MPP5, CMTR1, ANKRD1, COIL, HNRNPR, MIEN1, GTF2H1, CASP6, PKP1, GOLPH3, FYTTD1, SUPT16H, NEDD4L, VEZF1, RPRD1A, SRGAP2	78	2785	18202	1.67583	0.946291	0.341466	22.1888
GOTERM_BP_DIRECT	GO:0051014~actin filament severing	2	2.5	0.0284249	FMNL1, SRGAP2	70	7	16787	68.5184	0.999984	0.975055	32.9564
GOTERM_MF_DIRECT	GO:0016874~ligase activity	5	6.25	0.0307916	TRIM56, UBR4, NEDD4L, RNF149, MARCH5	71	276	16313	4.16233	0.990826	0.904217	31.1667
GOTERM_BP_DIRECT	GO:0043086~negative regulation of catalytic activity	3	3.75	0.0362866	TXNIP, NQO1, HNRNPR	70	73	16787	9.85538	0.999999	0.971226	40.0989
GOTERM_CC_DIRECT	GO:0005758~mitochondrial intermembrane space	3	3.75	0.040189	UQCC2, TXNIP, GOLPH3	78	75	18202	9.33436	0.996374	0.504629	38.2541
GOTERM_BP_DIRECT	GO:0006368~transcription elongation from RNA polymerase II promoter	3	3.75	0.0477771	POLR2L, SUPT16H, GTF2H1	70	85	16787	8.46403	1	0.976712	49.2767
GOTERM_MF_DIRECT	GO:0044822~poly(A) RNA binding	10	12.5	0.0514011	H1F0, TRIM56, PTRH1, HIST1H1B, FYTTD1, SUPT16H, RBM38, RPP25L, NQO1, HNRNPR	71	1129	16313	2.03508	0.999635	0.928529	46.7489
GOTERM_MF_DIRECT	GO:0004842~ubiquitin-protein transferase activity	5	6.25	0.0528191	TRIM56, UBE2A, UBR4, NEDD4L, MARCH5	71	329	16313	3.4918	0.999708	0.869312	47.6918
GOTERM_BP_DIRECT	GO:0009636~response to toxic substance	3	3.75	0.0571464	DHRS2, CDH1, NQO1	70	94	16787	7.65365	1	0.976856	55.7752
GOTERM_MF_DIRECT	GO:0032794~GTPase activating protein binding	2	2.5	0.0584503	FMNL1, CDH1	71	14	16313	32.8229	0.999881	0.835828	51.287
GOTERM_CC_DIRECT	GO:0016020~membrane	15	18.75	0.0765926	FMNL1, ERMP1, MMGT1, GUSB, MAN1B1, UBR4, CDH1, STARD10, MFGE8, COIL, MARCH5, M6PR, EMC8, GNB1, RNF149	78	2201	18202	1.59036	0.999982	0.70269	60.8053
GOTERM_CC_DIRECT	GO:0043231~intracellular membrane-bounded organelle	6	7.5	0.0859002	SCAMP1, PKP1, GOLPH3, GUSB, VEZF1, QSOX1	78	555	18202	2.5228	0.999995	0.707846	65.2054
GOTERM_MF_DIRECT	GO:0003729~mRNA binding	3	3.75	0.092566	TDRD7, FYTTD1, RBM38	71	119	16313	5.79228	1	0.911819	68.6497
GOTERM_MF_DIRECT	GO:0051020~GTPase binding	2	2.5	0.0942333	GNB1, MARCH5	71	23	16313	19.9792	1	0.880072	69.3307

## Sheet: 468
# Gene ontology analysis of proteins with delta higher than 1.5 or -1.5 in MDAMB468 cells treated with RP
Category	Term	Count	%	PValue	Genes	List Total	Pop Hits	Pop Total	Fold Enrichment	Bonferroni	Benjamini	FDR
GOTERM_MF_DIRECT	GO:0005515~protein binding	34	59.6491	0.000151058	XRCC4, PREX1, EHHADH, VPS37B, UBE3C, LARP1, MYD88, NCAPG, TGFBI, GOLGA1, CCZ1, SEC24D, TRIP11, IMP4, PIK3R2, KIF14, CHTOP, PDS5A, TAF6, POGZ, MPP5, PI4KB, PCM1, NOC2L, RAB11FIP5, PHAX, UACA, TFAP2A, SPCS1, COL1A1, MTOR, CCNDBP1, COMMD5, SMARCA4	53	6163	16313	1.69803	0.0212235	0.0212235	0.178531
GOTERM_CC_DIRECT	GO:0043231~intracellular membrane-bounded organelle	8	14.0351	0.00149957	HSD17B11, PHAX, RAB11FIP5, CHTOP, PREX1, GOLGA1, TFAP2A, CCZ1	57	555	18202	4.603	0.182164	0.182164	1.74171
GOTERM_CC_DIRECT	GO:0005829~cytosol	21	36.8421	0.00192413	HSD17B11, KIF14, XRCC4, PDS5A, GNE, EHHADH, PREX1, IPO8, PI4KB, PCM1, PHAX, DDHD2, TYMP, MYD88, NCAPG, GOLGA1, TFAP2A, RBM38, MTOR, SEC24D, PIK3R2	57	3397	18202	1.97409	0.227468	0.121062	2.22977
GOTERM_CC_DIRECT	GO:0005654~nucleoplasm	18	31.5789	0.00328464	KRR1, XRCC4, CHTOP, PDS5A, POGZ, TAF6, MPP5, IPO8, RPP14, LARP1, NOC2L, PHAX, TFAP2A, MTOR, UTP14A, IMP4, CCNDBP1, SMARCA4	57	2785	18202	2.06391	0.356521	0.136668	3.77884
GOTERM_CC_DIRECT	GO:0005737~cytoplasm	27	47.3684	0.00376856	HSD17B11, GNE, EHHADH, PREX1, TCOF1, VPS37B, UBE3C, RPP14, LARP1, DDHD2, MYD88, NCAPG, CCZ1, KRR1, TAF6, POGZ, IFT80, EEF1A2, MPP5, PI4KB, PCM1, NOC2L, UACA, TFAP2A, MTOR, CCNDBP1, COMMD5	57	5240	18202	1.64542	0.397062	0.118813	4.32439
GOTERM_CC_DIRECT	GO:0032040~small-subunit processome	3	5.26316	0.00518288	KRR1, UTP14A, IMP4	57	35	18202	27.3714	0.50158	0.13	5.90267
GOTERM_CC_DIRECT	GO:0000139~Golgi membrane	7	12.2807	0.00937091	RAB11FIP5, ECE2, GOLT1B, MTOR, PI4KB, SEC24D, TRIP11	57	591	18202	3.78229	0.716806	0.189635	10.4376
GOTERM_CC_DIRECT	GO:0005813~centrosome	6	10.5263	0.0101307	PHAX, XRCC4, IFT80, NCAPG, TFAP2A, PCM1	57	429	18202	4.4662	0.744477	0.1771	11.2386
GOTERM_CC_DIRECT	GO:0005730~nucleolus	8	14.0351	0.0162271	KRR1, CHTOP, TCOF1, UTP14A, IMP4, RPP14, SMARCA4, NOC2L	57	864	18202	2.95679	0.888337	0.239694	17.4322
GOTERM_CC_DIRECT	GO:0031931~TORC1 complex	2	3.50877	0.0213418	MTOR, LARP1	57	7	18202	91.2381	0.944466	0.274719	22.3207
GOTERM_BP_DIRECT	GO:1901838~positive regulation of transcription of nuclear large rRNA transcript from RNA polymerase I promoter	2	3.50877	0.0227142	MTOR, SMARCA4	56	7	16787	85.648	0.99998	0.99998	27.9628
GOTERM_CC_DIRECT	GO:0005634~nucleus	25	43.8596	0.0260256	XRCC4, TCOF1, UBE3C, RPP14, GPC4, MYD88, NCAPG, TRIP11, PIK3R2, KIF14, KRR1, TAF6, POGZ, PDS5A, ZC3H7A, EEF1A2, NOC2L, PHAX, UACA, TFAP2A, RBM38, MTOR, CCNDBP1, COMMD5, SMARCA4	57	5430	18202	1.47023	0.970801	0.297677	26.5636
GOTERM_BP_DIRECT	GO:0051301~cell division	5	8.77193	0.02655	KIF14, POGZ, PDS5A, NCAPG, REEP3	56	346	16787	4.33191	0.999997	0.998206	31.8954
GOTERM_BP_DIRECT	GO:0030334~regulation of cell migration	3	5.26316	0.0270035	KIF14, LAMA3, NEXN	56	78	16787	11.5295	0.999997	0.986278	32.347
GOTERM_BP_DIRECT	GO:0006364~rRNA processing	4	7.01754	0.0341862	KRR1, UTP14A, IMP4, RPP14	56	217	16787	5.52567	1	0.983213	39.1372
KEGG_PATHWAY	hsa03008:Ribosome biogenesis in eukaryotes	3	5.26316	0.0361505	TCOF1, UTP14A, IMP4	25	87	6910	9.53103	0.983818	0.983818	34.1233
GOTERM_CC_DIRECT	GO:0043234~protein complex	5	8.77193	0.0380659	MYD88, MPP5, PCM1, HIGD1A, SMARCA4	57	413	18202	3.86602	0.994486	0.376726	36.5166
GOTERM_BP_DIRECT	GO:0015031~protein transport	5	8.77193	0.0411775	PHAX, GOLT1B, VPS37B, COL1A1, PIK3R2	56	398	16787	3.76593	1	0.980796	45.133
GOTERM_CC_DIRECT	GO:0005942~phosphatidylinositol 3-kinase complex	2	3.50877	0.0422361	MTOR, PIK3R2	57	14	18202	45.619	0.996919	0.382383	39.6652
GOTERM_MF_DIRECT	GO:0016301~kinase activity	4	7.01754	0.0427278	GNE, MTOR, PI4KB, PIK3R2	53	244	16313	5.04578	0.997972	0.954969	40.3404
GOTERM_BP_DIRECT	GO:0031929~TOR signaling	2	3.50877	0.0449217	MTOR, LARP1	56	14	16787	42.824	1	0.972686	48.1135
GOTERM_BP_DIRECT	GO:0007064~mitotic sister chromatid cohesion	2	3.50877	0.0449217	POGZ, PDS5A	56	14	16787	42.824	1	0.972686	48.1135
GOTERM_BP_DIRECT	GO:0048015~phosphatidylinositol-mediated signaling	3	5.26316	0.0480315	MTOR, PI4KB, PIK3R2	56	107	16787	8.40471	1	0.9633	50.4737
GOTERM_BP_DIRECT	GO:0031641~regulation of myelination	2	3.50877	0.0511752	KIF14, MTOR	56	16	16787	37.471	1	0.954325	52.758
KEGG_PATHWAY	hsa05146:Amoebiasis	3	5.26316	0.0516811	LAMA3, COL1A1, PIK3R2	25	106	6910	7.82264	0.997376	0.948779	45.2026
GOTERM_BP_DIRECT	GO:0070935~3'-UTR-mediated mRNA stabilization	2	3.50877	0.0542868	MYD88, RBM38	56	17	16787	35.2668	1	0.945787	54.9221
GOTERM_BP_DIRECT	GO:0000042~protein targeting to Golgi	2	3.50877	0.0604801	GOLGA1, TRIP11	56	19	16787	31.5545	1	0.946718	58.9578
KEGG_PATHWAY	hsa05145:Toxoplasmosis	3	5.26316	0.0625222	LAMA3, MYD88, PIK3R2	25	118	6910	7.02712	0.999276	0.910213	51.8988
GOTERM_MF_DIRECT	GO:0044822~poly(A) RNA binding	8	14.0351	0.0657577	KRR1, CHTOP, ZC3H7A, TCOF1, RBM38, UTP14A, NOC2L, LARP1	53	1129	16313	2.18099	0.999936	0.960028	55.2714
GOTERM_CC_DIRECT	GO:0005741~mitochondrial outer membrane	3	5.26316	0.0778607	RAB11FIP5, MTOR, PI4KB	57	150	18202	6.38667	0.999981	0.566356	61.2896
GOTERM_BP_DIRECT	GO:0035058~nonmotile primary cilium assembly	2	3.50877	0.0788219	IFT80, PCM1	56	25	16787	23.9814	1	0.970043	69.0257
GOTERM_BP_DIRECT	GO:0060349~bone morphogenesis	2	3.50877	0.0848574	IFT80, TFAP2A	56	27	16787	22.205	1	0.96898	71.8
Category	Term	Count	%	PValue	Genes	List Total	Pop Hits	Pop Total	Fold Enrichment	Bonferroni	Benjamini	FDR
GOTERM_MF_DIRECT	GO:0005515~protein binding	43	53.0864	8.22765e-05	PVR, LDLR, UNG, PPP6R1, CNOT2, CDCP1, BCL2L1, PYM1, WTAP, ZFYVE21, ERLEC1, TSC22D1, EXOSC10, NDE1, CERS2, PIP, MKKS, GPNMB, LBR, KRT83, HIP1, RPP25, GIT1, NAXD, POLR1A, TEAD1, CBR4, PCNP, NOP10, MPRIP, MICALL1, DDX58, IFIT2, PRKD2, IFIT1, NPC2, TOM1L1, MAP1S, F3, TMSB4X, SMARCA1, SSNA1, GOLGB1	70	6163	16313	1.62597	0.0137279	0.0137279	0.100129
GOTERM_CC_DIRECT	GO:0016020~membrane	19	23.4568	0.00478567	GIT1, LDLR, TNC, UGCG, DOCK9, CNOT2, BCL2L1, CYP20A1, EXOSC10, NDE1, CERS2, GNB1, TMEM165, PPP1R14C, LBR, DDX52, AP3B1, HIP1, GOLGB1	79	2201	18202	1.98896	0.489111	0.489111	5.50297
GOTERM_BP_DIRECT	GO:0009615~response to virus	4	4.93827	0.0102286	DDX58, IFIT2, IFIT1, NPC2	70	109	16787	8.80052	0.993309	0.993309	13.7143
GOTERM_BP_DIRECT	GO:0001649~osteoblast differentiation	4	4.93827	0.0104849	TNC, TMSB4X, GPNMB, CYR61	70	110	16787	8.72052	0.994102	0.9232	14.0343
KEGG_PATHWAY	hsa04142:Lysosome	4	4.93827	0.0137353	AGA, SGSH, NPC2, AP3B1	30	121	6910	7.61433	0.765946	0.765946	14.3515
GOTERM_CC_DIRECT	GO:0005764~lysosome	5	6.17284	0.0171088	AGA, SGSH, NPC2, TOM1L1, LDLR	79	230	18202	5.00881	0.910718	0.7012	18.4223
GOTERM_MF_DIRECT	GO:0044822~poly(A) RNA binding	11	13.5802	0.0197912	RPP25, EXOSC10, IFIT2, NOL7, PPIL4, TMSB4X, PYM1, LBR, DDX52, GOLGB1, ZCCHC8	70	1129	16313	2.27057	0.965205	0.813465	21.6029
GOTERM_MF_DIRECT	GO:0045545~syndecan binding	2	2.46914	0.0251155	TNC, GPNMB	70	6	16313	77.681	0.986064	0.759355	26.6332
GOTERM_MF_DIRECT	GO:0001948~glycoprotein binding	3	3.7037	0.0291765	LDLR, PIP, ERLEC1	70	63	16313	11.0973	0.993089	0.711669	30.2688
BIOCARTA	h_agpcrPathway:Attenuation of GPCR Signaling	2	2.46914	0.0394129	GNB1, PRKACB	6	13	1625	41.6667	0.87643	0.87643	32.3398
GOTERM_BP_DIRECT	GO:0007596~blood coagulation	4	4.93827	0.0406266	F3, DOCK9, PRKACB, AP3B1	70	185	16787	5.18517	1	0.998809	44.8461
GOTERM_BP_DIRECT	GO:0030335~positive regulation of cell migration	4	4.93827	0.0422815	F3, GPNMB, MIEN1, CYR61	70	188	16787	5.10243	1	0.994803	46.1955
KEGG_PATHWAY	hsa04925:Aldosterone synthesis and secretion	3	3.7037	0.0449245	PRKD2, LDLR, PRKACB	30	81	6910	8.53086	0.991984	0.910468	40.2418
GOTERM_MF_DIRECT	GO:0042802~identical protein binding	7	8.64198	0.0453888	DDX58, NDE1, LDLR, MAP1S, BCL2L1, SSNA1, MICALL1	70	615	16313	2.65252	0.999592	0.790023	43.196
GOTERM_CC_DIRECT	GO:0030665~clathrin-coated vesicle membrane	2	2.46914	0.046153	HIP1, AP3B1	79	11	18202	41.8918	0.99866	0.88976	42.7376
GOTERM_CC_DIRECT	GO:0005913~cell-cell adherens junction	5	6.17284	0.0499664	PVR, KIAA1524, DOCK9, MPRIP, MICALL1	79	323	18202	3.56664	0.999235	0.833711	45.3812
GOTERM_MF_DIRECT	GO:0004386~helicase activity	3	3.7037	0.0513372	DDX58, SMARCA1, DDX52	70	86	16313	8.1294	0.999857	0.77137	47.3587
BIOCARTA	h_chrebpPathway:ChREBP regulation by carbohydrates and cAMP	2	2.46914	0.0630424	GNB1, PRKACB	6	21	1625	25.7937	0.96616	0.816042	46.8821
GOTERM_BP_DIRECT	GO:0030301~cholesterol transport	2	2.46914	0.0638038	NPC2, LDLR	70	16	16787	29.9768	1	0.998374	61.1672
BIOCARTA	h_cskPathway:Activation of Csk by cAMP-dependent Protein Kinase Inhibits Signaling through the T Cell Receptor	2	2.46914	0.0659631	GNB1, PRKACB	6	22	1625	24.6212	0.971231	0.693585	48.4691
GOTERM_MF_DIRECT	GO:0016627~oxidoreductase activity, acting on the CH-CH group of donors	2	2.46914	0.073496	ACAD11, LBR	70	18	16313	25.8937	0.999997	0.839921	60.5224
GOTERM_MF_DIRECT	GO:0051082~unfolded protein binding	3	3.7037	0.0741107	HSPA6, MKKS, ERLEC1	70	106	16313	6.59555	0.999998	0.801509	60.8401
BIOCARTA	h_badPathway:Regulation of BAD phosphorylation	2	2.46914	0.0775731	PRKACB, BCL2L1	6	26	1625	20.8333	0.984987	0.649962	54.3657
GOTERM_BP_DIRECT	GO:0008637~apoptotic mitochondrial changes	2	2.46914	0.0791173	IFIT2, BCL2L1	70	20	16787	23.9814	1	0.998757	69.3496
GOTERM_CC_DIRECT	GO:0031965~nuclear membrane	4	4.93827	0.0792128	CERS2, BCL2L1, WTAP, LBR	79	234	18202	3.93855	0.99999	0.900812	62.2328
GOTERM_BP_DIRECT	GO:0031954~positive regulation of protein autophosphorylation	2	2.46914	0.082907	TOM1L1, GPNMB	70	21	16787	22.8395	1	0.997573	71.1103
KEGG_PATHWAY	hsa05145:Toxoplasmosis	3	3.7037	0.0870967	LDLR, HSPA6, BCL2L1	30	118	6910	5.85593	0.99993	0.958803	63.9663
GOTERM_BP_DIRECT	GO:0010628~positive regulation of gene expression	4	4.93827	0.08915	DDX58, LDLR, TNC, PIP	70	257	16787	3.73252	1	0.996601	73.8072
GOTERM_CC_DIRECT	GO:0005925~focal adhesion	5	6.17284	0.0895284	PVR, GIT1, TNC, ZFYVE21, MPRIP	79	395	18202	2.91652	0.999998	0.887915	66.9338
GOTERM_BP_DIRECT	GO:0015914~phospholipid transport	2	2.46914	0.0979124	NPC2, LDLR	70	25	16787	19.1851	1	0.996212	77.1992

## Sheet: HCC1143
# Gene ontology analysis of proteins with delta higher than 1.5 or -1.5 in HCC1143 cells treated with RP
Category	Term	Count	%	PValue	Genes	List Total	Pop Hits	Pop Total	Fold Enrichment	Bonferroni	Benjamini	FDR
GOTERM_CC_DIRECT	GO:0005829~cytosol	32	31.3725	0.000522893	HSD17B11, ANAPC16, KYNU, PARD3, HAUS5, S100A8, USP9X, DAG1, NGLY1, HOOK1, MYD88, AP1S2, NCAPG, MAPKAP1, BLOC1S1, GYS1, PAK1, PRKACB, RAP2B, IRAK1, PDZD11, DCTN6, POLR3C, FLNC, URM1, GNB1, RIOK3, PI4K2A, RHOT1, UCKL1, TFAP2A, CHAF1B	94	3397	18202	1.82409	0.095544	0.095544	0.649064
GOTERM_MF_DIRECT	GO:0005515~protein binding	48	47.0588	0.00200419	PARD3, S100A8, HAX1, USP9X, EZH2, CCDC94, SUSD2, DAG1, ARID2, PDCD2, COMMD10, RTN3, NGLY1, HOOK1, MFF, CDYL, MYD88, AP1S2, NCAPG, ASMTL, BLOC1S1, RAB23, GYS1, PMS2, PAK1, CCZ1, SCO1, ADAM9, RPP25, IRAK1, ZC3HC1, DLGAP4, PDZD11, CST3, TEAD1, NOA1, POLR3C, FLNC, FBL, NOC2L, URM1, PI4K2A, RHOT1, TFAP2A, CPNE2, NHP2, THOC1, SLC25A17	89	6163	16313	1.42756	0.330511	0.330511	2.48322
GOTERM_CC_DIRECT	GO:0005765~lysosomal membrane	7	6.86275	0.00281344	AP1S2, GNB1, TMEM165, PI4K2A, BLOC1S1, KIAA1324, CCZ1	94	274	18202	4.94696	0.417801	0.23698	3.44691
GOTERM_CC_DIRECT	GO:0031965~nuclear membrane	6	5.88235	0.00699482	ZC3HC1, HAX1, CEP170, CST3, PAK1, TEX10	94	234	18202	4.96508	0.740169	0.361888	8.36826
KEGG_PATHWAY	hsa03008:Ribosome biogenesis in eukaryotes	4	3.92157	0.00734684	RPP25, POP4, NHP2, FBL	33	87	6910	9.62731	0.584179	0.584179	8.10465
GOTERM_CC_DIRECT	GO:0005654~nucleoplasm	24	23.5294	0.0116941	ANAPC16, RPP25, SATB1, KYNU, EZH2, DAG1, TEAD1, POLR3C, ARID2, FBL, NOC2L, CDYL, MAPKAP1, PMS2, TFAP2A, PRKACB, POP4, SCAF8, CYHR1, CHAF1B, NHP2, MAP7D3, TEX10, THOC1	94	2785	18202	1.6687	0.895493	0.431427	13.6232
GOTERM_BP_DIRECT	GO:0006915~apoptotic process	9	8.82353	0.0126599	MYD88, S100A8, CST3, PAK1, NOA1, RTN3, THOC1, PDCD2, NOC2L	93	568	16787	2.86012	0.999213	0.999213	17.0091
GOTERM_BP_DIRECT	GO:0032543~mitochondrial translation	3	2.94118	0.0148737	PTRH1, MTERF3, NOA1	93	34	16787	15.9269	0.999777	0.985056	19.6909
GOTERM_CC_DIRECT	GO:0010008~endosome membrane	5	4.90196	0.0155041	IRAK1, MYD88, AP1G2, TMEM165, RAB23	94	187	18202	5.17749	0.950219	0.451201	17.6787
GOTERM_CC_DIRECT	GO:0005739~mitochondrion	14	13.7255	0.0175754	KYNU, PGS1, PTRH1, HAX1, NOA1, UXS1, SLC25A32, CKMT1A, PI4K2A, RHOT1, MTERF3, GUF1, SCO1, SLC25A17	94	1331	18202	2.03677	0.966776	0.43301	19.8093
GOTERM_CC_DIRECT	GO:0005813~centrosome	7	6.86275	0.02264	HAUS5, NCAPG, CEP170, TFAP2A, PRKACB, DCTN6, MAP7D3	94	429	18202	3.1596	0.987684	0.466406	24.8069
GOTERM_CC_DIRECT	GO:0005743~mitochondrial inner membrane	7	6.86275	0.0254866	CKMT1A, SLC25A32, PGS1, NOA1, GUF1, SCO1, SLC25A17	94	441	18202	3.07362	0.992965	0.461844	27.4885
GOTERM_BP_DIRECT	GO:0006364~rRNA processing	5	4.90196	0.0314218	RPP25, RIOK3, POP4, FBL, TEX10	93	217	16787	4.15911	1	0.997446	37.3237
GOTERM_BP_DIRECT	GO:0032481~positive regulation of type I interferon production	3	2.94118	0.0318394	IRAK1, MYD88, POLR3C	93	51	16787	10.618	1	0.989306	37.7179
GOTERM_MF_DIRECT	GO:0003924~GTPase activity	5	4.90196	0.0368044	GNB1, RAB23, RHOT1, NOA1, GUF1	89	232	16313	3.95026	0.999447	0.976479	37.5003
GOTERM_BP_DIRECT	GO:0031497~chromatin assembly	2	1.96078	0.0430204	CHAF1B, NOC2L	93	8	16787	45.1263	1	0.992801	47.4537
GOTERM_BP_DIRECT	GO:0032049~cardiolipin biosynthetic process	2	1.96078	0.0430204	PGS1, TAMM41	93	8	16787	45.1263	1	0.992801	47.4537
GOTERM_BP_DIRECT	GO:0016192~vesicle-mediated transport	4	3.92157	0.0493799	AP1S2, AP1G2, CCZ1, RTN3	93	150	16787	4.81348	1	0.991217	52.3384
GOTERM_CC_DIRECT	GO:0031314~extrinsic component of mitochondrial inner membrane	2	1.96078	0.0499465	NOA1, TAMM41	94	10	18202	38.7277	0.999947	0.664809	47.1603
GOTERM_BP_DIRECT	GO:0006517~protein deglycosylation	2	1.96078	0.0534863	NGLY1, AGA	93	10	16787	36.1011	1	0.987789	55.2641
KEGG_PATHWAY	hsa04062:Chemokine signaling pathway	4	3.92157	0.0537761	PARD3, GNB1, PRKACB, PAK1	33	186	6910	4.5031	0.998609	0.962706	46.9306
GOTERM_MF_DIRECT	GO:0004526~ribonuclease P activity	2	1.96078	0.0577815	RPP25, POP4	89	11	16313	33.3258	0.999993	0.981086	52.5739
GOTERM_BP_DIRECT	GO:0001682~tRNA 5'-leader removal	2	1.96078	0.0586767	RPP25, POP4	93	11	16787	32.8192	1	0.985598	58.7228
GOTERM_MF_DIRECT	GO:0003682~chromatin binding	6	5.88235	0.0618361	SATB1, EZH2, TFAP2A, CHAF1B, TEX10, NOC2L	89	394	16313	2.79125	0.999997	0.958891	55.0693
GOTERM_BP_DIRECT	GO:0090557~establishment of endothelial intestinal barrier	2	1.96078	0.0638389	RAP2B, MYD88	93	12	16787	30.0842	1	0.983625	61.9142
GOTERM_CC_DIRECT	GO:0032588~trans-Golgi network membrane	3	2.94118	0.0673411	COG6, AP1S2, TMEM165	94	83	18202	6.99897	0.999998	0.737772	58.0198
GOTERM_BP_DIRECT	GO:0022011~myelination in peripheral nervous system	2	1.96078	0.0689732	PARD3, DAG1	93	13	16787	27.7701	1	0.981854	64.8591
GOTERM_CC_DIRECT	GO:0070062~extracellular exosome	21	20.5882	0.0714485	AGA, RAP2B, RARRES1, S100A8, SUSD2, KIAA1324, CST3, DAG1, UXS1, FBL, RTN3, PDCD2, URM1, CKMT1A, NCCRP1, GNB1, BLOC1S1, RAB23, CPNE2, PRKACB, ADAM9	94	2799	18202	1.45281	0.999999	0.7258	60.2644
BIOCARTA	h_plcePathway:Phospholipase C-epsilon pathway	2	1.96078	0.0716319	RAP2B, PRKACB	11	12	1625	24.6212	0.990031	0.990031	52.7667
GOTERM_CC_DIRECT	GO:0005794~Golgi apparatus	9	8.82353	0.0754321	AP1S2, AP1G2, MAPKAP1, LMAN2L, TMEM165, PI4K2A, KIAA1324, TFAP2A, PAK1	94	867	18202	2.01009	1	0.714885	62.3354
BIOCARTA	h_agpcrPathway:Attenuation of GPCR Signaling	2	1.96078	0.0773875	GNB1, PRKACB	11	13	1625	22.7273	0.99322	0.917662	55.6399
GOTERM_CC_DIRECT	GO:0031083~BLOC-1 complex	2	1.96078	0.0787213	PI4K2A, BLOC1S1	94	16	18202	24.2048	1	0.702092	63.9701
GOTERM_BP_DIRECT	GO:0006839~mitochondrial transport	2	1.96078	0.0791582	SLC25A32, SLC25A17	93	15	16787	24.0674	1	0.985091	70.0838
GOTERM_BP_DIRECT	GO:0000470~maturation of LSU-rRNA	2	1.96078	0.0791582	NHP2, TEX10	93	15	16787	24.0674	1	0.985091	70.0838
GOTERM_BP_DIRECT	GO:0034162~toll-like receptor 9 signaling pathway	2	1.96078	0.0791582	IRAK1, MYD88	93	15	16787	24.0674	1	0.985091	70.0838
GOTERM_CC_DIRECT	GO:0016363~nuclear matrix	3	2.94118	0.0911707	SATB1, SCAF8, THOC1	94	99	18202	5.86783	1	0.730465	69.5842
GOTERM_CC_DIRECT	GO:0016020~membrane	17	16.6667	0.0916718	RAP2B, PCYOX1L, AP1G2, LMAN2L, USP9X, UGCG, DLGAP4, DAG1, FBL, NCAPG, GNB1, PI4K2A, TMEM165, GYS1, RHOT1, MAP7D3, SLC25A17	94	2201	18202	1.49562	1	0.707916	69.7924
GOTERM_BP_DIRECT	GO:0007179~transforming growth factor beta receptor signaling pathway	3	2.94118	0.0923161	PARD3, USP9X, ADAM9	93	93	16787	5.82275	1	0.9892	75.765
GOTERM_CC_DIRECT	GO:0043034~costamere	2	1.96078	0.0927837	DAG1, FLNC	94	19	18202	20.383	1	0.689165	70.2495
GOTERM_BP_DIRECT	GO:0030336~negative regulation of cell migration	3	2.94118	0.0973907	RAP2B, DAG1, ARID2	93	96	16787	5.64079	1	0.987987	77.6739
Category	Term	Count	%	PValue	Genes	List Total	Pop Hits	Pop Total	Fold Enrichment	Bonferroni	Benjamini	FDR
GOTERM_MF_DIRECT	GO:0005515~protein binding	42	53.8462	0.00072636	FUS, RAB9A, CCDC90B, S100A9, SHOC2, RTKN, AP3S1, PPM1B, SDC4, PDCD4, NDUFAF3, ZNF207, MVB12A, UBE2D3, HSF1, FANCI, CASP8, GOLGA1, AHNAK2, ATRIP, APOO, FTL, TBC1D2, KIF14, KHDRBS1, GIT1, ZBTB7A, LAMTOR3, GMNN, TIMM21, MPRIP, MARK2, SDC1, CHMP1B, CLIC3, TOM1L1, COG7, TAF15, CGN, IGF2R, CCDC53, FHOD1	73	6163	16313	1.52289	0.120046	0.120046	0.887695
GOTERM_CC_DIRECT	GO:0070062~extracellular exosome	24	30.7692	0.000773947	DCD, ALAD, LAMTOR3, RAB9A, GM2A, MARCKSL1, S100A9, SDC4, ADGRG1, MVB12A, UBE2D3, SDC1, CHMP1B, SMPDL3B, TOM1L1, CLIC3, IGF2R, SBSN, GNB4, DPP7, GNG5, QSOX1, FTL, NT5C	77	2799	18202	2.02692	0.106193	0.106193	0.914943
GOTERM_CC_DIRECT	GO:0043231~intracellular membrane-bounded organelle	9	11.5385	0.00217043	MVB12A, LSM14A, RABEP2, COG7, CCDC53, GOLGA1, AP3S1, DPP7, QSOX1	77	555	18202	3.83335	0.270251	0.145746	2.54646
GOTERM_CC_DIRECT	GO:0005739~mitochondrion	14	17.9487	0.00324586	CCDC90B, GM2A, DNLZ, QTRT2, MACROD1, CCDC58, MARK2, ACOX3, ATP5EP2, CASP8, ZADH2, GNG5, NT5C, APOO	77	1331	18202	2.48644	0.375882	0.145414	3.78609
GOTERM_CC_DIRECT	GO:0032588~trans-Golgi network membrane	4	5.12821	0.00505867	RAB9A, COG7, COG8, IGF2R	77	83	18202	11.3923	0.520671	0.167933	5.84303
GOTERM_BP_DIRECT	GO:0015031~protein transport	7	8.97436	0.00816996	MVB12A, CHMP1B, RAB9A, RABEP2, COG8, CCDC53, NECAP1	75	398	16787	3.93665	0.970136	0.970136	10.9123
GOTERM_CC_DIRECT	GO:0005829~cytosol	24	30.7692	0.00977061	GIT1, KHDRBS1, KIF14, ALAD, RAB9A, GMNN, S100A9, RTKN, PPM1B, PDCD4, MVB12A, THTPA, UBE2D3, CHMP1B, HSF1, TOM1L1, CASP8, GOLGA1, GNB4, TRAPPC1, VPS26B, DPP7, FTL, NT5C	77	3397	18202	1.67011	0.75918	0.247791	11.0026
GOTERM_BP_DIRECT	GO:0032147~activation of protein kinase activity	3	3.84615	0.0167937	KIF14, TOM1L1, MARK2	75	45	16787	14.9218	0.999289	0.973334	21.2234
GOTERM_BP_DIRECT	GO:1903553~positive regulation of extracellular exosome assembly	2	2.5641	0.017518	SDC1, SDC4	75	4	16787	111.913	0.999481	0.919652	22.0368
GOTERM_BP_DIRECT	GO:0006886~intracellular protein transport	5	6.41026	0.0203657	TOM1L1, COG7, AP3S1, VPS26B, TBC1D2	75	236	16787	4.74209	0.99985	0.889377	25.1601
GOTERM_CC_DIRECT	GO:0005925~focal adhesion	6	7.69231	0.0247007	GIT1, LAMTOR3, SDC1, IGF2R, SDC4, MPRIP	77	395	18202	3.59073	0.973393	0.453613	25.6895
GOTERM_BP_DIRECT	GO:0001523~retinoid metabolic process	3	3.84615	0.0296746	DHRS3, SDC1, SDC4	75	61	16787	11.0079	0.999997	0.92412	34.5775
GOTERM_BP_DIRECT	GO:0032025~response to cobalt ion	2	2.5641	0.0347332	ALAD, CASP8	75	8	16787	55.9567	1	0.919676	39.2211
GOTERM_CC_DIRECT	GO:0016020~membrane	16	20.5128	0.0369558	KHDRBS1, KIF14, GIT1, NOL9, PPM1B, MARK2, ACOX3, MAGT1, SDC1, COG8, FANCI, IGF2R, NECAP1, GNG5, FHOD1, FTL	77	2201	18202	1.71842	0.995747	0.541602	36.048
GOTERM_MF_DIRECT	GO:0016798~hydrolase activity, acting on glycosyl bonds	2	2.5641	0.0390382	SMPDL3B, MACROD1	73	9	16313	49.6591	0.999096	0.96993	38.6545
GOTERM_CC_DIRECT	GO:0010008~endosome membrane	4	5.12821	0.0434648	UBE2D3, LAMTOR3, CHMP1B, TOM1L1	77	187	18202	5.05646	0.998409	0.553106	40.9949
GOTERM_CC_DIRECT	GO:0043202~lysosomal lumen	3	3.84615	0.0491715	SDC1, GM2A, SDC4	77	85	18202	8.34316	0.999332	0.556185	45.0411
GOTERM_CC_DIRECT	GO:0017119~Golgi transport complex	2	2.5641	0.0529575	COG7, COG8	77	13	18202	36.3676	0.999625	0.545685	47.5835
GOTERM_MF_DIRECT	GO:0042802~identical protein binding	7	8.97436	0.0539252	KHDRBS1, FUS, ALAD, IGF2R, CASP8, FHOD1, FTL	73	615	16313	2.54351	0.999942	0.961307	49.3504
GOTERM_CC_DIRECT	GO:0030133~transport vesicle	3	3.84615	0.0621299	RAB9A, IGF2R, AP3S1	77	97	18202	7.31102	0.999909	0.570671	53.3029
GOTERM_BP_DIRECT	GO:1903543~positive regulation of exosomal secretion	2	2.5641	0.0641466	SDC1, SDC4	75	15	16787	29.8436	1	0.982639	60.6946
GOTERM_MF_DIRECT	GO:0032403~protein complex binding	4	5.12821	0.0642824	KHDRBS1, GIT1, CASP8, GNB4	73	208	16313	4.29742	0.999992	0.946251	55.7503
GOTERM_MF_DIRECT	GO:0000287~magnesium ion binding	4	5.12821	0.0642824	THTPA, XXYLT1, PPM1B, MARK2	73	208	16313	4.29742	0.999992	0.946251	55.7503
GOTERM_BP_DIRECT	GO:0043162~ubiquitin-dependent protein catabolic process via the multivesicular body sorting pathway	2	2.5641	0.0682757	MVB12A, TOM1L1	75	16	16787	27.9783	1	0.977255	63.068
GOTERM_BP_DIRECT	GO:2000179~positive regulation of neural precursor cell proliferation	2	2.5641	0.0682757	GNG5, ADGRG1	75	16	16787	27.9783	1	0.977255	63.068
GOTERM_CC_DIRECT	GO:0005769~early endosome	4	5.12821	0.0723258	RABEP2, IGF2R, CCDC53, VPS26B	77	231	18202	4.09333	0.999981	0.596328	58.986
GOTERM_BP_DIRECT	GO:0030150~protein import into mitochondrial matrix	2	2.5641	0.0723868	DNLZ, TIMM21	75	17	16787	26.3325	1	0.971938	65.2982
GOTERM_CC_DIRECT	GO:0043034~costamere	2	2.5641	0.0764566	AHNAK2, SDC4	77	19	18202	24.8831	0.99999	0.588172	61.1023
GOTERM_BP_DIRECT	GO:0051493~regulation of cytoskeleton organization	2	2.5641	0.0805555	S100A9, MARK2	75	19	16787	23.5607	1	0.972528	69.3631
GOTERM_BP_DIRECT	GO:0039702~viral budding via host ESCRT complex	2	2.5641	0.0926755	MVB12A, CHMP1B	75	22	16787	20.3479	1	0.977271	74.586
GOTERM_MF_DIRECT	GO:0017124~SH3 domain binding	3	3.84615	0.0929855	KHDRBS1, MVB12A, TOM1L1	73	116	16313	5.77929	1	0.967788	69.8093
GOTERM_CC_DIRECT	GO:0005770~late endosome	3	3.84615	0.0935193	RAB9A, IGF2R, VPS26B	77	123	18202	5.7656	0.999999	0.638293	68.827
