# Supplementary material for: Molecular characterization of breast cancer cell response to metabolic drugs
Source: Oncotarget. 2018 Jan 8;9(11):9645–60. doi: 10.18632/oncotarget.24047 (PMC5839391; doi:10.18632/oncotarget.24047)
Supplement: Supplementary file 6 [file oncotarget-09-9645-s006.xlsx]

## Sheet: Hoja1
#Cytometry experiments
cells	SubG1	G1	S	G2/M
231 C1	1.31	71.06	9.32	17.86
231 C2	1.12	72.3	10.14	15.77
231 MTF1	1.04	59.13	17.98	21.64
231 MTF2	1.46	62.07	16.01	19.7
CAMA C	1.04	64.46	16.03	19.01
CAMA C1	1.15	69.08	13	16.37
CAMA C1	0.84	61.28	12.48	24.22
CAMA C2	0.77	65	13.4	20.26
CAMA C2	0.75	61.41	12.25	24.47
CAMA MTF1	0.33	82.18	3.94	13.22
CAMA MTF2	0.6	81.31	5.27	12.86
CAMA RP1	1.89	86.23	1.85	9.99
CAMA RP2	1.88	87	1.37	9.77
HCC C1	7.6	59.25	12.48	20.95
HCC C2	3.16	62.13	10.77	23.94
HCC RP1	3.29	50.96	9.59	36.71
HCC RP2	0.93	58.58	12.51	28.06
MCF7 C	1.69	73.13	13.6	4.6
MCF7 C1	0.68	66.73	14.94	17.35
MCF7 C2	1	72.42	17.41	9.14
MCF7 MTF	1.03	52.29	14.33	32.35
MCF7 MTF1	1.18	62.75	11.4	24.28
MCF7 MTF2	1.35	63.69	11.65	23.07
T47 C	0.26	78.22	11.7	9.82
T47 C1	0.12	80.72	7.83	11.38
T47 C2	0.12	79.88	8.23	11.82
T47 RP	0.64	93.95	2.33	3.14
T47 RP1	0.17	93.09	2.24	4.34
T47 RP2	0.47	91.01	2.88	5.64
