# Supplementary material for: Molecular characterization of breast cancer cell response to metabolic drugs
Source: Oncotarget. 2018 Jan 8;9(11):9645–60. doi: 10.18632/oncotarget.24047 (PMC5839391; doi:10.18632/oncotarget.24047)
Supplement: Supplementary file 7 [file oncotarget-09-9645-s007.xlsx]

## Sheet: FBA
#FBA results
rxns	DCA231_2	DCA231_1	RP231_2	RP231_1	MTF231_1	MTF231_2	C231_1	C231_2	DCA468_2	DCA468_1	RP468_2	RP468_1	C468_1	C468_2	MTF468_2	MTF468_1	MTFCAMA_1_rep1	MTFCAMA_2	RPCAMA_1	RPCAMA_2	CCAMA_2	CCAMA_1	DCACAMA_2	DCACAMA_1	RPHCC_1	RPHCC_2	CHCC_2	CHCC_1	MTFHCC_1	MTFHCC_2	DCAHCC_2	DCAHCC_1	MTFMCF7_1	MTFMCF7_2	CMCF7_1	CMCF7_2	RPMCF7_1	RPMCF7_2_rep	DCAMCF7_1	DCAMCF7_2	MTFT47D_1	MTFT47D_2	RPT47D_2	RPT47D_1	DCAT47D_2	DCAT47D_1	CT47D_1	CT47D_2	231_MOCK_1
'10FTHF5GLUtl'	0	0	0	0	0	0	0	0	0	0	0	0	0	0	0	0	0	0	0	0	-1.64565e-29	0	0	0	0	0	0	0	0	0	0	0	0	0	0	0	0	0	0	0	0	0	0	-1.98379e-29	0	0	0	0	0
'10FTHF5GLUtm'	0	0	0	0	0	0	0	0	0	0	0	0	0	0	0	0	0	0	0	0	-1.64103e-29	0	0	0	0	0	0	0	0	0	0	0	0	0	0	0	0	0	0	0	0	0	0	-1.93191e-29	0	0	1.36112e-29	0	0
'10FTHF6GLUtl'	0	0	0	0	0	0	0	0	0	0	0	0	0	0	0	0	0	0	0	0	0	0	0	0	0	0	0	0	0	0	0	0	0	0	0	0	0	0	0	0	0	0	0	0	0	0	0	0	0
'10FTHF6GLUtm'	0	0	0	0	0	0	0	0	0	0	0	0	0	0	0	0	0	0	0	0	0	0	0	0	0	0	0	0	0	0	0	0	0	0	0	0	0	0	0	0	0	0	0	0	0	0	0	0	0
'10FTHF7GLUtl'	0	0	0	0	0	0	0	0	0	0	0	0	0	0	0	0	0	0	0	0	0	0	0	0	0	0	0	0	0	0	0	0	0	0	0	0	0	0	0	0	0	0	0	0	0	0	0	0	0
'10FTHF7GLUtm'	0	0	0	0	0	0	0	0	0	0	0	0	0	0	0	0	0	0	0	0	0	0	0	0	0	0	0	0	0	0	0	0	0	0	0	0	0	0	0	0	0	0	0	0	0	0	0	0	0
'10FTHFtl'	0	0	0	0	0	0	0	0	0	0	0	0	0	0	0	0	0	0	0	0	1.65266e-29	0	0	0	0	0	0	0	0	0	0	0	0	0	0	0	0	0	0	0	0	0	0	1.96821e-29	0	0	0	0	0
'10FTHFtm'	0.0696312	0.069922	0.0293255	0.0330788	0.0695209	0.0283177	0.0866892	0.0732139	0.0160839	0.0226647	0.0890322	0.0901194	0.0184925	0.0176881	0.0818268	0.0151462	0.0268305	0.020446	0.0207612	0.0148282	0.0191754	0.0679904	0.0161717	0.0141367	0.0778812	0.0714534	0.0241071	0.0644309	0.0288658	0.0739002	0.0805441	0.0214441	0.079169	0.0234451	0.0218459	0.0252561	0.07557	0.0847475	0.088731	0.0227443	0.017344	0.0753474	0.0749368	0.0720444	0.0237164	0.0760996	0.0691479	0.0557824	0.00284068
'11DOCRTSLtm'	0	0	0	0	0	0	0	0	0	0	0	0	0	0	0	0	0	0	0	0	0	0	0	0	0	0	0	0	0	0	0	0	0	0	0	0	0	0	0	0	0	0	0	0	0	0	0	0	0
'11DOCRTSLtr'	0	0	0	0	0	0	0	0	0	0	0	0	0	0	0	0	0	0	0	0	0	0	0	0	0	0	0	0	0	0	0	0	0	0	0	0	0	0	0	0	0	0	0	0	0	0	0	0	0
'11DOCRTSTRNtm'	0	0	0	0	0	0	0	0	0	0	0	0	0	0	0	0	0	0	0	0	0	0	0	0	0	0	0	0	0	0	0	0	0	0	0	0	0	0	0	0	0	0	0	0	0	0	0	0	0
'11DOCRTSTRNtr'	0	0	0	0	0	0	0	0	0	0	0	0	0	0	0	0	0	0	0	0	0	0	0	0	0	0	0	0	0	0	0	0	0	0	0	0	0	0	0	0	0	0	0	0	0	0	0	0	0
'13DAMPPOX'	0	0	0.0185717	0	0	0	0	0	0	0	0	0.0342152	0.051461	0	0	0.0735883	0.0674188	0.0733446	0	0	0	0	0	0	0	0	0.0155326	0	0	0	0	0	0	0.0184034	0	0	0	0.0603872	0	0	0	0	0	0.0628301	0	0.0679131	-9.54652e-30	0	0
'1a_24_25VITD2Hm'	0	0	0	0	0	0	0	0	0	0	0	0	0	0	0	0	0	0	0	0	0	0	0	0	0	0	0	0	0	0	0	0	0	0	0	0	0	0	0	0	0	0	0	0	0	0	0	0	0
'1a_24_25VITD3Hm'	0	0	0	0	0	0	0	0	0	0	0	0	0	0	0	0	0	0	0	0	0	0	0	0	0	0	0	0	0	0	0	0	0	0	0	0	0	0	0	0	0	0	0	0	0	0	0	0	0
'1a_25VITD2Hm'	0	0	0	0	0	0	0	0	0	0	0	0	0	0	0	0	0	0	0	0	0	0	0	0	0	0	0	0	0	0	0	0	0	0	0	0	0	0	0	0	0	0	0	0	0	0	0	0	0
'1a_25VITD3Hm'	0	0	0	0	0	0	0	0	0	0	0	0	0	0	0	0	0	0	0	0	0	0	0	0	0	0	0	0	0	0	0	0	0	0	0	0	0	0	0	0	0	0	0	0	0	0	0	0	0
'1MNCAMti'	0	0	0	0	0	0	0	0	0	0	0	0	0	0	0	0	0	0	0	0	0	0	0	0	0	0	0	0	0	0	0	0	0	0	0	0	0	0	0	0	0	0	0	0	0	0	0	0	0
'1PPDCRp'	0	0	0	0.00403705	-2.03923e-16	-1.28996e-16	0	-8.08205e-17	0	0	0	0	0	0	0.0279109	-2.03923e-16	0	-1.28996e-16	0	-3.6653e-17	0	0	0	-2.03923e-16	0	0	0	0	0	0	-1.28996e-16	0	-1.79095e-16	4.03324e-17	0	-2.03923e-16	0	0	-1.59195e-16	-2.03923e-16	0	0	0	0	0	0	0	0	0
'24_25DHVITD2t'	0	0	0	0	0	0	0	0	0	0	0	0	0	0	0	0	0	0	0	0	0	0	0	0	0	0	0	0	0	0	0	0	0	0	0	0	0	0	0	0	0	0	0	0	0	0	0	0	0
'24_25DHVITD2tm'	0	0	0	0	0	0	0	0	0	0	0	0	0	0	0	0	0	0	0	0	0	0	0	0	0	0	0	0	0	0	0	0	0	0	0	0	0	0	0	0	0	0	0	0	0	0	0	0	0
'24_25DHVITD3t'	0	0	0	0	0	0	0.0271837	0	0	0	0	0	0	0	0	0	0	0	0	0	0	0	0	0	0	0	0	0	0	0	0	0.359032	0	0	0	0	0	0	0	0	0	0	0	0	0	0	0	0	0
'24_25DHVITD3tm'	0	0	0	0	0	0	0.0271837	0	0	0	0	0	0	0	0	0	0	0	0	0	0	0	0	0	0	0	0	0	0	0	0	0.359032	0	0	0	0	0	0	0	0	0	0	0	0	0	0	0	0	0
'24_25VITD2Hm'	0	0	0	0	0	0	0	0	0	0	0	0	0	0	0	0	0	0	0	0	0	0	0	0	0	0	0	0	0	0	0	0	0	0	0	0	0	0	0	0	0	0	0	0	0	0	0	0	0
'24_25VITD3Hm'	0	0	0	0	0	0	0.0271837	0	0	0	0	0	0	0	0	0	0	0	0	0	0	0	0	0	0	0	0	0	0	0	0	0.359032	0	0	0	0	0	0	0	0	0	0	0	0	0	0	0	0	0
'24NPHte'	0	0	0	0	0	0	0	0	0	0	0	0	0	0	0	-1	0	0	0	-1	0	0	0	0	0	0	0	0	0	0	0	0	0	0	0	0	0	0	0	0	0	0	0	0	0	0	0	0	0
'25HVITD2t'	0	0	0	0	0	0	0	0	0	0	0	0	0	0	0	0	0	0	0	0	0	0	0	0	0	0	0	0	0	0	0	0	0	0	0	0	0	0	0	0	0	0	0	0	0	0	0	0	0
'25HVITD2tin'	0	0	0	0	0	0	0	0	0	0	0	0	0	0	0	0	0	0	0	0	0	0	0	0	0	0	0	0	0	0	0	0	0	0	0	0	0	0	0	0	0	0	0	0	0	0	0	0	0
'25HVITD2tin_m'	0	0	0	0	0	0	0	0	0	0	0	0	0	0	0	0	0	0	0	0	0	0	0	0	0	0	0	0	0	0	0	0	0	0	0	0	0	0	0	0	0	0	0	0	0	0	0	0	0
'25HVITD2tm'	0	0	0	0	0	0	0	0	0	0	0	0	0	0	0	0	0	0	0	0	0	0	0	0	0	0	0	0	0	0	0	0	0	0	0	0	0	0	0	0	0	0	0	0	0	0	0	0	0
'25HVITD3t'	0	0	0	0	0	0	0	0.014109	0	0	0	0	0	0	0	0	0	0	0	0	0	0	0	0	0	0	0	0	0	0	0	0	0	0	0	0	0	0	0	0	0	0	0	0	0	0	0	0	0
'25HVITD3tin'	0	0	0	0	0	0	0	0	0	0	0	0	0	0	0	0	0	0	0	0	0	0	0	0	0	0	0	0	0	0	0	0.343331	0	0	0	0	0	0	0	0	0	0	0	0	0	0	0	0	0
'25HVITD3tin_m'	0	0	0	0	0	0	0	0	0	0	0	0	0	0	0	0	0	0	0	0	0	0	0	0	0	0	0	0	0	0	0	0.343331	0	0	0	0	0	0	0	0	0	0	0	0	0	0	0	0	0
'25HVITD3tm'	0	0	0	0	0	0	0	0.014109	0	0	0	0	0	0	0	0	0	0	0	0	0	0	0	0	0	0	0	0	0	0	0	0	0	0	0	0	0	0	0	0	0	0	0	0	0	0	0	0	0
'25VITD2Hm'	0	0	0	0	0	0	0	0	0	0	0	0	0	0	0	0	0	0	0	0	0	0	0	0	0	0	0	0	0	0	0	0	0	0	0	0	0	0	0	0	0	0	0	0	0	0	0	0	0
'25VITD3Hm'	0	0	0	0	0	0	0	0	0	0	0	0	0	0	0	0	0	0	0	0	0	0	0	0	0	0	0	0	0	0	0	0	0	0	0	0	0	0	0	0	0	0	0	0	0	0	0	0	0
'2AMACHYD'	0.3103	0	0	0	0.25	0.0423258	0	0	0	0.0726349	1.23599e-31	0	0.333333	0	0	0.0633299	0.306619	0.374937	0.333333	0.162818	0.0663599	0.25	1.31839e-29	0	0	0	0	0	0.25	0	0.25	0	0.170624	0.284519	0	0	0.25	0	0	0.333333	0	8.23991e-32	0.538666	0.101154	0.25	0	0	0	0
'2AMACSULT'	0	0	0	0	0	0	0	0	0	0	0	0	0	0	0	0	0	0	0	0	0	0	0	0	0	0	0	0	0	0	0	0	0	0	0	0	0	0	0	0	0	0	0	0	0	0	0	0	0
'2AMADPTm'	-1	-1	-1	-0.989201	-1	-1	-1	-1	-1	-1	-1	-1	-1	-1	-0.964058	-1	-1	-1	-1	-1	-1	-1	-1	-1	-1	-1	-1	-1	-1	-1	-1	-1	-1	-1	-1	-1	-1	-1	-1	-1	-1	-1	-1	-1	-1	-1	-1	-1	-1
'2DR1PP'	0.184376	0.0885229	0	0	0	0	0.26476	0	0	0	0	0.078879	0	0	0	0	0.060633	0	0	0	0	0	0	0	0	0	0.169542	0	0	0	0	0	0.0989169	0.0901461	0	0.014556	0.0842739	0	0	0	0	0	0.0685176	0	0.0693408	0	0	0	0
'2HBO'	0.00285078	0	0.107607	-0.0274961	0.053441	-0.00880292	0.0996045	8.19754e-06	-0.0432535	0.0486507	-0.0518347	0.14238	0.025775	0.0930323	0.199969	-0.0378986	0	-0.0216242	-0.0527315	-0.0144866	-0.0138398	-0.0152705	-0.0578897	7.3358e-05	0	-0.0143678	0	-0.022333	0.0117941	-0.0111963	0.00566636	-0.0189882	-0.0386637	-0.0172046	-0.0111035	-0.0152823	-0.0169106	0.023693	-0.0214429	-0.0200684	-0.0291111	0.163316	-0.0284928	-0.0198302	-0.0307015	-0.0189944	-0.0233333	-0.0211519	0
'2HBt2'	0.0196263	0.0440061	-0.0265314	-0.0508295	0.0357673	-0.0259234	0.0575572	-0.0193933	-0.0248851	-0.0432003	-0.0290341	-0.0285689	-0.00646339	-0.00507083	-0.0240001	-0.0246512	0.0152489	0.0254577	-0.0149236	-0.0192269	0.0110108	-0.018442	-0.00730706	0.0108479	-0.0231085	-0.0279085	0.0274954	-0.0186129	-0.0236865	-0.0111963	-0.0388367	-0.0371553	-0.0138019	0.00728761	0.00984179	0.0164424	0.0107279	-0.0165656	-0.0146577	-0.0240702	0.0171807	0.0204223	-0.0156297	-0.0176915	-0.0233912	-0.0189944	0.0201366	-0.0178867	-0.02297
'2HCO3_NAt'	-1	-1	-1	-1	-1	-1	-1	-1	-1	-1	-1	-1	-1	-1	-1	-1	-1	-1	-1	-1	-1	-1	-1	-1	-1	-1	-1	-1	-1	-1	-1	-1	-1	-1	-1	-1	-1	-1	-1	-1	-1	-1	-1	-1	-1	-1	-1	-1	-1
'2MCITt'	0	0	0.0914885	0	0	0	0	0	0	0	0	0.099976	0	0	0	0	0	0.0272114	0	0.0715625	0	0	0	0	0	0	0.0405849	0	0	0	0	0	0	0	0	0	0	0	0	0	0	0	0	0	0.151968	0	0	0	0
'2OXOADOXm'	0	0	0	0.00403705	0	0	0	0	0	0	0	0	0.00307879	0	0.00378688	0	0	0	0	0	0	9.74985e-17	0	0	0	2.5502e-16	0	0	0	0	0	0	0	0	0	0	0	0	0	0	0	0	0	0	0	0	0	0	0
'2OXOADPTm'	1	1	1	0.993238	1	1	1	1	1	1	1	1	1	1	0.991969	1	1	1	1	1	1	1	1	1	1	1	1	1	1	1	1	1	1	1	1	1	1	1	1	1	1	1	1	1	1	1	1	1	1
'34DHOXPEGOX'	0.0392937	0.0577033	0	0	0.0521695	0	0	0.0136753	0	0	0	-4.61856e-30	0.051429	0.0499986	0.0677529	0	0.0591981	0.0644833	0.0471622	0.0531952	0	0	0.0497873	0.04154	0	0.0506956	0.0549514	0.0427323	0	0.0518084	0	0.0474838	0	0.00583557	0.0570983	0	0	0.0627285	0	0.045887	0.0318011	0	0	2.2668e-16	0	0.0422225	0.0424765	0.0549028	0
'34DHOXPEGt'	0.0392937	0.0577033	0	0	0.0521695	0	0	0.0136753	0	0	0	-4.61856e-30	0.051429	0.0499986	0.0677529	0	0.0591981	0.0644833	0.0471622	0.0531952	0	0	0.0497873	0.04154	0	0.0506956	0.0549514	0.0427323	0	0.0518084	0	0.0474838	0	0.00583557	0.0570983	0	0	0.0627285	0	0.045887	0.0318011	0	0	2.2668e-16	0	0.0422225	0.0424765	0.0549028	0
'34DHPHAMT'	0	0	0	0	0	0	0	0	0	0	0	0	0	0	0	0	0	0	0	0	0	0	0	0	0	0	0	0	0	0	0	0	0	0	0	0	0	0	0	0	0	0	0	0	0	0	0	0	0
'34DHPHEt'	0.981638	-0.0455966	1	1	1	1	0	0.756163	1	1	0	1	0.476265	0.963837	0.641078	-0.0600593	-0.462579	0	0.882756	0.940497	0.226971	0	0	1	0.953476	0.42046	-0.0379111	1	0.889344	0.964522	-0.736741	1	-0.0530675	0.948299	-0.0541756	0.945215	1	0	0.0413311	0.779446	-0.261611	0	-0.0456457	-1	-0.0448719	1	0.444062	0.507145	1
'34DHPLACOX'	0.000431278	0.0170377	0	0.0310653	0	0	0.0373058	0.00354002	0	0	0	0	0	0	0	0.0876994	0	0	0	0	0	0.0213806	0	0	0	0	0	0	0	0	0	0.0793886	0.0130431	0	0	0	0.0148529	0	0	0	0	0	0	0.00314564	0	0	0	0	0
'34DHPLACOX_NADP_'	-0.000431278	-0.0170377	0	-0.0310653	0	0	-0.0373058	-0.00354002	0	0	0	0	0	0	0	-0.0876994	0	0	0	0	0	-0.0213806	0	0	0	0	0	0	0	0	0	-0.0793886	-0.0130431	0	0	0	-0.0148529	0	0	0	0	0	0	-0.00314564	0	0	0	0	0
'34DHXMANDACOX'	0	0	0	0	0	0	0	0	0	0	0	0	0	0	0.0786143	0	0	0	0	0	0	0	0	0	0	0	0	0	0	0	0	0	0	0	0	0	0.0148529	0	0	0	0	0	0	0	0	0	0	0	0
'34DHXMANDACOX_NADP_'	0	0	0	0	0	0	0	0	0	0	0	0	0	0	-0.0786143	0	0	0	0	0	0	0	0	0	0	0	0	0	0	0	0	0	0	0	0	0	-0.0148529	0	0	0	0	0	0	0	0	0	0	0	0
'34HPLFM'	0	0	0	1.09359e-29	-3.24223e-31	0	0	8.76278e-33	0	0	0	0	0	0	-4.68256e-33	0	0	1.79462e-29	5.78622e-18	0	0	0	0	0	0	0	4.97586e-33	0	3.48051e-32	0	8.76278e-33	0	0	0	0	2.19069e-32	0	0	0	0	0	0	0	0	0	0	0	0	1.86918e-17
'34HPPOR'	0	0	0	0	0	0	0.0175137	0	0	0	0	0	0.0441948	0	0	0	0	0	0	0	0.0173891	0	0	0	0	0	0	0	0	0	0.0135073	0	0	0.0469362	0	0	0	0	0	0	0	0	0	0	0	0	0	0	0
'35CGMPtn'	0	0	0	0	0	1.56935e-26	0	-3.24637e-28	0	0	0	2.11569e-29	0	0	0	0	0	-4.16201e-30	0.0297417	0	0	0	-1.41985e-30	0.00731523	9.53794e-30	-9.72877e-30	1.17577e-28	0	0	6.67655e-29	0	2.77467e-28	9.06104e-30	0	0	0	0	0	0	-1.41985e-30	0	0	0	1.67835e-29	0	0	0	0	0.00156947
'3AIBt'	0	0	0	0.0235879	0	0	0	0	0	0.0456803	0.0326668	0.00375682	0.00110382	0.00101973	0	0	0	0	0	0	0	0.0471951	0	0.01127	0	0.0166289	0.0138302	0	0	0.0135696	0.0227685	0	0	0	0	0	0	0	0.0529028	0	0.0230695	0	0	0	0	0.0416748	0	0	0
'3AIBTm'	0	0	0	0.0235879	0	0	0	0	0	0.0456803	0.0326668	0.00375682	0.00110382	0.00101973	0	0	0	0	0	0	0	0.0471951	0	0.01127	0	0.0166289	0.0138302	0	0	0.0135696	0.0227685	0	0	0	0	0	0	0	0.0529028	0	0.0230695	0	0	0	0	0.0416748	0	0	0
'3AIBtm'	0	0	0	0.0235879	0	0	0	0	0	0.0456803	0.0326668	0.00375682	0.00110382	0.00101973	0	0	0	0	0	0	0	0.0471951	0	0.01127	0	0.0166289	0.0138302	0	0	0.0135696	0.0227685	0	0	0	0	0	0	0	0.0529028	0	0.0230695	0	0	0	0	0.0416748	0	0	0
'3DPHBH1'	0	0	0	0	0	0	0	0	0	0	0	0	0	0	0	0	0	0	0	0	0	0	0	0	0	0	0	0	0	0	0	0	0	0	0	0	0	0	0	0	0	0	0	0	0	0	0	0	0
'3DPHBH2'	0	0	0	1.10932e-29	-2.91501e-31	4.85836e-32	0	0	0	0	0	0	0	0	-8.09726e-33	8.09726e-33	0	1.28261e-29	5.78622e-18	0	0	0	0	0	0	0	1.25512e-32	0	-1.04093e-30	0	4.04863e-33	0	0	0	0	2.42918e-32	0	0	0	0	0	6.07295e-33	3.86916e-34	0	0	0	0	0	1.86918e-17
'3DSPHR'	0	0	0	0	0	0	0	0	0	0	0	0	0	0.00727056	0	0	0	0	0	0	0	0	0.00737508	0.0438701	0	0	0.031145	0	0	0	0	0	0	0	0.00750404	0	0	0	0	0	0	0	0	0.0406722	0	0	0	0	0
'3HAO'	-1.28996e-16	-1.96475e-16	0	0	0	0	0	0	0	-1.41089e-16	-1.96475e-16	0	0	0	0	0	0	0	0	0	0	0	0	0	0	0	0	0	0	0	0	-1.96475e-16	0	0	0	0	-1.96475e-16	0	0	0	0	0	0	0	0	0	-1.28996e-16	0	0
'3HBCDm'	0	0	0	0	0.0377946	0	0.0587175	0.0418568	0	0	0.0683535	0	0	0	0	0.0587327	0.0510128	0.0660202	0.045555	0	0.0589943	0.0575289	0	0	0	0	0.0402213	0	0.0345027	0	0	0.0382913	0	0	0.0464418	0.0532153	0	0	0.0561821	0.0607218	0	0	0	0	0	0	0	0	0
'3HBCOAHLm'	0	0	0	0.0257626	0	0	0	0	0.0171474	0.0365483	0.047972	0.045488	0.0208348	0.0232897	0.0406657	0.0418277	0	0.00982929	0.000178881	0	8.2407e-05	0.00288029	0	0.00653584	0.00518282	0	0.0143181	0.0332419	0.00696462	0.0064007	0.028555	0.0119467	0	0	0.000613619	0.0255058	0.0169106	0.0250792	0	0.00650675	0.0120199	0	0.007651	0.0357853	0	0.00308825	0	0	0
'3HKYNAKGAT'	0.0086032	0.0126564	0.0184681	0.0357148	0.016701	0.0384142	0.0323508	0.0292442	0.0200059	0.0288966	0.032288	0.0319363	0.00994303	0.00321143	0	0	0.0188771	0.0286267	0.00870243	0.0138891	0	0.0207465	0.0141872	0	0.0133302	0.00782159	0.0117443	0.0170358	0.00201587	0	0.011809	0.0206504	0.0155696	0.0156041	0.0108288	0.0211426	0	0.0210861	0.0184894	0.028401	0.0104915	0.0137112	0	0	0.0189908	0.0204274	0.0179275	0.0153678	0.0239286
'3HLYTCL'	0.034125	0	0	0.144041	0.372644	0	0	0	0	0	0	0	0	0	0	0	0	0	0	0	0	0	0	0	0	0	0	-1.23017e-16	0	0	0	0	0	0	0	0	0	0	0	0	0	0	0	0.488957	0	0	0	0	0
'3HPCOAHYD'	0	0	0	0	0	0	0	0	0	0	0	0	0	0	0	0	0	0	0	0	0	0	0	0	0	0	0	0	0	0	0	0	0	0	0	0	0	0	0	0	0	0	0	0	0	0	0	0	0
'3HPPD'	0	0	0	0	0	0	0	0	0	0	0	0	0	0	0	0	0	0	0	0	0	0	0	0	0	0	0	0	0	0	0	0	0	0	0	0	0	0	0	0	0	0	0	0	0	0	0	0	0
'3HXKYNDCL'	0	0	0	0	0	0	0	0	0	0	0	0	0	0	0	0	0	0	0	0	0	0	0	0	0	0	0	0	0	0	0	0	0	0	0	0	0	0	0	0	0	0	0	0	0	0	0	0	0
'3HXKYNOXDA'	0	0	0	0	0	0	0	0	0	0	0	0	0	0	0	0	0	0	0	0	0	0	0	0	0	0	0	0	0	0	0	0	0	0	0	0	0	0	0	0	0	0	0	0	0	0	0	0	0
'3M4HDXPAC'	0	0	0	0	0	0	0	0	0	0	0	0	0	0	0	0	0	0	0	0	0	0	0	0	0	0	0	0	0	0	0	0	0	0	0	0	0	0	0	0	0	0	0	0	0	0	0	0	0
'3MLDAt'	0	0	0	0	0	0	0	0.00354002	0.0411862	0	0.053609	0.0534626	0	0	0.0497064	0	0.0232982	0.00876219	0.0232194	0.0286658	0	0	0	0	0	0.0124253	0.0134294	0	0	0.0168903	0	0.0304627	0	0	0	0	0	0.0120319	0	0	0.00614929	0	0	0	0	0.011291	0.00850107	0.00293483	0.000853202
'3MOBt2im'	0.0438865	0.0451775	0.0459351	0.115517	0.0411898	0.0532763	0.0936138	0.0409656	0.0850406	0.024209	0.127842	0.12245	0.0743264	0.0720836	0.108156	0.106599	0.0520826	0.104618	0.0679114	0.0554229	0.0830153	0.0861805	0	0.0758783	0.0725003	0.0339341	0.0607069	0.0718356	0.0551953	0.055106	0.0961001	0.0771254	0.0663369	0.0699045	0.0658517	0.0817225	0.0607999	0.105351	0.0732067	0.0962008	0.0930646	0.03915	0.0958504	0.0701683	0.072013	0.0821633	0.0632894	0.056293	0.0590761
'3MOPt2im'	0.038185	0.0451775	0.043609	0.0880213	0.0411898	0.0392802	0.0763089	0.0409492	0.0850406	0.0523777	0.0517629	0.0489318	0.0771343	0.0240131	0.0426676	0.0784663	0.0520826	0.0613695	0.0611367	0.0554229	0.0553356	0.0662681	0.0494766	0.0512065	0.0495577	0.0339341	0.0353128	0.0609267	0.031607	0.0327133	0.0451925	0.0398063	0.0432383	0.0594397	0.0436447	0.0673988	0.0438892	0.0552501	0.0732067	0.0563122	0.0650483	0.03915	0.0388647	0.034383	0.072013	0.0687405	0.0377351	0.0351412	0.0535924
'3MOX4HOXPGALDOX'	0	0	0	0	0	0	0	0	0	0	0	0	0	0	0.0786143	0	0	0	0	0	0	0	0	0	0	0	0	0	0	0	0	0	0	0	0	0	0.0148529	0	0	0	0	0	0	0	0	0	0	0	0
'3MOX4HOXPGALDOX_NADP_'	0	0	0	0	0	0	0	0	0	0	0	0	0	0	-0.0786143	0	0	0	0	0	0	0	0	0	0	0	0	0	0	0	0	0	0	0	0	0	-0.0148529	0	0	0	0	0	0	0	0	0	0	0	0
'3MOXTYROX'	0	0	0	0	0	0	0	0	0	0	0	0	0	0	0	0	0	0	0	0	0	0	0	0	0	0	0	0	0	0	0	0	0	0	0	0	0	0	0	0	0	0	0	0	0	0	0	0	0
'3NTD7l'	0	0	0	0	0	0	0	0	0	0	0	0	0	0	0	0	0	0	0	0	0	0	0	0	0	0	0	0	0	0	0	0	0	0	0	0	0	0	0	0	0	0	0	0	0	0	0	0	0
'3SALAASPm'	0	-0.0705624	-0.068405	0	-0.0660324	0	0	0	-0.0795346	0	0	0	0	0	0	0	-0.0697064	0	0	0	0	-0.0441633	-0.0662806	0	0	0	0	0	-0.0641926	0	0	0	0	-0.0695523	0	0	-0.0626565	-0.0707758	0	0	-0.0618213	-0.0561945	0	-0.0659593	0	0	0	0	0
'3SALACBOXL'	0.00768631	0	0	0	0	0	0	0	0	0	0	0	0	0	0	0.0265949	0	0	0	0	0.00807055	0	0	0	0	0.00533226	0	0	0	0	0	0	0	0	0	0	0	0	0	0	0	0	0	0	0	0.0271875	0	0	0
'3SALAOX'	0	0	0.0299424	0	0	0	0	0	0	0	0	0	0.00551613	0.0316223	0	0	0.0294729	0	0	0	0.030867	0	0	0.0276294	0	0	0	0	0	0	0	0	0.030935	0.0307636	0	0	0.0285271	0	0	0	0	0.0345221	0	0.0157945	0	0	0	0	0.0194194
'3SALATAi'	0.0606202	0.0651827	0.0612178	0	0	0	0	0	0	0.00182623	0.0826576	0	0	0.0365896	0.075137	0	0	0	0	0	0.061734	0	0.0607921	0	0	0	0	0	0.0571351	0	0	0	0.0618701	0.0615271	0	0	0	0.0666344	0	0	0	0	0	0.0656553	0	0.064775	0	0	0
'3SALATAim'	0	0.0705624	0.068405	0	0.0660324	0	0	0	0.0795346	0	0	0	0	0	0	0	0.0697064	0	0	0	0	0.0441633	0.0662806	0	0	0	0	0	0.0641926	0	0	0	0	0.0695523	0	0	0.0626565	0.0707758	0	0	0.0618213	0.0561945	0	0.0659593	0	0	0	0	0
'3SPYRSP'	0.0606202	0.0651827	0.0612178	0	0	0	0	0	0	0.00182623	0.0826576	0	0	0.0365896	0.075137	0	0	0	0	0	0.061734	0	0.0607921	0	0	0	0	0	0.0571351	0	0	0	0.0618701	0.0615271	0	0	0	0.0666344	0	0	0	0	0	0.0656553	0	0.064775	0	0	0
'3SPYRSPm'	0	0.0705624	0.068405	0	0.0660324	0	0	0	0.0795346	0	0	0	0	0	0	0	0.0697064	0	0	0	0	0.0441633	0.0662806	0	0	0	0	0	0.0641926	0	0	0	0	0.0695523	0	0	0.0626565	0.0707758	0	0	0.0618213	0.0561945	0	0.0659593	0	0	0	0	0
'41R1H2MAE12BOOX'	0	0	0	0	0.0521695	0	0	0.0136753	0	0	0	0	0	0	0	0	0	0.0644833	0.0341144	0	0	0	0	0	0	0	0	0	0	0.0518084	0	0	0	0.00583557	0	0	0	0	0	0.045887	0.00161078	0	0	0	0	0	0	0.0549028	0
'41R2A1H12BOOX'	0.0392937	0.0577033	0	0	0	0	0	0	0	0	0	0	0.051429	0.0499986	0.0677529	0	0.0591981	0	0.0130478	0.0531952	0	0	0.0497873	0.04154	0	0.0506956	0.0549514	0.0427323	0	0	0	0.0474838	0	0	0.0570983	0	0	0.0627285	0	0	0.0301903	0	0	2.2668e-16	0	0.0422225	0.0424765	0	0
'42A12BOOX'	0	0	0	0	0	0	0	0	0	0	0	0	0	0	0	-1.27452e-17	0	0	0	0	0	0	0	0	0	0	0	0	0	0	0	0	0	0	0	0	0	0	0	0	0	0	0	0	0	0	0	0	0
'4ABUTtm'	0.00825084	1.11165e-16	0.00691639	0.0235879	-0.0056076	-0.0110494	0.0309054	-0.0188648	0.0257004	0.0456803	0.0326668	0.0300654	-0.0131797	0.00101972	1.11165e-16	-0.0258235	0.0377187	0.0570312	0.0407842	-0.0496409	0.054279	0.0471951	-1.11165e-16	0.0481189	0.022062	-0.0166289	-0.0182028	-0.018059	-0.0163075	0.0135696	-0.0227685	1.11165e-16	0.0511862	0.0540996	0.0542031	0.0616125	0.00454219	0.064075	-0.0247657	0.0663131	0.0404111	-0.0507418	0.0500564	0.044266	0	0.0488756	0.0402355	0.0428129	0.0224692
'4HBZCOAFm'	0	0	0	1.07362e-29	-2.99932e-31	3.26013e-32	0	-1.30405e-32	0	0	0	0	0	0	0	6.52026e-33	0	1.28319e-29	5.78622e-18	0	0	0	0	0	0	0	1.75171e-32	0	0	0	6.52026e-33	0	0	0	0	2.60811e-32	0	3.26013e-33	0	0	0	3.26013e-33	0	0	0	0	0	0	1.86918e-17
'4HBZFm'	0	0	0	1.10584e-29	-2.99932e-31	5.21621e-32	0	-1.30405e-32	0	0	0	0	0	0	0	6.52026e-33	0	1.28319e-29	5.78622e-18	0	0	0	0	0	0	0	8.75855e-33	0	0	0	6.52026e-33	0	0	0	0	2.60811e-32	0	3.26013e-33	0	0	0	3.26013e-33	0	0	0	0	0	0	1.86918e-17
'4HDEBRISOQUINEte'	0	0	0	0	0	0	0	0	0	0	0	0	0	0	0	0	0	0	0	0	0	0	0	0	0	0	0	0	0	0	0	0	0	0	0	0	0	0	0	0	0	0	0	0	0	0	0	0	0
'4HGLSDm'	-0.0244227	-0.0301941	-0.0220695	0.0528112	-0.0306133	0.0122599	-0.0450508	-0.022749	0	-0.0694106	-0.0676628	0.0152837	-0.0462683	0.0434347	0.0599265	-0.0644876	-0.0594139	-0.066875	0.0510562	-0.0566339	0.0560914	0.0630583	-0.0518925	-0.0495075	0.040458	0.0319656	0.0369917	-0.0304609	-0.0238548	0.0353002	-0.0419443	0.0412046	-0.0478519	0.0463843	-0.0471607	-0.0482485	0.0399132	-0.0575037	-0.055729	0.0561023	-0.0552321	0.0154185	-0.0564121	0.0561665	-0.056655	0.0440807	-0.0503348	-0.0540506	-0.0169201
'4HOXPACDOX_NADP_'	0.000431278	0	0	0	0	0	0	0	0	0	0	0	0	0	0.026881	0	0.039359	0	0	0	0	0	0	1.41349e-29	0	0	0	0	0	0	0	0	0	0.0153891	0	0	0	0	0	0	0	0	0	0.00314564	0	0.011291	0	0	0
'4MOPt2im'	0.0438865	0.0451775	0.0459351	0.0605253	0.0411898	0.0392802	0.059004	0.0409492	0.0417871	0.0670117	0.0751839	0.0489318	0.0255842	0.0240131	0.0426676	0.0405677	0.0520826	0.104618	0.0501268	0.0554229	0.0691754	0.0710584	0.0494766	0.0670706	0.0409624	0.0339341	0.0353128	0.0385937	0.0376812	0.0327133	0.0451925	0.0398063	0.0432383	0.0489749	0.0436447	0.0470991	0.0438892	0.0552501	0.0622411	0.0563122	0.0359372	0.03915	0.0388647	0.034383	0.0413115	0.0310713	0.0377351	0.0363366	0.0481088
'4MPTNLte'	0	3.50732e-16	0	0	0	0	0.41791	0	0	0	0	0	0	0	0	0	0	0.898612	0	0	0	0	0	0	0	0	0	0	0.0239179	0	0	0	0	0	0	0	0	0	0	0.0378279	0.847296	0	0	0	0	0	0.00867818	0.176341	0
'4MPTNLtm'	0	-3.50732e-16	0	0	0	0	-0.41791	0	0	0	0	0	0	0	0	0	0	-0.898612	0	0	0	0	0	0	0	0	0	0	-0.0239179	0	0	0	0	0	0	0	0	0	0	-0.0378279	-0.847296	0	0	0	0	0	-0.00867818	-0.176341	0
'4MPTNLtr'	0	0	0	0	0	0	0	0	0	0	0	0	0	0	0	0	0	0	0	0	0	0	0	0	0	0	0	0	0	0	0	0	0	0	0	0	0	0	0	0	0	0	0	0	0	0	0	0	0
'4MTOLBUTAMIDEte'	0	0	0	0	0	0	0	0	0	0	0	0	0	0	0	0	0	0	0	0	0	0	0	0	0	0	0	0	0	0	0	0	0	0	0	0	0	0	0	0	0	0	0	0	0	0	0	0	0
'4NPHSFte'	0	0	0	0	0	0	0	0	0	0	0	0	0	0	0	0	0	0	0	0	0	0	0	0	0	0	0	0	0	0	0	0	0	0	0	0	0	0	0	0	0	0	0	0	0	0	0	0	0
'4NPHSULT'	0	0	0	0	0	0	0	0	0	0	0	0	0	0	0	0	0	0	0	0	0	0	0	0	0	0	0	0	0	0	0	0	0	0	0	0	0	0	0	0	0	0	0	0	0	0	0	0	0
'4NPHte'	0	0	0	0	0	0	0	0	0	0	0	0	0	0	0	1	0	0	0	1	0	0	0	0	0	0	0	0	0	0	0	0	0	0	0	0	0	0	0	0	0	0	0	0	0	0	0	0	0
'4PYRDX'	0	0	0	0	0	0	0	0	0	0	0	0	0	0	0	0	0	0	0	0	0	0	0	0	0	0	0	0	0	0	0	0	0	0	0	0	0	0	0	0	0	0	0	0	0	0	0	0	0
'5ADTSTSTERONEGLCte'	0	0	0	0	0	0	0	0	0	0	0	0	0	0	0	0	0	0	0	0	0	0	0	0	0	0	0	0	0	0	0	0	0	0	0	0	0	0	0	0	0	0	0	0	0	0	0	0	0
'5ADTSTSTERONEGLCtr'	0	0	0	0	0	0	0	0	0	0	0	0	0	0	0	0	0	0	0	0	0	0	0	0	0	0	0	0	0	0	0	0	0	0	0	0	0	0	0	0	0	0	0	0	0	0	0	0	0
'5ADTSTSTERONESte'	1	1	1	1	1	1	1	1	1	1	1	1	0.252794	1	1	0.515393	1	1	1	1	0.0135938	1	1	1	1	1	1	0.134196	1	0.129118	1	1	1	1	0.16655	1	1	1	0.559665	1	1	1	-2.13077e-16	1	1	1	1	1	1
'5ADTSTSTERONESULT'	0	0	0	0	0	0	0	0	0	0	0	0	0	0	0	0	0	0	0	0	0	0	0	0	0	0	0	0	0	0	0	0	0	0	0	0	0	0	0	0	0	0	0	0	0	0	0	0	0
'5ADTSTSTERONEte'	1	0	1	1	1	1	1	0	1	0.930378	1.71191e-16	1	0.252794	1	0	0.515393	1	0	1	1	-0.986406	0	0	1	1	0	1	-0.865804	0	0.129118	1	1	1	0.454162	0.16655	1	1	0.190351	-0.332815	1	1	1	-2.13077e-16	0	1	0.572685	1	1	0.945201
'5ADTSTSTERONEtr'	0	1	0	0	0	0	0	1	0	0.0696215	1	0	0	0	1	0	0	1	0	0	1	1	1	0	0	1	0	1	1	0	0	0	0	0.545838	0	0	0	0.809649	0.89248	0	0	0	0	1	6.481e-16	0.427315	0	0	0.0547988
'5AOPtm'	0	0	0	0	0	0	0	0	-5.30715e-29	0	0	0	0	0	0	0	0	0	0	0	0	0	0	0	1.52283e-28	0	0	1.4767e-26	0	0	0	0	0	0	0	0	0	0	0	0	0	0	0	0	0	0	9.62116e-30	0	0
'5DHFtl'	0	0	0	-1.00129e-29	0	0	0	0	0	0	0	0	0	0	0	0	0	0	0	0	3.15603e-30	0	0	0	0	0	0	0	0	0	0	0	0	0	0	0	0	0	0	0	0	0	0	0	0	0	0	0	0
'5FTHFt2'	0	0	0	0	0	0	0	0	0	0	0	0	0	0	0	0	0	0	0	0	0	0	0	0	0	0	0	0	0	0	0	0	0	0	0	0	0	0	0	0	0	0	0	0	0	0	0	0	0
'5HLTDL'	0	0.818823	0	-3.12947e-16	-3.12947e-16	0.883096	-3.12947e-16	0.417194	0	0	0	0.531243	0.0402439	0.183466	0	0.620152	0	-3.12947e-16	0	0	-6.02165e-18	0	0	-3.12947e-16	0	0	0	0.244994	-3.75887e-16	0.680861	0	0	0.385283	0	0	0	0	0	0	0	0.600747	0	0	0	0.180899	0	0	-3.12947e-16	-3.12947e-16
'5HOMEPRAZOLEte'	0	0	0	0	0	0	0	0	0	0	0	0	0	0	0	0	0	0	0	0	0	0	0	0	0	0	0	0	0	0	0	0	0	0	0	0	0	0	0	0	0	0	0	0	0	0	0	0	0
'5HOXINDACTO2OX'	0	0	0	0	0	0	0	0	0	0	0	0	0	0	0	0	0	0	0	0	0	0	0	0	0	0	0	0	0	0	0	0	0	0	0	0	0	0	0	0	0	0	0	0	0	0	0	0	0
'5HOXINDACTOXm'	0	0	0	0	0	0	0	0	0	0	0	0	0	0	0	0	0	0	0	0	0	0	0	0	0	0	0	0	0	0	0	0	0	0	0	0	0	0	0	0	0	0	0	0	0	0	0	0	0
'5HOXINOXDA'	0	0	0	0	0	0	0	0	0	0	0	0	0	0	0	0	0	0	0	0	0	0	0	0	0	0	0	0	0	0	0	0	0	0	0	0	0	0	0	0	0	0	0	0	0	0	0	0	0
'5HTRPDOX'	0	0	0	0	0	0	0	0	0	0	0	0	0	0	0	0	0	0	0	0	0	0	0	0	0	0	0	0	0	0	0	0	0	0	0	0	0	0	0	0	0	0	0	0	0	0	0	0	0
'5HTRPVESSEC'	0	0	0	0	0	0	0	0	0	0	0	0	0	0	0	0	0	0	0	0	0	0	0	0	0	0	0	0	0	0	0	0	0	0	0	0	0	0	0	0	0	0	0	0	0	0	0	0	0
'5HXKYNDCL'	0	0	0	0	0	0	0	0	0	0	0	0	0	0	0	0	0	0	0	0	0	0	0	0	0	0	0	0	0	0	0	0	0	0	0	0	0	0	0	0	0	0	0	0	0	0	0	0	0
'5HXKYNOXDA'	0	0	0	0	0	0	0	0	0	0	0	0	0	0	0	0	0	0	0	0	0	0	0	0	0	0	0	0	0	0	0	0	0	0	0	0	0	0	0	0	0	0	0	0	0	0	0	0	0
'5MTHFt'	1	1	1	1	0.487412	1	1	-1	-0.988769	1	1	1	1	0.900809	1	-1	-1	-1	-1	-0.0130815	-1	0.0323507	1	-0.0727752	1	1	-1	1	-1	1	-0.784128	-1	1	-1	-1	1	1	1	1	-0.031569	1	-1	1	1	1	1	1	-0.997384	1
'5MTHFt2'	-1	-0.85262	-0.0587747	-1	-0.399193	0.0665463	-0.802384	1	1	-0.442402	0.137488	0.130382	0.042493	-1	0.117667	1	0.892272	1	1	0.112046	0.843662	1	-1	1	-0.882628	-0.536	0.974211	-0.92376	1	-0.0744586	1	1	-0.161473	0.922228	1	0.0697271	-0.886159	-0.186844	0.140764	1	0.0722024	1	0.022487	0.121371	-1	0.12942	0.115201	1	-1
'5THFtl'	0	0	0	0	0	0	0	0	0	0	0	0	0	0	0	0	-1.57802e-30	0	0	0	0	0	0	2.14159e-29	0	-2.27852e-29	0	-2.83261e-27	0	0	0	0	0	0	0	0	0	0	0	0	0	0	0	0	0	0	0	0	0
'5THFtm'	0	0	0	0	0	0	0	0	1.20745e-29	0	0	0	0	0	0	0	-1.59163e-30	0	0	0	0	0	0	2.14047e-29	0	-2.4031e-29	0	-2.83261e-27	0	0	0	0	0	0	0	0	0	0	0	0	0	-6.48069e-28	0	0	0	0	0	0	0
'6DHFtl'	0	0	0	-2.03466e-30	0	0	0	0	0	0	0	0	0	0	0	0	0	0	0	0	-1.27758e-30	0	0	0	0	0	0	0	0	0	0	0	0	0	0	0	0	0	0	0	0	0	0	0	0	0	0	0	0
'6DHFtm'	0	0	0	-2.00684e-30	0	0	0	0	0	0	0	0	0	0	0	0	0	0	0	0	-1.29011e-30	0	0	0	0	0	0	0	0	0	0	0	0	0	0	0	0	0	0	0	0	0	0	0	0	0	0	0	0
'6HTSTSTERONEte'	0	0	0	0	0	0	0	0	0	0	0	0	0	0	0	0	0	0	0	0	0	0	0	0	0	0	0	0	0	0	0	0	0	0	0	0	0	0	0	0	0	0	0	0	0	0	0	0	0
'6HTSTSTERONEtr'	0	0	0	0	0	0	0	0	0	0	0	0	0	0	0	0	0	0	0	0	0	0	0	0	0	0	0	0	0	0	0	0	0	0	0	0	0	0	0	0	0	0	0	0	0	0	0	0	0
'6THFtl'	0	0	0	0	0	0	0	0	0	0	0	0	0	0	0	0	0	0	0	0	0	0	0	0	0	0	0	0	0	0	0	0	0	0	0	0	0	0	0	0	0	0	0	0	0	0	0	0	0
'6THFtm'	0	0	0	0	0	0	0	0	0	0	0	0	0	0	0	0	0	0	0	0	0	0	0	0	0	0	0	0	0	0	0	0	0	0	0	0	0	0	0	0	0	0	0	0	0	0	0	0	0
'7DHCHSTEROLtr'	-0.00196749	-0.0121609	-0.00945942	0	-0.010292	-0.0167183	-0.0387459	-0.0215384	-0.0445635	0	-0.0496062	-0.0423652	-0.028831	-0.0236615	-0.0384467	-0.0428372	-0.0182732	-0.0223678	-0.0124636	-0.0106609	-0.00955925	-0.0180986	-0.0116468	-0.0150255	-0.0142415	-0.0110743	-0.00699729	-0.012692	-0.0196077	-0.0189551	-0.0290105	-0.0272549	-0.0350764	0	-0.0264589	-0.040113	-0.0320684	-0.0364206	-0.0352035	0	-0.0289041	-0.0280212	0	-0.0299222	-0.0310384	-0.0266545	-0.030063	-0.0280259	0
'7DHFtl'	0	0	0	0	0	0	0	0	0	0	0	0	0	0	0	0	0	0	0	0	0	0	0	0	0	0	0	0	0	0	0	0	0	0	0	0	0	0	0	0	0	0	0	0	0	0	0	0	0
'7DHFtm'	0	0	0	0	0	0	0	0	0	0	0	0	0	0	0	0	0	0	0	0	0	0	0	0	0	0	0	0	0	0	0	0	0	0	0	0	0	0	0	0	0	0	0	0	0	0	0	0	0
'7THFtl'	0	0	0	0	0	0	0	0	0	0	0	0	0	0	0	0	0	0	0	0	0	0	0	0	0	0	0	0	0	0	0	0	0	0	0	0	0	0	0	0	0	0	0	0	0	0	0	0	0
'7THFtm'	0	0	0	0	0	0	0	0	0	0	0	0	0	0	0	0	0	0	0	0	0	0	0	0	0	0	0	0	0	0	0	0	0	0	0	0	0	0	0	0	0	0	0	0	0	0	0	0	0
'A_MANASE'	0	0	0	0	0	0	0	0	0	0	0	0	0	0	0	0	0	0	0	0	0	0	0	0	0	0	0	0	0	0	0	0	0	0	0	0	0	0	0	0	0	0	0	0	0	0	0	0	0
'A_MANASEly'	-9.5328e-33	0	-1.07911e-29	-1.25202e-17	4.88282e-37	-1e-33	0	0	0	0	0	0	1.52525e-30	4.27181e-18	0	-5.30262e-31	0	-7.24493e-31	0	-3.33648e-32	0	3.88089e-19	0	0	0	-3.75007e-33	-1.61184e-18	0	-4.80015e-31	9.5523e-18	0	1.64727e-29	1.1061e-18	0	4.00001e-33	-2.3832e-33	-5.12388e-31	0	5.60371e-18	2.59292e-30	-1.20634e-17	0	5.47183e-30	0	0	0	0	-3.76754e-19	0
'A4GALTc'	0	0	0	0	0	0	0	0	0	0	0	0	0	0	0	0	0	0	0	0	0	0	0	0	0	0	0	0	0	0	0	0	0	0	0	0	0	0	0	0	0	0	0	0	0	0	0	0	0
'A4GALTg'	0	0	2.96095e-29	0	0	0	0	0	0	0	0	0	0	0	0	0	0	0	0	0	0	0	0	0	0	-7.84311e-51	3.97515e-35	0	0	0	0	0	0	-6.93866e-18	0	0	0	0	0	0	0	0	0	0	0	0	0	0	0
'A4GNT1g'	0	0	0	0	0	0	0	0	0	0	0	0	0	0	0	0	0	0	0	0	0	0	0	0	0	0	0	0	0	0	0	0	0	0	0	0	0	0	0	0	0	0	0	0	0	0	0	0	0
'A4GNT2g'	0	0	0	1.0663e-49	0	0	0	0	-5.78722e-48	-6.06605e-48	0	0	0	0	0	0	0	0	0	0	0	0	0	0	0	0	0	0	0	0	0	0	0	0	0	0	-1.36595e-29	0	0	0	0	0	0	0	0	0	0	0	0
'AACOAT'	-0.04619	-0.0328134	-0.043469	-0.0530759	-0.0347712	-0.0300475	-0.053861	-0.0430001	-0.0391884	-0.0475629	0.0529335	-0.0159901	-0.0300987	-0.0277305	-0.0463139	-0.0489666	-0.010928	-0.0163648	-0.0196924	-0.02544	-0.00767487	0.0109135	-0.0168169	-0.00247173	-0.0202592	-0.0300739	-0.0307151	-0.0417131	-0.0248708	-0.0317469	0.0326108	-0.0455794	-0.0357649	-0.00809432	-0.039611	-0.0019361	0.0464254	-0.0508491	-0.0491551	-0.00843036	-0.0136511	0.0401764	-0.031745	-0.0360094	-0.0131003	0.0457905	-0.0136516	-0.0380275	-0.0337462
'AACTOOR'	0	0	0	0.0324607	0.0164693	0	0	0	0	0.0592931	0	0	0.0362461	0	0.0492571	0.0577879	0.0344156	0	0	0	0.036198	0	0	0.0372914	0	0.0149454	0.0210146	0.0256198	0	0	0	0	0.019099	0	0	0.0277494	0	0.0243319	0.0317584	0	0.0415219	0	0	0	0	0.0366873	0	0.0264115	0.0328312
'AACTtm'	0	0	0	0.0324607	0.0164693	0	0	0	0	0.0592931	0	0	0.0362461	0	0.0492571	0.0577879	0.0344156	0	0	0	0.036198	0	0	0.0372914	0	0.0149454	0.0210146	0.0256198	0	0	0	0	0.019099	0	0	0.0277494	0	0.0243319	0.0317584	0	0.0415219	0	0	0	0	0.0366873	0	0.0264115	0.0328312
'AASAD3m'	0.0605199	0	0	0.0791592	0	0	0	0.0610859	0.0705163	0.00983698	0	0	0.0574246	0	0.0979852	0	0	0	0.0597861	0.0666572	0	0.0603586	0	0	0	0	0.0589433	0	0	0	0	0	0.0536428	0.0535189	0	0	0	0	0.0623149	0	0.0646757	0	0	0	0	0	0	0	0.0581549
'AATAi'	1	1	1	0.993238	1	1	1	1	1	1	1	1	1	1	0.991969	1	1	1	1	1	1	1	1	1	1	1	1	1	1	1	1	1	1	1	1	1	1	1	1	1	1	1	1	1	1	1	1	1	1
'ABO1g'	0	0	0	0	0	0	0	0	0	0	0	0	0	0	0	0	0	0	0	0	0	0	0	0	0	0	0	0	0	0	0	0	0	0	0	0	0	0	0	0	0	0	0	0	0	0	0	0	0
'ABO2g'	0	0	0	0	0	0	0	0	0	0	0	0	0	0	0	0	0	0	0	0	0	0	0	0	0	0	0	0	0	0	0	0	0	0	0	0	0	0	0	0	0	0	0	0	0	0	0	0	0
'ABO3g'	0	0	0	0	0	0	0	0	0	0	0	0	0	0	0	0	0	0	0	0	0	0	0	0	0	0	0	0	0	0	0	0	0	0	0	0	0	0	0	0	0	0	0	0	0	0	0	0	0
'ABO4g'	0	0	0	0	0	0	0	0	0	0	0	0	0	0	0	0	0	0	0	0	0	0	0	0	0	0	0	0	0	0	0	0	0	0	0	0	0	0	0	0	0	0	0	0	0	0	0	0	0
'ABO5g'	0	0	0	0	0	0	0	0	0	0	0	0	0	0	0	0	0	0	0	0	0	0	0	0	0	0	0	0	0	0	0	0	0	0	0	0	0	0	0	0	0	0	0	0	0	0	0	0	0
'ABO6g'	0	0	0	0	0	0	0	0	0	0	0	0	0	0	0	0	0	0	0	0	0	0	0	0	0	0	0	0	0	0	0	0	0	0	0	0	0	0	0	0	0	0	0	0	0	0	0	0	0
'ABO7g'	0	0	0	0	0	0	0	0	0	0	0	0	0	0	0	0	0	0	0	0	0	0	0	0	0	0	0	0	0	0	0	0	0	0	0	0	0	0	0	0	0	0	0	0	0	0	0	0	0
'ABO8g'	0	0	0	0	0	0	0	0	0	0	0	0	0	0	0	0	0	0	0	0	0	0	0	0	0	0	0	0	0	0	0	0	0	0	0	0	0	0	0	0	0	0	0	0	0	0	0	0	0
'ABO9g'	0	0	0	0	0	0	0	0	0	0	0	0	0	0	0	0	0	0	0	0	0	0	0	0	0	0	0	0	0	0	0	0	0	0	0	0	0	0	0	0	0	0	0	0	0	0	0	0	0
'ABTArm'	0.00825084	1.01853e-16	0.00691639	0.0235879	-0.0056076	-0.0110494	0.0309054	-0.0188648	0.0257004	0.0456803	0.0326668	0.0300654	-0.0131797	0.00101973	1.20477e-16	-0.0258235	0.0377187	0.0570312	0.0407842	-0.0496409	0.054279	0.0471951	-1.11165e-16	0.0481189	0.022062	-0.0166289	-0.0182028	-0.018059	-0.0163075	0.0135696	-0.0227685	1.20477e-16	0.0511862	0.0540996	0.0542031	0.0616125	0.00454219	0.064075	-0.0247657	0.0663131	0.0404111	-0.0507418	0.0500564	0.044266	0	0.0488756	0.0402355	0.0428129	0.0224692
'ABTD'	-1	-0.980932	-1	-1	-1	-0.957889	-1	-1	-1	-0.932615	-1	-0.935034	-1	-0.998355	-1	-1	-1	-1	-1	-0.939755	-1	-1	-0.97733	-1	-1	-1	-1	-1	-1	-1	-1	-1	-0.94026	-1	-1	-1	-1	-1	-1	-1	-1	-1	-1	-1	-1	-1	-1	-1	-1
'ABTti'	1	0.980932	1	1	1	0.957889	1	1	1	1	1	1	1	1	1	1	1	1	1	0.939755	1	1	0.97733	1	1	1	1	1	1	1	1	1	0.94026	1	1	1	1	1	1	1	1	1	1	1	1	1	1	1	1
'ABUTD'	1.5248e-17	0	0.0185717	0.0235879	0	0.0634443	0.0309054	6.27948e-29	0	0.0456803	0.0326668	0.0342152	0.051461	0	0	0.0735883	0.0674188	0.0733446	0	0	0	0	0	0.0600508	0	0.0446379	0.0155326	0.0526631	0	0.0493182	0.0541839	0	0	0.0525712	0.0520708	0	0.00454219	0.0603872	0	0	0	0	0	0.0628301	0	0.0679131	-9.52783e-30	0	0
'ABUTt2r'	1	-1	-1	-1	-1	0.925506	1	0.981135	1	1	1	0.0929452	0.935359	1	-1	-1	-1	0.983687	-0.959216	0.520897	1	-0.952805	1	-1	-0.977938	0.938733	0.966265	0.929278	1	0.964251	0.670906	-1	1	0.651471	1	-0.938387	-1	1	1	1	1	0.949258	1	-1	-1.11165e-16	0.980962	-0.959764	-1	1
'ABUTt2rL'	0	0	0	0	0	0	0	0	0	0	0	0	0	0	0	0	0	0	0	0	0	0	0	0	0	0	0	0	0	0	0	0	0	0	0	0	0	0	0	0	0	0	0	0	0	0	0	0	0
'ABUTt4_2_r'	-0.413114	1	1	1	1	-1	-1	-1	-0.9743	-1	-1	-0.0970951	-1	0	1	1	1	-1	1	-0.570538	-0.945721	1	-1	0.988068	1	-1	-1	-1	-0.0163075	-1	-1	1	-0.241801	-1	-0.997868	1	1	-0.996312	-0.0247657	-0.933687	-0.959589	-1	-0.949944	0.981436	1	-1	1	0.640792	-0.977531
'ACACT10m'	0	4.82187e-18	-0.0301539	0.0274961	-0.0377946	-0.00469826	0.0173049	-0.0418568	0.0432535	-0.0273882	0	-0.0548726	0.0328262	-0.0434512	-0.0596493	0.0378986	0	9.64436e-18	0.0110099	4.82218e-18	-1.43899e-30	-0.0469004	-0.0514996	1.30017e-29	0.00859534	0	0	0.0125679	0	-0.0337457	0	4.82218e-18	-0.0454597	0.0104648	-0.00638668	-0.0329157	-0.00138645	-0.0551341	0.0214429	0	0.0291111	-0.056643	-0.0552317	-0.0482467	-0.0262353	0.0376693	0	-0.0519119	-0.0222606
'ACACT1r'	0.04619	0.056674	0.043469	0.0732882	0.0567478	0.0603989	0.053861	0.0594935	0.0761081	0.0831828	-0.0529335	0.0787692	0.061126	0.0600907	0.0747594	0.0496124	0.0450589	0.0621804	0.0304661	0.0415731	0.042105	0.0290113	0.0492756	0.00247173	0.0640968	0.0300739	0.0637936	0.0625797	0.0606929	0.0610124	0.023561	0.0672293	0.0548325	0.0552136	0.039611	0.0578705	-0.014078	0.0580593	0.0491551	0.0618885	0.0614369	0.00853495	0.0578916	0.0474759	0.0606375	0.000196561	0.061349	0.0380275	0.0609774
'ACACT1rm'	-0.0437253	0.0277039	0.0376525	0.107153	0.11442	0.0810756	0.19086	0.0967825	0.0718383	0.138647	0.242199	0.132792	0.0949592	-0.00815929	0.0713726	0.222638	0.0984063	0.138091	0.0669383	0.0735698	0.104257	0.117117	0.0527609	-0.093879	0.0208646	0.0355676	0.0682994	0.0604789	0.116622	0.0468304	0.0262644	0.0941788	0.0266747	0.0373441	0.0935818	0.122467	0.0451801	-0.00382615	0.0570191	0.158179	0.0417243	-0.0545321	-0.0113152	0.0838098	-0.00738721	0.0408799	-0.0230472	0.0370867	0.0211997
'ACACT1x'	0.0173172	0.0273364	0.0138454	0.0402934	0.0200522	0.0303514	0.0495178	0.031103	0.0564621	0.0690022	0.0526045	0.0627791	0.0505105	0.0167083	0.0521981	0.0626436	0.0341309	0.0458156	0.0107737	0.00507062	0.0344302	0.0011339	0.0324587	0.0334597	0.0438376	0.0425636	0.0239778	0.00690466	0	0.029187	0.052886	0.0430665	0.0464438	0.0471192	0.0237095	0.00397093	0.0323474	0.023564	0.0564977	0.0574895	0	0.00509196	0.040981	0.0412402	0.0475373	0.0459871	0.0534094	0.0300046	0.0232223
'ACACt2'	-1	0.580297	-1	-1	1	-1	-1	-1	-1	-1	-0.0145471	-1	-1	-1	-0.895415	-1	-1	-1	1	-1	0.252583	-1	1	-0.410083	-1	1	1	-1	-0.287031	-1	-1	-1	0.888322	-1	-0.0378795	-1	-0.419284	-1	-1	-1	-1	-0.759714	-1	-1	1	-1	-1	-1	-1
'ACACt2m'	1	0.853431	0.939302	0.953386	0.532498	0.852334	0.949778	0.921172	0.467867	0.814882	0.37932	0.724959	0.881609	0.909184	0.598062	0.90111	0.930567	0.885731	0.935566	0.929423	1	-0.190176	0.903779	0.928025	0.956646	0.214855	0.795331	0.979964	0.58354	0.94024	0.614646	0.885911	0.621614	0.902471	0.721076	0.914666	0.813202	0.995114	0.893373	0.875445	-0.018027	0.780366	0.933108	0.66682	0.904469	0.39126	0.735115	0.935319	0.793562
'ACACT4p'	0	0	0	0.0208131	0	0	0	0	0	0.0248967	0	0	0	0	0	0	0	0	0	0	0	0	0	0	0	0	0	0	0	0	0	0	0	0	0	0	0	0	0	0	0	0	0	0	0.0181475	0.0206964	0	0	0
'ACACT5p'	0	0	0	0.0208131	0	0.00209629	0	0	0	0.0248967	0	0	0	0.0106722	0.0248228	0.0242037	0	0	0	0	0	0	0.0114993	0.018136	0	0	0	0	0	0	0	0	0	0	0	0	0	0	0.0232148	0	0	0.00772215	0	0	0.0181475	0.0206964	0.0216897	0	0
'ACACT6p'	0	0	0	0.0208131	0	0.00209629	0	0	0	0	0	0	0	0.0106722	0.0248228	0	0	0	0	0	0	0	0	0.018136	0	0	0	0	0	0	0	0	0	0	0	0	0	0	0.0232148	0	0	0.00772215	0	0	0	0.0206964	0	0	0
'ACACT7p'	0	0	0	0	0	0	0	0	0	0.0248967	0	0	0	0	0	0	0	0	0	0	0	0	0.0114993	0.018136	0	0	0	0	0	0	0	0	0	0	0	0	0	0	0	0	0	0.00772215	0	0	0	0	0.0216897	0	0
'ACACT8p'	0	0	0	0	0	0	0	0	0	0	0	0	0	0	0	0	0	0	0	0	0	0	0	0	0	0	0	0	0	0	0	0	0	0	0	0	0	0	0	0	0	0	0	0	0	0	0	0	0
'ACACT9p'	0	0	0	0	0	0	0	0	0	0	0	0	0	0	0	0	0	0	0	0	0	0	0	0	0	0	0	0	0	0	0	0	0	0	0	0	0	0	0	0	0	0	0	0	0	0	0	0	0
'ACACtx'	0	-0.0182136	0	0	0	-0.015355	-0.0336715	-0.0376906	-0.014274	-0.00416754	-0.037832	-0.029341	-0.0332893	0	-0.0451367	0	-0.0316851	-0.00726455	-0.00282963	0	-0.0138573	0	0	0	-0.0379678	0	-0.0338412	-0.00957972	-0.00524165	-0.0291536	-0.0385084	0	-0.00894396	-0.0311361	0	0	0	0	0	-0.0430591	0	0	-0.0430123	-0.0405406	-0.00771896	0	-0.0518968	0	-0.0107604
'ACALDt'	0.0656638	0.143086	0.103508	0.559259	-0.0408243	0.157132	0.148162	0.0301184	-0.120836	-0.0641987	-0.0204233	-0.0645361	-0.123103	0.18732	1	0.633178	0.170365	-0.0994097	0.317744	-0.260294	0.520845	-0.034502	0.19574	-0.0338205	0.424682	-0.0736698	0.538676	-0.644695	0.483704	0.911393	-0.0478008	0.0776694	0.1542	0.132404	0.199278	0.0759223	0.566512	0.522804	0.802175	0.0875807	0.346391	0.573268	-0.174674	0.136241	0.344215	-0.0466765	0.553797	-0.100809	0.513345
'ACALDtm'	-0.239905	-0.243011	0	-0.258097	0	0	-0.25558	-0.0753473	0	0	0	0	0	-0.227731	-0.245656	0	-0.250736	0	0	0	0	0	0	0	0	0	-0.207669	0	-0.187785	0	0	-0.129964	-0.196438	0	0	-0.198909	-0.202463	-0.20117	-0.200872	-0.195092	-0.0638572	0	0	-0.203411	0	0	-0.218783	0	-0.11062
'ACALDtr'	0	0	0	0	0	0	0.41791	0	0	0	0	0	0	0	0	0	0	0	0	0	0	0	0	0	0	0	0	0	0.0239179	0	0	0	0	0	0	0	0	0	0	0	0	0	0	0	0	0	0.00867818	0	0
'ACALDtx'	0	0.0542362	0	0.0730503	0	0	0	0	0	0	0.0204233	0	0.0646098	0	0.0793254	0.0568507	0.050906	0.0600582	0	0	0	0	0	0	0	0	0	0	0	0.0497139	0	0	0	0	0	0	0	0.0577785	0.058686	0.0568168	0	0	0	0	0	0	0	0	0
'ACCOAC'	0	0	0	0	0	0	0	0	0	0	0	0	0	0	0	0	0	0	0	0	0	0	0	0	0	0	0	0	0	0	0	0	0	0	0	0	0	0	0	0	0	0	0	0	0	0	0	0	0
'ACCOACm'	0	0	0	0	0	0	0	0	0	0	0	0	0	0	0	0	0	0	0	0	0	0	0	0	0	0	0	0	0	0	0	0	0	0	0	0	0	0	0	0	0	0	0	0	0	0	0	0	0
'ACCOAgt'	0	0	0	0	0	0	0	0	0	0	0	0	0	0	0	0	0	0	0	0	0	0	0	0	0	8.12304e-51	0	0	0	0	0	0	0	0	0	0	0	0	0	-1.22016e-32	0	0	0	0	0	0	0	0	0
'ACCOAL'	0	0	0	0	0	0	0	0	0	0	0	0	0	0	0	0	0	0	0	0	0	0	0	0	0	0	0	0	0	0	0	0	0	0	0	0	0	0	0	0	0	0	0	0	0	0	0	0	0
'ACCOALm'	0	0	0	0	0	0	0	0	0	0	0	0	0	0	0	0	0	0	0	0	0.00384436	0	0	0	0	0	0	0	0	0	0	0	0	0	0	0	0	0	0	0	0	0	0	0	0	0	0	0	0
'ACCOAtn'	-1	-1	-1	-1	-1	-1	-1	-1	-1	-1	-1	-1	-1	-1	-1	-1	-1	-1	-1	-1	-1	-1	-1	-1	-1	-1	-1	-1	-1	-1	-1	-1	-1	-1	-1	-1	-0.970457	-1	-1	-1	-1	-1	-1	-1	-1	-1	-1	-1	-1
'ACCOAtr'	-0.0197518	-3.26416e-18	0.0243626	0.0376277	-0.00922086	0.0182617	-0.0388782	-4.81249e-18	0.0283434	0.0387837	0.0398552	0.0316986	-0.0191436	-0.0178617	-0.0312792	-0.033315	2.17611e-18	0.0272306	0.00239241	0.00307479	0.0192713	-0.0223233	0.017728	0	-0.0197774	-0.0206284	-0.00381666	-0.0152066	0.0151045	0.0082596	-0.0172896	-0.0154453	-0.018118	-0.0148995	-0.0171699	-0.0164202	-0.00217936	-0.0253562	0.0288253	-0.0254714	0.0289473	-0.0395173	-0.039052	0.0344396	-0.0392644	-0.0348943	-0.0351073	0.0331783	-0.0212051
'ACETONEt2'	-0.0196263	-0.0440061	-0.0265314	-0.0508295	-0.0357673	-0.0259234	0.0575572	-0.0193933	-0.0248851	-0.0432003	-0.0290341	-0.0285689	-0.00646339	-0.00507083	0.0240001	-0.0246512	-0.0152489	-0.0254577	-0.0149236	-0.0192269	0.0110108	-0.018442	0.00730706	0.0108479	-0.0231085	-0.0279085	-0.0274954	-0.0186129	-0.0236865	-0.0230053	-0.0388367	-0.0371553	-0.0138019	-0.00728761	-0.00984179	-0.0164424	-0.0107279	-0.0165656	-0.0146577	0.0240702	-0.0171807	-0.0204223	-0.0156297	0.0176915	-0.0233912	-0.0189944	-0.0201366	0.0178867	-0.02297
'ACETONEt2m'	-0.0196263	-0.0440061	-0.0265314	-0.0508295	-0.0357673	-0.0259234	0.0575572	-0.0193933	-0.0248851	-0.0432003	-0.0290341	-0.0285689	-0.00646339	-0.00507083	-0.768458	-0.228084	-0.148904	-0.239841	-0.0149236	-0.0192269	0.0110108	-0.018442	-0.196942	0.0108479	-0.0231085	-0.377622	-0.0880465	-0.0186129	-0.0236865	-0.218087	-0.0388367	-0.0371553	-0.0138019	-0.00728761	-0.00984179	-0.477419	-0.0107279	-0.368201	-0.0146577	-0.182406	-0.0171807	-0.0204223	-0.0156297	-0.197359	-0.639067	-0.0500233	-0.0201366	0.0178867	-0.02297
'ACGAGBSIDEtg'	0	0	0	0	0	0	0	0	0	0	2.21056e-33	0	0	0	0	0	0	0	0	0	0	0	0	0	0	0	0	0	0	0	0	0	0	0	0	0	0	0	0	0	0	0	0	0	0	0	0	0	0
'ACGAGBSIDEtl'	0	0	0	0	0	0	0	0	0	0	-2.21056e-33	0	0	0	0	0	0	0	0	0	0	0	0	0	0	0	0	0	0	0	0	0	0	0	0	0	0	0	0	0	0	0	0	0	0	0	0	0	0
'ACGALFUCGALACGALFUC12GAL14ACGLCGALGLUSIDEte'	0	0	0	0	0	0	0	0	0	0	0	0	0	0	0	0	0	0	0	0	0	0	0	0	0	0	0	0	0	0	0	0	0	0	0	0	0	0	0	0	0	0	0	0	0	0	0	0	0
'ACGALFUCGALACGALFUC12GAL14ACGLCGALGLUSIDEtg'	0	0	0	0	0	0	0	0	0	0	0	0	0	0	0	0	0	0	0	0	0	0	0	0	0	0	0	0	0	0	0	0	0	0	0	0	0	0	0	0	0	0	0	0	0	0	0	0	0
'ACGALFUCGALACGALFUCGALACGLCGAL14ACGLCGALGLUSIDEte'	0	0	0	0	0	0	0	0	0	0	0	0	0	0	0	0	0	0	0	0	0	0	0	0	0	0	0	0	0	0	0	0	0	0	0	0	0	0	0	0	0	0	0	0	0	0	0	0	0
'ACGALFUCGALACGALFUCGALACGLCGAL14ACGLCGALGLUSIDEtg'	0	0	0	0	0	0	0	0	0	0	0	0	0	0	0	0	0	0	0	0	0	0	0	0	0	0	0	0	0	0	0	0	0	0	0	0	0	0	0	0	0	0	0	0	0	0	0	0	0
'ACGALK'	0	0	0	0	0	0	0	0	0	0	0	0	0	0	0	0	0	0	0	0	0	0	0	-3.13392e-30	0	0	0	0	0	0	0	0	0	0	0	0	0	0	0	0	0	0	0	0	0	0	0	0	0
'ACGALK2'	0	0	0	0	6.05176e-05	0	0	0	0	0	0	0	1.16975e-29	0	0	0	0	0	0	0	0	1.47371e-30	0	0	0	-4.3661e-31	0	0	0	1.65792e-30	0	0	0	0	0	0	0	0	0	0	0	0	0	0	0	0	0	0	0
'ACGALtlg'	0	0	0	-1.99578e-34	0	0	0	0	0	0	0	0	0	0	0	0	0	0	0	0	0	0	0	0	0	7.84311e-51	0	0	-3.95698e-35	0	0	0	0	6.93866e-18	0	0	0	0	0	0	0	0	0	0	0	0	0	0	0
'ACGALtly'	0	0	0	1.99578e-34	6.05176e-05	0	0	0	0	0	0	0	1.16543e-29	0	0	0	0	0	0	0	0	1.56696e-30	0	-3.13392e-30	0	-4.37165e-31	0	0	3.95698e-35	1.56696e-30	0	0	0	-6.93866e-18	0	0	0	0	0	0	0	0	0	0	0	0	0	0	0
'ACGAM2E'	1.42511e-32	0.0311445	-4.82527e-18	-6.26009e-17	3.02588e-05	2.3412e-17	0	0	0	1.26576e-47	8.90696e-34	0	1.09449e-29	2.09707e-17	1.42511e-32	-6.52759e-17	0	-1.31602e-17	0.0431553	-1.60058e-31	3.42027e-31	4.65707e-18	0	0.0201254	2.74156e-30	5.6978e-30	-8.05921e-18	0	-8.37971e-17	4.68931e-17	0	8.7559e-29	1.32732e-17	-6.59173e-17	3.91906e-32	5.42854e-17	-2.15249e-28	0	2.75091e-17	-2.32579e-29	-4.82537e-17	0	9.23018e-28	0	2.15475e-17	5.42854e-17	0	7.53509e-19	-1.90685e-17
'ACGAM6PSi'	0.0379343	0.0426154	0.0374549	0.0588234	0.0423163	0.0429169	0.0578209	0.0410203	0.0509714	0.0632987	0.0607503	0.064748	0.0430335	0.034884	0.0512848	0.057088	0.0358982	0.0570974	0.0365793	0.0445902	0.0383566	0.0409509	0.0493509	0.0250309	0.0471336	0.0383914	0.0432438	0.0491501	0.0526684	0.0396895	0.049828	0.057714	0.0467389	0.0544297	0.0555448	0.0534663	0.0558557	0.055866	0.0643558	0.0526494	0.0359975	0.0448539	0.0523161	0.0435251	0.0523298	0.0467328	0.0501838	0.0480274	0.0438578
'ACGAMK'	0	0	0	0	0	0	0	0	0	0	0	0	0	0	0	0	0	0	0	0	0	0	0	0	0	0	0	0	0	0	0	0	0	0	0	0	0	0	0	0	0	0	0	0	0	0	0	0	0
'ACGAMPM'	0.0379343	0.0426154	0.0374549	0.0588234	0.0423163	0.0429169	0.0578209	0.0410203	0.0509714	0.0632987	0.0607503	0.064748	0.0368322	0.0208663	0.0512848	0.057088	0.0358982	0.040182	0.0365793	0.0445902	0.0383566	0.0409509	0.043629	0.0250309	0.0471336	0.0383914	0.0410527	0.0274131	0.0460242	0.0396895	0.049828	0.057714	0.0467389	0.00720878	0.0330347	0.0476539	0.0248255	0.055866	0.056549	0.0526494	0.0359975	0.0448539	0.0458671	0.0435251	0.044098	0.0116139	0.0485596	0.0427642	0.0438578
'ACGAMtly'	0	0	0	0	0	0	0	0	0	0	0	0	0	0	0	0	0	0	0	0	0	0	0	0	0	0	0	0	0	0	0	0	0	0	0	0	0	0	0	0	0	0	0	0	0	0	0	0	0
'ACGBGBSIDEtg'	0	0	0	-1.99578e-34	0	0	0	0	0	0	0	0	0	0	0	0	0	0	0	0	0	0	0	0	0	7.84311e-51	0	0	-3.95698e-35	0	0	0	0	6.93866e-18	0	0	0	0	0	0	0	0	0	0	0	0	0	0	0
'ACGBGBSIDEtl'	0	0	0	1.99578e-34	0	0	0	0	0	0	0	0	0	0	0	0	0	0	0	0	0	0	0	0	0	-7.84311e-51	0	0	3.95698e-35	0	0	0	0	-6.93866e-18	0	0	0	0	0	0	0	0	0	0	0	0	0	0	0
'ACGPID'	0.00661096	0.00561138	0.00755391	0.0121446	0.0132102	0.0107805	0.0112852	0.0083406	-4.00648e-29	0	0.0134733	0.0157098	1.46772e-30	0.00364813	0.00234346	0.00566199	0.00921195	0.00592467	0.00904691	0.00975651	0.00715133	0	0.00204564	0.00829103	0.0109855	0.00976967	0.0100032	0.0167891	0.0127063	0.011429	0.0123698	0.0143731	0.00600347	0.00720878	0.00527588	4.95851e-33	0.00803615	0.00367845	0.0118802	0.008763	0.0115927	0	0.000388991	0.0115687	-4.95851e-33	0.0116139	0.0132109	0.0104458	0.00222761
'ACGSm'	0	0	0	0	0	0	0	0	0	0	0	0	0	0	0	0	0	0	0	0	0	0	0	0	0	0	0	0	0	0	0	0	0	0	0	0	0	0	0	0	0	0	0	0	0	0	0	0	0
'ACHEe'	0	0	0	0	0.583985	0	0	0	0	0	0	0	0	0	0	0	0	0	0	0	0.414747	0	0	0.014174	0	0	0	0	0	0	0	0	0.469534	0	0	0	0	0	0.318644	0	0	0	0	0.20039	0	0	0	0	0
'ACHtn'	-1	-1	-1	-1	-1	-1	-1	-1	-1	-1	-1	-1	-1	-1	-1	-1	-1	-1	-1	-1	-1	-1	-1	-1	-1	-1	-1	-1	-1	-1	-1	-1	-1	-1	-1	-1	-0.970457	-1	-1	-1	-1	-1	-1	-1	-1	-1	-1	-1	-1
'ACHVESSEC'	0	0	0	0	0	0	0	0	0	0	0	0	0	0	0	0	0	0	0	0	0	0	0	0	0	0	0	0	0	0	0	0	0	0	0	0	0	0	0	0	0	0	0	0	0	0	0	0	0
'ACITL'	0	0	0	0	0	0	0	0	0	0	0	0	0	0	0	0	0	0	0	0	0	0	0	0	0	0	0	0	0	0	0	0	0	0	0	0	0	0	0	0	0	0	0	0	0	0	0	0	0
'ACN13ACNGALGBSIDEte'	0	0	0	0	0	0	0	0	0	0	0	0	0	0	0	0	0	0	0	0	0	0	0	0	0	0	0	0	0	0	0	0	0	0	0	0	0	0	0	0	0	0	0	0	0	0	0	0	0
'ACN13ACNGALGBSIDEtg'	0	0	0	0	0	0	0	0	0	0	0	0	0	0	0	0	0	0	0	0	0	0	0	0	0	0	0	0	0	0	0	0	0	0	0	0	0	0	0	0	0	0	0	0	0	0	0	0	0
'ACN23ACNGALGBSIDEte'	0	0	0	0	0	0	0	0	0	0	0	0	0	0	0	0	0	0	0	0	0	0	0	0	0	0	0	0	0	0	0	0	0	0	0	0	0	0	0	0	0	0	0	0	0	0	0	0	0
'ACN23ACNGALGBSIDEtg'	0	0	0	0	0	0	0	0	0	0	0	0	0	0	0	0	0	0	0	0	0	0	0	0	0	0	0	0	0	0	0	0	0	0	0	0	0	0	0	0	0	0	0	0	0	0	0	0	0
'ACNACNGAL14ACGLCGALGLUSIDEte'	0	0	0	0	0	0	0	0	0	0	0	0	0	0	0	0	0	0	0	0	0	0	0	0	0	0	0	-4.88979e-18	0	0	0	0	0	0	0	0	0	0	0	0	0	0	0	0	0	0	0	0	0
'ACNACNGAL14ACGLCGALGLUSIDEtg'	0	0	0	0	0	0	0	0	0	0	0	0	0	0	0	0	0	0	0	0	0	0	0	0	0	0	0	4.88979e-18	0	0	0	0	0	0	0	0	0	0	0	0	0	0	0	0	0	0	0	0	0
'ACNACNGALGBSIDEte'	0	0	0	0	0	0	0	0	0	0	0	0	0	0	0	0	0	0	0	0	0	0	0	0	0	0	0	0	0	0	0	0	0	0	0	0	0	0	0	0	0	0	0	0	0	0	0	0	0
'ACNACNGALGBSIDEtg'	0	0	0	0	0	0	0	0	0	0	0	0	0	0	0	0	0	0	0	0	0	0	0	0	0	0	0	0	0	0	0	0	0	0	0	0	0	0	0	0	0	0	0	0	0	0	0	0	0
'ACNAM9PL'	0	0	0	0	0	0	0	0	0	0	0	0	0	0	0	0	0	0	0	0	0	0	0	0	0	0	0	0	0	0	0	0	0	0	0	0	0	0	0	0	0	0	0	0	0	0	0	0	0
'ACNAM9PL2'	0	0	0	0	0	0	0	0	0	0	0	0	0	0	0	0	0	0	0	0	0	0	0	0	0	0	0	0	0	0	0	0	0	0	0	0	0	0	0	0	0	0	0	0	0	0	0	0	0
'ACNAMlt'	1.40506e-32	0	2.15817e-29	0	1.71516e-36	1.5608e-17	0	0	0	2.49589e-47	8.78163e-34	0	-2.69772e-30	-8.54361e-18	0	-1.30552e-16	0	-8.99239e-31	0	-2.21344e-33	4.49619e-31	-1.55236e-18	0	5.11723e-29	3.59695e-30	6.64488e-33	0	0	0	-1.91046e-17	0	-3.14734e-29	-4.42441e-18	1.38773e-17	0	0	-4.2489e-29	0	-1.12074e-17	-3.73184e-29	2.41268e-17	-5.38572e-32	3.59695e-30	0	-3.23212e-17	0	0	7.53509e-19	2.15817e-32
'ACNAMPH'	0	0	0	0	0	0	0	0	0	0	0	0	0	0	0	0	0	0	0	0	0	0	0	0	0	0	0	0	0	0	0	0	0	0	0	0	0	0	0	0	0	0	0	0	0	0	0	0	0
'ACNAMtn'	0	0.0338496	0.0327181	0.049958	0.0275712	0	0	0	0	0	0	0.0544825	0.0337867	0.0301103	0	0	0	0.0414344	0.0255366	0	0	0.0343284	0	0	0	0	0	0.0306822	0	0.0267501	0	0	0.0291365	0.0368994	0	0.0418411	0.0293516	0.0444937	0.0466254	0	0.0305681	0	0	0	0.0442858	0.0368163	0	0	0.0440255
'ACNGALACGLCGAL14ACGLCGALGLUSIDEte'	0	0	0	0	0	0	0	0	0	0	0	0	0	0	0	0	0	0	0	0	0	0	0	0	0	0	0	0	0	0	0	0	0	0	0	0	0	0	0	0	0	0	0	0	0	0	0	0	0
'ACNGALACGLCGAL14ACGLCGALGLUSIDEtg'	0	0	0	0	0	0	0	0	0	0	0	0	0	0	0	0	0	0	0	0	0	0	0	0	0	0	0	0	0	0	0	0	0	0	0	0	0	0	0	0	0	0	0	0	0	0	0	0	0
'ACNMLr'	-1.54498e-32	-0.0338496	4.82527e-18	6.26009e-17	-3.02588e-05	-2.3412e-17	0	0	0	-1.82963e-47	-6.43743e-34	1.82637e-17	-1.08767e-29	-2.09707e-17	-2.05998e-32	6.52759e-17	0	1.31602e-17	-0.0510732	1.60058e-31	-4.11996e-31	-4.65707e-18	0	-0.0201254	-2.74235e-30	-5.69934e-30	8.05921e-18	0	8.37971e-17	-4.68931e-17	0	-8.96503e-29	-1.32732e-17	6.59173e-17	-1.02999e-32	-5.42854e-17	7.77465e-17	-7.2212e-17	-2.75091e-17	2.27422e-29	4.82537e-17	0	-1.78262e-17	0	-2.15475e-17	-5.42854e-17	0	-7.53509e-19	1.90685e-17
'ACOAD10m'	0.0259181	0.0307228	0.0307623	0.0763475	0	0	0	0.0279331	0.00638753	0.0454209	0	0	0.0281295	0.0234228	0	0.0747844	0	0.0535489	0.0510756	0.0429202	0	0.055038	0.0413261	0	0	0.00492523	0	0.0180803	0.000992244	0.0168018	0.0370528	0.0353579	0.0355874	0	0	0.055373	0.0447425	0.0463624	0	0.0468336	0	0.0443753	0	0	0.0748157	0	0	0.0366875	0
'ACOAD1fm'	0.0178434	0.0458872	0.008197	0.0313859	0.000352289	0	0	0	0	0	-9.6858e-18	0	0	0.0271014	0	0	0.0260518	2.115e-06	0.0175332	0	0.0104795	0	2.42145e-18	0.113072	0.0266279	0	0	0.0180619	0	0	0.0339602	0.0226469	0.0527626	0	0	0	0	0.0053449	0.0458794	0	0	0.0577175	0	0	0.0177847	-4.96224e-18	0.0538265	0.0367217	0
'ACOAD8m'	0.0461156	0.0394477	0.0473629	0.0594928	0.0376103	0	0.0559694	0.0459292	0	0.0587617	0	0	0.0359042	0.0363216	0	0.0529395	0	0.059134	0.0524881	0.0543981	0.0513846	0.0536406	0.050457	0	0	0.0454842	0.0482053	0	0.0448021	0.0445715	0.0539238	0.0581705	0.0447648	0.0464182	0.0458178	0.0461517	0.0462542	0.0535752	0.0564396	0.0500505	0.0516566	0.0561909	0.0575059	0.0525147	0.0551823	0.0492375	0	0.0510718	0
'ACOAD9m'	0	0	0.00465233	0.0134304	0	0	0.0346098	1.63951e-05	0.00762191	0.071494	0.0287445	0.0284981	0.0299581	0.0258973	0.0288218	0.0660314	0	0.0432484	0.0177846	0	0.00823493	0.030541	0.00383202	0.0246718	0	0	0	0	0	0	0.0270371	0	0.0230985	0.0209295	0.0222069	0.0346233	0.0169106	0.040158	0	0.0398886	0.026484	0	0.021975	0.00866395	0.0307015	0.051092	0	0.0211519	0
'ACOAHi'	0.900177	0.660143	0	0.374871	0	0.835201	0.825694	0	0.70589	0	0	0.655541	0.80779	0.829103	0	0.890323	0.818593	0	0.759287	0	0	0.780265	0.766708	1	0	0	0.690522	0	0	0.216759	0	0.789754	0	0	0	0.710313	0	0.851298	0	0.835715	0.657954	0.912432	0.757911	0.61473	0.861581	1	0.779423	0	0.86353
'ACOAO7p'	0	0	0	0	0	0.0182617	0.0364714	0	0	0	0.0398552	0	0	0	0.0312792	0	0.0416049	0.0526209	0.0329798	0	0.0435706	0	0	0.0343353	0	0.0464743	0	0	0.00558608	0	0.00980606	0.0154453	0.0100609	-2.31565e-29	0	0	0	0	0.0288253	0	0	0.00772215	0	0.0344396	0.0542168	0	0.0216897	0.0301016	0
'ACOATA'	-0.00642905	-0.00464916	0.0114625	0.00227502	0.00261913	-0.00963799	-0.0427649	-0.00578564	-0.00268464	-0.00117467	-0.00219506	0.013938	0.00116322	-0.0124625	-0.00591187	-0.00351766	0.000955437	-0.00125558	-2.25576e-05	0.00628594	-0.00653986	-0.00892755	0.00512621	-0.00276788	-0.00496455	-0.0411308	-0.0134155	-0.00619488	0.00245263	-0.00402017	-0.00662898	-0.00572851	0.013675	0.0207468	0.00408067	-0.00218551	-0.00345283	-0.00294483	-0.00126874	-0.0655999	0.0205385	-0.013497	0.00529321	0.000496765	-0.00758341	-0.0102328	-1.75814e-06	-0.0029241	-0.00782124
'ACODA'	0	0	0	0	0	0	0	0	0	0	0	0	0	0	0	0	0	0	0	0	0	0	0	0	0	0	0	0	0	0	0	0	0	0	0	0	0	0	0	0	0	0	0	0	0	0	0	0	0
'ACONT'	0.203395	-0.208576	-0.200957	-0.218065	-0.21403	-0.215672	-0.141972	-0.0773406	-0.207839	-0.22132	-0.218998	-0.214286	-0.0239759	-0.0570532	-0.209776	-0.0864465	-0.0115406	-0.129687	-0.176606	0.185519	-0.189208	0.189699	-0.188137	-0.134886	-0.209532	-0.0483254	0.206508	-0.126713	0.012706	-0.203774	-0.0349689	0.214189	-0.190522	-0.192636	0.106414	0.19788	0.188575	0.135071	0.202621	-0.110788	-0.189989	-0.188281	0.0348497	-0.191849	-0.190109	-0.192177	-0.000731243	-0.197763	-0.241849
'ACONTm'	-0.245638	0.0307589	-0.252807	-0.270366	-0.147918	-0.209231	-0.268665	-0.254078	0.250511	-0.257113	-0.261342	-0.0464386	-0.0672818	-0.237365	0.250965	0.0410346	-0.182461	0.251084	-0.238932	0.17182	-0.24846	-0.249249	0.225651	0.24641	-0.247813	0.15343	0.252288	-0.253864	-0.240821	-0.250497	-0.259418	0.261428	-0.0436865	-0.235339	-0.122545	-0.250763	-0.23453	-0.249881	-0.250368	-0.248433	-0.230092	0.235493	-0.239859	-0.235267	-0.242415	0.241515	-0.243555	-0.240189	-0.271605
'ACOX22x'	0	0	0	0.0370646	0	0	0.0710042	0	0	0	0	0.0834392	0	0	0	0	0.0735152	0	0	0.0750195	0	0	0	0	0.0260801	0	0	0.00770483	0	0.0150947	0	0.00775802	0	0	0	0.0636808	0	0	0	0	0	0	0	0	0.0686131	0	0.0670728	-3.40309e-28	0
'ACOX2x'	0	0	-6.95263e-18	0	0	0	0	0	0	0	0	0	0	0	0	0	0	0	0	0	0	0	0	0	0	0	4.29719e-18	0	0	3.89021e-19	0	9.9971e-18	0	0	0	0	0	0	8.0335e-34	0	0	0	0	0	0	0	0	0	0
'ACP1_FMN_'	0	0	0	0	0	0	0	0	0	0	0	0	0	0	0	0	0	0	0	0	0	0	0	0	0	0	0	0	0	0	0	0	0	0	0	0	0	0	0	0	0	0	0	0	0	0	0	0	0
'ACRNtm'	0	0	0	0.0376277	0	0.0182617	0	0	0	0.0387837	0.0398552	0.0390267	0.0191436	0	0.0187149	0	0	0	0	0	0	0	0	0	0.0197774	0	0	0	0	0	0	0	0	0	0	0.0164202	0	0	0.0288253	0	0	0	0	0	0	0	0.0351073	0	0
'ACS'	0	0	0	0	0	0	0	0	0	0	0	0	0	0	0	0	0	0	0	0	0	0	0	0	0	0	0	0	0	0	0	0	0	0	0	0	0	0	0	0	0	0	0	0	0	0	0	0	0.119808
'ACS2'	0	0	0	0	0	0	0	0	0	0	0.0871345	0	0	0	0	0	0	0	0	0	0	0	0.0934606	0	0	0	0	0	0	0	0	0	0	0	0	0	0	0	0.0842977	0	0	0	0.0998311	0	0.126947	0	0	0	0
'ACSm'	0	0	0	0	0	0	0	0	0	0	0	0	0	0	0	0	0	0	0	0	0	0	0	0	0	0	0	0	0	0	0	0	0	0	0	0	0	0	0	0	0	0	0	0	0	0	0	0	0.0165942
'ACSOMT'	0	0	0	0	0	0	0	0	0	0	0	0	0	0	0	0	0	0	0	0	0	0	0	0	0	0	0	0	0	0	0	0	0	0	0	0	0	0	0	0	0	0	0	0	0	0	0	0	0
'ACSRTNMT'	0	0	-1.11161e-17	0	0	-5.09808e-17	0	2.54904e-17	0	0	0	2.54904e-17	0	0	0	0	0	0	0	0	-6.02165e-18	0	0	0	0	3.75887e-16	0	0	0	0	0	0	0	5.09808e-17	0	0	0	0	0	0	0	0	2.54904e-17	0	0	0	0	0	0
'ACt2m'	-0.655166	-1	-0.465828	-0.747074	-0.708018	-0.392619	-0.574031	-0.795521	-0.267301	-0.935571	-0.451093	-0.0178801	-0.748039	-0.471345	0.01344	-0.208859	-0.29747	0.186318	-0.0756712	-0.164406	-0.716755	-0.199784	-0.0176936	-0.730317	0.159426	-0.0449033	-0.634096	-0.303234	-0.338805	-0.508334	-0.832734	-0.600417	-0.498465	-0.715718	0.213101	-0.771031	-0.655885	-0.347035	-0.697023	-1	-0.151796	0.184295	-0.595201	-1	-0.0537149	0.0480702	-0.597931	-1	-0.151669
'ACt2r'	-1	1	0.17398	-1	-0.416015	-1	-1	-1	-1	-1	-1	-1	-1	-1	-1	-1	0.785891	-1	-1	-1	-1	-1	-1	-0.867249	-1	-1	-1	-1	-1	-1	-1	-1	0.469534	-1	-1	-0.874675	-1	-1	-1	-1	-1	-1	-1	-1	-1	-1	-1	1	0.939115
'ACtg'	0	0	0	0	0	0	0	0	0	0	0	0	0	0	0	0	0	0	0	0	0	0	0	0	0	0	0	0	0	0	0	0	0	0	0	0	0	0	0	0	0	0	0	0	0	0	0	0	0
'ACTLMO'	0	0	0	0	0	0	0	0	0.0924036	0	0	0	0	0	0.577379	0	0	0	0	0	0	0	0	0	0	0.535614	0	0	0	0	0.404526	0	0	0	0	0.257957	0	0.128809	0	0	0	0	0	0.028185	0.41899	0	0	0	0
'ACTNMO'	0	0	0	0	0	0	0	0	0	0	0	0	0	0	0.792458	0.203433	0.133656	0.214383	0	0	0	0	0.204249	0	0	0.349714	0.0605511	0	0	0.195082	0	0	0	0	0	0.460976	0	0.351635	0	0.206476	0	0	0	0.21505	0.615676	0.0310289	0	0	0
'ACYP'	0	0	0	0	0	0.0105214	0	0.0121002	0	0	0.00398132	0	0	0	0	0	0	0	0	0	0	0	0	0	0	0	0	0	0	0	0	0	0.00618225	0	0	0	0	0	0	0	0	0	0	0	0.00161809	0	0.0113714	0	0.0496914
'ADA'	1	0.06514	1	0.161049	1	0	1	1	1	1	1	1	1	0	0.389925	1	1	0.280443	1	0.0450114	1	0	1	1	0.596313	0	1	0.166169	1	1	1	0	1	1	1	0.557476	1	1	1	1	0.777667	1	1	1	1	0.568034	1	0.684586	0.310309
'ADAe'	0	1	0	0.922316	0	0.391402	0.0260207	0	0.0291575	0	0	0	0	1	0	0	0.0525401	0	0.0534054	1	0	0	0.0587884	0.0602554	0	0	0	0	0.0745822	0.0662913	0.0703434	0	0	0	0	0	0	0	0	0.0732047	0	0	0	0	0	0.485704	0.0570938	0	0
'ADCim'	0	0	0	0	0	0	0	0	0	0	0	0	0	0	0	0	0	0	0	0	0.0114966	0	0	0	0	0	0	0	0	0	0	0	0	0	0	0	0	0	0	0	0	0	0	0	0	0	0	0	0
'ADEt'	-0.137387	-0.142326	-0.138878	-0.0623079	-0.0124769	-0.0099932	-0.199729	-0.0238568	-0.0618876	-0.245702	-0.0706182	-0.143415	-0.00736804	-0.0828714	-0.12406	-0.207468	-0.119104	-0.0549919	-0.106811	-0.0489517	0	-0.0613171	0	0	0.0352486	-0.0434054	0	-0.0431005	-0.0335418	0	0	-0.0522949	-0.0159589	-0.0139767	0	0	0	-0.143053	-0.149338	-0.146409	-0.0363818	-0.0508806	-0.164996	-0.159235	-0.110781	-0.0466765	-0.0458688	0.0145679	-0.0547895
'ADEtl'	0	0	0	0	0	0	0	0	0	0	0	0	0	0	0	0	0	0	0	0	0	0	0	0	0	0	0	0	0	0	0	0	0	0	0	0	0	0	0	0	0	0	0	0	0	0	0	0	0
'ADHAPtx'	0	0	0	0	0	0	0	0	0	0	0	0	0	0	0	0	0	0	0	0	0	0	0	0	0	0	0	0	0	0	0	0	0	0	0	0	0	0	0	0	0	0	0	0	0	0	0	0	0
'ADK1'	-0.232766	-0.252325	-0.238383	-0.261844	-0.24724	-0.237205	-0.263333	-0.235576	-0.256237	-0.264406	-0.26146	-0.259343	-0.242363	-0.23737	-0.254474	-0.260358	-0.237439	-0.245681	-0.232543	-0.237706	-0.241643	-0.236794	-0.230237	-0.229119	-0.257698	-0.255407	-0.257035	-0.244164	-0.249647	-0.253493	-0.259425	-0.246648	-0.229679	-0.227022	-0.233776	-0.238491	-0.222595	-0.239182	-0.241794	-0.240522	-0.240724	-0.240891	-0.240892	-0.237908	-0.242032	-0.226948	-0.226606	-0.238573	-0.268316
'ADK1m'	-0.0676059	-0.0861638	-0.0632828	-0.0177939	-0.0792278	-0.067951	-0.0434939	-0.020606	-0.032082	-0.13265	-0.15363	-0.026475	-0.0220873	-0.0171158	-0.120088	-0.0346965	0.0125697	-0.126499	0.0596091	-0.0732052	-0.0930647	-0.103425	-0.0636382	-0.0723082	-0.00759306	-0.0189568	-0.0731797	-0.0793128	-0.0153753	-0.0602311	-0.0920496	-0.0852609	-0.0828795	0.0271257	0.019818	0.0177407	0.0164817	0.00820991	-0.129519	-0.0116237	-0.0859695	-0.00176733	0.00285993	-0.0714768	-0.0922607	-0.00386915	-0.0196771	-0.0764095	-0.100071
'ADK3'	-1	-1	-1	-1	-1	-1	-1	-1	-1	-1	-1	-1	-1	-1	-1	-1	-1	-1	-1	-1	-1	-1	-1	-1	-1	-1	-1	-1	-1	-1	-1	-1	-1	-1	-1	-1	-1	-1	-1	-1	-1	-1	-1	-1	-1	-1	-1	-1	-1
'ADK3m'	0.0276761	0.0405584	0.0272889	-0.0588302	0.0412323	0.0285926	-0.0542503	-0.0311319	-0.0426359	0.0455516	0.0538006	-0.0471624	-0.023903	-0.0209836	0.0415715	-0.0413892	-0.050607	0.0588234	-0.0424614	0.048129	0.0496602	0.0526504	0.0434762	0.0388605	-0.0302445	-0.0238916	0.0280107	0.0262514	-0.0234187	0.0227394	0.031571	0.0282704	0.0510672	-0.05201	-0.0476193	-0.0560724	-0.0402763	-0.0587847	0.0585888	-0.0598481	0.0458554	-0.0474795	-0.0457629	0.0385256	0.0437518	-0.0336387	-0.0304827	0.039432	0.0389583
'ADKd'	0.405649	0.439137	0.38542	0.441189	0.427475	0.412331	0.440541	0.406647	0.444704	0.450173	0.447482	0.442223	0.457746	0.450661	0.450842	0.448597	0.440625	0.417762	0.408477	0.427323	0.44744	0.430419	0.417158	0.40949	0.437263	0.440795	0.426233	0.417295	0.400639	0.436407	0.420074	0.392519	0.403297	0.378828	0.402835	0.392052	0.388385	0.408208	0.413786	0.414465	0.403112	0.410232	0.414625	0.415809	0.411901	0.397104	0.38111	0.423999	0.484335
'ADMDC'	0.0872397	0	0.104126	0.0693161	0	0	0	0	0	0.0452806	0	0	5.97703e-30	0.0870324	0	0	0	0	0	-2.58466e-29	0	0.14242	1.45387e-30	0.0740664	0	0.087214	0.0155326	0	0	0	0	0	0	0	0	0	0	1.26648e-28	0	8.14169e-29	0	0	0.0838297	0.0836487	0	0.122353	4.13546e-29	0	-2.45008e-17
'ADNCYC'	0.579984	0.607148	0.706122	0.269004	0.598767	1	0.22375	0.489006	0.625818	0.670696	0.408558	1	0.833104	0.835377	1	1	0.713458	0.666205	0.703728	0.937519	0.708717	1	0.696386	0.976138	0.681593	0.702613	0.601057	0.635073	0.654383	0.650277	0.551988	0.556092	1	0.733949	1	0.638566	1	0.531876	0.512394	0.426375	0.672687	1	0.74637	0.78668	0.746979	0.715305	0.606408	0.748063	0.665114
'ADNK1'	0	0	0	0	0	0	0	0	0	0	0	0	0	0	0	0	0	0	0	0	0	0	0	0	0	0	0	0	0	0	0	0	0	0	0	0	0	0	0	0	0	0	0	0	0	0	0	0	0
'ADNK1m'	0	0	0	0	0	0	0	0	0	0	0	0	0	0	0	0	0	0	0	0	0	0	0	0	0	0	0	0	0	0	0	0	0	0	0	0	0	0	0	0	0	0	0	0	0	0	0	0	0
'ADNt'	-0.0176636	-0.021943	-0.0125452	-0.0324817	-0.0116857	-0.012407	-0.0521303	-0.023303	-0.0194457	-0.0360198	-0.0383084	-0.0281994	-0.00893843	-0.00309303	-0.0244023	-0.0303254	-0.0219634	-0.0316618	-0.0240242	-0.0297186	-0.0239634	-0.0253576	-0.0155771	-0.0235711	-0.0104074	-0.0207635	-0.021838	-0.0299148	-0.0138181	-0.0132061	-0.0236333	-0.0218369	-0.00775033	0	-0.0101516	-0.0160789	-0.011971	-0.0249683	-0.034774	-0.0350393	-0.00919579	-0.015042	-0.0152547	-0.00436459	-0.0155791	-0.00895886	-0.0218593	-0.010752	-0.0471598
'ADNt4'	0	0	0	0	0	0	0	0	0	0	0	0	0	0	0	0	0	0	0	0	0	0	0	0	0	0	0	0	0	0	0	0	0	0	0	0	0	0	0	0	0	0	0	0	0	0	0	0	0
'ADNtl'	0	0	0	0	0	0	0	0	0	0	0	0	0	0	0	0	0	0	0	0	0	0	0	0	0	0	0	0	0	0	0	0	0	0	0	0	0	0	0	0	0	0	0	0	0	0	0	0	0
'ADNtm'	-0.0176636	-0.021943	-0.0125452	-0.0324817	-0.0116857	-0.012407	-0.0521303	-0.023303	-0.0194457	-0.0360198	-0.0383084	-0.0281994	-0.00893843	-0.00309303	-0.0244023	-0.0303254	-0.0116485	-0.0316618	0	-0.00885153	-0.0239634	-0.0253576	-0.0155771	-0.0235711	-0.0104074	-0.0207635	-0.021838	-0.0299148	-0.0138181	-0.0132061	-0.0236333	-0.0218369	-0.00775033	0	-0.0101516	-0.0160789	-0.011971	-0.0249683	-0.034774	-0.0350393	-0.00919579	-0.015042	-0.0152547	-0.00436459	-0.0155791	-0.00895886	-0.0218593	-0.010752	-0.0471598
'ADPGLC'	0	0	0	0	0	0	0	0	0	0	0	0	0	0	0	0	0	0	0	0	0	0	0	0	0	0	0	0	0	0	0	0	0	0	0	0	0	0	0	0	0	0	0	0	0	0	0	0	0
'ADPMAN'	0	0	0	0	0	0	0	0	0	0	0	0	0	0	0	0	0	0	0	0	0	0	0	0	0	0	0	0	0	0	0	0	0	0	0	0	0	0	0	0	0	0	0	0	0	0	0	0	0
'ADPRDP'	0	0	0	-7.14393e-27	0	0	0	0	0	0.0777295	0	-2.83816e-16	0	0	0	0.0763509	0	-1.70718e-16	0	0	0	0.0607283	0	0	0	0	0	0.0578371	0	0	0	0	0.062037	0	0	0	0.0525601	0	0.0686108	0	0	0	0	0	0.064487	0	0	0	0
'ADPRDPm'	0	0	0	0	0	0	0	0	0	0	0	0	0	0	0	0	0	0	0	0	0	0	0	0	0	0	0	0	0	0	0	0	0	0	0	0	0	0	0	0	0	0	0	0	0	0	0	0	0
'ADPRIBt'	0	0	0	0	0	0	0	0	0	0	0	0	0	0	0	0	0	0	0	0	0	0	0	0	0	0	0	0	0	0	0	0	0	0	0	0	0	0	0	0	0	0	0	0	0	0	0	0	0
'ADPT'	0	0	0.0014419	0	0	0	0	0	0	0	0	0	0	0	0.0326557	0	0	0	0	0	0	0	0	0	0	0	0	0	0.00854059	0	0	0	0	0	0	0	0	0	0	0	0	0	0	0	0	0	0	0.0145679	0
'ADPtx'	1	1	1	1	1	1	1	1	1	1	1	1	1	1	1	1	1	1	1	1	1	1	1	1	1	1	1	1	1	1	1	1	1	1	1	1	1	1	1	1	1	1	1	1	1	1	1	1	1
'ADRNCOAtx'	0	0	0.0427031	0.0485461	1.50352e-30	-0.00202436	0.00708933	0.0115436	-0.00488455	0	0	0.0360171	-0.0158296	0	0.0521948	0	3.17201e-16	0	0.0498979	0	0	0	0	0.0631683	0.0168908	0.0196793	0.0229962	0	0	0	0.0223527	0	0	0	0	0	0.0433845	0.0441115	0.0491482	5.58309e-18	0	0	0	0	0	0.0442483	0.0527631	0	-0.0264869
'ADRNCPT1'	0	0	0	0	0	0	0.0388782	0	0	0	0	0	0	0	0	0	0	0	0	0.00307479	0	0	0	0	0	0	0	0	0	0	0.0093967	0	0	0	0	0	0	0	0	0	0	0	0	0	0	0	0	0	0
'ADRNCPT2'	0	0	0	0	0	0	0.0388782	0	0	0	0	0	0	0	0	0	0	0	0	0.00307479	0	0	0	0	0	0	0	0	0	0	0.0093967	0	0	0	0	0	0	0	0	0	0	0	0	0	0	0	0	0	0
'ADRNCRNt'	0	0	0	0	0	0	0.0388782	0	0	0	0	0	0	0	0	0	0	0	0	0.00307479	0	0	0	0	0	0	0	0	0	0	0.0093967	0	0	0	0	0	0	0	0	0	0	0	0	0	0	0	0	0	0
'ADRNLPVESSEC'	0	0	0	0	0	0	0	0	0	0	0	0	0	0	0	0	0	0	0	0	0	0	0	0	0	0	0	0	0	0	0	0	0	0	0	0	0	0	0	0	0	0	0	0	0	0	0	0	0
'ADRNt'	-0.00717984	-0.0193059	0.0315557	0.0204878	-0.0077004	-0.0622105	0.0116762	-0.00456828	-0.0893476	-0.067826	-0.0510257	-0.0148693	-0.039993	-0.0227359	0.0110186	-0.0400655	-0.0133395	-0.0249326	0.0380947	-0.0193504	0.0415687	-0.0161799	-0.0176641	0.0465157	0.00840825	0.00403342	0.0113652	-0.00986275	-0.0201701	-0.0134812	0.0115489	-0.0589757	-0.0340671	-0.0409285	-0.0723469	-0.0463382	0.00255109	-0.00345624	0.00273814	-0.0953338	-0.0170098	-0.0182396	-0.0171213	-0.0199818	-0.0161206	0.0342342	0.0411942	-0.00716488	-0.0346189
'ADSELK'	0	0	0	0	0	0	0	0	0	0	0	0	0	0	0	0	0	0	0	0	0	0	0	0	0	0	0	0	0	0	0	0	0	0	0	0	0	0	0	0	0	0	0	0	0	0	0	0	0
'ADSK'	-4.32147e-18	-4.95448e-18	0	1.33977e-27	-2.47724e-18	0	-9.61325e-18	0	0	0	0	0	0	0	0	0	0	0	0	0	1.00647e-17	0	0	0	-4.95448e-18	0	-4.95448e-18	0	-3.05227e-18	0	0	0	0	0	0	0	1.05706e-30	0	0	0	0	0	0	0	0	0	0	0	0
'ADSL1'	0	0	0	0	0	0	0	0	0	0	0	0	0	0	0	0	0	0	0	0	0	0	0	0	0	0	0	0	0	0	0	0	0	0	0	0	0	0	0	0	0	0	0	0	0	0	0	0	0
'ADSL2'	0	0	0	0	0	0	0	0	0	0	0	0	0	0	0	0	0	0	0	0	0	0	0	0	0	0	0	0	0	0	0	0	0	0	0	0	0	0	0	0	0	0	0	0	0	0	0	0	0
'ADSS'	0	0	0	0	0	0	0	0	0	0	0	0	0	0	0	0	0	0	0	0	0	0	0	0	0	0	0	0	0	0	0	0	0	0	0	0	0	0	0	0	0	0	0	0	0	0	0	0	0
'AFLATOXINte'	0	0	0	0	0	0	0	0	0	0	0	0	0	0	0	0	0	0	0	0	0	0	0	0	0	0	0	0	0	0	0	0	0	0	0	0	0	0	0	0	0	0	0	0	0	0	0	0	0
'AG13T10g'	0	0	0	0	0	0	0	0	0	0	0	0	0	0	0	0	0	0	0	0	0	0	0	0	0	0	0	0	0	0	0	0	0	0	0	0	-1.0388e-29	0	0	0	0	0	0	0	0	0	0	0	0
'AG13T11g'	0	0	0	0	0	0	0	0	0	0	0	0	0	0	0	0	0	0	0	0	0	0	0	0	0	0	0	0	0	0	0	0	0	0	0	0	-1.03812e-29	0	0	0	0	0	0	0	0	0	0	0	0
'AG13T12g'	0	0	0	0	0	0	0	0	0	0	0	0	0	0	0	0	0	0	0	0	0	0	0	0	0	0	0	0	0	0	0	0	0	0	0	0	-1.03744e-29	0	0	0	0	0	0	0	0	0	0	0	0
'AG13T13g'	0	0	0	0	0	0	0	0	0	0	0	0	0	0	0	0	0	0	0	0	0	0	0	0	0	0	0	0	0	0	0	0	0	0	0	0	-1.03675e-29	0	0	0	0	0	0	0	0	0	0	0	0
'AG13T14g'	0	0	0	0	0	0	0	0	0	0	0	0	0	0	0	0	0	0	0	0	0	0	0	0	0	0	0	0	0	0	0	0	0	0	0	0	-1.03538e-29	0	0	0	0	0	0	0	0	0	0	0	0
'AG13T15g'	0	0	0	0	0	0	0	0	0	0	0	0	0	0	0	0	0	0	0	0	0	0	0	0	0	0	0	0	0	0	0	0	0	0	0	0	-1.03544e-29	0	0	0	0	0	0	0	0	0	0	0	0
'AG13T16g'	0	0	0	0	0	0	0	0	0	0	0	0	0	0	0	0	0	0	0	0	0	0	0	0	0	0	0	0	0	0	0	0	0	0	0	0	8.48126e-29	0	0	0	0	0	0	0	0	0	0	0	0
'AG13T17g'	0	0	0	0	0	0	0	0	0	0	0	0	0	0	0	0	0	0	0	0	0	0	0	0	0	0	0	0	0	0	0	0	0	0	0	0	8.47609e-29	0	0	0	0	0	0	0	0	0	0	0	0
'AG13T18g'	0	0	0	0	0	0	0	0	0	0	0	0	0	0	0	0	0	0	0	0	0	0	0	0	0	0	0	0	0	0	0	0	0	0	0	0	8.48562e-29	0	0	0	0	0	0	0	0	0	0	0	0
'AG13T1g'	0	0	0	0	0	0	0	0	0	0	0	0	0	0	0	0	0	0	0	0	0	0	0	0	0	0	0	0	0	0	0	0	0	0	0	0	-4.29783e-29	0	0	0	0	0	0	0	0	0	0	0	0
'AG13T2g'	0	0	0	0	0	0	0	0	0	0	0	0	0	0	0	0	0	0	0	0	0	0	0	0	0	0	0	0	0	0	0	0	0	0	0	0	-4.29208e-29	0	0	0	0	0	0	0	0	0	0	0	0
'AG13T3g'	0	0	0	0	0	0	0	0	0	0	0	0	0	0	0	0	0	0	0	0	0	0	0	0	0	0	0	0	0	0	0	0	0	0	0	0	-4.30303e-29	0	0	0	0	0	0	0	0	0	0	0	0
'AG13T4g'	0	0	0	0	0	0	0	0	0	0	0	0	0	0	0	0	0	0	0	0	0	0	0	0	0	0	0	0	0	0	0	0	0	0	0	0	-1.041e-29	0	0	0	0	0	0	0	0	0	0	0	0
'AG13T5g'	0	0	0	0	0	0	0	0	0	0	0	0	0	0	0	0	0	0	0	0	0	0	0	0	0	0	0	0	0	0	0	0	0	0	0	0	-1.04115e-29	0	0	0	0	0	0	0	0	0	0	0	0
'AG13T6g'	0	0	0	0	0	0	0	0	0	0	0	0	0	0	0	0	0	0	0	0	0	0	0	0	0	0	0	0	0	0	0	0	0	0	0	0	-1.04086e-29	0	0	0	0	0	0	0	0	0	0	0	0
'AG13T7g'	0	0	0	0	0	0	0	0	0	0	0	0	0	0	0	0	0	0	0	0	0	0	0	0	0	0	0	0	0	0	0	0	0	0	0	0	-1.04086e-29	0	0	0	0	0	0	0	0	0	0	0	0
'AG13T8g'	0	0	0	0	0	0	0	0	0	0	0	0	0	0	0	0	0	0	0	0	0	0	0	0	0	0	0	0	0	0	0	0	0	0	0	0	-1.04017e-29	0	0	0	0	0	0	0	0	0	0	0	0
'AG13T9g'	0	0	0	0	0	0	0	0	0	0	0	0	0	0	0	0	0	0	0	0	0	0	0	0	0	0	0	0	0	0	0	0	0	0	0	0	-1.03949e-29	0	0	0	0	0	0	0	0	0	0	0	0
'AGDC'	0	0	0	0	0	0	0	0	0	0	0	0	0.00620139	0.0140177	0	0	0	0.0169154	0	0	0	0	0.00572188	0	0	0	0.00219104	0.0217369	0.00664418	0	0	0	0	0.0472209	0.0225101	0.00581244	0.0310303	0	0.00780684	0	0	0	0.00644893	0	0.00823174	0.0351188	0.00162419	0.00526318	0
'AGLPC'	0	0	0	0	0	0	0	0	0	0	0	0	0	0	0	0	0	0	0	0	0	0	0	0	0	0	0	0	0	0	0	0	0	0	0	0	0	0	0	0	0	0	0	0	0	0	0	0	0
'AGLPED'	0	0	0	0	0	0	0	0	0	0	0	0	0	0	0	0	0	0	0	0	0	0	0	0	0	0	0	0	0	0	0	0	0	0	0	0	0	0	0	0	0	0	0	0	0	0	0	0	0
'AGLPET'	0	0	0	0	0	0	0	0	0	0	0	0	0	0	0	0	0	0	0	0	0	0	0	0	0	0	0	0	0	0	0	0	0	0	0	0	0	0	0	0	0	0	0	0	0	0	0	0	0
'AGLPH'	0	0	0	0	0	0	0	0	0	0	0	0	0	0	0	0	0	0	0	0	0	0	0	0	0	0	0	0	0	0	0	0	0	0	0	0	0	0	0	0	0	0	0	0	0	0	0	0	0
'AGLPR'	0	0	0	0	0	0	0	0	0	0	0	0	0	0	0	0	0	0	0	0	0	0	0	0	0	0	0	0	0	0	0	0	0	0	0	0	0	0	0	0	0	0	0	0	0	0	0	0	0
'AGLPT'	0	0	0	0	0	0	0	0	0	0	0	0	0	0	0	0	0	0	0	0	0	0	0	0	0	0	0	0	0	0	0	0	0	0	0	0	0	0	0	0	0	0	0	0	0	0	0	0	0
'AGMTm'	0	0	0.000704915	0	0	0	0	0	0	0	0	0	0	0	0	0	0	0	0	0	0	0	0	0	0	0	0.0155326	0	0	0	0	0	0	0.0341678	0.0520708	0	0.00324318	0	0	0	0	0	0	0	0	0	0	0	0
'AGPAT1'	0	0	0	0	0	0	0.127973	0	0	0.0140657	0	0	0	0	0	0.0453887	0	0	0	0	0	0	0	0	0.0378298	0	0	0	0.0306921	0.360144	0	0	0	0	0	0	0	0	0	0.0537941	0.091699	0	0	0	0	0	0	0.0311048	0
'AGPex'	0	0	0	0	0	0	0	0	0	0	0	0	0	0	0	0	0	0	0	0	0	0	0	0	0	0	0	0	0	0	0	0	0	0	0	0	0	0	0	0	0	0	0	0	0	0	0	0	0
'AGPRim'	0	0	0	0	0	0	0	0	0	0	0	0	0	0	0	0	0	0	0	0	0	0	0	0	0	0	0	0	0	0	0	0	0	0	0	0	0	0	0	0	0	0	0	0	0	0	0	0	0
'AGPSx'	0	0	0	0	0	0	0	0	0	0	0	0	0	0	0	0	0	0	0	0	0	0	0	0	0	0	0	0	0	0	0	0	0	0	0	0	0	0	0	0	0	0	0	0	0	0	0	0	0
'AGTim'	0.0321281	0.0929478	0.0739492	0.168874	0.0448445	0.0489911	0	0.0614004	0.14073	0.185284	0.976915	0.0884992	0.00281288	0.0754861	0	0	0.0205271	0.118961	0.0313789	0.14078	0.0737364	0.954866	0.0507385	0.0495075	0.0252336	0.559971	0.241271	0.074426	0.0565561	0.0879588	0.00430079	0.057623	0.0173371	2.04511e-17	0.022838	0.15955	0.137965	0.115837	0.00697828	0.0162932	0.732557	0.173781	0	0.0108048	0.0162163	0.333156	0.105052	0.0752404	0.0169201
'AGTix'	0	0	0	0	0	0	0	0	0	0	0	0	0	0	0.0115006	0	0	0	0	0	0	0	0	-5.89681e-28	0	0	0	0	0	0	0	0	0	0	0	0	0	0	0	0	0	0	0	0	0	0	0	0	0
'AHANDROSTANGLCte'	0	0	0	0	0	0	0	0	0	0	0	0	0	0	0	0	0	0	0	0	0	0	0	0	0	0	0	0	0	0	0	0	0	0	0	0	0	0	0	0	0	0	0	0	0	0	0	0	0
'AHANDROSTANGLCtr'	0	0	0	0	0	0	0	0	0	0	0	0	0	0	0	0	0	0	0	0	0	0	0	0	0	0	0	0	0	0	0	0	0	0	0	0	0	0	0	0	0	0	0	0	0	0	0	0	0
'AHC'	0	0	0	0	0	0	0	0	0	0	0	0	0	0	0	0	0	0	0	0	0	0	0	0	0	0	0	0	0	0	0	0	5.84161e-29	0	0	0	0	0	0	0	0	0	0	0	0	0	0	0	0
'AHCYStn'	0	0	0	0	0	0	0	0	0	0	0	0	0	0	0	0	0	0	0	0	0	0	0	0	0	0	0	0	0	0	0	0	0	0	0	0	0	0	0	0	0	0	0	0	0	0	0	0	0
'AHCYStr'	0	0	0	0	0	-0.0559014	0	0	0	0	0	-0.0556557	0	0	-0.0343484	0	0	0	0	0	-0.0446561	0	0	0	0	0	0	0	0	0	0	0	0	0	0	0	0	0	-0.0197271	0	0	0	0	0	-0.0028098	0	0	0	-0.0143794
'AHEXASE2ly'	0	0	0	-1.25202e-17	0	7.80401e-18	0	0	0	1.06582e-47	0	0	0	0	0	-6.52759e-17	0	-8.85414e-31	0	-3.87066e-32	-3.87066e-32	0	0	0	0	0	-1.61184e-18	0	0	0	0	0	0	0	0	-2.41916e-33	0	0	0	-9.9089e-30	0	0	7.26717e-30	0	-1.07737e-17	0	0	0	0
'AHEXASEly'	-7.69773e-33	0	-1.07974e-29	0	0	-7.80401e-18	0	0	0	-9.11595e-48	0	0	1.47796e-30	4.27181e-18	0	6.52759e-17	0	6.56873e-31	0	0	0	3.88089e-19	0	0	-1.31375e-30	-2.32281e-33	0	0	-1.18928e-30	9.5523e-18	0	1.5765e-29	1.1061e-18	0	0	0	-5.74764e-31	0	5.60371e-18	1.24806e-29	-1.20634e-17	0	-1.79614e-30	0	1.07737e-17	0	0	-3.76754e-19	0
'AICART'	-0.0696312	-0.069922	-0.0701863	-0.0874584	-0.0695209	-0.0727945	-0.0866892	-0.0732139	-0.0799884	-0.0905957	-0.0890322	-0.0901194	-0.0676449	-0.0651761	-0.0818268	-0.0863161	-0.0633151	-0.074453	-0.0669104	-0.0719034	-0.0662665	-0.0679904	-0.0662284	-0.0638117	-0.0778812	-0.0714534	-0.0751851	-0.0767609	-0.0755634	-0.0739002	-0.0805441	-0.0844224	-0.079169	-0.0774915	-0.0788307	-0.0815021	-0.07557	-0.0847475	-0.088731	-0.0837521	-0.0760611	-0.0753474	-0.0749368	-0.0720444	-0.0756962	-0.0760996	-0.0788533	-0.0710573	-0.0384394
'AIRCr'	0	0	0	0	0	0	0	0	0	0	0	0	0	0	0	0	0	0	0	0	0	0	0	0	0	0	0	0	0	0	0	0	0	0	0	0	0	0	0	0	0	0	0	0	0	0	0	0	0
'AK2LGCHOLt'	1	1	1	1	1	1	1	1	1	1	0.927308	1	1	0.955832	1	1	1	1	1	0.138688	1	1	0.948703	1	1	1	1	0.943655	1	0.957056	0	1	1	1	1	1	0.792872	1	1	1	0.945732	1	1	1	1	-0.0640679	1	1	0.935053
'AKGDm'	0.0394529	0.0344012	0.0396681	0.0537431	0.0311981	0.0446452	0.0477643	0.0419263	0	0.0628636	0.0663834	0.0319461	0.0126432	0.0425874	0.058031	0.0360451	0.0352142	0.0450018	0.026301	0.0471589	0.0351503	0	0.0427315	0.0338593	0	0.0258191	0.0299619	0.0300534	0.0291257	0.024019	0.0335622	0.0417937	0.0305328	0.027482	0.0255578	0.0317353	0.0399653	0.0379198	0.00202753	0.0394299	0.0455759	0.0447705	0.0440314	0.0396544	0.0462726	0.0382117	0.0430226	0.0372856	0.0145709
'AKGMALtm'	-0.0618614	-0.0545936	-0.0633443	-0.0736005	0.0540151	-0.06371	-0.0725079	-0.0638895	-0.0615781	-0.0710045	-0.0718228	-0.0711665	-0.0481385	-0.0467176	-0.0641908	-0.0695825	-0.0556647	0.0615806	0.0644543	-0.0658873	0.0548428	0.0576683	-0.0629585	-0.0619247	-0.0612252	-0.0553978	-0.0567193	-0.068037	0.0646499	-0.0550607	-0.0639527	-0.0754851	-0.0543612	-0.0566092	-0.0549756	-0.0591325	-0.0630155	0.0625864	-0.0649975	-0.0629978	-0.0622509	-0.060067	0.056695	0.0556041	-0.0589871	-0.0673682	-0.0659563	-0.0542103	-0.0111177
'AKGt4_3'	1	-1	1	1	-1	1	1	1	1	1	0.630816	1	1	1	1	1	0.0143878	1	-0.846523	0.961844	1	1	1	0.488827	1	1	1	1	1	1	0.547222	1	1	1	-1	1	0.132915	-1	1	1	1	0.145534	-0.0407544	1	1	0.0946998	1	0.894805	1
'AKGtp'	-5.19024e-17	-6.48779e-17	0	0	-5.19024e-17	7.2029e-34	0	0	-5.19024e-17	0.0295229	0	0	-3.3632e-18	0	-2.59512e-17	0	0.0133395	0.0249326	-5.3584e-17	0	0	-5.24209e-19	0	-5.19024e-17	-5.19024e-17	9.75931e-17	-1.6816e-18	-6.78239e-18	9.75931e-17	0	-5.19024e-17	-2.83847e-18	0.0335852	-5.19024e-17	0	-6.44033e-19	0	-5.86288e-17	9.84873e-18	-5.19024e-17	-3.02407e-17	0	-5.19024e-17	-5.19024e-17	0	0	-1.6816e-18	-5.19024e-17	0
'AKR1C1'	1	0	0	0	1	0	0.0842874	1	0	0	1	0.557959	0	0	0	0	0	0	0	0	1	0	0	0.470478	1	0	0	0	0	1	0	0.253191	0	0	0	0	0.0918451	0	1	0	0	0	0.102854	0	0	0	0	0	0
'AKR1C41'	0	0	0	0	0	0	0	0	0	0	0	0	0	0	0	0	0	0	0	0	0	0	0	0	0	0	0	0	0	0	0	0	0	0	0	0	0	0	0	0	0	0	0	0	0	0	0	0	0
'AKR1C42'	0	0	0	0	0	0	0	0	0	0.469464	0	0	0	0	0	0	0	0	0	0	0	0	0	0	0	0	0	0	0	0	0	0	0	0	0	0	0	0	0	0	0	0	0	0	0	0	0	0	0
'AKR1D'	0.0771497	1	0.159238	0.0778001	0.799263	0	0.00708872	0.0995729	0	1	0.269074	0	0.401384	0.796845	1	0.972029	0.310753	0.578131	0.579324	0.796352	1	1	0.388515	0.588633	0.204569	0.389008	0.46238	0	0.314965	0.453017	0.120984	1	0.604393	0.211759	0	0.715984	0.426242	0	0	0.713889	1	0.812378	0.037479	1	0	0.469873	0.0954336	0.201225	0
'AKR1D2'	0	-4.74766e-18	0	0	0	0	7.57505e-18	-4.74766e-18	-1.33516e-17	-1.33798e-16	0	-5.70779e-18	0	0	0	-1.2038e-17	3.16511e-18	-9.49532e-18	0	1.89376e-18	0	-1.85218e-18	0	0	0	-4.40492e-18	0	0	0	0	0	0	7.52705e-18	4.83195e-18	-3.16511e-18	-1.26948e-17	8.69079e-19	0	0	-1.58255e-17	0	-6.019e-18	7.73996e-18	2.55959e-18	0	0	6.24002e-34	0	0
'ALAASNNaEx'	0	0	0	0	0	0	0	0	0	0	0	0	0	0	0	0	0	0	0	0	0	0	0	0	0	0	0	0	0	0	0	0	0	0	0	0	0	0	0	0	0	0	0	0	0	0	0	0	0
'ALACYSNaEx'	0	0	0	0.0581423	0	0	0	0	0	0	0.0642051	0	0	0	0	0	0	0	0	0	0	0	0.040621	0	0	0	0.0426854	0	0	0	0	0	0	0	0	0.0578943	0	0	0	0	0	0.0477227	0	0.033134	0	0	0	0	0
'ALADGLNexR'	-1	-1	-1	-1	-1	1	-1	0.0366995	-0.0546254	-1	-0.0642461	-1	-1	-0.0381392	-0.0543431	0.0587028	-1	-1	-0.793474	-1	-1	-1	-0.21303	-0.715488	-1	-0.702306	-0.0467451	0.0457425	-1	-1	-0.0543391	-1	-1	-1	-1	-0.130347	0.039278	-1	-1	-0.052402	-0.692153	-1	-1	-1	-1	-0.0380997	-1	-1	-1
'ALADGLYexR'	1	0.242915	-0.0335764	0.574857	-0.0427238	-1	-0.0579861	-1	-1	-0.0650077	-1	0.0602487	-0.0384326	-1	-1	-1	0.0558832	0.0656193	-0.159051	-0.0534712	-0.0544522	-0.0543934	-0.838596	-0.334795	-0.0475684	-0.253847	-1	-1	-0.0414256	0.0456435	-1	0.0461329	0.600099	1	-0.0469535	-0.919351	-1	0.0509596	-0.0561749	-1	-0.357641	0.0508241	0.0510342	-0.0468915	0.0527567	-1	0.259898	1	0.0456042
'ALAGLNexR'	-1	-1	-1	-1	-1	-1	-1	-1	-1	-1	-1	-1	-1	-1	-1	-0.793454	-1	-1	-1	-1	-1	1	-1	-1	-1	-1	-1	-0.657082	-1	-1	-1	-1	-1	-1	-1	-1	-1	-1	-1	-1	-1	-1	-1	-0.54964	-1	-1	-1	-1	-1
'ALAGLNNaEx'	0	0.0469296	0	0	0	0.0524914	0	0	0	0.0643025	0	0	0	0	0	0	0	0	0.0426169	0	0	0	0	0	0.0377496	0.0380481	0.0426854	0	0	0.0460831	0	0	0.0526217	0.0490314	0	0	0	0.0548076	0	0	0.0455358	0	0	0	0	0	0	0	0
'ALAGLYexR'	-1	-1	-1	-1	-1	-1	-1	-1	-1	-1	-1	-1	-1	-1	-1	-1	-1	-1	-1	-1	-1	-1	-1	-1	-1	-1	-1	-1	-1	-1	-1	-1	-0.187622	-1	-1	-1	-1	1	-1	-1	-1	-1	-1	-1	-1	-1	-1	-1	-1
'ALAR'	-0.0341052	-0.042386	0.0335764	0.0585913	0.0427238	-0.0395125	0.0579861	-0.0366995	0.0546254	0.0650077	0.0642461	-0.0602487	0.0384326	0.0381392	0.0543431	-0.0587028	-0.0558832	-0.0656193	-0.047475	0.0534712	0.0544522	0.0543934	0.0516263	0.0502825	0.0475684	-0.0438475	0.0467451	-0.0457425	0.0414256	-0.0456435	0.0543391	-0.0461329	-0.0444043	-0.0437585	0.0469535	0.0496988	-0.039278	-0.0509596	0.0561749	0.052402	0.0497945	-0.0508241	-0.0510342	0.0468915	-0.0527567	0.0380997	-0.0450698	-0.0457535	-0.0456042
'ALASERNaEx'	0	0.0469296	0	0	0	0	0	0	0	0	0	0	0	0	0	0	0	0	0	0	0	0	0.040621	0	0	0	0	0	0	0	0	0	0	0	0	0	0	0	0	0	0	0.0477227	0	0	0	0	0	0	0
'ALASm'	0	0	0	0	0	0	0	0	0	0	0	0	0	0	0	0	0	0	0	0	0	0	0	0	0	0	0	0	0	0	0	0	0	0	0	0	0	0	0	0	0	0	0	0	0	0	0	0	0
'ALAt2r'	1	-1	1	1	1	-1	1	1	1	-1	1	1	-0.747377	1	1	1	1	1	-1	0.319549	1	0.78007	1	1	0.615298	-1	1	1	-1	-0.933475	1	1	1	1	1	-1	-0.148993	-1	1	-1	0.0648729	-1	1	1	-1	1	-1	1	-1
'ALAt2rL'	0	0	0	0	0	0	0	0	0	0	0	0	-6.23621e-32	0	0	0	0	0	0	0	0	0	0	0	0	0	0	0	0	0	0	0	0	0	0	0	0	0	0	0	0	0	0	0	0	0	0	0	0
'ALAt4'	1	0.188703	0	0	0	1	0	0	0	0	1	0.196351	0	0	0	0	0	0	0	0	0.236022	0	0	1	0	0	1	0	0.586406	0	0	0	0	0	0.129919	0	0	0	0	0.827774	0	1	0	0	0	1	0	0	0
'ALATA_L'	0.0259098	-0.0303952	0.0138324	-0.0270189	0.030741	-0.0313586	-0.0218698	-0.00954313	0.058387	-0.0713804	0.0579847	-0.0584339	0.0374623	0.0365401	0.058744	-0.062506	-0.0182302	-0.0223687	0.0258666	-0.0315384	0.0207194	0.0203289	0.0158684	0.00950823	0.0149271	-0.0162284	0.016229	-0.00662551	-0.0146368	0.0116112	0.0203619	-0.0209417	-0.027439	0.029068	0.0337195	-0.0386055	-0.0278488	0.0398893	-0.03678	0.0370606	0.0260718	0.0293425	-0.0323674	0.0292488	-0.0150055	0.0124403	-0.0174435	-0.0139549	0.0153671
'ALATHRNaEx'	0	0	0	0	0	0	0	0	0	0	0	0	0	0	0	0	0	0.0495644	0	0	0	0	0	0	0	0	0	0	0	0	0	0	0	0	0	0	0	0	0	0	0	0	0	0	0	0	0	0	0
'ALAtN1'	-1	-1	-0.13841	-1	0.06534	1	1	-1	0.746349	-1	-0.438995	-1	-0.0229636	1	-1	1	-1	0.0299338	-0.156429	-1	1	-0.0272777	1	-0.134163	-1	-1	0.71391	1	1	-0.426443	0.930558	-0.461183	-1	-0.265399	1	-1	-0.583225	1	-1	1	1	-1	-0.465055	-1	0.328407	1	0.00321167	-1	1
'ALCD1'	-0.188384	-0.210813	-0.195893	-0.216312	-0.197092	-0.19422	-0.226451	-0.187179	-0.209481	-0.22274	-0.208249	-0.216896	-0.189223	0.192474	-0.215079	-0.203433	-0.21163	-0.214383	0.203739	0.206453	-0.196838	-0.200182	0.204249	-0.193894	-0.224571	-0.218425	0.20263	-0.187628	0.190627	-0.103475	-0.209201	-0.194296	-0.201366	-0.209937	-0.199637	-0.203019	-0.204565	0	-0.214259	-0.206476	0.0192059	-0.200389	-0.190096	0.186865	-0.196686	-0.171778	-0.179416	-0.191349	0.240976
'ALCD21_D'	0	0	0	0	0	0	0	0	0	0	0	0	0	0	0	0	0	0	0	0	0	0	0	0	0	0	0	0	0	0	0	0	0	0	0	0	0	0	0	0	0	0	0	0	0	0	0	0	0
'ALCD21_L'	0	0	0	0	0	0	0	0	0.195072	0	0	0	0	0	0.215079	0.203433	0.21163	0.214383	0	0	0	0.0563645	0.204249	0.193894	0	0.218425	0.0605511	0	0	0.195082	0	0	0.019099	0	0	0.203019	0.204565	0.222826	0	0.206476	0	0	0.190096	0.186865	0.196686	0.0310289	0.179416	0.191349	0
'ALCD22_D'	0.0392937	0.0577033	0.04193	0.0714573	0.0521695	0.0431184	0	0.0418568	0.0672704	0.137074	0	0	0.051429	0	0.118708	0.073201	0	0.0644833	0	0.0531952	0.0575161	0.0610439	0.0497873	0.04154	0	0	0	0.0427323	0.0436072	0.0518084	0.0604813	0	0.0601649	0.0584299	0	0.0575066	0	0.0627285	0.0682156	0	0.0503076	0.0577454	0.059273	0.0542532	0.0589301	0.0422225	0.0424765	0	0.0539885
'ALCD22_L'	0	0	0	0	0	0	0	0	0	0	0	0	0	0	0.215079	0.203433	0	0	0	0	0	0.0563645	0.204249	0.193894	0	0.218425	0.0605511	0	0	0	0	0	0	0	0	0	0.204565	0.222826	0	0.0862224	0	0	0	0.186865	0.083739	0	0	0	0
'ALCD2if'	0.188384	0	0	0	0	0	0	0	0	0	0	0	0	0	0	0	0	0	0	0	0	0	0.204249	0	0	0	0	0	0	0	0	0	0	0	0	0	0	0	0	0	0	0	0	0	0	0	0	0	0
'ALCD2yf'	0.0525551	0	0.0523628	0	0	0.0571268	0	0	0.0646724	0	0	0	0	0	0.0650935	0.0715436	0	0	0.0530503	0.0575322	0	0	0	0	0	0.0558392	0.0572877	0.0560019	0.0578697	0	0	0	0	0.048669	0.0325169	0.0511018	0	0	0.0616596	0	0.060152	0.0610363	0	0.0590346	0	0	0	0.0562171	0.0465271
'ALDD20x'	0	0	0	0	0	0	0	0	0	0	0	0	0	0	0	0	0	0	0	0	0	0	0	0	0	0	0	0	0	0	0	0	0	0	0	0	0	0	0	0	0	0	0	0	0	0	0	0	0
'ALDD20xm'	0	0	0	0	0	0	0	0	0	0	0	0	0	0	0	0	0	0	0	0	0	0	0	0	0	0	0	0	0	0	0	0	0	0	0	0	0	0	0	0	0	0	0	0	0	0	0	0	0
'ALDD21'	0	0	0	0	0	0	0	0	0	0	0	0	0	0	0	0	0	0	0	0	0	0	0	0	0	0	0	1.32735e-18	0	0	0	0	0	0	0	0	0	0	2.78099e-30	0	0	0	0	0	0	0	0	0	0
'ALDD2x'	0	0	0	0	0	0	0	0	0	0	0	0	0	0	0.527731	0.388245	0	0	0	0	0.14199	0	0.0217354	0	0	0	0	0	0	1	0	0	0	0	0	0	0	0.0144185	0.30013	0	0	0.683753	0	0	0	0	0	0	0
'ALDD2xm'	0.239905	0.243011	0	0.258097	0	0	0.25558	0.0753473	0	0	0	0	0	0.227731	0.245656	0	0.250736	0	0	0	0	0	0	0	0	0	0.207669	0	0.187785	0	0	0.129964	0.196438	0	0	0.198909	0.202463	0.20117	0.200872	0.195092	0.0638572	0	0	0.203411	0	0	0.218783	0	0.11062
'ALDD2y'	0.110301	0	0.412053	0.43652	0	0.260638	0.370423	0	0	0	0	0	0	0	0.42613	0.433962	0	0	0.402664	0	0.411815	0	0.415503	0	0.428785	0	0.428574	0	0.422357	0	0	0	0	0.221296	0.275889	0	0.407402	0.415938	0.421519	0	0.390872	0	0	0.0350255	0.392888	0	0.39103	0	0.455935
'ALDSTRNte'	0	0	0	0	0	0	0	0	0	0	0	0	0	0	0	0	0	0	0	0	0	0	0	0	0	0	0	0	0	0	0	0	0	0	0	0	0	0	0	0	0	0	0	0	0	0	0	0	0
'ALDSTRNtm'	0	0	0	0	0	0	0	0	0	0	0	0	0	0	0	0	0	0	0	0	0	0	0	0	0	0	0	0	0	0	0	0	0	0	0	0	0	0	0	0	0	0	0	0	0	0	0	0	0
'ALKP'	0	0	0	0	0	0	0	0	0	0	0	0	0	0	0	0	0	0	0	0	0	0	0	0	0	0	0	0	0	0	0	0	0	0	0	0	0	0	0	0	0	0	0	0	0	0	0	0	0
'ALOX12'	0	0	0	0	0	0	0	0	0	0	0	0	0	0	0	0	0	0	0	0	0	0	0	0	0	0	0	0	0	0	0	0	0	0	0	0	0	0	0	0	0	0	0	0	0	0	0	0	0
'ALOX12R'	0	0	0	0	0	0	0	0	0	0	0	0	0	0	0	0	0	0	0	0	0	0	0	0	0	0	0	0	0	0	0	0	0	0	0	0	0	0	0	0	0	0	0	0	0	0	0	0	0
'ALOX15'	0	0	0	0	0	0	0	0	0	0	0	0	0	0	0	0	1.97157e-16	0	0	0	0	0	0	0	0	2.8968e-16	0	0	0	0	0	0	0	0	0	0	0	0	0	0	0	0	0	0	0	0	0	0	0
'ALOX5'	0	0	0	0	0	0	0	0	0	0	0	0	0.528737	0	0	0	0	0	-1.97157e-16	0	0	0	0	0	0	0	0.427881	0	0.552443	0	0	0	0.222645	0.0184798	0	0	0	0.185185	0	0	0	0	0	0	0	-1.97157e-16	0.92968	0	0
'ALOX52'	1	1	0	0.178308	1	0	0	0	1	1	1	1	1	1	0.675752	0	1	1	1	0	0.382933	1	0	1	1	0	0	1	1	0	0	0.844726	0.222645	1	0	0.787652	1	1	1	0.000792565	0	0	1	1	0	1	0.92968	1	0
'ALR2'	0	0	0	0	0	0	0	0	0.287476	0	0	0	0	0	0	0	0.0779744	0	0	0	0	0.0563645	0	0.193894	0	0.404326	0	0	0	0	0.404526	0	0.019099	0	0	0	0.204565	0	0	0	0	0	0.190096	0	0	0	0.179416	0.191349	0
'ALR3'	0	0	0	0	0	0	0	0	0.195072	0	0	0	0	0	0.215079	0.203433	0.21163	0.214383	0	0	0	0.0563645	0.204249	0.193894	0	0.218425	0.0605511	0	0	0.195082	0	0	0.019099	0	0	0.203019	0.204565	0.222826	0	0.206476	0	0	0.190096	0.186865	0.196686	0.0310289	0.179416	0.191349	0
'AMACR2p'	0.00977326	0.00386985	0.12587	0	0.0624093	0.0657405	0.00286278	0.125013	0.151495	0.0304064	0.0230854	0.168185	0	0.0814984	0	0	0.131874	0.102518	0	0	0.123638	0.0451336	0	0	0.00362672	0.11173	0	0	0	0.000218437	0.130463	0	0	0.118739	0	0	0.101908	0.133529	0.138446	0.0653485	0	0.127805	0	0	0.128239	0.0556263	-1.01794e-17	0	0.0374496
'AMACR2r'	0	0	0	0	0	0	0	0	0	0	0	0	0	0	0	0	0	0	0	0	0	0	0	0	0	0	0	0	0	0	0	0	0	0	0	0	0	0	0	0	0	0	0	0	0	0	0	0	0
'AMACRp'	0	0	-6.95263e-18	0	0	0	0	0	0	0	0	0	0	0	0	0	0	0	0	0	0	0	0	0	0	0	4.29719e-18	0	0	3.89021e-19	0	9.9971e-18	0	0	0	0	0	0	0	0	0	0	0	0	0	0	0	0	0
'AMACRr'	0	0	0	0	0	0	0	0	0	0	0	0	0	0	0	0	0	0	0	0	0	0	0	0	0	0	0	0	0	0	0	0	0	0	0	0	0	0	0	0	0	0	0	0	0	0	0	0	0
'AMANK'	0	0	0	0	0	0	0	0	0	0	0	0	0	0	0	0	0	0	0	0	0	0	0	0	0	0	0	0	0	0	0	0	0	0	0	0	0	0	0	0	0	0	0	0	0	0	0	0	0
'AMCOXO'	-1.28996e-16	-1.96475e-16	0	0	0	0	0	0	0	-1.41089e-16	-1.96475e-16	0	5.40965e-30	0	0	0	0	0	0	0	0	0	0	0	0	0	0	0	0	0	0	-1.96475e-16	0	0	0	0	-1.96475e-16	0	0	0	0	0	0	0	0	0	-1.28996e-16	0	0
'AMETr'	0	0	0	0	0	0.0559014	0	0	0	0	0	0.0556557	0	0	0.0343484	0	0	0	0	0	0.0446561	0	0	0	0	0	0	0	0	0	0	0	0	0	0	0	0	0	0.0197271	0	0	0	0	0	0.0028098	0	0	0	0.0143794
'AMETt2m'	-1	-0.992702	-1	-1	-1	-1	-1	-1	-1	-1	-1	-1	-1	-1	-1	-1	-0.972719	-1	-1	-1	-1	-1	-1	-0.970006	-1	-1	-1	-1	-1	-1	-1	-1	-1	-1	-1	-1	-1	-1	-1	-1	-1	-1	-1	-1	-1	-1	-1	-1	-1
'AMETtn'	0	0	0	0	0	0	0	0	0	0	0	0	0	0	0	0	0	0	0	0	0	0	0	0	0	0	0	0	0	0	0	0	0	0	0	0	0	0	0	0	0	0	0	0	0	0	0	0	0
'AMPDA'	0.0340693	0.0289038	0.0357492	0.0467086	0.0337903	0.0350123	0.0531627	0.037407	0.0427821	0.0191662	0.0532202	0.0510883	0.0283045	0	0.0453583	0.0465379	0.0418337	0.0470979	0.0292717	0.0433986	0.0449459	0.0399886	0.0389563	0.0342015	0.0271379	0.0235782	0.0271118	0.0319679	0.0296934	0.00815641	0.0364614	0.0330853	0.0306381	0.0234443	0.0335692	0.0350205	0.0318027	0.0394881	0.0437276	0.04484	0.0290403	0.0111581	0.0305648	0.0258337	0.033098	0.0287175	0.0337657	0.0318079	0.0242961
'AMPTASECG'	0.0122034	0.0175285	0.017659	0	0	0	0	0	0	0.072264	0	0	0	0	0	0	0	0	0	0	0	0	0	0.0126003	0	0	0.0136925	0	0	0.00325704	0	0.0105735	0	0	0	0	0.0114614	0	0	0.0162104	0	0	0.0189177	0	0.0126443	0.0104165	0	0.00102931	0.0181295
'AMPTASECGe'	0	0	0.017659	0	0	0	0	0	0	0	0.0745927	0	0	0	0	0	0	0	0	0	0	0	0	0.0126003	0	0	0	0	0	0	0	0	0	0	0	0.0220153	0	0	0.0304075	0.0162104	0	0	0.0189177	0.006714	0	0	0	0	0.0181295
'AMPtp'	-0.0216622	-0.0260415	-0.0246913	-0.0437033	-0.018143	-0.0346666	-0.0916087	-0.0401873	-0.0317434	-0.0741374	-0.04967	-0.0495343	-0.0177661	-0.0255349	-0.020425	-0.0240417	-0.0149159	-0.0285399	-0.0270045	-0.033438	-0.0150778	-0.0141564	-0.0388739	-0.0395977	-0.0155428	-0.00458824	-0.0211488	-0.0490547	-0.0409074	-0.0401054	-0.0601576	-0.0586375	-0.0109835	-0.0220866	-0.0111332	-0.0154504	-0.0361318	-0.0482178	-0.0184128	-0.020202	-0.0328147	-0.0210765	-0.0174374	-0.0343154	-0.04831	-0.0439552	-0.0465344	-0.0448504	-0.0246364
'AMPtr'	-1.69445e-16	7.77699e-17	-7.77699e-17	-1.5554e-16	1.72684e-32	0	-7.77699e-17	7.77699e-17	0	7.77699e-17	1.5554e-16	-1.5554e-16	-2.76294e-31	0	2.76294e-31	-4.66619e-16	0	-7.77699e-17	0	2.3331e-16	-1.5554e-16	7.77699e-17	-9.16752e-17	7.77699e-17	0	0	3.1108e-16	0	-9.67549e-17	-4.73572e-16	0	-1.39053e-17	0	-7.77699e-17	7.77699e-17	2.3331e-16	0	0	0	0	-1.39053e-17	0	-7.77699e-17	-3.1108e-16	-1.5554e-16	-1.5554e-16	1.5554e-16	-7.77699e-17	-7.77699e-17
'AMY1e'	0	0	0	0	0	0	0	0	0	0	0	0	0	0	0	0	0	0	0	0	0	0	0	0	0	0	0	0	0	0	0	0	0	0	0	0	0	0	0	0	0	0	0	0	0	0	0	0	0
'AMY2e'	0.601417	0.66201	0.625274	0.594735	0.623823	0.624907	0.821927	0.609365	0.610406	0.59019	0.612323	0.85456	0.624362	0.609777	0.622674	0.608569	0.86595	0.81816	0.614646	0.61173	0.613187	0.627192	0.626861	0.627217	0.617757	0.621432	0.600136	0.608408	0.625166	0.730325	0.625056	0.606816	0.625628	0.859946	0.636376	0.849795	0.628753	0.653751	0.626452	0.626587	0.618885	0.85167	0.620745	0.627001	0.603853	0.85362	0.635305	0.609757	0.628166
'ANDRSTRNGLCte'	0	0	0	0	0	0	0	0	0	0	0	0	0	0	0	0	0	0	0	0	0	0	0	0	0	0	0	0	0	0	0	0	0	0	0	0	0	0	0	0	0	0	0	0	0	0	0	0	0
'ANDRSTRNGLCtr'	0	0	0	0	0	0	0	0	0	0	0	0	0	0	0	0	0	0	0	0	0	0	0	0	0	0	0	0	0	0	0	0	0	0	0	0	0	0	0	0	0	0	0	0	0	0	0	0	0
'ANDRSTRNte'	-0.0516878	0	-0.638866	3.90238e-19	-9.20329e-17	0	0	0	-0.890764	7.58921e-32	0	0	-1	4.60165e-17	3.77948e-18	-1	-0.373915	0	0	-4.60165e-17	0	-0.502674	0	0	-0.087361	0	-0.586099	0	0	-0.0411097	0	0	-0.457709	0	0	0	0	0	0	-1	0	0	0	-0.269812	0	0	0	-0.0474768	0
'ANDRSTRNtr'	0.0516878	0	0.638866	-3.90238e-19	9.20329e-17	0	0	0	0.890764	-7.58921e-32	0	0	1	-4.60165e-17	-3.77948e-18	1	0.373915	0	0	4.60165e-17	0	0.502674	0	0	0.087361	0	0.586099	0	0	0.0411097	0	0	0.457709	0	0	0	0	0	0	1	0	0	0	0.269812	0	0	0	0.0474768	0
'ANTIPYRENEte'	0	0	0	0	0	0	0	0	0	0	0	0	0	1	0	0	0	0	0	0	0	0	0	0	0	0	0	0	0	0	0	0	0	0	0	0	0	1	0	0	0	0	0	0	0	0	0	0	0
'AOBUTDsm'	0	0	0	0.0324607	0.0164693	0	0	0	0	0.0592931	0	0	0.0362461	0	0.0492571	0.0577879	0.0344156	0	0	0	0.036198	0	0	0.0372914	0	0.0149454	0.0210146	0.0256198	0	0	0	0	0.019099	0	0	0.0277494	0	0.0243319	0.0317584	0	0.0415219	0	0	0	0	0.0366873	0	0.0264115	0.0328312
'AP4AH1'	0	0	0	0	0	0	0	0	0	0	0	0	0	0	0	0	0	0	0	0	0	0	0	0	0	0	0	0	0	0	0	0	0	0	0	0	0	0	0	0	0	0	0	0	0	0	0	0	0
'APAT2rm'	-0.00825084	-0.0108825	-0.00691639	-0.0235879	-0.0056076	-0.0110494	-0.0309054	-0.0188648	-0.0216421	-0.0456803	-0.0326668	-0.0300654	-0.0131797	-0.00101973	-0.025177	-0.0258235	-0.0377187	-0.0570312	-0.0407842	0	-0.0517867	-0.0471951	-0.0463611	-0.0454695	-0.022062	-0.0166289	-0.0182028	-0.018059	-0.0163075	-0.0135696	-0.0227685	-0.0209656	-0.0384018	-0.038399	-0.0357168	-0.0390732	0	-0.04337	-0.0494024	0	-0.0404111	-0.0493434	-0.0493347	-0.044266	-0.0489687	0	-0.0402355	-0.00235544	-0.0199862
'APNNOXte'	0	0	0	0	0	-0.349958	0	0	0	0	0	0	0	0	0	0	0	0	0	0	0	0	0	0	0	0	0	0	0	-0.879337	0	0	0	0	0	0	0	0	0	0	0	0	0	0	0	0	0	0	0
'APOCF'	0	0	0	0	0	0	0	0	0	0	0.0521951	0	0	0	0	0	0	0	0	0	0	0	0	0	0	0	0	0	0	0	0	0	0	0	0	0	0	0	0	0	0	0	0	0	0	0	0	0	0
'APOCFm'	0	0	0	0	0	0	0	0	0	0	0	0	0	0	0	0	0	0	0	0	0	0	0	0	0	0	0	2.31549e-27	0	0	0	0	0	0	0	0	0	0	0	0	0	0	0	0	0	0	0	0	0
'APOC_LYS_BTNP'	0	0	0	0	0	0	0	0	0	0	0.0521951	0	0	0	0	0	0	0	0	0	0	0	0	0	0	0	0	0	0	0	0	0	0	0	0	0	0	0	0	0	0	0	0	0	0	0	0	0	0
'APOC_LYS_BTNPm'	0	0	0	0	0	0	0	0	0	0	0	0	0	0	0	0	0	0	0	0	0	0	0	0	0	0	0	2.31587e-27	0	0	0	0	0	0	0	0	0	0	0	0	0	0	0	0	0	0	0	0	0
'APPNNte'	0	0	0	0	0	0.349958	0	0	0	0	0	0	0	0	0	0	0	0	0	0	0	0	0	0	0	0	0	0	0	0.879337	0	0	0	0	0	0	0	0	0	0	0	0	0	0	0	0	0	0	0
'APRGSTRNte'	-1	0	0	0	-1	0	-0.0842874	-1	0	0	-1	-0.557959	0	0	0	0	0	0	0	0	-1	0	0	-0.470478	-1	0	0	0	0	-1	0	-0.253191	0	0	0	0	-0.0918451	0	-1	0	0	0	-0.102854	0	0	0	0	0	0
'APRTO2'	0	0	0	0	0	0	0	0	0	0	0	0	0	0	0	0	0	0	0	0	0	0	0	0	0	0	0	0	0	0	0	0	0	0	0	0	0	0	0	0	0	0	0	0	0	0	0	0	0
'AQCOBALt'	0	0	0	0	0	0	0	0	0	0	0	0	0	0	0	0	0	0	0	0	0	0	0	0	0	0	0	0	0	0	0	0	0	0	0	0	0	0	0	0	0	0	0	0	0	0	0	0	0
'ARAB_Lt'	0	0	0	0	0	0	0	0	0	0.0673853	0	0.0649661	0	0.00164511	0	0	1.03451e-30	0	0	0	0	0	0	0	0	0	0	0	0	0	0	0	0	0	0	0	0	0	0	0	0	0	-5.13752e-17	0	0	0	0	0	0
'ARABR'	0	0	0	0	0	0	0	0	0	0.0673853	0	0.0649661	0	0.00164511	0	0	1.03451e-30	0	0	0	0	0	0	0	0	0	0	0	0	0	0	0	0	0	0	0	0	0	0	0	0	0	-5.13752e-17	0	0	0	0	0	0
'ARACHCOAtx'	0.0313948	0	0.0333744	0	0	0.0386198	0.00213892	-0.00745904	0	0	0	0	0.00982294	0.00929025	0	0	-0.0185316	-0.0272306	0.0259894	-0.00307479	0	0	0	0	0	0.0200486	0	0	0	0.0178016	-0.0248775	0	0.04362	-0.0106045	0	0	0	0	0.053788	0	0	8.27633e-17	0	0.0436108	0.00391393	0.00135749	0	0.0455298	0.0149908
'ARACHCPT1'	0	0	0.0243626	0	0.0175725	0.0182617	0	0.0158759	0	0	0.0125995	0.0200024	0	0	0	0	0.0227735	0.0272306	0	0.00307479	0.0192713	0.0052535	0	0	0	0	0	0	0	0	0.0172896	0.00992716	0.018118	0.0148995	0	0	0	0	0.0273568	0.000502312	0	0	0	0	0	0	0	0.0331783	0
'ARACHCPT2'	0	0	0.0243626	0	0.0175725	0.0182617	0	0.0158759	0	0	0.0125995	0.0200024	0	0	0	0	0.0227735	0.0272306	0	0.00307479	0.0192713	0.0052535	0	0	0	0	0	0	0	0	0.0172896	0.00992716	0.018118	0.0148995	0	0	0	0	0.0273568	0.000502312	0	0	0	0	0	0	0	0.0331783	0
'ARACHCRNt'	0	0	0.0243626	0	0.0175725	0.0182617	0	0.0158759	0	0	0.0125995	0.0200024	0	0	0	0	0.0227735	0.0272306	0	0.00307479	0.0192713	0.0052535	0	0	0	0	0	0	0	0	0.0172896	0.00992716	0.018118	0.0148995	0	0	0	0	0.0273568	0.000502312	0	0	0	0	0	0	0	0.0331783	0
'ARACHDCOAtx'	0.00414128	0.0108718	0.00345902	2.14945e-27	0.00230432	0	-0.00708933	0	0	0	0.0347251	-0.00812523	-0.0203401	0	-0.0521948	0.0242037	0.0116254	-1.51662e-27	0	0	-2.98605e-18	0	0.00862323	0.0306945	0	-0.0196793	0	0.0140053	0	0.013119	0	0	0.0102847	0	0.0215933	0	-0.0433845	0	0	0	0	0	0	0	0.0333837	-0.0202984	0.0335426	0.0519235	0
'ARACHDt2'	-1	-1	-1	-1	-1	-1	-1	-1	-1	-1	-1	-1	-1	-1	-1	-0.981209	-1	-1	-1	-1	-1	-1	-1	-1	-1	-1	-1	-1	-1	-1	-1	-1	-1	-1	-1	-1	-1	-1	-1	-1	-1	-1	-1	-1	-0.983567	-1	-1	-1	-1
'ARACHDtr'	-1	-1	-1	-1	-1	-1	-1	-1	-1	-1	-1	-1	-1	-1	-1	-1	-1	-1	-1	-1	-1	-1	-1	-1	-1	-1	-1	-1	-1	-1	-1	-1	-1	-1	-1	-1	-1	-1	-1	-1	-1	-1	-1	-1	-1	-1	-1	-1	-1
'ARACHt'	-1	-1	-0.942263	-1	-1	-0.943119	-0.997861	-1	-0.991777	-0.875862	-0.987401	-0.885876	-0.990177	-0.992547	-0.886777	-0.992412	-0.995758	-1	-1	-1	-1	-0.994746	-0.96481	-1	-0.968923	-0.979951	-0.978734	-1	-1	-0.982198	-0.920771	-0.990073	-0.938262	-0.995705	-0.99917	-1	-0.996494	-1	-0.902607	-0.999498	-0.989093	-1	-0.98253	-0.956389	-0.898043	-0.997008	-1	-0.921292	-0.998411
'ARGDCm'	0	0	0.000704915	0	0	0	0	0	0	0	0	0	0	0	0	0	0	0	0	0	0	0	0	0	0	0	0.0155326	0	0	0	0	0	0	0.0341678	0.0520708	0	0.00324318	0	0	0	0	0	0	0	0	0	0	0	0
'ARGLYSex'	0	0	0	0	0	0	0	0	0	0	0	0	0	0	0	0	0	0	0.132042	0	0	0	0	0	0	0	0	0	0	0	0	0	0	0	0	0	0	0	0	0	0	0	0	0	0	0	0	0	0
'ARGN'	0	0	0	0	0	0	0	0	0	0	0	0	0	0	0	0	0	0	0	0	0	0	0	0	0	0	0	0	0	0	0	0	0	0	0.0995893	0.174821	0	0	0	0	0	0	-1.27535e-27	0	0	0	0	0	0
'ARGNm'	0	0.010224	0	0	0	0	0	0	0	0	0	0	0	0.0165701	0	0	0	0	0.0170087	0	0	0.00386574	0	0	0.0263267	0	0	0	0	0	0	0	0	0	0	0	0.0355904	0	0	0.0215931	0.0776064	0	0	0	0.0167097	0	0	0	0
'ARGSL'	0	0	0	0.031738	0	0.0167393	0.0458335	0.0130144	0.0394573	0.0508119	0.0496084	0	0.00087739	0.0273525	0.0441683	0.0462783	0.0463257	0	0.0342814	0	0.0440168	0.0491013	0	0.0300201	0.0344037	0.0286918	0.0312313	0.0323266	0	0.0310777	0.0379727	0.0322252	0.0350021	0.040019	0	0.0395063	0.0299407	0	0	0	0	0.0487066	0.044784	0.0469198	0.0471591	0.0409187	0.0376118	0	0.033169
'ARGSS'	0	0	0	0.031738	0	0.0167393	0.0458335	0.0130144	0.0394573	0.0508119	0.0496084	0	0.00087739	0.0273525	0.0441683	0.0462783	0.0463257	0	0.0342814	0	0.0440168	0.0491013	0	0.0300201	0.0344037	0.0286918	0.0312313	0.0323266	0	0.0310777	0.0379727	0.0322252	0.0350021	0.040019	0	0.0395063	0.0299407	0	0	0	0	0.0487066	0.044784	0.0469198	0.0471591	0.0409187	0.0376118	0	0.033169
'ARGt4'	0	1	1	0	0	0	0.232834	0	0	1	0	0.617581	0	0	0	0	0	1	0	0	0	0	0.118469	0	0	1	1	0	0	0	1	0	0	0	1	0	0	0	1	0	1	0	0	0	0	0	0	0	0
'ARGtiDF'	1	1	1	1	1	1	1	1	1	1	1	1	1	1	1	1	1	1	1	1	1	1	1	1	1	1	1	1	1	1	1	1	1	1	1	1	1	1	1	1	1	1	1	1	1	1	1	1	1
'ARGtm'	0	0.010224	0.0143591	-0.0204474	-0.0148421	-0.00949525	0.00494007	-0.00840988	-0.024164	0	0	0	0	0.0165701	0	0	0.0319995	0	0.0101851	0.0155102	0.0270373	0.00386574	0	0.000361901	0.0263267	0	0.0155326	3.50053e-27	-0.0127357	-0.00515649	-0.0327327	0.0310052	0.0373291	0.0341678	0.0400968	0	0.0388336	0	0	-0.0506124	0.0167765	0.0146496	0.0298856	0	0.0167097	-0.00783479	0.0303012	-0.0282692	0
'ARSA'	0	0	0	0	0	0	0	0	0	0	0	0	0	0	0	0	0	0	0	0	0	0	0	0	0	0	0	0	0	0	0	0	0	0	0	0	0	0	0	0	0	0	0	0	0	0	0	0	0
'ARTCOAL1'	0	0	0.4207	0	0	0	0	0	0	0	0	0	0	0	0	0	0	0	0	0	0	0	0	0	0	0	0	0	0	0	0	0	0	0	0	0	0	0	0	0	0	0	0	0	0	0	0	0	0
'ARTCOAL2'	0.523606	0	0	0	0	0	0	0.70648	0	0	0	0	0	0	0	0.0308995	0	0.0893543	0	0	0	0	0	0.600423	0	0	0	0	0	0	0	0	0	0	0	0	1	0	0	0	0	0	0	9.87839e-17	0	0	0	0	0
'ARTCOAL3'	0	0	0	0	0	0	0	0	0	0	0	0	0	0	0	0	0	1.70369e-16	1.70369e-16	0	0	0	0	0	0	0	0	0	0	0	0.0285528	0	0	0	0	0	0	0	0	0	0	0	0	0.376641	0	0	0	0	0
'R_group_phosphotase_1'	0	0.155842	0	0.0556518	0	0	0	1	0	0	0	0.217988	0.257959	0	0	0.0652101	0.413794	0.229355	0.0668255	0	0	0.63467	0.113502	0.0745646	0.103503	0.108731	0.0626152	0	0	0.41117	0	0	0	0.0186876	0	0	0.207596	0.663103	0	0	0	0	0.00630145	0	0	0	0	0	0
'R_group_phosphotase_2'	0	0	0	0	0.200903	0	0	0	0	0.317515	0	0.0921461	0.0186259	0.0154602	0	0	0	0	0	0.88576	0	0	0	0	0	1.24717e-16	0	0	1	0	0	0	0.389644	0	0	0	0.039073	0	0	0	0	0	0	0	0	0	0	0	0.85356
'R_group_phosphotase_3'	0	0.467221	0	0.213299	0	0.684903	0	0	0.450617	0	0	0	0	0	0	0	0	0	0	0	0.38459	0.0405104	0	0	0	0	0.224052	0	0	0	0	0	0.0177817	0	0	0	0	0	0	0	0	0.136835	0	0	0.00409311	0.220195	0	0	0.0137865
'ARTFR11'	0	0	0	0	0	0	0	0	0	0	0	0	0	0	0	0	0	0	0	0	0	0	0	0	0.00721668	0	0	0	0	0	0.0142764	0	0	0	0	0	0	0	0	0	0	0	0	0.18832	0	0	0	0	0
'ARTFR12'	0	0.00916931	0	0	0	0	0	0.0108356	0	0	0	0	0	0	0	0	0	0	0	0	0	0	0	0	0	0	0	0	0	0	0	0	0	0	0	0	0.00438292	0	0	0	0	0	0	0	0	0	0	0	0
'ARTFR13'	0	0	0.0317977	0	0.0260424	0	0	0	0	0	0.246188	0	0.182549	0	0	0	0	0.0359764	0	0	0	0	0.0404167	0	0	0	0	0	0.039685	0	0	0	0	0	0	0	0	0	0	0	0	0	0.00981642	0	0	0	0	0	0
'ARTFR202'	0	0	0	0	0	0	0	0	0	0	0	0	0	0	0.0521948	0	0	0	0	0	0	0	0	0	0	0	0	0	0	0	0	0	0	0	0	0	0	0	0	0	0	0	0	0	0	0	0	0	0
'ARTFR203'	0	0	0	0	0	0	0	0	0	0	0	0	0	0	0	0	0	0	0	0	0	0	0	0	0	0	0	0	0	0	0	0	0	0	0	0	0	0	0	0	0	0	0.0777738	0	0	0	0	0	0
'ARTFR204'	0	0	0	0	0	0	0	0	0.0385939	0	0	0	0	0	0	0	0	0	0	0	0	0	0	0	0	0	0	0	0	0	0	0	0	0	0	0	0	0	0	0	0	0	0	0.00018873	0	0	0	0	0
'ARTFR205'	0	0	0	0	0	0	0	0	0	0.0396916	0	0	0	0	0	0	0	0	0	0	0	0	0	0	0	0	0	0	0	0	0	0	0	0	0.0154716	0	0	0	0	0	0	0	0	0	0	0	0	0	0
'ARTFR206'	0	0	0	0	0	0	0	0	0	0	0	0	0	0	0.461101	0	0	0	0	0	0	0.0969516	0	0	0	0	0	0	0	0	0	0	0	0	0	0	0	0	0	0	0	0	0	0	0	0	0.0367772	0	0
'ARTFR207'	0	0	0	0	-6.84489e-17	0	0	0.0086685	0.00822286	0.339428	0	0.249344	0	0.0458604	0.153044	0.0420223	0	0	0.107295	0	0	0	0.0351903	0	0.0745996	0	0.0212664	0	0	0	0.14069	0	0	0	0.000830134	0	0.00350634	0	0.0162485	0	0.035876	0	0.0174697	0	0.8	0.00163485	0	0	0
'ARTFR208'	0	0.0237376	0	0	0	0	0.0120365	0	0.0510917	0	0	0	0	0	0	0	0	0.024278	0	0	0	0	0	0	0	0	0	0	0	0	0	0	0	0	0	0.0608554	0	0	0	0	0	0	0.0380884	0	0	0	0	0	0
'ARTFR209'	0	0	0	0	0	0	0	0	0	0	0	0	0	0	0	0	0	0	0	0	0.0470137	0	0	0	0	0	0	0	0	0	0	0	0	0	0	0	0	0	0	0	0	0	0	0	0	0	0	0	0
'ARTFR210'	0	0.559558	0	0	0	0	0.0174784	0	0	0.384477	0.298034	0	0.141982	0	0	0	0	0.234823	0	0.18472	0	0	0	0.0142322	0.246689	0	0	0	0	0.170817	0	0	0.199058	0.0764842	0	0.324485	0	0	0.286277	0.0859992	0.121159	0	0.0287941	0.270183	0	0.87738	0	0	0
'ARTFR211'	0	0	0	0	0	0	0	0	0	0	0	0	0	0	0	0	0	0	0	0	0	0	0	0	0	0	0	0	0	0	0	0	0	0	0.0172609	0	0	0	0	0	0	0	0	0	0	0	0	0	5.32402e-18
'ARTFR212'	0	0	0	0	0	0	0	0	0	0	0	0	0	0	0.0521948	0	0	0	0	0	0	0	0	0	0	0	0.0229962	0	0	0	0	0	0	0	0	0	0	0	0.0188066	0	0	0	0	0	0	0.00792984	0	0.00553755	0
'ARTFR213'	0	0	0	0	0	0	0	0	0.0510917	0	0	0	0	0	0	0	0	0	0	0	0.0187523	0	0	0	0	0	0	0	0	0	0	0	0	0	0	0.0416398	0	0	0	0	0	0	0	0	0	0	0	0	0
'ARTFR31'	0	0	0.195877	0	0	0	0	0	0	0	0	0	0	0	0.216801	0	0	0	0	0	0	0	0	0	0	0.0768883	0	0	0	0	0.152175	0	0.0836005	0	0	0	0	0	0	0	0	0.0225923	0	0	0	0	0.0262853	0	0
'ARTFR32'	0	0	0	0	0	0	0	0.0260487	0	0	0	0	0	0	0	0	0	0	0	0	0	0	0	0	0	0	0	0	0	0	0	0	0	0	0	0	0	0	0	0	0	0	0	0	0	0	0	0.888889	0.0458999
'ARTFR33'	0	0	0	0	0	0	0	0	0	0	0	0	0	0	0	0	0	0	0.0183412	0	0	0	0.0503081	0	0	0	0	0	0	0	0	0	0	0	0	0	0	0	0	0	0	0	0	0	0	0	0	0	0
'ARTFR34'	0	0	0.693011	0	0.0110421	0	0	0	0	0	0	0	0.252411	0	0	0	0	0	0	0	0	0	0	0	0	0	0	0	0	0.304143	0	0	0	0	0	0	0	0	0	0	0	0	0	0	0	0	0	0	0
'ARTFR41'	0	0	0	0	0	0	0	0	0.0510917	0	0	0	0.0615795	0	0	0	0	0	0	0.0361555	0	0	0	0.0136749	0	0.0196793	0	0	0.0035985	0	0	0	0	0	0	0	0	0	0	0	0.0584258	0	0.0429819	0	0	0	0	0	0.0576365
'ARTFR42'	0	0.179372	0	0	0	0	0	0	0	0	0	0	0	0	0	0	0.683147	0	0	0	0.294621	0	0	0	0	0	0	0	0	0	0	0	0	0	0	0	0	0	0	0	0	0	0	0	0	0	0	0	0.238484
'ARTFR43'	0	0	0	0	0	0.046373	0	0	0	0.0591258	0	0	0	0	0	0	0	0	0	0	0	0	0	0.0521376	0	0	0	0	0	0.0320169	0	0	0	0	0	0.0751392	0	0	0	0	0.0487337	0	0.0429819	0	0	0	0	0	0.0264869
'ARTFR44'	0	0	0	0	0	0	0	0	0	0	0	0	0	0.347559	0	0.451776	0	0	0	0	0	0	0.0317298	0	0	0	0.20971	0	0	0	0	0	0.0698873	0	0	0.0355333	0	0	0	0	0	0	0	0	0	0	0	0	0
'ARTFR45'	0.0444704	0	0	0	0	0	0	0	0	0.0591258	0	0.050179	0	0.0353992	0	0	0	0	0	0	0	0.0415361	0	0	0	0	0	0	0	0.0207668	0	0	0	0	0.0347272	0	0	0	0.0491482	0	0.0487337	0	0	0.0355393	0	0	0	0	0
'ARTFR46'	0.829595	0	0.380597	0.888889	0.393607	0.524565	0.919741	0	0.0210585	0	0.820424	0.400858	0.359019	0	0.096382	0	0.0405693	2.96852e-28	1	0	0.594268	0.53178	0.712516	0.838828	0	0.871396	0.106494	0.37249	0.58142	1	0.913471	0	0.947815	0.965373	0.597444	0	0.138803	0.822222	0.619682	0.888889	0.314216	0.888889	0.156534	0.944479	0	0	0.929752	0.0410375	0.572685
'ARTFR51'	0	0	0	0	0	0	0	0	0	0	0	0.050179	0	0.0353992	0	0	0	0	0	0	0	0	0	0	0	0	0	0	0	0	0.00687185	0	0	0	0	0.0416398	0	0	0	0	0	0	0	0	0	0	0	0	0
'ARTFR52'	0	0	0	0	0.0295976	0	0	0	0	0	0	0	0	0	0	0	0	0.0537411	0	0	0	0	0	0	0	0	0	0	0	0	0.0317494	0	0.00730986	0	0	0	0.0433845	0	0	0	0	0	0	0	0	0	0	0	0.0264869
'ARTFR53'	0	0	0	0	0	0	0	0	0	0	0	0	0	0	0	0	0	0	0	0	0	0	0	0	0	0	0	0	0	0.0125072	0.0317494	0	0	0	0	0	0	0	0	0	0	0	0	0	0	0	0	0	0
'ARTFR54'	0	0	0	0	0	0	0	0	0	0	0	0	0	0	0	0	0	0	0	0	0	0	0	0	0	0	0	0	0	0.0207668	0	0	0	0	0	0	0	0	0	0	0	0	0	0	0	0	0	0	0
'ARTFR55'	0	0	0	0	0	0	0	0	0	0	0	0	0	0	0	0	0	0	0	0	0	0	0	0	0	0	0	0	0	0	0	0	0	0	0	0	0	0	0	0	0	0	0	0	0	0	0	0	0
'ARTFR56'	0	0	0	0	0	0	0	0	0	0	0	0	0	0	0	0	0	0	0	0	0	0	0	0	0.0113815	0	0	0	0	0	0	0	0	0	0	0	0	0	0	0	0	0	0	0	0	0	0	0	0
'ARTFR57'	0	0	0	0	0	0	0	0	0	0	0	0	0	0	0	0	0	0	0	0	0	0	0	0	0	0	0	0	0	0.0207668	0	0	0	0	0	0	0	0	0	0	0	0	0	0	0	0.0158617	0	0	0
'ARTFR61'	0	0	0	0	0	0	0	0	0	0	0	0	0	0	0	0	0.0301029	0.0526209	0.0362477	0	0.0242994	0	0	0	0	0.0319493	0	0	0	0	0	0	0	0	0	0	0	0	0	0	0	0	0	0	0.0542168	0	0	0	0
'ARTPLM1'	0.764397	1	1	1	0.127591	0.616224	0.801236	1	0.227857	1	1	1	1	0.547256	1	0.58203	1	0.495805	0.149706	0.219721	0.327848	1	1	1	0.419012	0.733602	0.470382	0.383417	-0.0636317	0.643888	1	-0.0305892	0.331701	1	0.749101	0.704857	0.45176	1	0.537621	0.997267	0.607209	1	0.464119	0.893264	1	1	1	1	1
'ARTPLM1m'	0	0	0	0	0	0	0	0.0216713	0	0	0	0	0	0	0	0	0.0227735	0	0	0.00307479	0	0	0	0.0161994	0	0	0	0	0.0232559	0	0.0172896	0	0	0	0	0	0	0	0	0	0	0	0	0	0	0.0163734	0	0	0
'ARTPLM2'	-0.523606	-0.0240834	0	-0.0105743	0.200903	-0.173916	-1	-0.70648	-0.0283434	0.303449	-0.455636	0.0921461	0.0186259	-0.186222	0.21686	-0.0762881	0	-0.0967638	0.25	0.764518	0	-0.0576035	-0.0162703	-0.568861	-0.0576072	1.24717e-16	0	0	0.992735	0.0241942	0.0553095	0	0.679474	-0.344684	0	0	-1	-0.342306	0	-0.0592462	-0.113966	-0.164717	0	0.00916497	0	0	0.0584005	-0.0751987	0.0827852
'ARTPLM2m'	0	0.0240834	0	0.0105743	0	0	0	0	0.0283434	0	0	0	0	0.00700658	0	0	0	0.0074095	0	0.00307479	0	0	0.0162703	0.000460839	0.0197774	0	0	0	0	0	0	0	0	0	0	0	0.0133951	0.0253562	0	0.00545207	0.0222673	0	0	0	0	0	0.0335426	0	0.0277442
'ARTPLM3'	-1	-0.514441	-1	-0.786701	-1	-0.315097	-0.442514	-1	-0.0975026	-1	-0.569171	-1	0.0472099	-1	-1	-1	-0.68485	-1	-1	-1	-0.61541	-0.95949	-0.929271	-1	-1	-1	-0.775948	-0.274152	-1	-1	-1	-0.427762	-1	-0.59267	-1	-0.896208	-0.134522	-1	-0.382175	-1	-1	-0.863165	-1	-1	-0.995907	-0.779805	0	-1	-1
'ARTPLM3m'	0	0	0	0	8.49039e-29	0	0	0.0216713	0	0	0	0	0	0	0	0	0	0	0	0	0	0	0	0	0.0144334	0	0	0	0	0	0	0	0.0177817	0	0	0	0.0133951	0	0	1.70369e-16	0	0	0	0	0	0	0	0	0.0137865
'ASAH1'	5.84247e-34	0	0	0	0	0	0	0	0	0	0	0	1.37545e-30	0	0	-1.22824e-31	0	0	0	0	-1.00647e-17	0	0	-6.06161e-18	0	0	0	0	0	-2.16074e-18	0	-2.16074e-18	0	2.61719e-18	-8.64294e-18	0	6.08095e-30	0	-4.32147e-18	0	0	1.58358e-32	0	0	0	0	-4.95448e-18	0	0
'ASCBOX'	0	0.166667	0.590975	1	0.0407385	0	0.426052	0	0.441042	0	0	0.0854506	0.82824	0.958647	0	0.146601	0.199677	0	1	0.447397	0	0.360468	0	0.15985	0	0	0.248941	0	0.897213	0.00418633	0.355479	0.125496	0.441232	1	0	0.0465226	0.120856	0.166667	0	0	0	0	0	0	0.571819	0.166667	0.166729	0	0
'ASCBt'	-0.0449201	0.948477	1	0.931099	0.946914	-0.0514284	0.931656	1	1	0.938446	1	0.935358	0.958394	0.964529	1	1	0.957549	0.947886	0.958361	1	0.960037	1	0.964364	0.967717	0.95428	0.95983	1	1	0.956051	0.958591	1	0.954974	0.967694	1	0.97168	0.965061	0.982112	0.965696	1	1	0.984877	0.984867	-0.0207962	1	0.975849	0.980245	0.971576	0.973648	0.946304
'ASCBt4'	-1	-1	-1	-1	-1	-1	-1	-1	-0.944785	-1	-1	-1	-1	-1	-1	-1	-1	-1	-1	-1	-1	-0.957201	-1	-1	-1	-1	-1	-0.962015	-1	-1	-0.952448	-1	-1	-1	-1	-1	-1	-1	-1	-0.957055	-1	-1	-1	-1	-1	-1	-1	-1	-1
'ASNALANaEx'	0	0	0	0	0	0	0	0	0	0	0	0	0	0	0	0	0	0	0	0	0	0	0	0	0	0	0	0	0	0	0	0	0	0	0	0	0	0	0	0	0	0	0	0	0	0	0	0	0
'ASNCYSNaEx'	0	0	0	0	0	0	0	0	0	0	0	0	0	0	0	0	0	0	0	0	0	0	0	0	0	0	0	0	0	0	0	0	0	0	0	0	0	0	0	0	0	0	0	0	0	0	0	0	0
'ASNGLNNaEx'	0	0	0	0	0	0	0	0	0	0	0	0	0	0	0	0	0	0	0	0	0	0	0	0	0	0	0	0	0	0	0	0	0	0	0	0	0	0	0	0	0	0	0	0	0	0	0	0	0
'ASNNm'	0	0.0158375	0	0	0	0.014487	0	0	0	0	0	0	0.0233604	0	0	0	0	0	0.00899418	0	0.0147838	0	0	0	0	0.0179988	0.0220056	0	0	0	0.0186936	0	0	0	0.0237092	0	0.0116003	0	0.0221811	0	0.00954615	0	0.000276867	0.013429	0	0	0	0	0
'ASNS1'	0	0.0574328	0.0449583	0	0	0	0	0	0.0666824	0	0.0639774	0	0	0	0	0	0	0	0	0	0	0	0	0.0346489	0	0	0.040846	0	0	0.0438758	0	0.0295711	0.0596329	0.0585047	0.0604659	0	0	0.0611063	0	0	0	0	0	0	0	0	0	0	0.0309752
'ASNSERNaEx'	0	0	0	0	0	0	0	0	0	0	0	0	0	0	0	0	0	0	0	0	0	0	0	0	0	0	0	0	0	0	0	0	0	0	0	0	0	0	0	0	0	0	0	0	0	0	0	0	0
'ASNt4'	0	0	0	0	0	0	0	0	0	0	0	0	0	0	0	0	0	0	0	0	0	0	0	0	0	0	0	0	0	0	0	0	0	0	0	0	0	0	0	0	0	0	0	0	0	0	0	0	0
'ASNTHRNaEx'	0	0	0	0	0	0	0	0	0	0	0	0	0	0	0	0	0	0	0	0	0	0	0	0	0	0	0	0	0	0	0	0	0	0	0	0	0	0	0	0	0	0	0	0	0	0	0	0	0
'ASNtm'	0	0.0158375	0	0	0	0.014487	0	0	0	0	0	0	0.0233604	0	0	0	0	0	0.00899418	0	0.0147838	0	0	0	0	0.0179988	0.0220056	0	0	0	0.0186936	0	0	0	0.0237092	0	0.0116003	0	0.0221811	0	0.00954615	0	0.000276867	0.013429	0	0	0	0	0
'ASNtN1'	-1	-1	-1	-1	-1	-1	-1	-1	-1	-1	-1	-1	-1	-1	-1	-1	-1	-1	-1	-1	-1	-1	-1	-1	-1	-1	-1	-1	-1	-1	-1	-1	-1	-1	-1	-1	-1	-1	-1	-1	-1	-1	-1	-1	-1	-1	-1	-1	-1
'Asn_X_Ser_Thrtr'	0	0	9.08744e-30	9.61947e-31	0	0	0	0	-9.75065e-33	0	0	0	0	0	0	6.84538e-31	0	-2.39807e-30	0	1.28577e-31	0	0	2.13987e-37	0	0	5.34001e-32	0	0	3.81239e-31	0	0	4.66465e-32	0	0	0	3.50596e-33	0	0	0	-2.74867e-30	0	0	-5.4728e-30	0	0	0	0	0	0
'ASP1DC'	0	0	0	0	0	0	0	0	0	0	0	0	0	0	0	0	0	0	0	0	0	0	0	0	0	0	0	0	0	0	0	0	0.385417	0	0	0	0	0	0	0	0	0	0	0	0	0	0	0	0
'ASPCTr'	0	0	0	0	0	0	0	0	0	0	0	0	0	0	0	0	0	0	0	0	0	0	0	0	0	0	0	0	0	0	0	0	0	0	0	0	0	0	0	0	0	0	0	0	0	0	0	0	0
'ASPDt6'	0.00439876	0	0	0	0	0	0	0	0	0	0	0	0	0	0.0366511	0	0.0105043	0	0.00296787	0	0.0099269	0	0	0	0	0	0	0	0	0	0	0	0	0	0	0	0	0	0	0.0296072	0	0	0	0	0	0	0	0	0
'ASPDxt'	0	0	0	0	0	0	0	0	0	0	0	0	-0.113885	0	-0.773805	0	0	0	0	0	0	0	0	0	0	-0.280637	0	0	1.90785e-16	0	0	0	0	0	0	-0.0379517	0	0	0	-0.250998	0	0	0	0	0	0	0	-0.226168	0
'ASPGLUm'	-0.0781873	-0.144491	-0.13681	0.137411	-0.0557702	0.122351	-0.173808	0.0678881	-0.159069	-0.230689	-0.0818283	0.0887396	-0.0431777	-0.209029	-0.0796202	0.0849568	-0.139413	-0.219976	0.0595236	-0.0301407	-0.212643	-0.220067	-0.119269	-0.0730823	-0.0683412	0.081831	-0.0451707	-0.116528	-0.11781	-0.00915248	0.089647	-0.108556	-0.0678503	-0.101033	0.0898634	0.0674752	-0.177102	0	0.0972432	0.0677041	-0.0805199	-0.163434	-0.0697561	-0.168599	0.0694432	0.145208	0.070611	0.0648745	-0.0555276
'ASPNATm'	0.0379534	0.160328	0	0	0	0	0.0873645	0	0	0.142081	0.168761	0.0826916	0	0.145317	0	0	0	0.206296	0.0211934	0	0.15756	0.104361	0	0.0590133	-1.90995e-28	0	0	0.0949613	0	0.0751942	0	0.12978	0	0.101033	0	0	0.188702	0	0	0	0.090066	0.127401	0	0.0501098	0	0	0	0	0
'ASPt6'	0.00439876	0	0	0	0	0	0	0	0	0	0	0	0	0	0.0366511	0	0.0105043	0	0.00296787	0.0158056	0.0099269	0	0	0	0	0	0	0	0	0	0	0	0	0	0	0	0	0	0	0.0296072	0	0	0	0	0	0	0	0	0
'ASPTA'	-0.0606202	0.0370068	0.0612178	0.0822387	-0.0639854	-0.0660238	0.0823443	0.0636363	-0.0733226	0.0820626	0.0826576	-0.0797238	0.0587645	-0.0570995	0.075137	0.0794466	0.0589459	-0.0711293	0.0567233	-0.0651382	0.061734	0.062869	-0.0607921	0.0569974	0.0588209	-0.0545122	0.00488563	-0.0568376	0.0571351	0.0567467	0.0633707	-0.0641282	0.0618701	-0.0615271	-0.060814	-0.0643383	-0.0570543	-0.0666344	0.0711687	-0.0484285	0.0673627	0.0723353	-0.0718677	0.0656553	-0.0715707	0.064775	0.00469895	0.0128191	0.0388387
'ASPTAm'	0.0402339	-0.0705624	0.068405	-0.0845994	-0.0102622	-0.0712022	0.0864434	-0.0678881	0.0795346	0.0886081	-0.0869329	-0.0857156	0.0665381	0.0637113	0.0796202	-0.0849568	0.0697064	0.0136796	-0.0717228	0.0301407	0.0698667	0.0715433	0.0529888	0.0635765	0.0683412	-0.0638322	0.0671763	0.0215665	0.0536177	-0.0660417	-0.0709533	-0.0212244	0.0678503	-0.0695523	-0.0661542	-0.0674752	-0.0626565	-0.0707758	-0.0750621	-0.0677041	-0.0618213	-0.00474342	0.070033	0.0659593	-0.0694432	-0.0726042	-0.070611	-0.0648745	0.0555276
'ATP1ter'	-0.372517	-0.404692	-0.34885	-0.37566	-0.413053	-0.372059	-0.426708	-0.383907	-0.405522	-0.417757	-0.409169	-0.411072	-0.378589	-0.370961	-0.403725	-0.420769	-0.399747	-0.395193	-0.364104	-0.362264	-0.401737	-0.404476	-0.364671	-0.372346	-0.446537	-0.435427	-0.450791	-0.428636	-0.437728	-0.443505	-0.458774	-0.452535	-0.406316	-0.409757	-0.401848	-0.439796	-0.395974	-0.423986	-0.431846	-0.427296	-0.389629	-0.400061	-0.3949	-0.38515	-0.400632	-0.375436	-0.393116	-0.397888	-0.493711
'ATP2ter'	-0.948176	-0.54322	-0.388983	-0.84499	-0.682372	-0.976181	-0.442472	-0.385482	-0.594478	-0.682384	-0.83867	-0.988544	-0.829181	0.0955919	-1	-0.587248	-0.867619	-0.721199	-1	-0.637736	-0.855193	-0.943621	-1	-1	-0.610743	-1	-0.586085	-0.972812	-1	-0.953938	-0.965084	-0.897065	-1	-0.665615	-0.225705	-0.514218	-0.888561	-1	-0.881885	-0.528627	-1	-1	-0.315388	-0.468298	-1	-1	-0.93984	-0.950926	-0.598019
'ATPasel'	0	0	0	0	0	0	0	0	0	0	0	0	0	0	0	0	0	0	0	0	0	0	0	0	0	0	0	0	0	0	0	0	0	0	0	0	0	0	0	0	0	0	0	0	0	0	0	0	0
'ATPH1e'	1	1	1	0	0	0	0	1	0	1	0	1	1	1	1	1	0	1	0	1	0.011512	0	0	0.416323	0.937128	0	0	0	0.937625	1	0	1	1	1	1	0	0.0686665	1	0	0	0.947117	1	1	1	1	1	1	0	1
'ATPH2e'	0.160946	0	0	0	0	0	0	0.172054	0	0	0	0.161458	0.150519	0	0	0	0	0.0919923	0	0	0	0	0	0	0	0	0	0	0	0	0	0.171993	0.111505	0.110093	0	0	0	0.118305	0	0	0	0	0	0	0.126032	0	0	0	0
'ATPS4m'	0.032729	0.0477936	0.0346228	0.0625386	0.0485109	0.0385359	0.0614728	0.0346962	0.0572389	0.0681472	0.0624092	0.057499	0.0447736	0.0390007	0.0538993	0.0590661	0.055206	0.0606211	0.0488223	0.0484105	0.0490538	0.0532032	0.0370078	0.0429658	0.0514698	0.0413916	0.0444576	0.035329	0.0422291	0.0414346	0.0497476	0.0435449	0.0502892	0.0478334	0.050861	0.0497319	0.038407	0.0541347	0.0597429	0.0556815	0.0495552	0.0533938	0.0534718	0.0508917	0.0506672	0.0440417	0.051088	0.0471295	0.0136501
'ATPtm'	0.439373	0.452412	0.45008	0.462188	0.443332	0.446546	0.464572	0.447393	0.446228	0.450913	0.449528	0.449044	0.434696	0.433058	0.446887	0.453816	0.432055	0.421515	0.438613	0.428638	0.42526	0.426275	0.421705	0.424898	0.441413	0.43941	0.43258	0.443433	0.448881	0.433481	0.443318	0.460109	0.443037	0.447651	0.442195	0.448264	0.442716	0.44555	0.449919	0.446728	0.407074	0.410846	0.411682	0.409695	0.414311	0.413613	0.409445	0.40756	0.363326
'ATPtn'	5.64838e-17	3.4417e-17	7.1436e-17	-1.02445e-16	-4.52586e-17	4.59162e-17	1.75659e-16	-1.7859e-17	2.52596e-16	2.47809e-17	-5.64838e-17	-4.6383e-17	-4.99313e-17	-1.4924e-16	1.85142e-16	-8.16342e-17	-1.38118e-16	-2.84266e-17	-1.05961e-18	-1.66187e-16	1.32027e-16	-3.78845e-16	9.16476e-17	-2.16384e-16	8.35098e-18	5.82427e-17	-2.70191e-16	-8.96507e-17	2.84533e-16	-3.90866e-17	-1.42503e-16	-1.29974e-16	-1.62838e-16	-4.33017e-17	-2.37254e-16	-5.4119e-17	1.30506e-16	-1.3633e-16	1.94048e-17	-3.00856e-16	-2.84266e-17	-4.59162e-17	-3.82706e-17	-1.65091e-16	-2.84266e-17	-1.1989e-16	1.39455e-16	1.15575e-16	-1.52973e-17
'ATPtx'	-0.978338	-0.973959	-0.975309	-0.956297	-0.981857	-0.965333	-0.908391	-0.959813	-0.968257	-0.925863	-0.95033	-0.950466	-0.982234	-0.974465	-0.979575	-0.975958	-0.985084	-0.97146	-0.972995	-0.966562	-0.984922	-0.985844	-0.961126	-0.960402	-0.984457	-0.995412	-0.978851	-0.950945	-0.959093	-0.959895	-0.939842	-0.941363	-0.989016	-0.977913	-0.988867	-0.98455	-0.963868	-0.951782	-0.981587	-0.979798	-0.967185	-0.978923	-0.982563	-0.965685	-0.95169	-0.956045	-0.953466	-0.95515	-0.975364
'AVITE1t'	0	0	0	0	0	0	0	0	0	0	0	0	0	0	0	0	0	0	0	0	0	0	0	0	0	0	0	0	0	0	0	0	0	0	0	0	0	0	0	0	0	0	0	0	0	0	0	0	0
'AVITE2t'	0	0	0	0	0	0	0	0	0	0	0	0	0	0	0	0	0	0	0	0	0	0	0	0	0	0	0	0	0	0	0	0	0	0	0	0	0	0	0	0	0	0	0	0	0	0	0	0	0
'B_MANNASEly'	-9.04748e-33	0	-1.07846e-29	-1.25202e-17	4.88282e-37	2.3832e-33	0	0	0	0	5.958e-34	0	1.4476e-30	4.27181e-18	0	-5.30409e-31	0	-6.51419e-31	0	-4.07137e-32	0	3.88089e-19	0	0	1.15808e-30	-6.44631e-33	-1.61184e-18	0	-5.50085e-31	9.5523e-18	0	1.73712e-29	1.1061e-18	0	0	-2.26187e-33	-4.34279e-31	0	5.60371e-18	2.60567e-30	-1.20634e-17	0	5.47373e-30	0	0	0	0	-3.76754e-19	0
'B3GALT3g'	0	0	0	0	0	0	0	0	0	0	0	0	0	0	0	0	0	0	0	0	0	0	0	0	0	-7.84311e-51	0	0	3.95698e-35	0	0	0	0	-6.93866e-18	0	0	0	0	0	0	0	0	0	0	0	0	0	0	0
'B3GALT41g'	0	0	0	0	0	0	0	0	0	0	0	0	0	0	0	0	0	0	0	0	0	0	0	0	0	0	0	0	0	0	0	0	0	0	0	0	0	0	0	0	0	0	0	0	0	0	0	0	0
'B3GALT42g'	0	0	0	0	0	0	0	0	0	0	0	0	0	0	0	0	0	0	0	0	0	0	0	0	0	0	0	0	0	0	0	0	0	0	0	0	0	0	0	0	0	0	0	0	0	0	0	0	0
'B3GALT43g'	0	0	0	0	0	0	0	0	0	0	0	0	0	0	0	0	0	0	0	0	0	0	0	0	0	0	0	0	0	0	0	0	0	0	0	0	0	0	0	0	0	0	0	0	0	0	0	0	0
'B3GALT44g'	0	0	0	0	0	0	0	0	0	0	0	0	0	0	0	0	0	0	0	0	0	0	0	0	0	0	0	0	0	0	0	0	0	0	0	0	0	0	0	0	0	0	0	0	0	0	0	0	0
'B3GALT5g'	0	0	0	-1.99578e-34	0	0	0	0	0	0	2.56708e-33	0	0	0	0	0	0	0	0	0	0	0	0	0	0	0	6.65246e-51	0	0	0	0	0	0	0	0	0	0	0	0	0	0	0	0	0	0	0	0	0	0
'B3GALTg'	0	0	0	0	0	0	0	0	0	0	0	0	0	0	0	0	0	0	0	1.71752e-31	0	0	0	0	0	0	0	0	0	0	0	0	0	0	0	0	0	0	0	0	0	-1.98653e-32	0	0	0	0	0	0	0
'B3GNT11g'	0	0	0	0	0	0	0	0	0	0	0	0	0	0	0	0	0	0	0	0	0	0	0	0	0	0	0	0	0	0	0	0	0	0	0	0	-2.64828e-29	0	0	0	0	0	0	0	0	0	0	0	-1.07909e-32
'B3GNT12g'	0	0	0	0	0	0	0	0	0	0	0	0	0	0	0	0	0	0	0	0	0	0	0	0	0	0	0	0	0	0	0	0	0	0	0	0	0	0	0	0	0	0	0	0	0	0	0	0	0
'B3GNT310g'	0	0	-1.49387e-29	0	0	0	0	0	0	0	0	0	0	0	0	0	0	0	0	0	0	0	0	0	0	0	0	0	0	0	0	0	0	1.38441e-34	0	0	-1.55346e-29	0	0	0	0	0	0	0	0	0	0	0	0
'B3GNT311g'	0	0	0	0	0	0	0	0	0	0	0	0	0	0	0	0	0	0	0	0	0	0	0	0	0	0	0	0	0	0	0	0	0	0	0	0	0	0	0	0	0	0	0	0	0	0	0	0	0
'B3GNT312g'	0	0	0	0	0	0	0	0	0	0	0	0	0	0	0	0	0	0	0	0	0	0	0	0	0	0	0	0	0	0	0	0	0	0	0	0	0	0	0	0	0	0	0	0	0	0	0	0	-1.07909e-32
'B3GNT313g'	0	0	0	0	0	0	0	0	0	0	0	0	0	0	0	0	0	0	0	0	0	0	0	0	0	0	0	0	0	0	0	0	0	0	0	0	0	0	0	0	0	0	0	0	0	0	0	0	0
'B3GNT314g'	0	0	0	0	0	0	0	0	0	0	0	0	0	0	0	0	0	0	0	0	0	0	0	0	0	0	0	0	0	0	0	0	0	0	0	0	0	0	0	0	0	0	0	0	0	0	0	0	0
'B3GNT315g'	0	0	0	0	0	0	0	0	0	0	0	0	0	0	0	0	0	0	0	0	0	0	0	0	0	0	0	0	0	0	0	0	0	0	0	0	0	0	0	0	0	0	0	0	0	0	0	0	0
'B3GNT31g'	0	0	2.96125e-29	0	0	0	0	0	0	0	0	0	0	0	0	0	0	0	0	0	0	0	0	0	0	0	3.97515e-35	0	-3.95698e-35	0	0	0	0	0	0	0	0	0	0	0	0	0	0	0	0	0	0	0	0
'B3GNT32g'	0	0	2.95971e-29	0	0	0	0	0	0	0	0	0	0	0	0	0	0	0	0	0	0	0	0	0	0	0	3.97515e-35	0	-3.95698e-35	0	0	0	0	0	0	0	0	0	0	0	0	0	0	0	0	0	0	0	0
'B3GNT33g'	0	0	2.96142e-29	0	0	0	0	0	0	0	0	0	0	0	0	0	0	0	0	0	0	0	0	0	0	0	3.97515e-35	0	-3.95698e-35	0	0	0	0	0	0	0	0	0	0	0	0	0	0	0	0	0	0	0	0
'B3GNT34g'	0	0	0	-1.99578e-34	0	0	0	0	0	0	2.56708e-33	0	0	0	0	0	0	0	0	0	0	0	0	0	0	0	0	0	0	0	0	0	0	0	0	0	0	0	0	0	0	0	0	0	0	0	0	0	0
'B3GNT35g'	0	0	0	-1.99578e-34	0	0	0	0	0	0	2.56708e-33	0	0	0	0	0	0	0	0	0	0	0	0	0	0	0	0	0	0	0	0	0	0	0	0	0	0	0	0	0	0	0	0	0	0	0	0	0	0
'B3GNT36g'	0	0	0	1.99578e-34	0	0	0	0	0	0	0	0	0	0	0	0	0	0	0	0	0	0	0	0	0	-7.84311e-51	0	0	3.95698e-35	0	0	0	0	-6.93866e-18	0	0	0	0	0	0	0	0	0	0	0	0	0	0	0
'B3GNT37g'	0	0	0	0	0	0	0	0	0	0	0	0	0	0	0	0	0	0	0	0	0	0	0	0	0	0	0	0	0	0	0	0	0	0	0	0	0	0	0	0	0	0	0	0	0	0	0	0	0
'B3GNT39g'	0	0	0	0	0	0	0	0	0	-3.47213e-32	0	0	0	0	0	0	0	0	0	1.69261e-31	0	0	0	0	0	0	-9.72766e-35	0	0	0	0	0	0	0	0	0	-1.55331e-29	0	0	0	0	0	0	0	0	0	0	0	0
'B3GNT51g'	0	0	-4.5485e-29	0	0	0	0	0	0	1.28405e-31	0	0	0	0	0	0	0	0	0	1.86771e-31	0	0	0	0	0	0	0	0	0	0	0	0	0	0	0	0	-1.55394e-29	0	0	0	0	-1.55643e-32	0	0	0	0	0	0	0
'BAAT1x'	0	0	0	0	0	0	0	0	0	0	0	0	0	0	0	0	0	0	0	0	0	0	0	0	0	0	0	0	0	0	0	0	0	0	0	0	0	0	0	0	0	0	0	0	0	0	0	0	0
'BAAT2x'	0	0	-1.16861e-16	0	0	0	0	0	0	0	0	0	0	0	0	0	0	0	0	0	0	0	0	0	-4.66607e-18	0	0	0	0	0	0	0	0	0	0	0	0	0	0	-1.16861e-16	0	0	0	0	0	0	0	0	0
'BAAT3x'	0.00977326	0.00386985	0.12587	0	0.0624093	0.0657405	0.00286278	0.125013	0.151495	0.0304064	0.0230854	0.168185	0	0.0814984	0	0	0.131874	0.102518	0	1.01794e-17	0.123638	0.0451336	0	0	0.00362672	0.11173	-7.55964e-31	1.27242e-18	0	0.000218437	0.130463	1.15011e-19	0	0.118739	0	0	0.101908	0.133529	0.138446	0.0653485	-4.2334e-29	0.127805	0	0	0.128239	0.0556263	0	3.40042e-28	0.0374496
'BAAT4x'	0	0	0	0	0	0	0	0	0	0	0	0	0	0	0	0	0	0	0	0	0	0	0	0	0	0	0	0	0	0	0	0	0	0	0	0	0	0	0	0	0	0	0	0	0	0	0	0	0
'BACCL'	0	0	0	0	0	0	0	0	0	0	0.0521951	0	0	0	0	0	0	0	0	0	0	0	0	0	0	0	0	0	0	0	0	0	0	0	0	0	0	0	0	0	0	0	0	0	0	0	0	0	0
'BACCLm'	0	0	0	0	0	0	0	0	0	0	0	0	0	0	0	0	0	0	0	0	0	0	0	0	0	0	0	2.31559e-27	0	0	0	0	0	0	0	0	0	0	0	0	0	0	0	0	0	0	0	0	0
'BALAtmr'	-0.00825084	-0.0108825	-0.00691639	-0.0235879	-0.0056076	-0.0110494	-0.0309054	-0.0188648	-0.0216421	-0.0456803	-0.0326668	-0.0300654	-0.0131797	-0.00101973	-0.025177	-0.0258235	-0.0377187	-0.0570312	-0.0407842	0	-0.0517867	-0.0471951	-0.0463611	-0.0454695	-0.022062	-0.0166289	-0.0182028	-0.018059	-0.0163075	-0.0135696	-0.0227685	-0.0209656	-0.0384018	-0.038399	-0.0357168	-0.0390732	0	-0.04337	-0.0494024	0	-0.0404111	-0.0493434	-0.0493347	-0.044266	-0.0489687	0	-0.0402355	-0.00235544	-0.0199862
'BALAVECSEC'	0	0	0	0	0	0	0	0	0	0	0	0	0	0	0	0	0	0	0	0	0	0	0	0	0	0	0	0	0	0	0	0	0	0	0	0	0	0	0	0	0	0	0	0	0	0	0	0	0
'BAMPPALDOX'	0	0	0.0185717	0	0	0	0	0	0	0	0	0.0342152	0.051461	0	0	0.0735883	0.0674188	0.0733446	0	0	0	0	0	0	0	0	0.0155326	0	0	0	0	0	0	0.0184034	0	0	0	0.0603872	0	0	0	0	0	0.0628301	0	0.0679131	-9.54984e-30	0	0
'BAMPPALDOXm'	0	0	0	0	0	0	0	0	0	0	0	0	0	0	0	0	0	0	0	0	0	0	0	0	0	0	0	0	0	0	0	0	0	0	0	0	0	0	0	0	0	0	0	0	0	0	0	0	0
'BBHOX'	0	0	0	0	0	0	0	0	0	0	0	0	0	0	0	0	0	0	0	0	0	0	0	0	0	0	0	0	0	0	0	0	0	0	0	0	0	0	0	0	0	0	0	0	0	0	0	0	0
'BCDO'	0.417936	0.00732597	0.921248	1	1	0.223891	0.449315	0.761898	0.3724	0	1	0	0.398875	0.431596	0	0	1	0.278337	0	0	0	1	0.487683	0	0.471427	0	0.426094	0.857976	0	0	0.8765	0.595994	0.410104	0.643369	0.345145	0.977028	0	0	0.278567	0.0190666	0	0.0745191	0.397303	0.305762	0.173926	0	0	0.337424	0.541679
'BDG2HCGHD'	0	0	0	0	0	0	0	0	0	0	0	0	0	0	0	0	0	0	0	0	0	0	0	0	0	0	0	0	0	0	0	0	0	0	0	0	0	0	0	0	0	0	0	0	0	0	0	0	0
'BDHm'	-0.0477758	-0.0352978	0.0317214	-0.0514382	0.0347753	0.0464919	3.02225e-16	0.0478802	0.04458	0.050053	-0.0496572	0.0495216	0.0270179	0.025559	0.0395302	-0.0287216	0.0340429	0.0458357	0.0537676	0.054052	-0.0380235	0.0442706	0.0483596	0.0454249	-0.021298	0.0236202	0.0214306	-0.0212612	-0.000630338	0.0121083	0.0380811	0.0363941	0.0354989	0.0328548	-0.0379266	0.0395322	0.0443703	0.0242947	0.0491181	0.0426646	0.0589064	-0.0572459	0.0557682	0.0510113	0.0537877	0.0574566	0.0583713	0.051171	-0.0239547
'BDMT_L'	0	0	-8.34284e-30	-6.78574e-31	0	0	0	0	-2.48607e-33	0	0	0	0	0	0	-5.54569e-31	0	-1.76755e-32	0	-1.93378e-31	0	0	1.55351e-32	0	0	2.09986e-31	0	0	0	0	0	0	0	0	0	-2.20944e-33	0	0	0	3.83559e-30	0	0	-5.65616e-31	0	2.01957e-33	0	0	0	0
'BDMT_U'	0	0	-2.81703e-31	0	0	0	0	0	1.54661e-32	0	0	0	0	0	0	0	0	-7.24696e-31	0	-4.90594e-49	0	0	3.19441e-33	0	0	-2.09986e-31	0	0	0	0	0	0	0	0	0	-1.3809e-33	0	0	0	-1.34334e-30	0	0	5.92571e-30	0	-2.0023e-33	0	0	0	0
'BETALDHxm'	0	0.00688831	0.0163439	0	0.0219783	0.0105005	0.0344479	0.014935	0.0139744	0	0.0311868	0	0.017296	0	0	0	0	0.0275828	0.0136169	0	0	0.0264306	0.0152808	0.012886	0	0	0	0.00707845	0	0	0	0.00605371	0	0	0	0.0187177	0	0	0	0	0.0199801	0	0	0	0	0	0	0.0207518	0
'BHBt'	-1	-1	-1	-1	-1	-1	-1	-1	-1	-1	-1	-1	-1	-1	-1	-1	-1	-1	-1	-1	-1	-1	-1	0.785177	-1	-1	-1	-1	-1	-1	-1	-1	-1	-1	-1	-1	-1	-1	-1	-1	-1	-1	-1	-1	-1	-0.969165	-1	-1	-1
'BHBtm'	-0.0477758	-0.0352978	0.0317214	-0.0514382	0.0347753	0.046492	3.02225e-16	0.0478802	0.04458	0.050053	-0.0496572	0.0495216	0.0270179	0.025559	0.0395302	-0.0287216	0.0340429	0.0458357	0.0537676	0.054052	-0.0380235	0.0442706	0.0483596	0.0454249	-0.021298	0.0236202	0.0214306	-0.0212612	-0.000630338	0.0121083	0.0380811	0.0363941	0.0354989	0.0328548	-0.0379266	0.0395322	0.0443703	0.0242947	0.0491181	0.0426646	0.0589064	-0.0572459	0.0557682	0.0510113	0.0537877	0.0574566	0.0583713	0.051171	-0.0239547
'BHMT'	0	0	0	0	0	0	0	0	0	0	0	0	0	0	0	0	0	0	0	0	0	0	0	0	0	0	0	0	0	0	0	0	0	0	0	0	0	0	0	0	0	0	0	0	0	0	0	0	0
'BILDGLCURt'	-1	-1	-1	-1	-1	-1	-0.487601	-1	-1	-1	-0.115242	-1	-1	-1	-1	-0.487143	-1	1	-1	-1	1	-1	-1	-1	-1	-1	-1	0.453996	-1	-1	-1	-1	-1	-1	-1	-1	-1	-1	-1	-1	-1	1	-0.382848	0.324324	-0.430899	-1	0	-1	-1
'BILDGLCURte'	-1	-1	-1	-1	-1	-1	-1	-1	-1	-1	-1	-1	-1	-1	-1	-1	-1	-1	-1	-1	-1	-1	-1	-1	-1	-1	-1	-1	-1	-1	-1	-1	-1	-1	-1	-1	-1	-1	-1	-1	-1	-1	-1	-1	-1	-1	-1	-1	-1
'BILDGLCURtr'	0	0	-0.494862	0	0	0	-0.487601	-0.365206	0	0	0	0	0	-0.112508	0	-0.487143	-0.0292291	-0.0322598	-0.494152	0	-0.5	-0.199693	0	0	-0.427894	-0.169288	-0.497368	-0.5	0	-0.251427	0	0	0	0	-0.487095	-0.325356	-0.494208	0	0	-0.488037	0	0	-0.382848	-0.374516	0	0	0	0	0
'BILGLCURt'	0.616412	-1	-0.361134	-1	0.635028	0.639988	1	-1	0.418507	-1	-1	-1	-1	-1	-1	-1	0.541839	-1	-1	-1	-1	-1	-1	-1	-1	-1	-1	-1	-1	-1	-1	-1	-1	-1	1	-1	-1	-1	-1	0.589089	1	0.00748561	0.396845	-1	-1	-1	-1	-1	-1
'BILGLCURte'	-1	-1	-1	-1	-1	-1	-1	-1	-1	-1	-1	-1	-1	-1	-1	-1	-1	-1	-1	-1	-1	-1	-1	-1	-1	-1	-1	-1	-1	-1	-1	-1	-1	-1	-1	-1	-1	-1	-1	-1	-1	-1	-1	-1	-1	-1	-1	-1	-1
'BILGLCURtr'	0.616412	1	1	0.525741	0.635028	0.639988	1	0.744557	0.418507	0.601637	1	1	1	0.233625	0.626178	1	0.541839	1	1	0.232129	1	0.820464	1	0.654086	1	0.868408	1	1	0.685069	1	0.762248	0.225389	1	0.769964	1	0.674493	1	0.664183	1	1	0.438439	0.483111	1	0.759811	0.606716	0.0281741	1	1	0.338172
'BILIRED'	0	0	0	0	0	0	0	0	0	0	0	0	0	0	0	0	0	0	0	0	0	0	0	0	0	0	0	0	0	0	0.237752	0	0	0	0	0	0	0	0	0	0	0	0	0	0	0	0	0	0
'BILIRUBt2'	-1	-1	-0.505138	-1	0.364972	-1	-1	-1	-1	-1	-1	-1	-1	-1	-1	-1	-1	-1	0.494152	-1	-1	-1	-1	-1	-1	0.30088	-1	-1	-1	-1	1	-1	-1	-1	-1	-1	-1	-1	-1	-1	-1	-1	-1	-1	-1	-1	-1	-1	-1
'BILIRUBtr'	0.383588	0	0.494862	0.474259	0.364972	0.360012	0.487601	0.620649	0.581493	0.398363	0	0	0	0.878883	0.373822	0.487143	0.48739	0.0322598	0.494152	0.767871	0.5	0.379229	0	0.345914	0.427894	0.30088	0.497368	0.5	0.314931	0.251427	0.237752	0.774611	0	0.230036	0.487095	0.650863	0.494208	0.335817	4.84733e-16	0.488037	0.561561	0.516889	0.382848	0.614705	0.393284	0.971826	0	0	0.661828
'BIOCYTtn'	0	0	0	0	0	0	0	0	0	0	0.0521951	0	0	0	0	0	0	0	0	0	0	0	0	0	0	0	0	0	0	0	0	0	0	0	0	0	0	0	0	0	0	0	0	0	0	0	0	0	0
'BMTer_L'	0.00661096	0	0	0	0.0132102	0.0107805	0	0.0083406	-4.00859e-29	0	0	0.0157098	1.52648e-30	0	0.00234346	0	0	0.00592467	0.00904691	0.00975651	0.00715133	0	0.00204564	0	0.0109855	0.00976967	0	0.0167891	0	0	0	0.0143731	0.00600347	0.00720878	0.00527588	3.9752e-33	0.00803615	0	0.0118802	0.008763	0	0	0	0.0115687	0	0.0116139	0	0.0104458	0.00222761
'BMTer_U'	0	0.00561138	0.00755391	0.0121446	0	0	0.0112852	0	0	0	0.0134733	0	0	0.00364813	0	0.00566199	0.00921195	0	0	0	-2.82739e-18	0	0	0.00829103	0	0	0.0100032	0	0.0127063	0.011429	0.0123698	0	0	0	0	0	0	0.00367845	0	2.21339e-29	0.0115927	0	0.000388991	0	0	0	0.0132109	0	0
'BPNT'	-4.32147e-18	0.0465886	0	1.34097e-27	-2.47724e-18	0	0	0	7.06435e-18	0	0	0	0.0434793	0	0	0	0	0	0	-2.0545e-17	0	0	0	0.0227625	0.01557	0	-4.95448e-18	0	-3.05227e-18	0	0	0	0	0	0	1.32119e-17	-6.41335e-30	0	0	0	0	-4.38916e-17	0	0	0	0	0	0	0
'BPNT2'	0	0	0	0	0	0	0	0	0	0	0	0	0	0	0	0	0	0	0	0	0	0	0	0	0	0	0	0	0	0	0	0	0	0	0	0	0	0	0	0	0	0	0	0	0	0	0	0	0
'BTND1'	0	0	0	0	0	0	0	0	0	0	0	0	0	0	0	0	0	0	0	0	0	0	0	0	0	0	0	0	0	0	0	0	0	0	0	0	0	0	0	0	0	0	0	0	0	0	0	0	0
'BTND1n'	0	0	0	0	0	0	0	0	0	0	0.0521951	0	0	0	0	0	0	0	0	0	0	0	0	0	0	0	0	0	0	0	0	0	0	0	0	0	0	0	0	0	0	0	0	0	0	0	0	0	0
'BTNDe'	0	0	0	0	0	0	0	0	1	0	0	0	0	0	0	0	0	1	1	0	0	0	0	1	1	1	0	0	0	0	0	0	0	0	0	0	0.409463	0	0	0	0	0	0	0	1	0	0	0	0
'BTNDm'	0	0	0	0	0	0	0	0	0	0	0	0	0	0	0	0	0	0	0	0	0	0	0	0	0	0	0	0	0	0	0	0	0	0	0	0	0	0	0	0	0	0	0	0	0	0	0	0	0
'BTNPL'	0	0	0	0	0	0	0	0	0	0	0.0521951	0	0	0	0	0	0	0	0	0	0	0	0	0	0	0	0	0	0	0	0	0	0	0	0	0	0	0	0	0	0	0	0	0	0	0	0	0	0
'BTNPLm'	0	0	0	0	0	0	0	0	0	0	0	0	0	0	0	0	0	0	0	0	0	0	0	0	0	0	0	2.31582e-27	0	0	0	0	0	0	0	0	0	0	0	0	0	0	0	0	0	0	0	0	0
'BTNt2'	0	-1	-1	0	-1	-1	-1	0	-1	0	-0.678331	0	-1	-0.283063	0	0	-1	0	-0.573452	-1	1	0	0	0	-1	-1	0	-0.976272	1	0	1	0	-1	0	0	-1	-1	0	-1	0	1	0	-1	0	1	0	-1	0	-1
'BTNt2m'	0	0	0	0	0	0	0	0	0	0	0	0	0	0	0	0	0	0	0	0	0	0	0	0	0	0	0	-6.57466e-31	0	0	0	0	0	0	0	0	0	0	0	0	0	0	0	0	0	0	0	0	0
'BTNt3i'	0	0	0	0	0	0	0	0	0	0	0	0	0	0	0	0	0	0	0	0	0	0	0	0	0	0	0	0	0	0	0	0	0	0	0	0	0	0	0	0	0	0	0	0	0	0	0	0	0
'BTNt4i'	0	1	1	0	1	1	1	0	1	0	0.678331	0	1	0.283063	0	0	1	0	0.573452	1	0	0	0	0	1	1	0	0.976272	0	0	0	0	1	0	0	1	1	0	1	0	0	0	1	0	0	0	1	0	1
'BTNtn'	0	0	0	0	0	0	0	0	0	0	-0.0521951	0	0	0	0	0	0	0	0	0	0	0	0	0	0	0	0	0	0	0	0	0	0	0	0	0	0	0	0	0	0	0	0	0	0	0	0	0	0
'BUP2'	0.0182894	0.0328367	0	0.0485081	0	0	0.0158695	0	0	0	0	0	0	0	0	0	0.0400156	0.0115232	0	0	0.0186656	0.0670493	0	0.0672673	0	0.600327	0.018704	0	0	0.0162055	0.00670736	0	0.0110757	0	0	0.00443286	0.0166822	0	0.0433548	0.0044609	0	0.0381193	0	0	0.00565135	0.0225606	0	0	0.971927
'BUTt2m'	0	0	0	0	0	0	-1.28846e-29	0	0	0	0	0	0	0	0	0	0	0	0.00664548	0	0	0	0	0	0	0	0	0	0	0	0	0	0	0	0	0	0	0	0	0	-1.98638e-29	0	0	0	0	0	0	0	0
'BUTt2r'	-0.850932	-1	-1	-1	-1	-1	-1	-1	-1	-0.653643	-1	-1	-0.20036	-1	-1	-1	-1	-0.862506	1	-1	1	-1	-1	-1	-1	-1	-1	-1	-2.30239e-16	-0.678223	-1	-1	-0.532093	-1	-1	-1	-1	1	-1	-1	-1	-1	-3.02225e-16	-1	-1	-1	-0.106303	-1	-1
'BVITEt'	0	0	0	0	0	0	0	0	0	0	0	0	0	0	0	0	0	0	0	0	0	0	0	0	0	0	0	0	0	0	0	0	0	0	0	0	0	0	0	0	0	0	0	0	0	0	0	0	0
'BZt'	0	0	0	0	0	0	0	0	0	0	0	0	0	0	0	0	0	0	0	0	0	0	0	0	0	0	0	0	0	0	0	0	0	0	0	0	0	0	0	0	0	0	0	0	0	0	0	0	0
'BZtr'	0	0	0	0	0	0	0	0	0	0	0	0	0	0	0	0	0	0	0	0	0	0	0	0	0	0	0	0	0	0	0	0	0	0	0	0	0	0	0	0	0	0	0	0	0	0	0	0	0
'C14STRr'	0	0	0	0	0	0	0	0	0	0	0	0	0	0	0	0	0	0	0	0	0	0	0	0	0	0	0	0	0	0	0	0	0	0	0	0	0	0	0	0	0	0	0	0	0	0	0	0	0
'C160CPT1'	0.0383058	0.0403649	0.0404038	0.0565226	0	0	0.0587175	5.3972e-18	0.0579341	0.0593351	0.0683535	0.0548726	0.0386352	0.0434512	0.0596493	-1.07944e-17	0.0510128	0	0.045555	0.0573548	0	5.39938e-18	0	0.0244732	0.0342107	0.0360177	0.0402213	5.39938e-18	0.0345027	0.0337457	0.0487176	0.0382913	0.0454597	0.0514975	0.0464418	0.057636	0.0133951	0.0551341	-5.3972e-18	0	0.0493065	0.056643	0.0552317	0.0482467	0.0574188	0	0.0492845	0.0280493	0.0277442
'C160CPT2'	0	0.0240834	0	0	0	0	0	0	0	0	0	0	0	0	0	0	0.0227735	0	0	0	0	0	0	0.0161994	0	0	0	0	0	0	0	0	0	0	0.00793065	0	0.0133951	0	0	0	0.0289473	0	0	0	0	0	0.0351073	0	0
'C160CRNt'	0	0.0240834	0	0	0	0	0	0	0	0	0	0	0	0	0	0	0.0227735	0	0	0	0	0	0	0.0161994	0	0	0	0	0	0	0	0	0	0	0.00793065	0	0.0133951	0	0	0	0	0	0	0	0	0	0	0	0
'C161CPT1'	0	0	0	0	0	0.0182617	0.00218007	0	0	0	0	0	0	0	0.00291316	0.00804053	0	0	0	0	0	0	0	0	0	0	0	0	0.00268363	0	0.0172896	0	0	0	0	0	0	0	0	0.00626092	0.0289473	0.0100153	0	0	0.0392644	0	5.37478e-29	0	0
'C161CPT12'	0.0197518	0	0	0.0376277	0	0.0182617	0.0364714	0.0216713	0	0.0387837	0.0398552	0	0	0	0.0312792	0.0197407	0.0227735	0	0.00239241	0	0.0192713	0.0223233	0.0185783	0.0161994	0	0.0206284	0	0.0109414	0.0232559	0.0082596	0.00980606	0.0154453	0.018118	0	0	0	0	0	0.0288253	0.0276733	0	3.99547e-17	0.0289265	0.0344396	0	0	0	0.0301016	0
'C161CPT2'	0	0	0	0	0	0.0182617	0.00218007	0	0	0	0	0	0	0	0.00291316	0.00804053	0	0	0	0	0	0	0	0	0	0	0	0	0.00268363	0	0.0172896	0	0	0	0	0	0	0	0	0.00626092	0.0289473	0.0100153	0	0	0.0392644	0	5.37058e-29	0	0
'C161CPT22'	0.0197518	0	0	0.0376277	0	0.0182617	0.0364714	0.0216713	0	0.0387837	0.0398552	0	0	0	0.0312792	0.0197407	0.0227735	0	0.00239241	0	0.0192713	0.0223233	0.0185783	0.0161994	0	0.0206284	0	0.0109414	0.0232559	0.0082596	0.00980606	0.0154453	0.018118	0	0	0	0	0	0.0288253	0.0276733	0	3.99547e-17	0.0289265	0.0344396	0	0	0	0.0301016	0
'C161CRN2t'	0.0197518	0	0	0.0376277	0	0.0182617	0.0364714	0.0216713	0	0.0387837	0.0398552	0	0	0	0.0312792	0.0197407	0.0227735	0	0.00239241	0	0.0192713	0.0223233	0.0185783	0.0161994	0	0.0206284	0	0.0109414	0.0232559	0.0082596	0.00980606	0.0154453	0.018118	0	0	0	0	0	0.0288253	0.0276733	0	3.99547e-17	0.0289265	0.0344396	0	0	0	0.0301016	0
'C161CRNt'	0	0	0	0	0	0.0182617	0.00218007	0	0	0	0	0	0	0	0.00291316	0.00804053	0	0	0	0	0	0	0	0	0	0	0	0	0.00268363	0	0.0172896	0	0	0	0	0	0	0	0	0.00626092	0.0289473	0.0100153	0	0	0.0392644	0	0	0	0
'C180CPT1'	0.0197518	0.0240834	0	0	0.00510287	0	0	0	0	0	0	0	0	0	0	0	0	0.0272306	0.00239241	0.00307479	0.0192713	0	0.0185783	0	0.00156456	0	0	0.0152066	0	0.0082596	0	0	0	0.00964955	0	0.0224243	0.0133951	0	0	0	0	0	0	0	0	0	0.0335426	-8.76532e-29	0
'C180CPT2'	0.0197518	0.0240834	0	0	0.00510287	0	0	0	0	0	0	0	0	0	0	0	0	0.0272306	0.00239241	0.00307479	0.0192713	0	0.0185783	0	0.00156456	0	0	0.0152066	0	0.0082596	0	0	0	0.00964955	0	0.0224243	0.0133951	0	0	0	0	0	0	0	0	0	0.0335426	-8.76519e-29	0
'C180CRNt'	0.0197518	0.0240834	0	0	0.00510287	0	0	0	0	0	0	0	0	0	0	0	0	0.0272306	0.00239241	0.00307479	0.0192713	0	0.0185783	0	0.00156456	0	0	0.0152066	0	0.0082596	0	0	0	0.00964955	0	0.0224243	0.0133951	0	0	0	0	0	0	0	0	0	0.0335426	0	0
'C181CPT1'	0	0	0	0	0	0	0	0	0	0	0	0	0	0	0	0	0	0	0	0	0	0	0	0	0	0	0	0	0	0	0	0	0	0	0	0	0	0	0	0	0	0	0	0	0	0	0	0	0
'C181CPT2'	0	0	0	0	0	0	0	0	0	0	0	0	0	0	0	0	0	0	0	0	0	0	0	0	0	0	0	0	0	0	0	0	0	0	0	0	0	0	0	0	0	0	0	0	0	0	0	0	0
'C181CRNt'	0	0	0	0	0	0	0	0	0	0	0	0	0	0	0	0	0	0	0	0	0	0	0	0	0	0	0	0	0	0	0	0	0	0	0	0	0	0	0	0	0	0	0	0	0	0	0	0	0
'C204CPT1'	0	0	0	0	0	0	0	0	0	0	0	0	0	0	0	0	0	0	0	0	0	0	0	0	0	0	0	0	0	0	0	0	0	0	0	0	0	0	0	0	0	0	0	0	0	0	0	0	0
'C204CPT2'	0	0	0	0	0	0	0	0	0	0	0	0	0	0	0	0	0	0	0	0.00307479	0	0	0	0.0161994	0	0	0	0	0	0	0.0172896	0	0	0	0	0	0	0	0	0	0	0	0	0	0	0	0	0	0
'C204CRNt'	0	0	0	0	0	0	0	0	0	0	0	0	0	0	0	0	0	0	0	0.00307479	0	0	0	0.0161994	0	0	0	0	0	0	0.0172896	0	0	0	0	0	0	0	0	0	0	0	0	0	0	0	0	0	0
'C226COAtx'	0	0	0	-0.0485461	0.00227448	0.0386198	-0.0907424	0	0	0	0	0	-0.0361697	0	-0.0422291	0.00704086	0	0.024278	-0.0498979	0	0	0	0.0503081	-0.0521376	0.0166179	-0.0067067	-0.0229962	0	0	-0.00743199	-0.0317494	0	0	0	-0.0174663	0	0	0	-0.0491482	0.0443054	0	0.0395331	0.0420885	0	0	0	-0.0527631	0	0
'C226CPT1'	0.0152696	0.0277808	0	0	0	0	0.0447749	0	0	0.0591258	0	0	0.0204589	0	0	0	0	0	0	0.0444685	0.0282614	0	0	0	0.000272818	0.00591978	0	0	0	0.0281988	0	0.00744536	0	0	0	0	0	0	0	0	0	0	0	0.0287626	0	0	0	0	0.0130508
'C226CPT2'	0.0152696	0.0277808	0	0	0	0	0.0447749	0	0	0.0591258	0	0	0.0204589	0	0	0	0	0	0	0.0444685	0.0282614	0	0	0	0.000272818	0.00591978	0	0	0	0.0281988	0	0.00744536	0	0	0	0	0	0	0	0	0	0	0	0.0287626	0	0	0	0	0.0130508
'C226CRNt'	0.0152696	0.0277808	0	0	0	0	0.0447749	0	0	0.0591258	0	0	0.0204589	0	0	0	0	0	0	0.0444685	0.0282614	0	0	0	0.000272818	0.00591978	0	0	0	0.0281988	0	0.00744536	0	0	0	0	0	0	0	0	0	0	0	0.0287626	0	0	0	0	0.0130508
'C2M26DCOAHLm'	0	0	0	0	0	0	0	0	0	0	0	0	0	0	0	0	0	0	0	0	0	0	0	0	0	0	0	0	0	0	0	0	0	0	0	0	0	0	0	0	0	0	0	0	0	0	0	0	0
'C2M26DCOAHLx'	0	0	0	0	0	0	0	0	0	0	0	0	0	0	0	0	0	0	0	0	0	0	0	0	0	0	0	0	0	0	0	0	0	0	0	0	0	0	0	0	0	0	0	0	0	0	0	0	0
'C3STDH1Pr'	0	0	0	0	0	0	0	0	0	0	0	0	0	0	0	0	0	0	0	0	0	0	0	0	0	0	0	0	0	0	0	0	0	0	0	0	0	0	0	0	0	0	0	0	0	0	0	0	0
'C3STDH1r'	0	0	0	0	0	0	0	0	0	0	0	0	0	0.0489418	0	0	0	0	0	0.0469917	0	0	0	0	0.0260801	0	0	0	0.026795	0	0	0	0	0	0.0447051	0	0.0311255	0	0	0	0	0	0	0	0	0	0	0	0
'C3STKR2r'	0	0	0	0	0	0	0	0	0	0	0	0	0	0.0489418	0	0	0	0	0	0.0469917	0	0	0	0	0.0260801	0	0	0	0.026795	0	0	0	0	0	0.0447051	0	0.0311255	0	0	0	0	0	0	0	0	0	0	0	0
'C4STMO1r'	0	0	0	0	0	0	0	0	0	0	0	0	0	0.0489418	0	0	0	0	0	0.0469917	0	0	0	0	0.0260801	0	0	0	0.026795	0	0	0	0	0	0.0447051	0	0.0311255	0	0	0	0	0	0	0	0	0	0	0	0
'C4STMO2Pr'	0	0	0	0	0	0	0	0	0	0	0	0	0	0	0	0	0	0	0	0	0	0	0	0	0	0	0	0	0	0	0	0	0	0	0	0	0	0	0	0	0	0	0	0	0	0	0	0	0
'C4STMO2r'	0	0	0	0	0	0	0	0	0	0	0	0	0	0.0489418	0	0	0	0	0	0.0469917	0	0	0	0	0.0260801	0	0	0	0.026795	0	0	0	0	0	0.0447051	0	0.0311255	0	0	0	0	0	0	0	0	0	0	0	0
'CAATPS'	0	0	0	0	0	0	0	0	0	0	0	0	0	0	0	0	0	0	0	0	0	0	0	0	0	0	0	0	0	0	0	0	0	0	0	0	0	0	0	0	0	0	0	0	0	0	0	0	0
'CAMPt'	0.579984	0.607148	0.706122	0.269004	0.598767	0.55112	0.22375	0.489006	0.625818	0.670696	0.408558	0.546532	0.833104	0.835377	0.64748	0.628883	0.713458	0.617285	0.703728	0.678548	0.708717	0.689929	0.696386	0.707929	0.681593	0.702613	0.601057	0.635073	0.654383	0.650277	0.551116	0.556092	0.711903	0.733949	0.693319	0.638566	0.758489	0.531876	0.512394	0.426375	0.653421	0.692806	0.74637	0.78668	0.746979	0.715305	0.606408	0.748063	0.665114
'CAROtr'	0.417936	0.00732597	0.921248	1	1	0.223891	0.449315	0.761898	0.3724	0	1	0	0.398875	0.431596	0	0	1	0.278337	0	0	0	1	0.487683	0	0.471427	0	0.426094	0.857976	0	0	0.8765	0.595994	0.410104	0.643369	0.345145	0.977028	0	0	0.278567	0.0190666	0	0.0745191	0.397303	0.305762	0.173926	0	0	0.337424	0.541679
'CARVEOLte'	0	0	0	0	0	0	0	0	0	0	0	0	0	0	0	0	0	0	0	0	0	0	0	0	0	0	0	0	0	0	0	0	0	0	0	0	0	0	0	0	0	0	0	0	0	0	0	0	0
'CAT2p'	0	0.0542362	0	0.0730503	0	0	0	0	0	0	0.0204233	0	0.0646098	0	0.0793254	0.0568507	0.050906	0.0600582	0	0	0	0	0	0	0	0	0	0	0	0.0497139	0	0	0	0	0	0	0	0.0577785	0.058686	0.0568168	0	0	0	0	0	0	0	0	0
'CAt7r'	-1	-1	-1	-1	-1	-1	-0.964962	-1	-1	-1	-1	-1	-1	-1	-1	-1	-1	-1	-1	-1	-0.954904	-1	-1	-1	-1	-1	-1	-1	-1	-1	-1	-1	-1	-1	-1	-1	-1	-1	-1	-0.887697	-1	-1	-1	-1	-1	-1	-1	-1	-1
'CATm'	0	0	0	0.0730503	0	0	0	0.051716	0.0785424	0.0863129	0.083882	0.087219	0.0646098	0	0	0	0	0	0.0455469	0	0	0.0557071	0	0	0.0482931	0	0.0489813	0	0	0.0497139	0.0551948	0	0.0495087	0	0	0	0	0	0.058686	0	0	0	0.0630189	0.0600027	0	0	0.0614361	0	0
'CATp'	0	0.0542362	0	0.0730503	0	0	0.0700649	0	0.0785424	0	0.0878077	0	0	0	0	0	0	0	0	0	0	0	0	0	0.0482931	0	0	0	0	0.0497139	0	0	0	0	0	0	0	0	0.058686	0.0568168	0	0	0	0	0	0	0.0614361	0	0
'CBL2OR'	0	0	0	0	0	0	0	0	0	0	0	0	0	0	0	0	0	0	0	0	0	0	0	0	0	0	0	0	0	0	0	0	0	0	0	0	0	0	0	0	0	0	0	0	0	0	0	0	0
'CBL2tm'	0	0	0	0	0	0	0	0	0	0	0	0	0	0	0	0	0	0	0	0	0	0	0	0	0	0	0	0	0	0	0	0	0	0	0	0	0	0	0	0	0	0	0	0	0	0	0	0	0
'CBLATm'	0	0	0	0	0	0	0	0	0	0	0	0	0	0	0	0	0	0	0	0	0	0	0	0	0	0	0	0	0	0	0	0	0	0	0	0	0	0	0	0	0	0	0	0	0	0	0	0	0
'CBPPer'	0	0	0	0	0	0	0	0	0	0	0	0	0	0	0	0	0	0	0	0	0	0	0	0	0	0	0	0	0	0	0	0	0	0	0	0	0	0	0	0	0	0	0	0	0	0	0	0	0
'CBPS'	0	0	0	0	0	0	0	0	0	0	0	0	0	0	0	0	0	0	0	0	0	0	0	0	0	0	0	0	0	0	0	0	0	0	0	0	0	0	0	0	0	0	0	0	0	0	0	0	0
'CBPSam'	0.00844719	0	0.00382522	0.027086	0.0276264	0	0.0243635	0.00933171	0	0.0359017	0.0319192	0.0343326	0.0152709	0	0	0	0	0	0	0.00736646	0	0	0.0179391	0.0121136	0.0218049	0	0	0	0.022915	0	0.0312812	0.0295427	0	0	0.0102334	0.0151551	0	0.0236568	0	0.0172089	0.0176466	0	0.019529	0	0.0105479	0	0	0.0183544	0
'CBPter'	0	0	0	0	0	0	0	0	0	0	0	0	0	0	0	0	0	0	0	0	0	0	0	0	0	0	0	0	0	0	0	0	0	0	0	0	0	0	0	0	0	0	0	0	0	0	0	0	0
'CBR1'	0	0	0	0	0	0	0	0	0	0	0	0	0	0	0	0	0	0	0	0	0	0	0	0	0	0	0	0	0	0	0	0	0	0	0	0	0	0	0	0	0	0	0	0	0	0	0	0	0
'CBR2'	0	0	0	0	0	0	0	0.0665156	0	0	0	0	0	0	0	0	0	0	0	0	0	0.0560546	0	0	2.60157e-16	0	0	0	0	0	0	0.0701145	0	3.63646e-16	0	0.0641634	3.63646e-16	0.0682928	0	0	0	0.064093	0	0	0.0634886	-2.36232e-18	0	0	0.0467296
'CCA_D3t'	0	0	0	0	0	0	0	0	0	0	0	0	0	0	0	0	0	0	0	0	0	0	0	0	0	0	0	0	0	0	0	0	0	0	0	0	0	0	0	0	0	0	0	0	0	0	0	0	0
'CCA_D3tm'	0	0	0	0	0	0	0	0	0	0	0	0	0	0	0	0	0	0	0	0	0	0	0	0	0	0	0	0	0	0	0	0	0	0	0	0	0	0	0	0	0	0	0	0	0	0	0	0	0
'CDIPTr'	-0.00500253	-0.00971818	-0.0049819	-0.00537855	-0.00505627	-0.025129	-0.00549157	-0.0050893	-0.00521647	-0.00542751	-0.00541757	-0.0468711	-0.0150522	-0.00484732	-0.00522963	-0.00534496	0.00406493	-0.00518367	-0.00484527	-0.00501372	-0.0050039	-0.00506122	-0.004917	-0.013054	-0.00509001	-0.00505757	-0.0051252	-0.00513685	-0.00506239	-0.0140476	-0.00521428	-0.00517231	-0.015614	-0.0123063	-0.00500298	-0.00511281	-0.00493543	-0.00518593	-0.0235261	-0.00526655	-0.00498843	-0.0188627	-0.005031	-0.00492551	-0.00507571	-0.0049464	-0.0281813	-0.0124238	-0.0305854
'CDPDAGtm'	1.18245e-30	-0.00243261	0	0	0	0	0	0	0	0	0	0	0	0	0	0	-0.00909366	0	0	0	0	-6.95348e-30	0	-0.00999816	0	0	0	0	0	0	0	0	0	0	0	0	0	0	0	0	0	0	0	0	0	0	-1.1783e-29	-1.29654e-32	0
'CDS'	0	0	0	0	0	0	0	0	0	0	0	0	0	0	0	0	0	0	0	0	0	0	0	0	0	0	0	0	0	0	0	0	0	0	0	0	0	0	0	0	0	0	0	0	0	0	0	0	0
'CDSm'	-1.18245e-30	0.00243261	0	0	0	0	0	0	0	0	0	0	0	0	0	0	0.00909366	0	0	0	0	7.38808e-30	0	0.00999816	0	0	0	0	0	0	0	0	0	0	0	0	0	0	0	0	0	0	0	0	0	0	1.1783e-29	1.29654e-32	0
'CEPTC'	0	0	0	0	0	0	0	0	0	0	0	0	0	0	0	0	0	0	0	0	0	0	0	0	0	0	0	0	0	0	0	0	0	0	0	0	0	0	0	0	0	0	0	0	0	0	0	0	0
'CEPTE'	0	3.62915e-28	0	0	0	0	0	0	0	0	0	0	0	0	0	0	0	3.08968e-28	0.00433913	0.00460085	0	0	4.67437e-30	0	0	0	0	0	0	0	0	0	0	-6.13032e-29	0	0	0	0	0	0	0	0	0	-1.18239e-28	0	0	0	0	0
'CERK'	0	0	0	0	0	0	0	0	0	0	0	0	0	0	0	0	0	0	0	0	0	0	0	0	0	0	0	0	0	0	0	0	0	0	0	0	0	0	0	0	0	0	0	0	0	0	0	0	0
'CERT1gt'	0	-0.015039	-0.00358323	0	-0.00890245	0	-0.0374006	0	-0.0322877	0	-0.0359176	0	-0.0177731	-0.0149306	0	0	-0.0191573	-0.0289022	-0.00433913	-0.00460085	0	-0.021047	-0.00236079	-0.00664813	-0.0184987	-0.0130073	0	0	-0.00629851	0	0	-0.0273803	-0.015416	-0.0161725	-0.0196094	-0.0241148	-0.0199921	-0.0319894	-0.0345038	0	0	-0.0240721	-0.00134976	-0.0116574	0	-0.0193292	-0.0210808	-0.0188512	-0.0246413
'CERT1rt'	0.0120723	0.0103444	0.0102755	0	0.00394396	0.026879	0.0247979	0.0141454	0	0.0296574	0	0	0	0	0	0	0	0	0.00377852	0.0199218	0	0.0186457	0.00348346	0	0	0.013364	0.00526473	0	0.0190662	0.0184174	0.015669	0	0.0183341	0	0.0132772	0	0.00638067	0	0	0.0239257	0.0162432	0.017148	0	0.0107786	0.0183144	0.0174563	0	0.0136457	0
'CERT2gt'	0	0	1.45829e-29	0	0	0	0	0	0	-3.16096e-32	0	0	0	0	0	0	0	0	0	1.68995e-31	0	0	0	0	0	0	-1.23475e-34	0	0	0	0	0	0	0	0	0	-1.55334e-29	0	0	0	0	0	0	0	0	0	0	0	0
'CERT2rt'	-0.0120723	-0.0103444	-0.0102755	0	-0.00394396	-0.026879	-0.0247979	-0.0141454	0	-0.0296574	0	0	0	0	0	0	0	0	-0.00377852	-0.0199218	0	-0.0186457	-0.00348346	0	0	-0.013364	-0.00526473	0	-0.0190662	-0.0184174	-0.015669	0	-0.0183341	0	-0.0132772	0	-0.00638067	0	0	-0.0239257	-0.0162432	-0.017148	0	-0.0107786	-0.0183144	-0.0174563	0	-0.0136457	0
'CGLYt3_2_'	0	0	0	0	0	0	0	0	0	0.113006	0	0.0303717	0.0182142	0	0	0	0.0116641	0	0.0112609	0	0	0	0.0141741	0.00407784	0	0.00413797	0	0	0.0114574	0	0	0	0	0.00583557	0.0116396	0	0	0.0278427	0.0239728	0	0	0	0.031381	0.0161418	0.0330898	0	0	0	0.0576161
'CGMPt'	0	0	0	0	0	0	0	0	0	0	0	0	1.44668e-29	0	0	0	0	0	0	0	0	0	0	0	0	0	0	0	0	0	0	0	0	0	0	0	0	0	0	0	0	0	0	0	0	0	0	0	0
'CH25H'	-3.78861e-16	0	0.330992	1	0	0	0	-3.08438e-16	1	0	0	1	0.263416	0	1	0.00272259	0	0.975365	0	0	0.0654372	0	1	0	1	0	0	0	0.0239179	0	0.0409244	0	0	0	0	0	0	0	0	0	0	0	0	0.45131	0.103164	-2.63842e-16	0	1	0.952413
'CHAT'	-2.19781e-16	0.163834	0.116512	0.31073	0.583985	-4.39562e-16	0.090406	0.889781	-4.39562e-16	-2.19781e-16	0.0143979	-2.19781e-16	0.0074028	0.0330508	0.0542225	0.0623869	-4.39562e-16	-2.19781e-16	0.168146	0.37243	0.830272	0.148566	0.0483586	0.014174	0.0648674	0	0.103888	0.23006	0.0194645	0.588021	0.889015	0.0130876	0.810853	-2.19781e-16	-2.19781e-16	0.0536527	1	-4.39562e-16	0.841667	-4.39562e-16	0.174721	-2.19781e-16	0.127002	0.20039	-4.39562e-16	0.18936	-4.39562e-16	0.292281	0.169355
'CHATn'	-1	-1	-1	-1	-1	-1	-1	-1	-1	-1	-1	-1	-1	-1	-1	-1	-1	-1	-1	-1	-1	-1	-1	-1	-1	-1	-1	-1	-1	-1	-1	-1	-1	-1	-1	-1	-0.970457	-1	-1	-1	-1	-1	-1	-1	-1	-1	-1	-1	-1
'CHLP'	0	0	0	0	0	0	0	0	0	0	0	0	0	0	0	0	0	0	0	0	0	0	0	0	0	0	0	0	0	0	0	0	0	0	0	0	0	0	0.0345038	0	0	0	0.00134976	0.0116574	0	0.00602772	0	0.00481805	0.0246413
'CHLPCTD'	0	0	0	0	0	0	0	0	0	0	0	0	0	0	0	0	0	0	0	0	0	0	0	0	0	0	0	0	0	0	0	0	0	0	0	0	0	0	0	0	0	0	0	0	0	0	0	0	0
'CHLtm'	1.17365e-30	0.00445569	0.0163439	0	0.0219783	0.0105005	0.0344479	0.014935	0.0139744	0	0.0311868	0	0.017296	0	0	0	-0.00909366	0.0275828	0.0136169	0	0	0.0264306	0.0152808	0.0028878	0	0	0	0.00707845	0	0	0	0.00605371	0	0	0	0.0187177	0	0	0	0	0.0199801	0	0	0	0	0	-1.16843e-29	0.0207518	0
'CHOLATEt'	-1	-1	1.24872e-17	-1	1	-1	-0.801251	-1	-1	0.038289	-1	-1	-1	-1	-1	0.204781	-1	-1	-1	-1	-1	-1	-0.533497	-1	-1	-1	-1	-1	-1	0.523008	0.443183	-1	-1	-1	-1	-1	-1	-1	0.200551	-0.813631	-0.765978	-1	-1	-1	-1	1	-1	-1	-1
'CHOLATEt2'	0.525364	1	1	1	0	1	0	1	1	0	1	1	0.189511	1	0	1	0.887853	0	1	0.422925	1	0	0	0	0.204107	1	0	0.567259	1	0	1	1	1	1	0	1	1	1	1	0	0	1	0	1	0	1	0.242834	1	1
'CHOLATEt3'	0	0	0	0	0	0	0	0	0	0	0	0	0	0	0	0	0	0	0	0	0	0	0	0	0	0	0	0	0	0	0	0	0	0	0	0	0	0	0	0	0	0	0	0	0	0	0	0	0
'CHOLD2m'	0	0.00688831	0.0163439	0	0.0219783	0.0105005	0.0344479	0.014935	0.0139744	0	0.0311868	0	0.017296	0	0	0	0	0.0275828	0.0136169	0	0	0.0264306	0.0152808	0.012886	0	0	0	0.00707845	0	0	0	0.00605371	0	0	0	0.0187177	0	0	0	0	0.0199801	0	0	0	0	0	0	0.0207518	0
'CHOLK'	0	0	0	0	0	0	0	0	0	0	0	0	0	0	0	0	0	0	0	0	0	0	0	0	0	0	0	0	0	0	0	0	0	0	0	0	0	0	0	0	0	0	0	0	0	0	0	0	0
'CHOLPtg'	0	-0.015039	-0.00358323	0	-0.00890245	0	-0.0374006	0	-0.0322877	0	-0.0359176	0	-0.0177731	-0.0149306	0	0	-0.0191573	-0.0289022	-0.00433913	-0.00460085	0	-0.021047	-0.00236079	-0.00664813	-0.0184987	-0.0130073	0	0	-0.00629851	0	0	-0.0273803	-0.015416	-0.0161725	-0.0196094	-0.0241148	-0.0199921	-0.0319894	-0.0345038	0	0	-0.0240721	-0.00134976	-0.0116574	0	-0.0193292	-0.0210808	-0.0188512	-0.0246413
'CHOLPtl'	0	0	0	0	0	0	0	0	0	0	0	0	-1.37616e-30	0	0	0	0	0	0	0	0	0	0	0	0	0	0	0	0	0	0	0	0	0	0	0	0	0	0	0	0	0	0	0	0	0	0	0	0
'CHOLt4'	-1	-1	-1	-1	-1	-1	-1	-1	-1	-1	-1	-1	-1	-1	-1	-1	-1	-1	-1	-1	-1	-1	-1	-1	-1	-1	-1	-1	-1	-1	-1	-1	-1	-1	-1	-1	-1	-1	-1	-1	-1	-1	-1	-1	-1	-1	-1	-1	-1
'CHOLtg'	0	0	0	0.00491688	0	0	0	0	0	0	0	0	0	0	0	0	0	0	0.0405557	0	0	0	0	0	0	0	0	0	0	0	0	0	0.204371	0	0	0	0.896931	0	0	0	0	0	0	0	0	0	0	0	0
'CHOLtn'	-1	-1	-1	-1	-1	-1	-1	-1	-1	-1	-1	-1	-1	-1	-1	-1	-1	-1	-1	-1	-1	-1	-1	-1	-1	-1	-1	-1	-1	-1	-1	-1	-1	-1	-1	-1	-0.970457	-1	-1	-1	-1	-1	-1	-1	-1	-1	-1	-1	-1
'CHOLtr'	0	0	1	0.0541941	0	0	0.481953	0.040066	0.879397	0	0	0	0.380374	0.643905	0.263035	0	0	0	0	0.214284	0	0.0275131	0.298049	0	0.444754	0.252281	0.0397513	0.218388	0.0194645	0.154104	0.248967	0.241922	0	0.910777	0	0	0	0.229735	0	0	0.309339	0.283492	0.0568969	0	0.100646	0.27982	0.220013	0.127436	0.173985
'CHOLtu'	0.328218	1	-1.12432e-16	0.235792	1	0.791412	-1.12432e-16	0.86465	-1.12432e-16	-1.12432e-16	-1.12432e-16	0.162401	-1.12432e-16	-1.12432e-16	-1.12432e-16	-1.12432e-16	-1.12432e-16	0.776801	-1.12432e-16	-1.12432e-16	0.687662	0.0108088	-1.12432e-16	0.014174	-1.12432e-16	0	-1.12432e-16	-1.12432e-16	1	1	0.585786	-1.12432e-16	0.469534	0.00199202	-1.12432e-16	-1.12432e-16	-1.12432e-16	-1.12432e-16	0.318644	0.780311	-1.12432e-16	-1.12432e-16	0.041263	1	0.379175	-1.12432e-16	-1.12432e-16	-1.12432e-16	-1.12432e-16
'CHSTEROLSULT'	0	0	0	0	0	0	0	0	0	0	0	0	0	0	0	0	0	0	0	0	0	0	0	0	0	0	0	0	0	0	0	0	0	0	0	0	0	0	0	0	0	0	0	0	0	0	0	0	0
'CHSTEROLt'	0	0	0	0	0	0	0	0	0	0	0	0	0	0	0	0	0	0	0	0	0	0	0	0	0	0	0	0	0	0	0	0	0	0	0	0	0	0	0	0	0	0	0	0	0	0	0	0	0
'CHSTEROLt1'	-1	0	-1	0	0	-1	0	-1	-1	0	-1	-1	-0.88602	0	0	0	0	0	0	0	-0.0654372	0	0	0	0	0	0	-1	0	-1	-0.984089	0	0	0	0	-1	0	0	-1	0	0	0	0	-1	-1	-1	0	0	-1
'CHSTEROLt2'	-1	-1	-1	-1	-1	-0.729342	-1	-1	-1	-0.966398	-1	-1	-1	-1	-1	-1	-1	-1	-1	-1	-1	-1	-1	-1	-1	-1	-1	-0.927823	-1	-0.888735	-1	-1	-1	-1	-1	-1	-1	-1	-1	-0.962172	-1	-1	-1	-0.45131	-1	-1	-1	-1	-0.952413
'CHSTEROLt3'	1	1	1	0	1	1	1	1	1	1	1	1	1	1	0	1	0.456432	0.923247	0.683487	1	1	1	0	1	-5.01159e-30	0.0973811	1	1	1	1	1	1	1	1	1	1	0.739485	1.93366e-16	1	1	1	1	0.0101497	1	1	1	0.0237677	0.176341	1
'CHSTEROLtg'	0	0	0	0	0	0	0	0	0	0	0	0	0	0	0	0	0	0	0	0	0	0	0	0	0	0	0	0	0	0	0	0	0	0	0	0	0	0	0	0	0	0	0	0	0	0	0	0	0
'CHTNASE'	0	0	0	0	0	0	0	0	0	0	0	0	0	0	0	0	0	0	0	0	0	0	0	0	0	0	0	0	0	0	0	0	0	0	0	0	0	0	0	0	0	0	0	0	0	0	0	0	0
'CHTNASEe'	0	0	0	0	0	0	0	0	0	0	0	0	0	0	0	0	0	0	0	0	0	0	0	0	0	0	0	0	0	0	0	0	0	0	0	0	0	0	0.333333	0	0	0	0	0	0	0	0	0	0
'CITL'	0.289792	0.173918	0.363294	0.42939	0.476752	0.445054	0.131202	0.196139	0.617948	0.273957	0	0.228178	0.43797	0.461381	0.0920958	0.0729485	0.167593	0.828255	0.0453001	0.464948	0.149983	0.233133	0.415349	0.188204	0.489434	0.500164	0.234614	0.56695	0.0994794	0.145339	0.173114	0.268275	0.0259975	0.15912	0.991037	0.292648	0.601349	0.367632	0.242997	0.155522	0.0545743	0.294237	0.64005	0.0881758	0.683584	0.132224	0.216782	0.391359	0.470456
'CITMCOAHm'	0	0	7.59268e-19	0	0	-5.60217e-18	0	0	0	0	1.12043e-17	0	0	0	0	5.60217e-18	0	0	5.60217e-18	0	0	1.14862e-17	0	0	0	-5.48989e-18	0	0	-4.79572e-18	0	0	0	0	-5.60217e-18	0	0	0	0	-1.12043e-17	1.12043e-17	-5.60217e-18	5.60217e-18	-5.60217e-18	0	5.60217e-18	0	0	5.60217e-18	0
'CITMCOALm'	0	0	1.51854e-18	0	0	-5.60217e-18	0	0	0	1.12043e-17	1.12043e-17	0	0	0	0	1.12043e-17	0	0	1.12043e-17	1.12043e-17	0	2.29725e-17	0	0	0	-1.09798e-17	0	0	-9.59143e-18	0	0	0	0	-1.12043e-17	0	0	0	0	-1.12043e-17	1.12043e-17	-1.12043e-17	1.12043e-17	-1.12043e-17	0	1.12043e-17	0	0	1.12043e-17	0
'CITRtm'	0.0196356	0.0239643	0.0143591	-0.0204474	0.0171241	-0.00949525	-0.0291609	0.0143391	-0.0319111	-0.0415628	-0.0413117	-0.0411989	0.0116312	0.0221757	0.0375872	0.0447284	0.0319995	-0.0293654	0.0101851	-0.0155102	-0.0270373	-0.0280671	0.03172	0.0294044	0.0263267	0.0243229	0.0155326	0.0168301	0.0127357	0.00587775	0.0259012	0.00748926	0.0373291	0.0341678	0.0400968	0.037578	0.0388336	0.0460844	0.0460791	0.0172543	0.0167765	-0.0146496	0.0298856	0.0267694	0.0167097	0.0163892	0.0303012	-0.0282692	0.0671979
'CITt4_2'	-1	-1	-1	-1	0.0346483	-1	-1	-1	-1	-0.449919	-1	-0.26662	-1	0.351547	-1	-1	-1	0.496256	-0.5335	0.274263	-0.383639	-1	-1	-1	-0.13058	0.396783	0.665719	-1	-0.168385	-0.486789	-1	-1	-0.468548	-1	-1	-1	1	-1	-1	-0.31114	-0.50766	-0.0783387	0.447746	-1	0.243753	-0.12083	-1	0.098876	-1
'CITtam'	-0.0520319	-0.0508486	-0.0551014	-0.0633551	-0.0438903	-0.0505739	0.0667884	-0.0591792	0.0644869	-0.0621992	0.0721031	-0.0692062	0.0521283	-0.0527808	-0.064774	0.0716567	-0.0590079	-0.0648434	-0.0574562	-0.0627007	-0.0574023	-0.0555978	-0.0569307	0.0554084	-0.0586404	0.0550555	0.0561492	-0.0563029	-0.0561142	-0.0564344	-0.0634124	-0.0637991	-0.0608047	-0.0646441	-0.0357935	-0.0627408	0.0587904	-0.0677616	0.0709337	-0.0711748	-0.0531779	-0.0614316	-0.0619219	-0.0584465	-0.0624305	-0.0608769	0.0653378	0.0583702	-0.0252289
'CITtbm'	-0.0520319	-0.0508486	-0.0436656	-0.0546807	-0.0438903	-0.0505739	-0.0667884	-0.0591792	0.0644869	-0.0733928	0.0711893	0.0655198	0.0521283	-0.0527808	-0.064774	-0.0716567	0.0454006	0.0570611	-0.0574562	-0.0627007	-0.0574023	-0.0555978	-0.0569307	-0.00784243	-0.0586404	-0.0550555	-0.0561492	0.0207167	-0.0561142	-0.0564344	-0.0634124	-0.0400439	-0.0608047	-0.0646441	-0.0616568	-0.0627408	0	-0.0677616	-0.0709337	-0.0711748	-0.0531779	-0.0614316	-0.0619219	-0.0584465	-0.0624305	-0.0608769	-0.0653378	0.0499637	-0.0252289
'CK'	0.020103	0.0244434	0.0119343	0.0381238	0.0130258	0.00816269	0.0226942	0.0160767	0.0561551	0.0640181	0.0669136	0.0642702	0.0428593	0.042195	0.0602718	0.0602879	0.0638561	0.0701901	0.0519348	0.0626119	0.0608401	0.060548	0.0540902	0.0479704	0.0132321	0.00765451	0.0251467	0.0249479	0.00930321	0.00872288	0.0128256	0.0182033	0.0302517	0.0301311	0.0295184	0.0343321	0.022465	0.0350313	0.0357039	0.033349	0.0296529	0.0329353	0.0227907	0.0122383	0.016617	0.0162246	0.0208213	0.00503509	0.0200542
'CKc'	-0.020103	-0.0244434	-0.0119343	-0.0381238	-0.0130258	-0.00816269	-0.0226942	-0.0160767	-0.0561551	-0.0640181	-0.0669136	-0.0642702	-0.0428593	-0.042195	-0.0602718	-0.0602879	-0.0638561	-0.0701901	-0.0519348	-0.0626119	-0.0608401	-0.060548	-0.0540902	-0.0479704	-0.0132321	-0.00765451	-0.0251467	-0.0249479	-0.00930321	-0.00872288	-0.0128256	-0.0182033	-0.0302517	-0.0301311	-0.0295184	-0.0343321	-0.022465	-0.0350313	-0.0357039	-0.033349	-0.0296529	-0.0329353	-0.0227907	-0.0122383	-0.016617	-0.0162246	-0.0208213	-0.00503509	-0.0200542
'CLFORtex'	0	0	0	0	0	0	0	0	0	0	0	0	0	0	0	0	0	0	0	0	0	0	0	0	0	0	0	0	0	0	0	0.148477	0	0.169108	0	0	0	0.133525	0	0	0	0	0	0	0	0	0	0	0
'CLHCO3tex2'	0	0	0	0.267081	0	0.514637	0	0	0	0	0	0	0	0.73814	0	0	0	0	0	0	0	0	0.183139	0	0	0	0	0	0	0	0.0662134	0	0	0	0	0	0	0	0	0	0	0	0	0	0	0	0	0	0
'CLI2tex'	0	0	0	0	0	0	0	0	0	0	0	0	0	0	0	0	0	0	0	0	0	0	0	0	0	0	0	0	0	0	0	0	0	0	0	0	0	0	0	0	0	0	0	0	0	0	0	0	0
'CLOHtex2'	0	0	0	0	0	0	0	0	0	0	0	0	0	0	0	0	0	0	0	0	0	0	0	0	0	0	0	0	0	0	0	0	0	0	0	0	0	0	0	0	0	0	0	0	0	0	0	0	0
'CLOXAtex2'	0	0.576564	0.235215	0	0	0	0.539547	0.942496	0.528192	1	0	1	0	0.26186	0	0	0.230713	0.547825	0	0	0	0	0	1	1	0	1	0	1	0	0	0.433509	0	0	0	0.577953	0	0	1	0.106178	0	0.474932	0	0	0.834693	0.525484	0.0021752	0.535921	0
'CLPNDCOAtx'	0	0	0	0.0485461	0	0	0.0162511	0	0	0	0	0	0.0361697	0	0.0521948	0.0501597	0	0	0.0498979	0	0	0	0.000232123	0.0521376	0	0.0067067	0.0229962	0	0	0.0207668	0.0317494	0	0	0	0.0174663	0	-0.0268675	0	0.0491482	0	0	0	0	0	0	0	0.0527631	0	-0.0264869
'CLPNDCPT1'	0	0	0	0	0	0	0	0	0	0	0	0	0	0	0	0	0	0	0	0	0	0	0	0	0	0	0	0	0	0	0	0	0	0	0	0	0	0	0	0	0	0	0	0	0	0	0	0	0
'CLPNDCPT2'	0	0	0	0	0	0	0	0	0	0	0	0	0	0	0	0	0	0	0	0	0	0	0	0	0	0	0	0	0	0	0	0	0	0	0	0	0	0	0	0	0	0	0	0	0	0	0	0	0
'CLPNDCRNt'	0	0	0	0	0	0	0	0	0	0	0	0	0	0	0	0	0	0	0	0	0	0	0	0	0	0	0	0	0	0	0	0	0	0	0	0	0	0	0	0	0	0	0	0	0	0	0	0	0
'CLPNDt'	0	0	0	0.0485461	0	0	0.0162511	0	0	0	0	0	0.0361697	0	0.0521948	0.0501597	0	0	0.0498979	0	0	0	0.000232123	0.0521376	0	0.0067067	0.0229962	0	0	0.0207668	0.0317494	0	0	0	0.0347272	0	-0.0268675	0	0.0491482	0	0	0	0	0	0	0	0.0527631	0	-0.0264869
'CLS_hs'	0.00500253	0.00509387	0.0049819	0.00537855	0.00505627	0.00502765	0.00549157	0.0050893	0.00521647	0.00542751	0.00541757	0.00534199	0.00493215	0.00484732	0.00522963	0.00534496	0.00502873	0.00518367	0.00484527	0.00501372	0.0050039	0.00506122	0.004917	0.00491677	0.00509001	0.00505757	0.0051252	0.00513685	0.00506239	0.00504832	0.00521428	0.00517231	0.00497857	0.00495283	0.00500298	0.00511281	0.00493543	0.00518593	0.00527936	0.00526655	0.00498843	0.00505334	0.005031	0.00492551	0.00507571	0.0049464	0.00504694	0.00496583	0.00506587
'CMPACNAtg'	0	0.0338496	-1.09868e-30	2.14587e-33	3.02588e-05	8.28066e-30	0	0	0	0	0	0	-6.70369e-17	9.24575e-31	-5.75257e-17	2.74671e-31	0	-2.77418e-29	0.0510732	-1.57845e-31	0	0	0	0.0201254	0	5.68789e-30	-7.41612e-30	4.88979e-18	0	-2.47891e-29	0	1.23053e-28	0	0	0	-8.13429e-34	5.21188e-29	0	0	1.42829e-29	0	-5.46529e-33	5.22974e-28	0	-1.07737e-17	0	0	0	0
'CMPACNAtn'	0	0.0338496	0.0327181	0.049958	0.0275712	0	0	0	0	0	0	0.0544825	0.0337867	0.0301103	0	0	0	0.0414344	0.0255366	0	0	0.0343284	0	0	0	0	0	0.0306822	0	0.0267501	0	0	0.0291365	0.0368994	0	0.0418411	0.0293516	0.0444937	0.0466254	0	0.0305681	0	0	0	0.0442858	0.0368163	0	0	0.0440255
'CMPSAS'	0	0	0	0	3.02588e-05	0	0	0	0	0	0	0	-3.46962e-18	0	0	0	0	0	0.0255366	0	0	0	0	0	0	0	0	0	0.0274577	0	0	0	0	0	0	0	0	0	0	0	0	0	0	0	0	0	0	0	0
'CMPSASn'	0	0.0338496	0.0327181	0.049958	0.0275712	0	0	0	0	0	0	0.0544825	0.0337867	0.0301103	0	0	0	0.0414344	0.0255366	0	0	0.0343284	0	0	0	0	0	0.0306822	0	0.0267501	0	0	0.0291365	0.0368994	0	0.0418411	0.0293516	0.0444937	0.0466254	0	0.0305681	0	0	0	0.0442858	0.0368163	0	0	0.0440255
'CO2t'	-1	-1	-1	-1	-1	-1	-1	-1	-1	-1	-1	-1	-1	-1	-1	-1	-1	-1	0.0414163	-1	-1	-1	-1	-1	-1	-1	-1	-1	-1	-1	-1	-1	-1	-1	-1	-1	-1	-1	-1	-1	-1	-1	-1	-1	-1	-1	0.56499	-1	-1
'CO2ter'	0.0565506	0.0925005	0.0154779	0.0475844	0.0314698	0.0704227	0.0895498	0.100631	0.115868	0.038302	0.113328	0.144375	-0.000117003	0.0816735	0.117563	0.0980585	0.0621292	0.128632	0.00601513	0.102587	-0.0666499	0.111096	0.0901284	0.0849184	0.0846645	0.0735303	0.0355215	0.066687	0.0161124	0.0368285	0.10241	0.060268	0.0833282	0.0645885	0.0770223	0.098578	-0.0674145	0.119047	0.116422	0.0998786	0.0897189	0.115678	0.075994	-0.118248	0.0712519	0.0936726	0.0539899	0.0487328	0.0584375
'CO2tg'	0	0	0	0	0	0	0	0	0	0	0	0	0	0	0	0	0	0	0	0	0	0	0	0	0	0	0	0	0	0	0	0	0	0	0	0	0	0	0	0	0	0	0	0	0	0	0	0	0
'CO2tm'	-0.591184	-0.35012	-0.586367	-0.519528	-0.419203	-0.258297	-0.857432	-0.580449	-1	-0.933753	-1	-1	-0.568226	-0.708053	-1	-0.33604	-0.83283	-0.779815	-0.333746	-1	-0.770921	-0.0108484	-0.787689	-0.973129	-0.755175	-0.529545	-0.388606	-0.570383	-1	-0.449322	-0.315868	-0.89824	-0.516619	-0.835826	-0.369821	-0.475712	-0.907979	-0.884796	-1	-1	-0.717888	-1	-0.453421	-0.468063	-1	-1	0.385122	-0.712554	-0.123574
'CO2tn'	0	0	0	0	0	0	0	0	0	0	0	0	0	0	0	0	0	0	0	0	0	0	0	0	0	0	0	0	0	0	0	0	0	0	0	0	0	0	0	0	0	0	0	0	0	0	0	0	0
'CO2tp'	0.18953	0.19181	0.29475	0.250213	0.23868	0.244029	0.250601	0.289466	0.337244	0.256187	0.232497	0.34778	0.257798	0.258082	0.195897	0.278682	0.298511	0.0190037	0.244801	0.257248	0.307352	0.019343	0.254901	0.237358	0.273962	0.316536	-1.34675e-17	0.243742	0.267249	0.270841	0.256095	-0.015516	0.230802	0.316187	0.202909	-0.0822472	0.301029	0.303824	0.261924	0.297519	0.137993	0.314997	0.258457	0.199053	0.314705	0.276463	0.253535	0.255625	0.241539
'COAtg'	0	0	0	0	0	0	0	0	0	0	0	0	0	0	0	0	0	0	0	0	0	0	0	0	0	-8.12304e-51	0	0	0	0	0	0	0	0	0	0	0	0	0	7.16964e-33	0	0	0	0	0	0	0	0	0
'COAtl'	0.0389938	0.0307475	0	0	0	-2.52668e-17	-4.11053e-17	0	0	0.0405873	1.00163e-17	0	0.023954	0	0	-8.38783e-18	1.15235e-18	0	0	0	0	0	0	0	0	-2.08268e-16	0	0	0	0	0	0	0	0	0	0	0.0191928	0	0	5.4274e-17	4.05376e-17	0	0	0	-2.91282e-17	0	0	-2.75011e-17	0
'COAtm'	0.0233952	0.157667	0.0873512	0.0843316	0.151358	0.046147	0.110917	0.138988	-0.0927958	0.0899382	0.0696466	-0.09195	0.11583	-0.0883737	0.0202017	0.0379144	0.113694	0.0787611	0.0113619	0.130513	0.0749496	0.104329	0.124245	-0.00581649	0.022748	-0.0349522	0.0249374	0.0189877	0.168918	0.0807466	0.0198937	0.0161653	0.0665551	0.0206542	-0.026388	0.108361	0.0836492	-0.0275042	0.114932	0.0790652	0.0404303	-0.153773	-0.0455649	0.1582	-0.0905254	0.0176019	0.0591419	0.177308	0.0496771
'COAtn'	1	1	1	1	1	1	1	1	1	1	1	1	1	1	1	1	1	1	1	1	1	1	1	1	1	1	1	1	1	1	1	1	1	1	1	1	0.970457	1	1	1	1	1	1	1	1	1	1	1	1
'COAtp'	0.0380189	0.0196636	-0.0669623	0.109991	-0.00895237	0.00105878	0.102744	-0.0662696	-0.0107024	0.213737	0.00158826	-0.120288	0.0490339	-0.00749642	0.115837	0.137925	-0.0362414	0.0850031	0.0594593	0.0431939	-0.0359711	0.0360027	0.085715	0.037679	-0.0153167	0.00115774	0.039848	0.0212027	0.0206906	0.0119625	-0.0801409	0.0686645	0.0940927	-0.0660044	0.00110194	0.0387941	-0.00352868	-0.0573763	0.0165846	0.0142356	0.0561422	-0.0415874	0.0545913	0.0982639	-0.00168301	0.0381266	0.0319241	0.0124425	0.00156733
'COAtr'	-1	-0.681931	-0.483625	-1	-0.704621	-1	-0.400123	-0.546926	-0.47949	-0.740702	-1	-1	-0.811326	0.227906	-1	-0.710528	-0.855902	-0.790247	-1	-0.640368	-1	-1	-1	-1	-0.57641	-0.940132	-0.586962	-1	-1	-1	-1	-0.881604	-0.905312	-0.652198	-0.170024	-0.559124	-0.926663	-0.889268	-1	-0.587393	-0.94071	-0.947235	-0.241406	-0.468395	-0.973578	-1	-0.956247	-1	-0.572662
'COKECBESr'	0	0	0	0	0	0	0	0	0	0	0	0	0	0	0	0	0	0	0	0	0	0	0	0	0	0	0	0	0	0	0	0	0	0	0	0	0	0	0	0	0	0	0	0	0	0	0	0	0
'COQ3m'	0	0	0	1.19414e-29	7.96095e-33	1.632e-31	0	0	0	0	0	0	0	0	0	7.96095e-33	0	1.28331e-29	5.78622e-18	0	0	0	0	0	0	0	1.01642e-32	0	-1.03331e-30	0	7.96095e-33	0	0	0	0	2.18926e-32	0	0	0	0	0	7.96095e-33	1.01216e-33	0	0	0	0	3.98048e-33	1.86918e-17
'COQ5m'	0	0	0	1.19192e-29	8.09726e-33	1.29556e-31	0	0	0	0	0	0	0	0	-1.21459e-32	1.61945e-32	0	1.28908e-29	5.78622e-18	0	0	0	0	0	0	0	1.24866e-32	0	-1.04093e-30	0	1.21459e-32	0	0	0	0	2.22675e-32	0	0	0	0	0	6.07295e-33	7.59118e-34	0	0	0	0	6.07295e-33	1.86918e-17
'COQ6m'	0	0	0	1.19192e-29	8.09726e-33	1.61945e-31	0	0	0	0	0	0	0	0	-1.21459e-32	1.61945e-32	0	1.28585e-29	5.78622e-18	0	0	0	0	0	0	0	1.29428e-32	0	-1.04093e-30	0	1.21459e-32	0	0	0	0	2.22675e-32	0	0	0	0	0	4.04863e-33	7.59118e-34	0	0	0	0	6.07295e-33	1.86918e-17
'COQ7m'	0	0	0	1.19516e-29	8.09726e-33	1.29556e-31	0	0	0	0	0	0	0	0	-1.21459e-32	1.61945e-32	0	1.28908e-29	5.78622e-18	0	0	0	0	0	0	0	1.24866e-32	0	-1.04093e-30	0	1.21459e-32	0	0	0	0	2.22675e-32	0	0	0	0	0	6.07295e-33	7.59118e-34	0	0	0	0	6.07295e-33	1.86918e-17
'CORE2GTg'	0	0	0	0	0	0	0	0	-5.78722e-48	0	0	0	0	0	0	0	0	0	0	0	0	0	0	0	0	0	0	0	0	0	0	0	0	0	0	0	0	0	0	0	0	0	0	0	0	0	0	0	0
'CORE3GTg'	0	0	0	0	0	0	0	0	0	0	0	0	0	0	0	0	0	0	0	0	0	0	0	0	0	0	0	0	0	0	0	0	0	0	0	0	8.48126e-29	0	0	0	0	0	0	0	0	0	0	0	0
'CORE4GTg'	0	0	0	0	0	0	0	0	0	0	0	0	0	0	0	0	0	0	0	0	0	0	0	0	0	0	0	0	0	0	0	0	0	0	0	0	8.48688e-29	0	0	0	0	0	0	0	0	0	0	0	0
'CORE5GTg'	0	0	0	0	0	0	0	0	0	0	0	0	0	0	0	0	0	0	0	0	0	0	0	0	0	0	0	0	0	0	0	0	0	0	0	0	0	0	0	0	0	0	0	0	0	0	0	0	0
'CORE6GTg'	0	0	0	0	0	0	0	0	0	0	0	0	0	0	0	0	0	0	0	0	0	0	0	0	0	0	0	0	0	0	0	0	0	1.38773e-17	0	-8.36641e-34	-4.31573e-29	0	0	-1.25295e-29	0	0	0	0	-1.07737e-17	0	0	0	2.15817e-32
'CORE7GTg'	0	0	0	0	0	0	0	0	0	0	0	0	0	0	0	0	0	0	0	0	0	0	0	0	0	0	0	0	0	0	0	0	0	-1.38773e-17	0	0	0	0	0	0	0	0	0	0	0	0	0	0	0
'CORE8GTg'	0	0	0	0	0	0	0	0	0	0	0	0	0	0	0	0	0	0	0	0	0	0	0	0	0	0	0	0	0	0	0	0	0	0	0	0	0	0	0	0	0	2.34259e-32	0	0	0	0	0	0	0
'COt'	0	0	0	0	0	0	0	0	0	0	0	0	0	0	0	0	0	0	0	0	0	0	0	0	0	0	0	0	0	0	0.237752	0	0	0	0	0	0	0	0	0	0	0	0	0	0	0	0	0	0
'COUCOAFm'	0	0	0	1.10803e-29	-3.01095e-31	3.87122e-32	0	0	0	0	0	0	0	0	0	0	0	1.28008e-29	5.78622e-18	0	0	0	0	-4.30136e-33	0	0	1.4503e-32	0	1.10746e-31	0	4.30136e-33	0	0	0	0	2.79588e-32	0	0	0	0	0	0	0	0	0	0	0	0	1.86918e-17
'COUMARINte'	0	0	0	0	0	0	0	0	0	0	0	0	0	0	0	0	0	0	0	0	0	0	0	0	0	0	0	0	0	0	0	0	0	0	0	0	0	0	0	0	0	0	0	0	0	0	0	0	0
'CPCTDTX'	0	0	0	0	0	0	0	0	0	0	0	0	0	0	0	0	0	0	0	0	0	0	0	0	0	0	0	0	0	0	0	0	0	0	0	0	0	0	0	0	0	0	0	0	0	0	0	0	0
'CPPPGO'	0	0	0	0	0	0	0	0	6.64234e-30	0	0	0	0	0	0	0	0	0	0	0	0	0	0	0	-1.8584e-29	0	0	-1.84621e-27	0	0	0	0	0	0	0	0	0	0	0	0	0	0	0	0	0	0	-1.1978e-30	0	0
'CREATt4_2_r'	-0.965208	-1	-0.960875	-1	-1	1	-0.946293	-1	-0.981091	-1	-1	-0.962147	-0.985263	-1	-0.975174	-0.969951	-1	-1	-1	0.963477	-1	-0.972415	-0.966943	-0.960998	-1	-0.986994	-0.977831	-0.9673	-1	-0.981049	-0.967261	-1	-1	-1	-0.979018	-1	-0.990419	-0.980255	-1	-1	-1	-1	-0.964192	-0.961205	-1	-0.958305	-1	-1	-1
'CREATtmdiffir'	0.020103	0.0244434	0.0119343	0.0381238	0.0130258	0.00816269	0.0226942	0.0160767	0.0561551	0.0640181	0.0669136	0.0642702	0.0428593	0.042195	0.0602718	0.0602879	0.0638561	0.0701901	0.0519348	0.0626119	0.0608401	0.060548	0.0540902	0.0479704	0.0132321	0.00765451	0.0251467	0.0249479	0.00930321	0.00872288	0.0128256	0.0182033	0.0302517	0.0301311	0.0295184	0.0343321	0.022465	0.0350313	0.0357039	0.033349	0.0296529	0.0329353	0.0227907	0.0122383	0.016617	0.0162246	0.0208213	0.00503509	0.0200542
'CRMPte'	0	0	0	0	0	0	0	0	0	0	0	0	0	0	0	0	0	0	0	0	0	0	0	0	0	0	0	0	0	0	0	0	0	0	0	0	0	0	0	0	0	0	0	0	0	0	0	0	0
'CRNCAR3tp'	0	0	0	0	0	0	0	0	0	0	0	0	0	0	0	0	0	0	0	0	0	0	0	0	0	0	0	0	0	0	0	0	0	0	0	0	0	0	0	0	0	0	0	0	0	0	0	0	0
'CRNCARtp'	0.00431043	0.00290064	0.00363706	0	0	0.0196291	0	0.0314232	0	0	0.0178322	0	0.012669	0.0192548	0.0187149	0.0146465	0	0	0	0.025237	0	0	0	0	0	0.00730878	0	0	0	0	0	0.0126592	0	0	0.00411585	0	0	0.00219133	0.0318899	0	0	0.0551458	0	0	0.0122343	0.0444301	0	0	0
'CRNt'	-0.642262	0.18234	0.449566	-0.81039	-0.661157	-0.828026	-0.74374	-0.675555	-0.898319	0.456077	-0.429039	-0.407024	-0.881511	-0.844693	-0.483946	-0.605222	-0.792542	-0.315651	0.19081	-0.792657	-0.783409	-0.660845	-0.689034	-0.616707	-0.769275	-0.717476	0.147075	-0.586495	-0.570965	-0.668706	-0.632835	-0.791816	-0.418421	-0.821334	-0.775701	-0.686338	-0.714585	0.253207	-0.744883	0.33639	-0.454576	0.120462	-0.843394	-0.371381	0.282001	0.200826	-0.622289	-0.63277	-0.820484
'CRNtHa'	0	0	0	0	0	0	0	0	0	0	0	0	0	0	0	0	0	0	0	0	0	0	0	0	0	0	0	0	0	0	0	0	0	0	0	0	0	0	0	0	0	0	0	0	0	0	0	0	0
'CRNtim'	0.0197518	0.0240834	0.0243626	0.0376277	0.0175725	0.0182617	0	0.0216713	0.0283434	0.0387837	0.0398552	0.0390267	0.0191436	0.0178617	0.0312792	0.033315	0.0227735	0.0272306	0.00239241	0.00307479	0.0192713	0.0223233	0.0185783	0.0161994	0.0197774	0.0206284	0.0150961	0.0152066	0.0232559	0.0082596	0.0172896	0.0154453	0.018118	0.0148995	0.0171699	0.0224243	0.0133951	0.0253562	0.0288253	0.0276733	0.0289473	0	0.039052	0.0344396	0.0392644	0.0348943	0.0351073	0.0331783	0
'CRNtuNa'	1	0	0	1	1	1	1	1	1	0	1	1	1	1	1	1	1	1	0	1	1	1	1	1	1	1	0	1	1	1	1	1	1	1	1	1	1	0	1	0	1	0	1	1	0	0	0.830162	1	1
'CRNtx'	-0.0438141	-0.0510675	-0.0523623	-0.0865119	-0.0443659	-0.0561526	-0.0834552	-0.0530945	-0.0748346	-0.0874995	-0.0975425	-0.0853815	-0.0509562	-0.0549783	-0.0812733	-0.0812765	-0.0382026	-0.0590692	-0.0218793	-0.0283118	-0.0527291	-0.0480483	-0.0368601	-0.0321009	-0.0421164	-0.0485656	-0.0340089	-0.0366115	-0.0436021	-0.027948	-0.0471435	-0.0435499	-0.038272	-0.0303843	-0.0384556	-0.0388445	-0.0289696	-0.0529038	-0.0607152	-0.0531447	-0.0778527	-0.0946631	-0.0931966	-0.085497	-0.0907631	-0.0793244	-0.0773716	-0.082968	-0.0556238
'CRTNsyn'	0	0	0	0	0	0	0	0	0	0	0	0	0	0	0	0	0	0	0	0	0	0	0	0	0	0	0	0	0	0	0	0	0	0	0	0	0	0	0	0	0	0	0	0	0	0	0	0	0
'CRTSLt'	6.98319e-32	0	0	0	0	0	0	0	0	0	0	0	0	0	0	0	0	0	0	0	0	0	0	0	0	0	0	0	-4.87149e-31	0	0	0	0	0	0	0	0	0	0	0	0	0	0	0	0	0	0	0	0
'CRTSLtm'	0	0	0	0	0	0	0	0	0	0	0	0	0	0	0	0	0	0	0	0	0	0	0	0	0	0	0	0	0	0	0	0	0	0	0	0	0	0	0	0	0	0	0	0	0	0	0	0	0
'CRTSLtr'	6.98319e-32	0	0	0	0	0	0	0	0	0	0	0	0	0	0	0	0	0	0	0	0	0	0	0	0	0	0	0	-4.87149e-31	0	0	0	0	0	0	0	0	0	0	0	0	0	0	0	0	0	0	0	0
'CRTSTRNt'	0	0	0	0	0	0	0	0	0	0	0	0	0	0	0	0	0	0	0	0	0	0	0	0	0	0	0	0	0	0	0	0	0	0	0	0	0	0	0	0	0	0	0	0	0	0	0	0	0
'CRTSTRNtm'	0	0	0	0	0	0	0	0	0	0	0	0	0	0	0	0	0	0	0	0	0	0	0	0	0	0	0	0	0	0	0	0	0	0	0	0	0	0	0	0	0	0	0	0	0	0	0	0	0
'CRTSTRNtr'	0	0	0	0	0	0	0	0	0	0	0	0	0	0	0	0	0	0	0	0	0	0	0	0	0	0	0	0	0	0	0	0	0	0	0	0	0	0	0	0	0	0	0	0	0	0	0	0	0
'CRVNCtr'	0.00808981	0.00847488	-0.0111474	-0.0766044	-0.00542592	0.0227823	-0.0802588	-0.0161119	0.0128357	0.0130733	-0.0510257	-0.0508864	-0.0398741	-0.0227359	-0.0834054	-0.0330246	-0.0133395	-0.000654668	-0.0617011	0.0220433	0.0415687	-0.0161799	0.032644	-0.0577595	0.00840825	-0.0164328	-0.0346272	-0.00986275	-0.00341498	0.00728562	-0.0519498	-0.0102281	-0.0340671	-0.0409285	-0.055086	-0.00469832	-0.0408334	-0.0475677	-0.0955582	-0.0067229	-0.0170098	0.0212935	0.0249672	0.00878082	-0.0161206	-0.0100141	-0.0643319	-0.00716488	0.00491886
'CSAPASEly'	0	0	0	0	3.02588e-05	0	0	0	0	0	0	0	7.75392e-30	0	0	-1.73013e-17	0	1.31602e-17	0	0	0	0	0	0	0	-2.22444e-31	0	0	8.37971e-17	4.45201e-31	0	0	0	0	0	4.84191e-34	8.68142e-29	0	0	0	0	0	0	0	0	0	0	5.72667e-18	0
'CSBPASEly'	0	0	0	0	-5.93602e-31	0	0	0	0	0	0	0	0	0	0	-3.93239e-17	0	-1.31602e-17	0	-1.75633e-32	2.48409e-31	0	0	6.01949e-30	0	4.2228e-33	0	0	-8.37971e-17	0	0	0	0	0	0	0	-8.69626e-29	0	0	0	-3.87353e-33	0	0	0	0	0	0	-5.72667e-18	0
'CSCPASEly'	0	0	0	2.8201e-32	-7.56548e-36	0	0	0	0	0	0	0	-1.98486e-30	0	0	0	0	0	0	1.855e-32	0	5.04561e-30	0	0	0	0	0	0	8.76749e-33	0	0	0	0	-3.46933e-18	0	-1.15938e-33	0	0	0	0	1.20634e-17	0	0	0	0	0	0	0	0
'CSDPASEly'	0	0	0	-2.8201e-32	9.91624e-31	0	0	0	0	0	0	0	0	0	0	0	0	0	0	-1.855e-32	-1.484e-31	0	0	0	0	0	0	0	0	0	0	0	0	0	0	0	0	0	0	0	-1.20634e-17	0	0	0	0	0	0	4.84191e-34	0
'CSEPASEly'	0	0	0	9.9789e-35	0	0	0	0	0	0	0	0	0	0	0	5.66252e-17	0	0	0	2.06914e-33	0	0	0	-2.41899e-30	0	0	0	0	0	3.87659e-31	0	0	0	0	0	0	0	0	0	0	0	0	0	0	0	0	0	0	0
'CSm'	0	0	0	0	0	0	0	0	0	0.0813171	0	0	0	0	0	0	0	0	0	0	0	0	0	0	0	0	0	0	0	0	0	0	0	0.070862	0	0	0	0	0	0	0	0	0	0	0	0	0	0	0
'CSNAT2m'	0	0	0	0	0	0	0	0	0	0	0	0	0	0	0	0	0	0	0	0	0	0	0	0	0	0	0	0	0	0	0	0	0	0	0	0	0	0	0	0	0	0	0	0	0	0	0	0	0
'CSNAT2x'	-0.0240623	-0.0269841	-0.0279997	-0.0488842	-0.0267934	-0.0378909	-0.0445771	-0.0314232	-0.0464912	-0.0487157	-0.0576874	-0.0463548	-0.0318126	-0.0371165	-0.0499941	-0.0479615	-0.0154291	-0.0318386	-0.0194869	-0.025237	-0.0334578	-0.025725	-0.0182818	-0.0159015	-0.022339	-0.0279372	-0.0189128	-0.0214049	-0.0203462	-0.0196884	-0.0298539	-0.0281046	-0.020154	-0.0154849	-0.0212857	-0.0164202	-0.0155745	-0.0275475	-0.0318899	-0.0254715	-0.0489054	-0.0551458	-0.0541446	-0.0510575	-0.0514987	-0.0444301	-0.0422643	-0.0497897	-0.0212051
'CSNAT3x'	0	0	0	0	0	0	0	0	0	0	0	0	0	0	0	0	0	0	0	0	0	0	0	0	0	0	0	0	0	0	0	0	0	0	0	0	0	0	0	0	0	0	0	0	0	0	0	0	0
'CSNATer'	-0.0197518	-3.26416e-18	0.0243626	0.0376277	-0.00922086	0.0182617	-0.0388782	-4.81249e-18	0.0283434	0.0387837	0.0398552	0.0316986	-0.0191436	-0.0178617	-0.0312792	-0.033315	2.17611e-18	0.0272306	0.00239241	0.00307479	0.0192713	-0.0223233	0.017728	0	-0.0197774	-0.0206284	-0.00381666	-0.0152066	0.0151045	0.00825961	-0.0172896	-0.0154453	-0.018118	-0.0148995	-0.0171699	-0.0164202	-0.00217936	-0.0253562	0.0288253	-0.0254715	0.0289473	-0.0395173	-0.039052	0.0344396	-0.0392644	-0.0348943	-0.0351073	0.0331783	-0.0212051
'CSNATm'	0	0	0.0243626	0.0488842	0	0.0182617	0	0	0.0283434	0.0487157	0.0398552	0.0390267	0.0191436	0	0.0499941	0	0	0.0226227	0	0	0	0	6.20737e-30	0	0.0197774	0	0	0	0	0	0	0	0	0	0	0.0164202	0	0	0.0288253	0	0.00898915	0	0	0	0	0	0.0351073	0.016567	0
'CSNATp'	0.0240623	0.0269841	0.0279997	-0.0376277	-0.0175725	0.0378909	0.0388782	0.0314232	-0.0283434	-0.0387837	0.0576874	-0.0390267	0.0318126	0.0371165	0.0499941	0.0479615	-0.0154291	0.0272306	0.00239241	0.0221622	-0.0192713	-0.00340171	0.000553849	0.0159015	0.0172158	0.0279372	-0.0150961	0.0152066	0.00524165	-0.0082596	0.0172896	0.0281046	0.018118	-0.000585368	0.0212857	0.0164202	-0.0133951	0.0275475	0.0318899	-4.19432e-18	0.0289473	0.0551458	0.039052	-0.0344396	0.0514987	0.0444301	0.0351073	0.0331783	0.0212051
'CSNATr'	-0.00431043	-0.0269841	-0.0279997	0.0488842	0.0267934	-0.0378909	-4.35221e-18	-0.0314232	0.0283434	0.0487157	-0.0576874	0.0463548	0.00647457	-0.0192548	0.0312792	-0.0146465	0.0154291	-0.0318386	-0.00478482	-0.025237	2.17611e-18	0.025725	-0.0182818	-0.0159015	0.022339	-0.00730878	0.0189128	0	-0.0203462	0	0	-0.0126592	0	0.0154849	-0.00411585	0.0164202	0.0155745	-0.00219133	-0.0318899	0.0254715	-0.0489054	-0.0156286	0	0	-0.0122343	-0.00953581	0.0351073	-0.0497897	-1.94596e-18
'CSND'	0	0.607099	0	0.691908	0	0	0.865081	0	0.892565	0	0	0	0.257538	0	1	0	0.0756425	0	0	0	1	0.436498	0	0.0977707	0	0	0	0	0	0.0545817	0.0397235	0	0	0.34348	1	1	0	0	0.0157569	0.852475	0	0	0	0	0	0	1	0	0
'CSNt'	0	0.607099	0	0.691908	0	0	0.865081	0	0.892565	0	0	0	0.257538	0	1	0	0.0756425	0	0	0	1	0.436498	0	0.0977707	0	0	0	0	0	0.0545817	0.0397235	0	0	0.34348	1	1	0	0	0.0157569	0.852475	0	0	0	0	0	0	1	0	0
'CSPG_At'	0	0	0	0	0	0	0	0	0	0	0	0	0	0	0	0	0	0	0	0	0	0	0	0	0	0	0	0	0	0	0	0	0	0	0	0	0	0	0	0	0	0	0	0	0	0	0	0	0
'CSPG_Atly'	0	0	0	0	3.02588e-05	0	0	0	0	0	0	0	7.75392e-30	0	0	-1.73013e-17	0	1.31602e-17	0	0	0	0	0	0	0	-2.22444e-31	0	0	8.37971e-17	4.45201e-31	0	0	0	0	0	4.84191e-34	8.68142e-29	0	0	0	0	0	0	0	0	0	0	5.72667e-18	0
'CSPG_Bt'	0	0	0	0	0	0	0	0	0	0	0	0	0	0	0	0	0	0	0	0	0	0	0	0	0	0	0	0	0	0	0	0	0	0	0	0	0	0	0	0	0	0	0	0	0	0	0	0	0
'CSPG_Btly'	0	0	0	0	-5.93602e-31	0	0	0	0	0	0	0	0	0	0	-3.93239e-17	0	-1.31602e-17	0	-1.75633e-32	2.48409e-31	0	0	6.01949e-30	0	4.2228e-33	0	0	-8.37971e-17	0	0	0	0	0	0	0	-8.69626e-29	0	0	0	-3.87353e-33	0	0	0	0	0	0	-5.72667e-18	0
'CSPG_Ct'	0	0	0	0	0	0	0	0	0	0	0	0	0	0	0	0	0	0	0	0	0	0	0	0	0	0	0	0	0	0	0	0	0	0	0	0	0	0	0	0	0	0	0	0	0	0	0	0	0
'CSPG_Ctly'	0	0	0	2.8201e-32	-7.56548e-36	0	0	0	0	0	0	0	-1.98486e-30	0	0	0	0	0	0	1.855e-32	0	5.04561e-30	0	0	0	0	0	0	8.76749e-33	0	0	0	0	-3.46933e-18	0	-1.15938e-33	0	0	0	0	1.20634e-17	0	0	0	0	0	0	0	0
'CSPG_Dt'	0	0	0	0	0	0	0	0	0	0	0	0	0	0	0	0	0	0	0	0	0	0	0	0	0	0	0	0	0	0	0	0	0	0	0	0	0	0	0	0	0	0	0	0	0	0	0	0	0
'CSPG_Dtly'	0	0	0	-2.8201e-32	9.91624e-31	0	0	0	0	0	0	0	0	0	0	0	0	0	0	-1.855e-32	-1.484e-31	0	0	0	0	0	0	0	0	0	0	0	0	0	0	0	0	0	0	0	-1.20634e-17	0	0	0	0	0	0	4.84191e-34	0
'CSPG_Et'	0	0	0	0	0	0	0	0	0	0	0	0	0	0	0	0	0	0	0	0	0	0	0	0	0	0	0	0	0	0	0	0	0	0	0	0	0	0	0	0	0	0	0	0	0	0	0	0	0
'CSPG_Etly'	0	0	0	9.9789e-35	0	0	0	0	0	0	0	0	0	0	0	5.66252e-17	0	0	0	2.06914e-33	0	0	0	-2.41899e-30	0	0	0	0	0	3.87659e-31	0	0	0	0	0	0	0	0	0	0	0	0	0	0	0	0	0	0	0
'CTPS1'	0	0.010194	0	0.00500415	0	0	0	0.0164079	0	0.0125087	0	0.00169785	0	0	0	0.013648	0.0165447	0	0.0350661	0	0.0150267	0	0.0194362	0.029853	0	0	0	0.0197407	0	0.00325329	0.00514669	0	0	0	0	0	0	0	0.00684768	0	0	0	0	0	0	0.00527257	0.00243612	0	0
'CTPS2'	0.0100553	0	0.00352536	0	0.0244716	0.0181554	0.0293847	0	0.000330262	0	0.0119384	0	0.00158425	0	0.00729387	0	0	0.0153783	0	0.029493	0	0.0192663	0	0	0	0.0123871	0.0114069	0	0	0	0	0.00491304	0	0	0	0	0	0	0	0.00448615	0	0	0	0	0	0	0	0	0.038713
'CTPtn'	-1.19312e-17	0.0338496	0.0327181	0.049958	0.0275712	-1.76052e-18	-4.94853e-17	0	2.24266e-17	-1.64951e-17	-3.29902e-17	0.0544825	0.0337867	0.0301103	0	0	-8.24754e-18	0.0414344	0.0255366	-1.64951e-17	0	0.0343284	8.24754e-18	1.06107e-17	0	-8.22172e-18	8.24754e-18	0.0306822	-1.64434e-17	0.0267501	-1.64951e-17	1.64951e-17	0.0291365	0.0368994	-6.48698e-18	0.0418411	0.0293516	0.0444937	0.0466254	-1.64951e-17	0.0305681	8.24754e-18	-1.82556e-17	-1.64951e-17	0.0442858	0.0368163	-1.36918e-17	2.65032e-17	0.0440255
'CYANt'	0	0.0410195	0.0472768	0	0.0451511	0	0.0586974	0	0.0544281	0	0.13197	0.0669941	0	0.0363941	0.110834	0	0.0432581	0.0528969	0	0	0	0.0742341	0.0253936	0.0470018	0	0.0482838	0	0	-1.31232e-16	0	0	0	0.0412621	0.0780777	0	0.048068	0	0.046718	-8.59992e-30	0	0.0825317	0	0	0.0384569	0	0.0797987	0	0	0
'CYANtm'	0	0	0	0	0	0	0	0	0	0	0.0718749	0.066994	0	0	0.0610154	0	0	0	0	0	0	0.0349502	0.0253936	0	0	0.0482838	0	0	0	0	0	0	0	0.0344715	0	0	0	0	0	0	0.0356255	0	0	0.0384569	0	0.0384446	0	0	0
'CYOOm2'	0.0062094	0	0	0.0325446	0.0110346	0.0183705	0.0367144	0	0.0248167	0	0	0.0109691	0.00660647	0.00241141	0.0192238	0.0281779	0	0.0521825	0.0378954	0.0486079	0.0170358	0	0.0115886	0.043516	0	0.0141833	0.00994708	0.0197369	0.0246843	0	0	0.0381998	0.0151688	0	0.0111387	0.017491	0.0321249	0.0441889	0	0	0.031244	0	0	0	0.00951089	0	0.0353889	0.033466	0.00844187
'CYOR_u10m'	0.0062094	0	0.00489009	0	0	0	0	0	0.0248167	0	0	0.0219382	0	0	0.0192238	0	0	0.0521825	0.0378954	0.0486079	0.0170358	0	0.0231772	0.004645	0.0127706	0	0.0198942	0.0197369	0.0246843	0	0.0136683	0	0	0	0	0.017491	0	0	0	0.0216533	0	0	0	0	0.00951089	0	0	0.033466	0
'CYSALANaEx'	0	0	0.0432592	0	0	0	0	0	0	0	0	0	0	0	0	0	0	0	0	0	0	0	0	0.0377905	0	0	0	0	0	0	0	0.0509606	0	0	0	0	0	0	0	0	0	0	0	0	0	0	0	0	0
'CYSASNNaEx'	0	0	0	0	0	0	0	0	0	0	0	0	0	0	0	0	0	0	0	0	0	0	0	0	0	0	0	0	0	0	0	0	0	0	0	0	0	0	0	0	0	0	0	0	0	0	0	0	0
'CYSGLNNaEx'	0	0	0	0	0	0	0	0	0	0	0	0	0	0	0	0	0	0	0	0	0	0	0	0	0	0	0	0	0	0	0	0	0	0	0	0	0	0	0	0	0	0	0	0	0	0	0	0	0
'CYSGLTH'	0.115262	-1	-0.610929	-1	-1	-1	-0.950834	-1	-0.684224	-1	-1	-1	-1	-1	-1	-1	-0.690024	-0.661085	-0.712475	-1	-1	-0.67866	-1	-1	-1	-1	-0.236815	0.223306	-0.689913	-1	-1	-1	-0.502227	-1	-1	-0.978266	-1	-1	-1	-0.672906	-1	-1	-1	-1	-1	-0.950075	-1	-1	-0.707909
'CYSGLUexR'	-0.0347948	-0.0444236	-0.0373313	-0.0604252	-0.0428255	-0.0370551	-0.0645842	-0.0391636	-0.0547993	-0.0560663	-0.0623339	-0.0603335	0.0393418	-0.0372476	-0.0559046	-0.0611785	-0.0470538	-0.0532763	-0.0357179	-0.0440654	-0.0452996	-0.0483244	-0.0302913	-0.0292904	-0.0534045	-0.0498092	-0.0544552	-0.0473444	-0.0450923	-0.0522295	-0.0600323	-0.0492882	-0.0534112	-0.0542854	-0.052052	-0.0585654	-0.0392197	-0.0546823	-0.0667485	-0.0623914	-0.0397379	-0.049442	-0.0494845	-0.0449101	-0.0489189	-0.0451139	-0.0457987	-0.0489398	-0.0248403
'CYSGLYexR'	-1	-1	-1	-1	-1	-1	-1	-1	-1	-1	-1	-1	-1	-1	-1	-1	-1	-1	-1	-1	-1	-1	-1	-1	-1	-1	-1	-1	-1	-1	-1	-1	-1	-1	-1	-1	-0.124492	-1	-1	-1	-1	-1	-1	-1	-1	-1	-1	-1	-1
'CYSLYSL'	0	0	0	0	0	0	0	0	0	0	0	0	0	0	0	0	0	0	0	0	0	0	0	0	0	0	0	0	0	0	0	0	0	0	0	0	0	0	0	0	0	0	0	0	0	0	0	0	0
'CYSO'	0.0683065	0.135745	0.189508	0	0.0660324	0	0	0	0.0795346	0.00182623	0.0826576	0	0.0110323	0.0998341	0.075137	0.0265949	0.128652	0	0	0	0.131539	0.0441633	0.127073	0.0552588	0	0.00533226	0	0	0.121328	0	0	0	0.12374	0.192607	0	0	0.119711	0.13741	0	0	0.0618213	0.125239	0	0.163204	0	0.0919625	0	0	0.0388387
'CYSSERNaEx'	0	0	0	0	0	0	0	0	0	0.0643025	0	0	0	0	0.0576902	0.0601052	0	0	0.0426169	0	0	0	0	0	0	0	0	0	0	0	0	0	0	0	0	0	0	0	0	0	0	0	0	0	0	0	0	0	0
'CYSt4'	0	0	0	0	0	0	0	0	0	0	0	0	0	0	0	0	0	0	0	0	0	0	0	0	0	0	0	0	0	0	0	0	0	0	0	0	0	0	0	0	0	0	0	0	0	0	0	0	0
'CYSTA'	0.0606202	0.0651827	0.0612178	0	0.0639854	-3.64421e-48	0.0823443	0	0.0544281	0.0820626	0.0826576	0	0.0302612	0.0570995	0.075137	0	0.0589459	0.0711293	0.00650599	0	0.061734	0.062869	0.0607921	0.0569974	0.0588209	0	0.0576831	0.0568376	0.0571351	0.0567467	0.0633707	0	0.0412621	0.0615271	0.060814	0.048068	0	0.0666344	1.54964e-29	0.0354478	0.0673627	0.0723353	0	0.0656553	0.0715707	0.064775	0	0.0667607	0
'CYSTAm'	0	0	0	0	0	0	0	0	0	0	0	0	0	0	0	0	0	0	0	0	0	0	0	0	0	0	0	0	0	0	0	0	0	0	0	0	0	0	0	0	0	0	0	0	0	0	0	0	0
'CYStec'	-0.93041	1	1	1	1	0.665223	1	0.669223	1	1	1	0.729714	1	0.853228	1	1	0.321849	0.0748909	1	1	1	1	1	1	1	1	1	1	1	1	0.694103	1	1	1	1	1	1	1	1	1	0.842485	1	1	1	1	1	1	0.825184	1
'CYSTGL'	0	0	0	0	0	0	0	0	0	0	0	0	0	0	0	0	0	0	0	0	0	0	0	0	0	0	0	0	0	0	0	0	0	0	0	0	0	0	0	0	0	0	0	0	0	0	0	0	0
'CYSTGLUex'	0	0	0	0	0	0	0	0	0	0	0	0	0	0	0	0	0	0	0	0	0	0	0	0	0	0	0	0	0	0	0	0	0	0	0	0	0	0	0	0	0	0	0	0	0	0	0.014284	0	0
'CYSTHRNaEx'	0	0	0	0	0	0	0	0	0	0	0	0	0	0	0	0	0	0	0	0	0	0	0	0	0	0	0	0	0	0	0	0	0	0	0	0	0	0	0	0	0	0	0	0	0	0	0	0	0
'CYSTS'	0	0	0	0	0	0	0	0	0	0	0	0	0	0	0	0	0	0	0	0	0	0	0	0	0	0	0	0	0	0	0	0	5.83938e-29	0	0	0	0	0	0	0	0	0	0	0	0	0	0	0	0
'CYSTSERex'	0	0	0	0	0	0	0	0	0	0	0	0	0	0	0	0	0	0	0	0	0	0	0	0	0	0	0	0	0	0	0	0	0	0	0	0	0	0	0	0	0	0	0	0	0	0	0	0	0
'CYTD'	0	0	0	0	0	0	0	0	0	0	0	0	0	0	0	0	0	0	0	0	0	0	0	0	0	0	0	0	0	0	0	0	0	0	0	0	0	0	0	0	0	0	0	0	0	0	0	0	0
'CYTDK1'	0	0	0	0	0	0	0	0	0	0	0	0	0	0	0	0	0	0	0	0	0	0	0	0	0	0	0	0	0	0	0	0	0.00475467	0	0	0	0	0	0	0	0	0	0	0.00572704	0	0	0	0.00330908	0
'CYTDK2m'	-1.18921e-30	0.00243261	0	0	0	0	0	0	0	0	0	0	0	0	0	0	0.00909366	0	0	0	0	7.23212e-30	0	0.00999816	0	0	0	0	0	0	0	0	0	0	0	0	0	0	0	0	0	0	0	0	0	0	1.15318e-29	0	0
'CYTDn'	0	0	0	0	0	0	0	0	0	0	0	0	0	0	0	0	0	0	0	0	0	0	0	0	0	0	0	0	0	0	0	0	0	0	0	0	0	0	0	0	0	0	0	0	0	0	0	0	0
'CYTDt'	-0.0176636	-0.021943	-0.0125452	-0.0324817	-0.0116857	-0.012407	-0.0521303	-0.023303	-0.0194457	-0.0360198	-0.0383084	-0.0281994	-0.00893843	-0.00309303	-0.0244023	-0.0303254	-0.0219634	-0.0316618	-0.0240242	-0.0297186	-0.0239634	-0.0253576	-0.0155771	-0.0235711	-0.0104074	-0.0207635	-0.021838	-0.0299148	-0.0138181	-0.0132061	-0.0236333	-0.0218369	-0.00775033	0	-0.0101516	-0.0160789	-0.011971	-0.0249683	-0.034774	-0.0350393	-0.00919579	-0.015042	-0.0152547	-0.00436459	-0.0155791	-0.00895886	-0.0218593	-0.010752	-0.0471598
'CYTDt4'	0	0	0	0	0	0	0	0	0	0	0	0	0	0	0	0	0	0	0	0	0	0	0	0	0	0	0	0	0	0	0	0	0	0	0	0	0	0	0	0	0	0	0	0	0	0	0	0	0
'CYTDtl'	0	0	0	0	0	0	0	0	0	0	0	0	0	0	0	0	0	0	0	0	0	0	0	0	0	0	0	0	0	0	0	0	0	0	0	0	0	0	0	0	0	0	0	0	0	0	0	0	0
'CYTDtm'	-1.18921e-30	0.00243261	0	0	0	0	0	0	0	0	0	0	0	0	0	0	0.00909366	0	0	0	0	7.23212e-30	0	0.00999816	0	0	0	0	0	0	0	0	0	0	0	0	0	0	0	0	0	0	0	0	0	0	1.15318e-29	0	0
'CYTDtn'	0	0	0	0	0	0	0	0	0	0	0	0	0	0	0	0	0	0	0	0	0	0	0	0	0	0	0	0	0	0	0	0	0	0	0	0	0	0	0	0	0	0	0	0	0	0	0	0	0
'CYTK1'	-0.0599473	-0.0637235	-0.0642081	-0.0833594	-0.0661573	-0.0638799	-0.079221	-0.0619968	-0.0745873	-0.0849818	-0.0820766	-0.0885612	-0.0634442	-0.0583996	-0.0764095	-0.0803238	-0.0537684	-0.0661786	-0.0565132	-0.0609416	-0.0542922	-0.054306	-0.0565074	-0.0526544	-0.0684701	-0.0583499	-0.0623867	-0.0665847	-0.0632856	-0.0611349	-0.0680369	-0.0698249	-0.0548964	-0.0542471	-0.0565323	-0.0579981	-0.0537392	-0.0604969	-0.0638092	-0.0627758	-0.0582292	-0.0578465	-0.054662	-0.0520524	-0.0552401	-0.0597993	-0.0555532	-0.0505392	-0.0470627
'CYTK10'	-0.0599473	0.0371436	-0.0642081	-0.0579651	0.0661573	0.0241483	-0.079221	-0.0619968	-0.0745873	-0.0849818	0.0234691	-0.0655601	-0.0634442	-0.0583996	-0.0764095	-0.0753716	0.0400949	-0.0661786	0.0325939	-0.0609416	-0.0542922	-0.0223617	-0.0565074	-0.0526544	0.0684701	0.0583499	-0.030791	-0.0665847	-0.0632856	-0.00146626	0.00818068	-0.0698249	-0.0548964	-0.0542471	-0.0565323	-0.0579981	0.0537392	-0.0243395	-0.0638092	-0.0627758	-0.0582292	0.0578465	0.054662	-0.0497266	-0.0552401	-0.0597993	-0.0555532	0.0478145	0.0239074
'CYTK10n'	-0.0599473	-0.0637235	-0.0642081	-0.0833594	-0.0661573	-0.0638799	-0.079221	-0.0619968	-0.0745873	-0.0849818	-0.0820766	-0.0885612	-0.0634442	-0.0583996	-0.0764095	-0.0803238	-0.0537684	-0.0661786	-0.0565132	-0.0609416	-0.0542922	-0.054306	-0.0565074	-0.0526544	-0.0684701	-0.0583499	-0.0623867	-0.0665847	-0.0632856	-0.0611349	-0.0680369	-0.0698249	-0.0548964	-0.0542471	-0.0565323	-0.0579981	-0.0537392	-0.0604969	-0.0638092	-0.0627758	-0.0582292	-0.0578465	-0.054662	-0.0520524	-0.0552401	-0.0597993	-0.0555532	-0.0505392	-0.0470627
'CYTK11'	-0.0599473	-0.0637235	-0.0369155	0.0833594	-0.0109633	-0.0638799	0.0241797	0.0502654	-0.0745873	0.0149146	-0.0820766	0.0885612	0.0634442	-0.0583996	0.0555061	-0.0803238	-0.0537684	-0.0118084	-0.0565132	-0.0209481	0.0542922	-0.054306	-0.0245934	-0.0526544	0.00965586	-0.0422908	-0.0623867	-0.0371804	-0.0115511	-0.0611349	0.0680369	-0.00547726	-0.0483885	-0.0542471	-0.0371343	-0.0579981	0.0537392	-0.0604969	0.00758508	0.0627758	-0.0582292	-0.0578465	0.054662	-0.0520524	-0.0480824	0.0597993	0.0395488	-0.0505392	-0.0470627
'CYTK11n'	-0.0599473	-0.0637235	-0.0642081	-0.0833594	-0.0661573	-0.0638799	-0.079221	-0.0619968	-0.0745873	-0.0849818	-0.0820766	-0.0885612	-0.0634442	-0.0583996	-0.0764095	-0.0803238	-0.0537684	-0.0661786	-0.0565132	-0.0609416	-0.0542922	-0.054306	-0.0565074	-0.0526544	-0.0684701	-0.0583499	-0.0623867	-0.0665847	-0.0632856	-0.0611349	-0.0680369	-0.0698249	-0.0548964	-0.0542471	-0.0565323	-0.0579981	-0.0537392	-0.0604969	-0.0638092	-0.0627758	-0.0582292	-0.0578465	-0.054662	-0.0520524	-0.0552401	-0.0597993	-0.0555532	-0.0505392	-0.0470627
'CYTK12'	-0.0599473	-0.0637235	-0.0642081	0.0802486	-0.0661573	-0.0638799	-0.079221	-0.0619968	-0.0745873	0.0765348	-0.0820766	-0.0885612	-0.0634442	-0.0583996	-0.0764095	-0.0803238	-0.0537684	-0.0661786	-0.0565132	0.0470413	-0.0542922	-0.054306	-0.0565074	-0.0526544	0.0684701	-0.0583499	-0.0623867	-0.0665847	0.019229	-0.0611349	-0.0680369	0.00809885	-0.0548964	-0.0542471	-0.0565323	-0.0579981	-0.0537392	-0.0604969	0.0101305	-0.0515508	-0.0582292	-0.0578465	-0.054662	-0.0520524	-0.0552401	-0.0597993	-0.0555532	-0.0505392	-0.0470627
'CYTK12n'	-0.0599473	0.0637235	0.0642081	0.0833594	-0.0661573	-0.0638799	0.079221	0.0619968	-0.0745873	0.0849818	0.0820766	-0.0885612	0.0634442	-0.0583996	0.0764095	0.0803238	0.0537684	-0.0661786	0.0565132	-0.0609416	0.0542922	0.054306	0.0565074	0.0526544	0.0684701	0.0583499	-0.0623867	-0.0665847	0.0632856	0.0611349	0.0680369	0.0698249	0.0548964	0.0542471	0.0565323	0.0579981	0.0537392	0.0604969	-0.0638092	0.0627758	-0.0582292	0.0578465	-0.054662	0.0520524	-0.0552401	0.0597993	0.0555532	0.0505392	-0.0470627
'CYTK13'	-0.0599473	-0.0637235	-0.0642081	-0.0833594	-0.0480552	-0.0638799	-0.079221	-0.0619968	-0.0745873	-0.0849818	-0.0820766	-0.0885612	-0.0634442	-0.0583996	-0.0764095	-0.0803238	-0.0537684	-0.0661786	-0.0565132	-0.0609416	-0.0542922	-0.054306	-0.0565074	-0.0526544	0.0684701	-0.0583499	-0.0623867	0.0665847	-0.0632856	-0.028937	-0.0680369	-0.0698249	-0.0548964	-0.0542471	-0.0565323	-0.0579981	-0.0537392	-0.0604969	-0.0638092	-0.0627758	-0.0582292	-0.0578465	0.054662	-0.0520524	-0.0552401	-0.0597993	-0.0555532	-0.0505392	-0.0470627
'CYTK13n'	-0.0599473	-0.0637235	-0.0642081	-0.0833594	-0.0661573	-0.00705851	-0.079221	-0.0619968	-0.0745873	-0.0849818	-0.0820766	-0.0885612	-0.0634442	-0.0583996	-0.0764095	-0.0803238	-0.0537684	-0.0661786	-0.0262941	-0.0162872	-0.0542922	-0.054306	-0.0565074	-0.0526544	0.0129771	-5.1014e-18	-1.68284e-17	-1.22087e-17	-0.0632856	-0.0611349	-0.0680369	0.0698249	-0.0548964	-0.0542471	-0.0565323	-0.0579981	-0.0537392	-0.0604969	-0.016137	-0.0627758	-0.0582292	-0.0578465	0.054662	-0.0520524	3.26076e-18	-0.00359313	-0.0555532	-0.0505392	-0.0470627
'CYTK14'	-0.0599473	-0.0637235	-0.0642081	-0.0833594	-0.0661573	-0.0638799	-0.079221	-0.0619968	0.0745873	0.0849818	-0.0820766	-0.0515913	-0.0634442	-0.0583996	-0.0764095	-0.0803238	-0.0537684	-0.0403589	-0.0565132	-0.00625757	-0.0542922	-0.054306	-0.0565074	-0.0526544	0.0684701	-0.0583499	-0.0623867	0.0665847	-0.0632856	-0.0611349	-0.0680369	-0.0698249	-0.0548964	-0.0542471	-0.0565323	-0.0579981	-0.0355327	-0.0604969	0.0497665	-0.0627758	-0.0582292	-0.0578465	-0.0238576	-0.0520524	-0.0552401	-0.0597993	-0.0555532	-0.0505392	-0.00963082
'CYTK14n'	0.0599473	0.0637235	0.0642081	0.0833594	0.0661573	0.0638799	0.079221	0.0619968	0.0745873	0.0849818	0.0820766	0.0885612	0.0634442	0.0583996	0.0764095	0.0803238	0.0537684	0.0661786	0.0565132	0.0609416	0.0542922	0.054306	0.0565074	0.0526544	0.0684701	0.0583499	0.0623867	0.0665847	0.0632856	0.0611349	0.0680369	0.0698249	0.0548964	0.0542471	0.0565323	0.0579981	0.0537392	0.0604969	0.0638092	0.0627758	0.0582292	-2.60861e-17	-0.0129351	0.0520524	0.0552401	0.0597993	0.0555532	0.0505392	0.0470627
'CYTK1m'	-1.18663e-30	0.00243261	0	0	0	0	0	0	0	0	0	0	0	0	0	0	0.00909366	0	0	0	0	6.89555e-30	0	0.00999816	0	0	0	0	0	0	0	0	0	0	0	0	0	0	0	0	0	0	0	0	0	0	1.15608e-29	0	0
'CYTK1n'	0.0599473	-2.06082e-28	0.0642081	0.0833594	0.0661573	0.0638799	0.079221	0.0619968	0.0745873	0.0849818	0.0820766	0.0885612	0.0634442	0.0583996	0.0764095	0.0568472	0.0537684	0.0661786	0.0565132	0.0609416	0.0542922	0.054306	0.0565074	0.0526544	0.0684701	0.0583499	0.0623867	0.0106586	0.0239964	0.0611349	0.0680369	0.0698249	0.0548964	0.0542471	0.0565323	0.0579981	0.0537392	0.0604969	0.0638092	0.0627758	0.0582292	0.0578465	0.054662	0.0520524	0.0552401	0.0597993	0.0450583	0.0505392	0.0470627
'CYTK2'	-0.0599473	-0.0637235	-0.0642081	-0.0833594	-0.0661573	-0.0638799	-0.079221	-0.0619968	-0.0745873	-0.0849818	-0.0820766	-0.0885612	-0.0634442	-0.0583996	-0.0764095	-0.0803238	-0.0537684	-0.0661786	-0.0565132	-0.0609416	-0.0542922	-0.054306	-0.0565074	-0.0526544	-0.0684701	-0.0583499	-0.0623867	-0.0665847	-0.0632856	-0.0611349	-0.0680369	-0.0698249	-0.0548964	-0.0542471	-0.0565323	-0.0579981	-0.0537392	-0.0604969	-0.0638092	-0.0627758	-0.0582292	-0.0578465	-0.054662	-0.0520524	-0.0552401	-0.0597993	-0.0555532	-0.0505392	-0.0470627
'CYTK2n'	0.0599473	0.0637235	0.0642081	0.0833594	0.0661573	0.0638799	0.079221	0.0619968	0.0745873	0.0849818	0.0820766	0.0885612	0.0634442	0.0583996	0.0764095	0.0803238	0.0537684	0.0661786	0.0565132	0.0609416	0.0542922	0.054306	0.0565074	0.0526544	0.0554929	0.0583499	0.0623867	0.0665847	0.0632856	0.0611349	0.0680369	-0.000462146	0.0548964	0.0542471	0.0565323	0.0579981	0.0537392	0.0604969	0.0638092	0.0627758	0.0582292	0.0578465	0.054662	0.0520524	0.0552401	0.0597993	0.0555532	0.0505392	0.0470627
'CYTK3'	0.34202	0.29338	0.372703	0.290171	0.214796	0.159817	0.264754	0.348678	0.278904	0.473871	0.184452	0.480167	0.19247	0.230505	0.289071	0.184374	0.206784	0.36541	0.28136	0.340532	0.30179	0.228347	0.323468	0.312481	0.261873	0.103132	0.250865	0.256181	0.365895	0.195388	0.30837	0.257463	0.321628	0.325483	0.329042	0.33191	0.194312	0.301855	0.243947	0.341616	0.325678	0.204533	0.0940693	0.305624	0.299921	0.349837	0.31146	0.129045	0.143162
'CYTK3n'	-0.0137045	-0.0637235	-0.0167882	-0.0833594	-2.60861e-17	-0.0638799	-0.079221	-0.0104074	-3.26076e-17	-0.0849818	-0.0820766	-0.0196319	-0.0634442	-0.0180079	-0.0764095	2.04346e-18	-0.0537684	-0.011371	-0.0565132	-0.0609416	-0.0542922	-0.054306	-0.0565074	-0.0157985	-0.0684701	-0.0583499	-0.0623867	-0.0665847	-0.0632856	-0.0104586	-0.0680369	-0.0698249	-0.0107136	-0.0542471	-0.0275227	-1.96296e-17	-0.0245155	-0.0136555	-0.0638092	-0.0627758	-0.0139588	-0.0578465	-0.054662	-0.0137178	-0.0552401	-0.0597993	-0.0117951	-0.0255509	-0.026332
'CYTK4'	0.342544	0.314247	0.291277	0.0529542	0.218503	0.284099	0.422275	0.294472	0.189982	0.114711	0.543618	0.210141	0.219612	0.274856	0.383211	0.520846	0.348941	0.307693	0.374479	0.200351	0.26815	0.366217	0.287262	0.298209	-0.0465525	0.363448	0.406064	0.0021306	0.300789	0.376016	0.312317	0.315572	0.362037	0.347668	0.378274	0.342081	0.25376	0.42317	0.189962	0.310342	0.393274	0.267442	0.12763	0.350879	0.283628	0.267045	0.290422	0.360187	0.300789
'CYTK4n'	0.0599473	-0.00733493	-0.0642081	0	0.0661573	0.0638799	-0.00476782	-0.0619968	0.0745873	3.33814e-18	-0.0192234	0.0885612	-0.0082952	0.0583996	-0.0178147	-0.0803238	-2.60861e-17	0.0661786	-0.0565132	0.0609416	-0.0212365	-0.0132432	-0.0220579	-0.0526544	-0.0684701	-0.0583499	0.0623867	0.0665847	-0.0204559	-0.0611349	-9.78227e-18	-0.0698249	-0.0548964	-0.00158964	-0.0565323	-0.0579981	-0.0537392	-0.0604969	0.0638092	-0.0180104	0.0582292	0.0578465	0.054662	-0.0520524	0.0552401	-0.0597993	-0.0555532	-0.0505392	0.0470627
'CYTK5'	-0.000691874	0.0446367	0.0489957	0.0833594	0.0472271	0.0575174	-0.079221	-0.0582847	0.0745873	-0.0750978	-0.065114	0.0869203	0.00687914	0.0583996	-0.0764095	-0.0803238	-0.0537684	-0.0077799	-0.0565132	-0.0609416	-0.0542922	-0.054306	0.00200606	-0.00497451	-0.0684701	-0.0583499	-0.0623867	0.0665847	-0.0632856	-0.0611349	-0.0680369	-0.0698249	-0.0548964	-0.0542471	-0.0565323	-0.0147504	-0.0537392	-0.0604969	-0.0638092	-0.0627758	-0.0582292	0.0578465	-0.054662	-0.0520524	0.0221009	-0.0597993	-0.0555532	-0.0505392	-0.0470627
'CYTK5n'	2.00162e-17	-0.0637235	1.00081e-17	1.00081e-17	0	2.00162e-17	2.00162e-17	0	-1.00081e-17	2.00162e-17	2.00162e-17	-0.0885612	2.00162e-17	-0.0583996	0	-0.0803238	0	2.00162e-17	1.00081e-17	-0.0609416	1.00081e-17	2.00162e-17	1.00081e-17	0	2.00162e-17	-1.78765e-17	-1.00081e-17	-0.0665847	-0.0632856	-0.0611349	1.00081e-17	-1.00081e-17	1.00081e-17	2.00162e-17	-0.0565323	0	1.00081e-17	2.00162e-17	1.00081e-17	-0.0627758	-0.0582292	0	2.00162e-17	-0.0520524	-0.0552401	-0.0597993	-0.0555532	0	3.00243e-17
'CYTK6'	-0.0599473	-0.0637235	-0.0642081	0.0687501	-0.0661573	-0.0638799	0.079221	-0.0619968	0.0745873	-0.0849818	0.0820766	-0.0885612	0.0634442	0.0583996	0.0685742	0.0518014	-0.0537684	-0.0661786	-0.0565132	-0.0609416	-0.0542922	-0.054306	-0.0565074	-0.0526544	-0.0684701	0.051154	-0.0623867	-0.0665847	-0.0632856	-0.0611349	-0.0680369	0.0698249	-0.0548964	-0.0542471	-0.0565323	-0.0579981	-0.0537392	-0.0604969	0.0403251	-0.0627758	-0.0582292	-0.0460353	0.054662	-0.0520524	-0.0552401	-0.0597993	-0.0555532	0.0145449	-0.0259789
'CYTK6n'	0.0599473	0.0637235	0.0642081	0.0833594	0.0661573	0.0638799	0.079221	0.0619968	0.0745873	0.0849818	0.0820766	0.0885612	0.0634442	0	0.0764095	0.0803238	0.0537684	0.0661786	0.0565132	0.0609416	0.0542922	0.054306	0.0565074	0.0526544	0.0684701	0.0583499	0.0623867	0.0665847	0.0632856	0.0611349	0.0680369	0.0698249	0.0548964	0.0542471	0.0565323	0.0579981	0.0537392	0.0604969	0.0638092	0.0627758	0.0582292	0.0578465	0.054662	0.0520524	0.0552401	0.0597993	0.0555532	0.0505392	0.0470627
'CYTK7'	-0.0599473	-0.0637235	-0.0642081	-0.0833594	-0.0661573	-0.0638799	-0.079221	-0.0619968	-0.0745873	-0.0849818	-0.0820766	-0.0885612	-0.0634442	-0.0583996	-0.0764095	-0.0803238	-0.0537684	-0.0661786	-0.0565132	-0.0609416	-0.0542922	-0.054306	-0.0565074	-0.0526544	-0.0684701	-0.0583499	-0.0623867	-0.0665847	-0.0632856	-0.0611349	-0.0680369	-0.0698249	-0.0548964	-0.0542471	-0.0565323	-0.0579981	-0.0537392	-0.0604969	-0.0638092	-0.0627758	-0.0582292	-0.0578465	-0.054662	-0.0520524	-0.0552401	-0.0597993	-0.0555532	-0.0505392	-0.0470627
'CYTK7n'	0.0599473	0.0637235	0.0642081	0.0833594	0.0661573	0.0638799	0.079221	0.0619968	0.0745873	0.0849818	0.0820766	0.053924	0.0634442	0.0583996	0.0764095	0.0803238	0.0537684	0.0661786	0.0565132	0.0609416	0.0542922	0.054306	0.0565074	0.0526544	0.0684701	0.0583499	0.0623867	0.0665847	0.0632856	0.0611349	0.0680369	0.0698249	0.0548964	0.0542471	0.0565323	0.0579981	0.0537392	0.0604969	0.0638092	0.0627758	0.0582292	0.0578465	0.054662	0.0520524	0.0552401	0.0597993	0.0555532	0.0505392	0.0470627
'CYTK8'	-0.0599473	-0.0637235	-0.0642081	-0.0833594	-0.0661573	-0.0638799	-0.079221	-0.0619968	-0.0745873	-0.0849818	-0.0820766	-0.0885612	-0.0634442	-0.0583996	-0.0764095	-0.0803238	-0.0537684	-0.0661786	-0.0565132	-0.0609416	-0.0542922	-0.054306	-0.0565074	-0.0526544	-0.0684701	-0.0583499	-0.0623867	-0.0665847	-0.0632856	-0.0611349	-0.0680369	-0.0698249	-0.0548964	-0.0542471	-0.0565323	-0.0579981	-0.0537392	-0.0604969	-0.0638092	-0.0627758	-0.0582292	-0.0578465	-0.054662	-0.0520524	-0.0552401	-0.0597993	-0.0555532	-0.0505392	-0.0470627
'CYTK8n'	-0.0599473	0.0637235	-0.0642081	-0.0833594	-0.0661573	-0.0638799	-0.079221	-0.0619968	-0.0745873	-0.0849818	-0.0820766	0.0346373	-0.0634442	0.0583996	-0.0764095	0.0234766	-0.0537684	-0.0661786	-0.0565132	-1.00081e-17	-0.0542922	-0.054306	-0.0565074	-0.0526544	-0.0684701	-0.0583499	-0.0623867	0.0559261	0.0392892	0	-0.0680369	-0.0698249	-0.0548964	-0.0542471	-1.00081e-17	-0.0579981	-0.0537392	-0.0604969	-0.0638092	1.00081e-17	0	-0.0578465	-0.054662	2.00162e-17	1.00081e-17	1.00081e-17	0.0104949	-0.0505392	-0.0470627
'CYTK9'	-0.0599473	-0.0637235	-0.0642081	-0.0833594	-0.0279791	0.059147	-0.079221	-0.0619968	-0.0745873	-0.0849818	-0.0820766	-0.0885612	-0.0110757	-0.0583996	-0.0764095	0.0498426	-0.0537684	-0.0661786	-0.0565132	-0.0609416	-0.0542922	-0.0141188	-0.0565074	-0.0526544	-0.0668706	-0.0583499	0.00763432	0.0468278	-0.0632856	0.0374123	-0.0680369	-0.0698249	-0.0548964	-0.0542471	-0.0565323	-0.0579981	-0.0450651	-0.0604969	-0.0638092	-0.0627758	-0.0437279	-0.0578465	-0.054662	-0.0520524	-0.0392997	-0.0597993	-0.0555532	-0.0505392	-0.0470627
'CYTK9n'	-0.0599473	-0.0637235	-0.0642081	-0.0833594	-0.0661573	-0.0638799	-0.079221	-0.0619968	-0.0745873	-0.0849818	-0.0820766	-0.0885612	-0.0634442	-0.0583996	-0.0764095	-0.0803238	-0.0537684	-0.0661786	-0.0565132	-0.0609416	-0.0542922	-0.054306	-0.0565074	-0.0526544	-0.0684701	-0.0583499	-0.0623867	-0.0665847	-0.0632856	-0.0611349	-0.0680369	-0.0698249	-0.0548964	-0.0542471	-0.0565323	-0.0579981	-0.0537392	-0.0604969	-0.0638092	-0.0627758	-0.0582292	-0.0578465	-0.054662	-0.0520524	-0.0552401	-0.0597993	-0.0555532	-0.0505392	-0.0470627
'D_3AIBt'	0	0	0	0	0.0191682	0.0327219	0	0	0	0	0.0726438	0	0	0.00196697	0.0944463	0.00976821	0	0	0	0	0	0	0	0.0753869	0.0191943	0.518093	0	0	0	0	0	0	0	0.0165916	0	0	0	0	0	0	0	0	0.0181769	0	0	0	0	0.0330795	1
'D3AIBTm'	0.0100385	0.0437192	0.00691639	0.072096	-0.0247758	-0.0437713	-0.0150359	0.0188648	0.0257004	0.0456803	-0.039977	0.0300654	-0.0131797	-0.000947241	-0.119623	-0.0355917	0.0022969	0.0384625	-0.0407842	0.0496409	0.00500689	0.0778618	-0.00855834	0.0399993	0.00286771	0.098863	0.0369068	0.018059	0.0163075	0.0297751	-0.0160612	-0.0209656	-0.010102	-0.0706912	-0.0542031	0.0660454	0.059703	0.0183152	-0.0197075	-0.0292877	-0.0280792	0.0888611	-0.0323674	-0.018444	-0.00893262	0.0714362	0.0402355	0.00973349	-0.00560356
'DADA'	0	0	0.938459	0	0	0.0546788	0	0	0	0	0	0	0.00887858	0	0	0	0	0	0	0	0	0	0	0	0	0	0	0	0	0	0	0.00787843	0	0	0	0	0	0	0	0	0	0	0.942165	0	0	0	0	0	0
'DADAe'	0.0975275	0.934171	-1.69603e-28	0	0	1	0	0	1	0.703393	0	0.946006	0.959191	1	0.0409907	0	0.94746	0	0.935933	0	0	0.0280518	0	0	1	0	1	0	0	0	0	0.9158	0	0	0	1	0.797871	0.416796	0.375698	0	0	0.978958	0	0.240743	0	0	1	1	0
'DADNK'	0	0	0	0	0	0	0	0	0	0	0	0	0.0294465	0.0256882	0.00891972	0	0.0279436	0	0.0106612	0.0226833	0.0313504	0.0192379	0.0181653	0.0157415	0	0	0	0	0	0	0	0	0	0	0	0	0	0	0	0	0	0	0	0.0081832	0	0	0	0.0146308	0.0144997
'DADNt4'	0.0583991	0.0658289	0.971435	-0.0210577	-0.0665447	-0.00692551	0.0811726	-0.0385702	-0.0806795	0.0886611	-0.0853052	0.0539937	-0.0299474	-1.37314e-16	0.0872777	0.0606351	0.0525401	-0.0635791	0.0640666	-0.0351824	-0.0220952	0.0273329	-0.0406231	-0.0445139	-0.0716979	-0.0639511	-0.0812604	-0.0725868	-0.0965593	-0.0662913	-0.0920272	-0.0447128	-0.0650997	-0.0651847	-0.0665726	-0.089516	-0.0652821	0.0715267	0.0746689	0.0732047	-0.0318341	-0.0610275	1	0.0650973	0.0590068	-0.0107296	-0.0627795	-0.040229	-0.027804
'DAG_HSter'	0.0132219	0.0112228	0.0151078	0.0242892	0.0264204	0.021561	0.0225703	0.0166812	0	0	0.0269465	0.0314195	0	0.00729626	0.00468692	0.011324	0.0184239	0.0118493	0.0180938	0.019513	0.0143027	0	0.00409129	0.0165821	0.0219711	0.0195393	0.0200063	0.0335782	0.0254127	0.0228579	0.0247397	0.0287462	0.0120069	0.0144176	0.0105518	0	0.0160723	0.00735691	0.0237604	0.017526	0.0231854	0	0.000777982	0.0231375	0	0.0232279	0.0264218	0.0208916	0.00445523
'DAGK_hs'	-0.0103649	-0.0161154	-0.0203641	-0.0308311	-0.0163267	-0.0139619	-0.0304688	-0.0139133	-0.0218385	-0.0349522	-0.0279906	-0.0334321	-0.0108234	-0.00668551	-0.0185397	-0.0236922	-0.0136706	-0.020654	-0.0169734	-0.0143658	0	-0.0123299	-0.00946056	-0.0164831	-0.00774905	-0.0151217	-0.0143729	-0.0203148	-0.0134339	-0.0128246	-0.0225323	-0.0231678	-0.00983563	-0.0213376	-0.0139635	-0.0204425	-0.0107474	-0.0226939	-0.0251784	-0.0265986	-0.0225819	-0.0279346	-0.0287419	-0.0165106	-0.0336769	-0.0247503	-0.024874	-0.0227256	-0.0411547
'DAGKn_hs'	0	0	0	0	0	0	0	0	0	0	0	0	0	0	0	0	0	0	-9.1155e-29	0	0	0	0	0	0	0	0	0	0	0	0	0	0	0	0	-8.84954e-34	0	0	-2.96254e-30	0	0	0	0	0	0	0	0	0	0
'DAGt'	0.175304	1	1	1	0.121485	1	1	0.923744	0.134578	0.956907	0.901019	1	1	0.963817	0.968929	1	1	0.765864	4.98702e-05	0.78348	-0.756027	0.565643	1	1	1	0.263301	0.933021	1	0.266562	0.127538	0.3895	0.34071	-0.098179	1	0.948371	0.843982	-1	0.116817	-1	1	1	0.854046	0.961584	0.85404	0.393509	0.925273	0.0200173	1	0.838019
'DALAOXx'	0	0.200529	0	0.633448	0	0	0	0	0	0	0	-2.20911e-29	0	0	0	0	0	0	0	0	0	0	0	0	0	0	0	0	0	0	0	0	0.350821	0	0	0	0	0	0	0	0	0	0	0	0	0	0	0.027015	0
'DALAt2r'	1	1	1	1	1	0.0395125	1	1	1	1	1	1	1	1	1	1	1	1	1	1	1	1	1	1	1	1	1	1	1	1	1	1	0.795126	0.0437585	1	1	1	1	1	1	1	1	1	1	1	1	0.785171	0.0727685	1
'DALAt2rL'	0	0	0	0	0	0	0	0	0	0	0	0	0	0	0	0	0	0	0	0	0	0	0	0	0	0	0	0	0	0	0	0	0	0	0	0	0	0	0	0	0	0	0	0	0	0	0	0	0
'DALAxt'	0	0.200529	0	0.633448	0	0	0	0	0	0	0	0	0	0	0	0	0	0	0	0	0	0	0	0	0	0	0	0	0	0	0	0	0.350821	0	0	0	0	0	0	0	0	0	0	0	0	0	0	0.027015	0
'DARGOp'	0	0	0	0	0	0	0	0	0	0	0	0	0	0	0	0	0	0	0	0	0	0	0	0	0	0	0	0	0	0	0	0	0	0	0	0	0	0	0	0	0	0	0	0	0	0	0	0	0
'DASCBH'	0	0	0	0	0	0	0	0	0	0	0	0	0	0	0	0	0	0	0	0	0	0	0	0	0	0	0	0	0	0	0	0	0	0	0	0	0	0	0	0	0	0	0	0	0	0	0	0	0
'DASCBR'	0	0	0	0.0593448	0.0349832	0.0471807	0	0	0.022155	0.0326835	0	0	0	0	0	0.0284988	0.0145484	0	0	0.017245	0.0116135	0	0	0	0.011228	0.00484513	0	0.00907665	0.00453106	0	0	0	0	0.0136728	0.02133	0.0100118	0.0217627	0	0	0	0	0.0151335	0.0164987	0.0139095	0.00900506	0.0160962	0	0	0.0497962
'DASPO1p'	0	0	0	0	0	0	0	0	0	0	0	0	0.113885	0	0.773805	0	0	0	0	0	0	0	0	0	0	0.280637	0	0	-1.90785e-16	0	0	0	0	0	0	0.0379517	0	0	0	0.250998	0	0	0	0	0	0	0	0.226168	0
'DATPtn'	0.00565692	0.00576021	0.00563359	0.00608213	0.00571769	0.00568532	0.00620993	0.00575504	0.00589884	0.0061375	0.00612625	0.00604078	0.00557734	0.0054814	0.00591372	0.00604414	0.00568655	0.00586175	0.00547909	0.00566958	0.00565847	0.00572329	0.0055602	0.00555995	0.00575585	0.00571916	0.00579563	0.00580881	0.0057246	0.0057087	0.00589636	0.00584891	0.00562982	0.00560071	0.00565743	0.00578163	0.00558105	0.00586431	0.00596996	0.00595548	0.00564098	0.00571437	0.00568912	0.00556982	0.00573967	0.00559344	0.00570713	0.00561541	0.00572855
'DCIm'	0.0550922	0.0637766	-0.0152816	0.0566001	-0.0192655	2.38845e-17	0.0767124	0.0583463	0.0522122	-0.0379642	-0.0860639	-0.0828749	0.0203239	-0.0162463	-0.0270125	-0.0796874	0.0671444	0.0743904	-0.020772	0.0349439	0.0056714	0.0236766	0.0393505	0.0552069	0.0263551	0.0578065	-0.0239393	-0.0192021	0.0545722	0.0284327	0.0317523	-0.0127942	-0.016765	-0.0192342	0.0181587	0.0234619	0.000863325	-0.0576708	0.0337444	-0.0619795	0.0419713	0.0668111	0.0138104	-0.0377826	0.0499511	0.0563394	0.0567982	0.062992	0.0417035
'DCK1m'	0	0	0	0	0	0	0	0	0	0	0	0	0	0	0	0	0	0	0	0	0	0	0	0	0	0	0	0	0	0	0	0	0	0	0	0	0	0	0	0	0	0	0	0	0	0	0	0	0
'DCK1n'	-0.0332942	0.0359411	0.0173724	-0.0521404	-0.029954	-0.0337697	-0.0620571	-0.0338297	0.0577492	-0.054654	-0.0493673	-0.0492324	0.0229809	-0.0291935	-0.049492	0.0532013	0.0392464	-0.0441862	0.00462507	0.0202417	0.0249699	0.0342772	0.0127097	-0.028852	-0.0405644	-0.0353021	-0.0322989	-0.0320437	-0.0387236	-0.0379369	-0.0198729	0.0159544	0.026816	0.0368648	-0.039987	-0.0409737	-0.0329559	-0.0450244	0.029245	0.0308622	-0.0380106	0.0413203	0.0267238	-0.0385324	0.0247304	-0.0115652	-0.0371079	-0.0352218	-0.0399601
'DCK2n'	0.0195897	-0.043276	-0.0341607	0.0521404	0.029954	0.0267112	0.0572893	0.0234223	-0.0577492	0.054654	0.0301439	0.0296005	-0.0312761	0.0111856	0.0316773	-0.0532013	-0.0392464	0.0328152	-0.0309192	-0.0365289	-0.0462064	-0.0475205	-0.0347676	0.0130535	0.0405644	0.0353021	0.0322989	0.0320437	0.0182677	0.0274783	0.0198729	-0.0164165	-0.0375296	-0.0384544	0.0124642	0.0409737	0.00844036	0.0313689	-0.045382	-0.0488726	0.0240518	-0.0413203	-0.0396589	0.0248146	-0.0247304	0.00797208	0.0253128	0.00967095	0.013628
'DCMPDA'	-0.042115	-0.0402661	-0.0465246	-0.0498434	-0.0082398	-0.0222168	-0.0503493	-0.0384655	-0.031779	-0.0434007	-0.0379825	-0.0407795	-0.0288384	-0.0257156	-0.0341959	-0.035849	-0.0251833	-0.0357988	-0.0317969	-0.0373616	-0.0282448	-0.0274887	-0.0386454	-0.0299622	-0.0315734	-0.0235613	-0.0305522	-0.0315348	-0.0382945	-0.029547	-0.034885	-0.0388943	-0.0305496	-0.0221852	-0.0331682	-0.0298118	-0.0329453	-0.0384114	-0.0468859	-0.0445296	-0.0339526	-0.0319565	-0.00945148	-0.0260554	-0.0333834	-0.0278483	-0.0332375	-0.0249803	-0.0558445
'DCSPTN1COAtx'	0	0	-0.0427031	-0.0485461	-8.33881e-19	0	0.0459675	0	0	0	0.03314	0	0	0	0	0	0	0.0537411	-0.0498979	0	0.0275972	0	0	-0.0631683	-0.0168908	0.00856746	-0.0459924	0	0	0	-0.0317494	0	0.0123897	0	0.0175573	0.0192155	0	-0.0576671	-0.09678	-0.0443054	0	0	0.0429819	0	0	0.0442483	-0.0527631	0	0
'DCSPTN1CPT1'	0	0	0	0	0.0175725	0	0	0	0	0	0	8.16621e-30	0	0	0	0	0.00963616	0	0	0.00307479	-6.56564e-30	0	0	0.0161994	0	0	0	0	0	0.00825961	0	0.0154453	0	0	0.0171699	0.0224243	0	0.0135556	0.0288253	0	0	8.57126e-28	0	0	0.00260867	0	0	0.0331783	0
'DCSPTN1CPT2'	0	0	0	0	0.0175725	0	0	0	0	0	0	8.1877e-30	0	0	0	0	0.00963616	0	0	0.00307479	-6.56622e-30	0	0	0.0161994	0	0	0	0	0	0.0082596	0	0.0154453	0	0	0.0171699	0.0224243	0	0.0135556	0.0288253	0	0	8.5486e-28	0	0	0.00260867	0	0	0.0331783	0
'DCSPTN1CRNt'	0	0	0	0	0.0175725	0	0	0	0	0	0	8.1877e-30	0	0	0	0	0.00963616	0	0	0.00307479	-6.56622e-30	0	0	0.0161994	0	0	0	0	0	0.0082596	0	0.0154453	0	0	0.0171699	0.0224243	0	0.0135556	0.0288253	0	0	8.5897e-28	0	0	0.00260867	0	0	0.0331783	0
'DCSPTN1t'	0	0	-0.0427031	-0.0485461	0.0175725	0	0.0459675	0	0	0	0.03314	8.16574e-30	0	0	0.0521948	0	0.00963616	0.0537411	-0.0498979	0.00307479	0.0275972	0	0	-0.0469689	-0.0168908	0.00856746	-0.0229962	0	0	0.0082596	-0.0317494	0.0154453	0.0123897	0	0.0347272	0.0416398	0	-0.0441115	-0.0491482	-0.0443054	0	8.56978e-28	0.0429819	0	0.00260867	0.0521781	-0.0527631	0.0387159	0
'DCT'	1	0	1	0.855959	0.677162	1	0	1	1	1	0	1	0.519115	1	0.641078	0	0.286043	0	1	1	1	0	0	1	1	0.42046	0	1	0.889344	1	0	1	0	1	0	1	1	0	0.787715	1	0	0	0	0	0	1	0.444062	0.507145	1
'DCTPtn'	0.0177561	0.0114605	0.0208232	0.00435617	0.00409516	0.0111305	0.00921553	0.0145293	0.0042249	0.00439583	0.0236111	0.0239585	0.0122898	0.0219338	0.0220503	0.00432897	0.00407285	0.0155694	0.0302184	0.0203479	0.0252893	0.0173424	0.0260403	0.0197806	0.00412248	0.00409621	0.00415098	0.00416041	0.024556	0.0145473	0.00422313	0.00465128	0.0147459	0.00560102	0.0315747	0.00414095	0.0285128	0.0178556	0.0204129	0.0222759	0.0179991	0.00409278	0.0170098	0.0177071	0.0041109	0.0075993	0.0158827	0.0295728	0.0304349
'DCYTD'	0	0	0	0	0	0	0	0	0	0	0	0	0	0	0	0.674407	0	0	0	0	0	0	0	0	0	0	0	0	0	0	0	0	0	0	0	0	0	0	0	0	0	0	0	0.893214	0	0	0	0	0
'DCYTDn'	0.0137045	0.00733493	0.0167882	0	0	0.00705851	0.00476782	0.0104074	0	-6.36675e-18	0.0192234	0.0196319	0.0082952	0.0180079	0.0178147	-1.57917e-18	0	0.011371	0.0262941	0.0162872	0.0212365	0.0132432	0.0220579	0.0157985	8.32388e-30	-4.29633e-19	1.14025e-19	1.39493e-18	0.0204559	0.0104586	0	0.000462146	0.0107136	0.00158964	0.0275227	1.60421e-18	0.0245155	0.0136555	0.016137	0.0180104	0.0139588	0	0.0129351	0.0137178	0	0.00359313	0.0117951	0.0255509	0.026332
'DCYTt'	0	0	0	0	0	0	0	0	0.00902833	0.00267996	0.030139	0.0275678	0.00732063	0.0155422	0.0224739	0.677461	0.00114666	0.0134111	0.00360359	0	0.0227364	0.0128921	0	0	0	0.00584615	0.00119131	0	0.0170306	0.0118571	0.00528431	0	0.00861701	0	0.0253102	0.00752791	0.0240644	0.0217772	0.0191309	0.0259341	0.00994563	0.00409904	0.0396589	0.905723	0.00330229	0	0.0189676	0.0319722	0
'DDPGAm'	0	0	0	0.0528112	0	0.0366617	0	0	0	0	0	0.0857156	0	0	0	0	2.20235e-17	0	0	0	0	1.69262e-17	0	0.0495075	0	0	4.98971e-33	-2.49485e-33	0	0	0	0	0	1.46823e-17	0	-1.46823e-17	0	0	0	0	0	0.0154185	0	0	0	0.0726042	0	0	0.0169201
'DEBRISOQUINEt'	0	0	0	0	0	0	0	0	0	0	0	0	0	0	0	0	0	0	0	0	0	0	0	0	0	0	0	0	0	0	0	0	0	0	0	0	0	0	0	0	0	0	0	0	0	0	0	0	0
'DECDPtm'	0	0	0	1.10584e-29	7.19202e-33	5.03442e-32	0	0	0	0	0	0	0	0	0	6.19065e-33	0	1.29744e-29	5.78622e-18	0	0	0	0	-5.13451e-33	0	0	-6.15362e-31	0	-7.56306e-31	0	1.0788e-32	0	0	0	0	2.51721e-32	0	3.59601e-33	0	0	0	5.39402e-33	3.20907e-34	0	0	0	0	3.59601e-33	1.86918e-17
'DEDOLP1_L'	-1.39829e-17	-3.20502e-18	2.30126e-18	-9.79558e-18	0	-1.66545e-17	-5.65562e-18	-5.65562e-18	-8.14057e-33	-9.72258e-18	0	0	9.41849e-33	-5.50785e-19	-1.29678e-18	-1.10334e-18	-1.60742e-31	-3.135e-18	-1.17965e-18	-6.05111e-18	0	-5.65562e-18	-3.10254e-19	-6.97563e-18	8.1692e-34	1.04871e-17	-7.18964e-18	0	5.2397e-18	-5.28907e-18	-2.67164e-18	-5.49945e-18	0	3.12334e-19	-6.6791e-19	-1.8201e-17	0	-5.65562e-18	0	-8.9376e-18	-5.65562e-18	-2.17771e-18	5.04665e-20	0	-4.93572e-18	0	-1.4139e-18	-2.67164e-18	-3.28602e-18
'DEDOLP1_U'	-6.75718e-18	7.30377e-18	0	2.97923e-18	-5.03095e-18	-8.39049e-18	-2.17196e-17	-6.6791e-18	0	0	0	0	-5.0232e-33	-1.33582e-18	-1.00187e-18	-4.08554e-18	-8.81736e-18	1.18601e-33	-1.57959e-18	-1.83399e-48	0	0	-8.41091e-18	-1.09989e-17	0	2.81422e-18	-1.42952e-17	0	6.37171e-18	-6.75718e-18	-8.01492e-18	-2.52941e-17	0	0	-1.18601e-34	-6.12212e-18	0	-7.09564e-18	0	5.99973e-18	-2.44515e-17	0	-6.9646e-18	0	-5.65562e-18	0	-1.28897e-17	-3.77321e-18	-5.65562e-18
'DEDOLP2_L'	-1.39829e-17	-3.20502e-18	2.30126e-18	-9.79558e-18	0	-1.66545e-17	-5.65562e-18	-5.65562e-18	-8.14057e-33	-9.72258e-18	0	0	9.41849e-33	-5.50785e-19	-1.29678e-18	-1.10334e-18	-1.60742e-31	-3.135e-18	-1.17965e-18	-6.05111e-18	0	-5.65562e-18	-3.10254e-19	-6.97563e-18	8.04146e-34	1.04871e-17	-7.18964e-18	0	5.2397e-18	-5.28907e-18	-2.67164e-18	-5.49945e-18	0	3.12334e-19	-6.6791e-19	-1.8201e-17	0	-5.65562e-18	0	-8.9376e-18	-5.65562e-18	-2.17771e-18	5.04665e-20	0	-4.93572e-18	0	-1.4139e-18	-2.67164e-18	-3.28602e-18
'DEDOLP2_U'	-6.75718e-18	7.30377e-18	0	2.97923e-18	-5.03095e-18	-8.39049e-18	-2.17196e-17	-6.6791e-18	0	0	0	0	-5.0232e-33	-1.33582e-18	-1.00187e-18	-4.08554e-18	-8.81736e-18	1.21109e-33	-1.57959e-18	-1.83399e-48	0	0	-8.41091e-18	-1.09989e-17	0	2.81422e-18	-1.42952e-17	0	6.37171e-18	-6.75718e-18	-8.01492e-18	-2.52941e-17	0	0	0	-6.12212e-18	0	-7.09564e-18	0	5.99973e-18	-2.44515e-17	0	-6.9646e-18	0	-5.65562e-18	0	-1.28897e-17	-3.77321e-18	-5.65562e-18
'DEDOLR_L'	-1.39829e-17	-3.20502e-18	2.30126e-18	-9.79558e-18	0	-1.66545e-17	-5.65562e-18	-5.65562e-18	1.91787e-32	-9.72258e-18	0	0	9.41849e-33	-5.50785e-19	-1.29678e-18	-1.10334e-18	-1.60742e-31	-3.135e-18	-1.17965e-18	-6.05111e-18	0	-5.65562e-18	-3.10254e-19	-6.97563e-18	9.14172e-34	1.04871e-17	-7.18964e-18	0	5.2397e-18	-5.28907e-18	-2.67164e-18	-5.49945e-18	0	3.12334e-19	-6.6791e-19	-1.8201e-17	0	-5.65562e-18	0	-8.9376e-18	-5.65562e-18	-2.17771e-18	5.04665e-20	0	-4.93572e-18	0	-1.4139e-18	-2.67164e-18	-3.28602e-18
'DEDOLR_U'	-6.75718e-18	7.30377e-18	0	2.97923e-18	-5.03095e-18	-8.39049e-18	-2.17196e-17	-6.6791e-18	0	0	0	0	-5.0232e-33	-1.33582e-18	-1.00187e-18	-4.08554e-18	-8.81736e-18	1.2189e-33	-1.57959e-18	-1.83399e-48	0	0	-8.41091e-18	-1.09989e-17	0	2.81422e-18	-1.42952e-17	0	6.37171e-18	-6.75718e-18	-8.01492e-18	-2.52941e-17	0	0	0	-6.12212e-18	0	-7.09564e-18	0	5.99973e-18	-2.44515e-17	0	-6.9646e-18	0	-5.65562e-18	0	-1.28897e-17	-3.77321e-18	-5.65562e-18
'DESAT16_2'	0.00929785	0	0	0	0.0125735	0.0123526	0.0350295	0	0	0.0430126	0.0445236	0.044402	0.0254098	0	0.0316804	0.0369803	0	0	0.0113228	0	0.0184861	0	0	0	0	0	0.01574	0	0	0.0112501	0	0	0	0.0294135	0	0	0	0.0279176	0	0.0505663	0.0386394	0	0	0	0.0373948	0	0	0	0.0311495
'DESAT18_10'	0	0	0	0	0.015444	0.046373	0	0	0	0	0	0	0	0	0	0	0	0	0.0498979	0.0541441	0.0277425	0	0	0	0	0	0.0229962	0.0381143	0	0	0.0317494	0	0	0	0.0347272	0	0	0	0	0	0	0	0	0	0	0	0	0	0
'DESAT18_3'	0.00929785	0	0.0153123	0	0	0	0	0	0	0.0430126	0	0	0.0254098	0	0.0316804	0	0	0.0232491	0	0	0	0.017093	0	0	0.0199986	0	0	0.0156156	0	0.0112501	0.0188572	0	0	0	0	0	0.0159426	0	0	0	0.0386394	0.0356037	0.0272805	0.0226757	0.00633902	0	0.0392026	0	0
'DESAT18_4'	0.00929785	0	0.0153123	0.0286758	0.0125735	0	0	0	0.0350486	0	0	0	0.0254098	0	0.0316804	0	0	0	0	0	0.0184861	0.017093	0	0	0	0	0.01574	0.0156156	0	0.0112501	0.0188572	0	0	0	0	0.0334994	0	0	0	0	0	0	0	0.0226757	0	0.0286058	0.0392026	0	0
'DESAT18_5'	0	0	0	0	0	0	0	0	0	0	0	0	0	0	0	0	0	0	0.0113228	0	0	0	0	0	0	0	0	0	0	0.0112501	0	0	0	0	0	0	0	0	0	0	0	0	0	0	0	0	0	0	0
'DESAT18_6'	0	0	0.735715	0.0842556	0.0582122	0.046373	0	0	0.0510917	0	0	0	0.288581	0.31216	0	0	0	0	0	0.00495773	0.0470137	0.0415361	0	0	0	0	0.186714	0.0381143	0	0.310135	0	0.0208468	0	0.0346269	0.0347272	0	0	0	0	0.0443054	0.0525483	0	0	0	0	0.0521781	0	0	0
'DESAT18_7'	0	0	0	0	0	0	0	0	0	0	0	0	0	0	0	0	0	0	0.0291643	0	0	0	0	0	0	0	0	0	0	0	0	0	0.0349437	0	0	0	0	0	0	0	0	0	0	0	0	0	0	0	0
'DESAT18_8'	0	0	0	0	0	0	0.0459675	0.0467727	0	0	0	0.050179	0	0	0.083474	0.401617	0	0	0.0207336	0.0491864	0	0	0	0	0.0168908	0.0196793	0	0	0.031317	0.0147748	0.049039	0.0204555	0	0	0	0	0.0433845	0	0	0	0	0.0456255	0.0429819	0.0355393	0	0	0.0527631	0	0
'DESAT18_9'	0	0	0.595698	0.560405	0	0	0.305948	0.334373	0.297861	0	0	0.475835	0	0	0.494839	0.29116	0.102437	0	0.418003	0	0	0.285936	0	0	0.0476107	0.305069	0.519764	0.529264	0.298791	0.133184	0	0	0.108445	0.225106	0.0849688	0	0	0	0	0.232597	0	0.267885	0	0	0.306585	0.0961197	0.263665	0	0
'DESAT20_1'	0.0273959	0	0	1.38607e-27	0.0138627	0	0	0	0.0462071	0	0	0.00542762	0	0	0.0228041	0.00541279	0	0	0	0.0250848	0	0	0	0	0	0.0327381	0	7.24233e-17	0.00995259	0	0	0.0342251	0	0.0184798	0	0	0	0	0	0	0	0.0122467	0	0	0.0169508	0	0	0	0
'DESAT20_2'	0	0	0	0	0.0295976	0	0	0	0	0	0	0	0.0361697	0	0	0.000168303	0	0	0.0498979	0.0510693	0	0	0	0	0	0	0.0229962	0.0381143	0	0	0	0	0	0	0.0178766	0	0	0	0	0	0	0	0	0	0	0	0	0	0
'DESAT22_1p'	0	0	0.0427031	0.0485461	0	0	0	0	0	0	0	0	0	0	0	0	0	0	0.0498979	0	0	0	0	0.0631683	0.0224	0	0.0459924	0	0	0	0.0541021	0	0	0	0	0	0	0.088223	0.09678	0.0443054	0	0	0	0	0	0	0.0527631	0	0
'DESAT22_2p'	0	0	0	0.0485461	0	0	0.0622186	0	0	0	0	0	0.0361697	0	0.0521948	0.0501597	0	0	0.0498979	0	0	0	0.000232123	0.0521376	0	0.0067067	0.0229962	0	0	0.0207668	0.0317494	0	0	0	0.0174663	0	0	0	0.0491482	0	0	0	0	0	0	0	0.0527631	0	0
'DESAT24_1'	0	0	0	0	0	0.046373	0	0	0	0	0	0	0	0	0	0	0	0	0.0498979	0	0	0	0	0	0	0	0	0.0381143	0	0	0	0	0	0	0.0347272	0	0.016517	0	0	0	0	0	0	0	0	0	0	0	0
'DGAT'	1	1	1	1	1	1	0.442514	1	0.54812	1	1	1	0.272251	1	1	1	0.68485	1	1	1	1	1	1	1	1	1	1	0.274152	1	1	1	0.427762	1	0.59267	1	0.896208	0.121127	1	0.382175	1	1	1	1	1	1	1	0	1	1
'DGCHOLte'	-1	-1	-1	-1	-1	-1	-1	-1	-1	-1	-0.322904	-1	-1	-1	-1	-1	-1	-0.572753	-1	-1	-0.796252	-1	-0.303804	-0.64425	-1	-1	-1	-1	-1	-1	-1	-1	-1	-1	-1	-1	-1	-1	-1	-1	-1	-1	-1	-1	-1	-1	-1	-1	-1
'DGCHOLtx'	0.00977326	0.00386985	0.12587	0	0.0624093	0.0657405	0.00286278	0.125013	0.151495	0.0304064	0.0230854	0.168185	0	0.0814984	0	0	0.131874	0.102518	0	1.01794e-17	0.123638	0.0451336	0	0	0.00362672	0.11173	-7.98958e-31	1.27242e-18	0	0.000218437	0.130463	1.15011e-19	0	0.118739	0	0	0.101908	0.133529	0.138446	0.0653485	-4.15458e-29	0.127805	0	0	0.128239	0.0556263	0	3.40056e-28	0.0374496
'DGK1'	0	0	0.00818973	-2.36616e-27	0	0	0	0	0	0	0	0	0	0	0	0	0	0	-2.73891e-27	0	0	0	-3.51997e-30	0	0	0	0	0	0	0	0.016876	0	0	0	0	0.00362016	0.0265457	3.10313e-30	0	0	-9.26309e-30	0.0336567	0	0.00686236	0	0	0	0	0
'DGK2m'	0.0286062	0.0331304	0.0217415	0.0500538	0.00843758	0.0153549	0.0457963	0.0282572	0.0410114	0.0522236	0.0491101	0.0489243	0.0280567	0.0243224	0.0390596	0.0391126	0.0265266	0.0380417	0.00929587	0.0212705	0.0299404	0.0273356	0.0167798	0.014356	0.0365073	0.0296053	0.031944	0.0317358	0.0365686	0.0311429	0.0234973	0.0386345	0.0407785	0.0385713	0.0429289	0.0396763	0.0121104	0.0509457	0.0500863	0.0526593	0.0308497	0.00522569	0.0387828	0.0242124	0.0404878	0.0360027	0.0406075	0.0386357	0.0297106
'DGNSKm'	0.0286062	0.0331304	0.0299312	0.0500538	0.00843758	0.0153549	0.0457963	0.0282572	0.0410114	0.0522236	0.0491101	0.0489243	0.0280567	0.0243224	0.0390596	0.0391126	0.0265266	0.0380417	0.00929587	0.0212705	0.0299404	0.0273356	0.0167798	0.014356	0.0365073	0.0296053	0.031944	0.0317358	0.0365686	0.0311429	0.0403733	0.0386345	0.0407785	0.0385713	0.0429289	0.0432964	0.0386561	0.0509457	0.0500863	0.0526593	0.0308497	0.0388824	0.0387828	0.0310748	0.0404878	0.0360027	0.0406075	0.0386357	0.0297106
'DGSNt'	0.0870053	0.0989593	0.0914723	0.133419	0.0749822	0.0769592	0.126969	0.0906841	0.121691	0.0277611	0.134415	-0.0404971	0.0963291	-0.0343754	-0.0117993	0.124448	0.0790667	0.101621	-0.00828254	0.0791362	0.0778499	0.059426	0.0755682	-0.00655765	0.108205	0.0935564	0.0978	0.104323	0.00663684	0.0974342	0.0741069	0.114956	0.105878	0.103756	0.0890738	0.111775	0.103938	0.122472	-1	0.125864	-0.0373662	0.0999099	0.0966183	0.0879889	0.0994946	-0.0214034	0.103387	0.0934954	0.0720143
'DGSNtm'	0.0286062	0.0331304	0.0299312	0.0500538	0.00843758	0.0153549	0.0457963	0.0282572	0.0410114	0.0522236	0.0491101	0.0489243	0.0280567	0.0243224	0.0390596	0.0391126	0.0265266	0.0380417	0.00929587	0.0212705	0.0299404	0.0273356	0.0167798	0.014356	0.0365073	0.0296053	0.031944	0.0317358	0.0365686	0.0311429	0.0403733	0.0386345	0.0407785	0.0385713	0.0429289	0.0432964	0.0386561	0.0509457	0.0500863	0.0526593	0.0308497	0.0388824	0.0387828	0.0310748	0.0404878	0.0360027	0.0406075	0.0386357	0.0297106
'DGTPtn'	0.0042473	0.00432485	0.00422979	0.00456655	0.00429293	0.00426863	0.00466251	0.00432097	0.00442894	0.00460813	0.00459968	0.00453551	0.00418755	0.00411552	0.00444011	0.00453804	0.00426955	0.00440109	0.00411378	0.00425681	0.00424847	0.00429713	0.00417469	0.00417449	0.00432158	0.00429403	0.00435145	0.00436134	0.00429812	0.00428618	0.00442708	0.00439145	0.00422696	0.0042051	0.00424768	0.00434094	0.00419033	0.00440301	0.00448234	0.00447146	0.00423533	0.00429044	0.00427148	0.00418191	0.00430943	0.00419964	0.004285	0.00421614	0.00430108
'DGULND'	0.0525551	0.0253049	-8.7401e-17	0.0466788	0.00283773	2.07753e-16	-1.14693e-16	-1.14693e-16	-8.08145e-17	2.93788e-33	0.00637235	5.65956e-17	-1.14693e-16	9.80633e-17	-2.12405e-16	0	-1.59187e-16	-5.65704e-17	4.89942e-17	-2.04613e-17	0.0222326	-1.14693e-16	0.032372	0.0211559	-3.21544e-18	5.74258e-17	1.37058e-19	-1.14693e-16	-4.6683e-17	9.14913e-18	0.0659689	-4.63056e-18	-5.62051e-18	0.0816704	-1.02667e-17	-1.81716e-17	8.6901e-29	1.20178e-17	0.0616596	-1.14693e-16	-1.95248e-33	0.00290328	1.73478e-17	0.017772	0.0255723	0.0613617	-1.32618e-17	0	-1.1765e-16
'DHAAt1r'	0.0449201	0.0515227	-0.0497313	0.0689006	0.0530862	0.0514284	0.0683444	-1.68084e-16	-0.0552149	0.0615539	-1.68084e-16	0.0646419	0.0416061	0.0354712	-1.68084e-16	-0.0621973	0.0424514	0.0521137	0.041639	4.70003e-18	0.0399631	-0.042799	0.0356364	0.0322827	0.0457199	0.04017	-0.0350322	-0.0379846	0.0439489	0.041409	-0.0475518	0.0450257	0.0323058	-0.0343118	0.0283205	0.0349386	0.0178878	0.0343038	-1.68084e-16	-0.0429449	0.0151229	0.0151335	0.0207962	-0.0176891	0.0241507	0.0197551	0.028424	0.0263517	0.0536963
'DHAPA'	0	0	0	0	0	0	0	0	0	0	0	0	0	0	0	0	0	0	0	0	0	0	0	0	0	0	0	0	0	0	0	0	0	0	0	0	0	0	0	0	0	0	0	0	0	0	0	0	0
'DHAPAx'	0	0	0	0	0	0	0	0	0	0	0	0	0	0	0	0	0	0	0	0	0	0	0	0	0	0	0	0	0	0	0	0	0	0	0	0	0	0	0	0	0	0	0	0	0	0	0	0	0
'DHCHOLESTANATEtm'	0.0175127	0.0206846	0	0.0593365	0.038568	0.0184021	0.0543675	0.0282181	0.0593608	0.0915387	0.0660921	0.0535285	0.0439546	0.0438169	0.0588358	0.0552943	0.0407776	0.0492708	0.0253557	0.0213137	0.0250579	0.0293559	0.0200883	0.012006	0.0283041	0.0176433	0.0292779	0.0258666	0.0262389	0.0185015	0.0318214	0.0314039	0.0103651	0.0169544	0.0273421	0.0374683	0.015346	0.0315309	0.0320534	0.034378	0.0272739	0.036489	0.0202994	0.0160271	0.040019	0.0272299	0.0301789	0.0283784	0.0459248
'DHCR241r'	0	0	0	0	0	0	0	0	0	0	0	0	0	0	0	0	0	0	0.00726749	0	0	0	0.0054512	0.00812477	0	0.0212818	0	0	0	1.78407e-17	0.019615	0	0	0	0	0	0	0	0	0	0.0413547	0	0	0	0	0	0.000278122	0	0
'DHCR242r'	0	0	0	0	0	0	0.0314172	0	0	0	0	0	0	0	0.042882	1.7931e-17	0	0	0	0	0	0	0	0.00812477	0	0	0	0	0	0	0.019615	0	0	0	0	0	1.44565e-30	0	0	0	0.0413547	0	0	0	0	0	0	0	0
'DHCR243r'	7.34254e-17	0	0	0	0	0	9.70473e-18	0	0	0	0	0	0	0	4.7974e-17	0	3.0126e-17	0	0	0	0	0	0	6.26918e-17	1.73756e-33	-2.94664e-17	0	0	0	0	0	0	0	0	1.52138e-17	0	0	0	0	0	1.03903e-16	0	0	0	0	0	0	0	0
'DHCR71r'	7.34254e-17	0	0	1.00999e-17	0	4.59595e-17	9.70473e-18	-2.57857e-17	0	2.75087e-17	0	0	-4.77565e-17	-2.12154e-17	4.7974e-17	0	3.0126e-17	-1.57392e-17	0	-3.6656e-18	0	-4.51781e-33	0	6.26918e-17	2.17076e-33	-2.94664e-17	7.47247e-17	0	-3.08061e-32	0	0	1.0622e-16	0	-1.1244e-18	1.52138e-17	6.55316e-17	0	0	0	4.18367e-18	1.03903e-16	7.83974e-18	3.25383e-18	0	-4.8816e-17	0	0	2.25097e-17	0
'DHCR72r'	0.00196749	0.0121609	0.00945942	0	0.010292	0.0167183	0.0387459	0.0215384	0.0445635	0	0.0496062	0.0423652	0.028831	0.0236615	0.0384467	0.0428372	0.0182732	0.0223678	0.0124636	0.0106609	0.00955925	0.0180986	0.0116468	0.0150255	0.0142415	0.0110743	0.00699729	0.012692	0.0196077	0.0189551	0.0290105	0.0272549	0.0350764	0	0.0264589	0.040113	0.0320684	0.0364206	0.0352035	0	0.0289041	0.0280212	0	0.0299222	0.0310384	0.0266545	0.030063	0.0280259	0
'DHCRD1'	0.233914	0	0	0	0.00297534	0	0	0.0456614	0	0	0	0	0.00739781	0	0	0	0	0.17273	0	0	0	0.0075914	0	0.0276205	0.00763458	0	0.0326001	0	0.00759314	0	0	0	0.00746742	0	0	0	0.00740273	0	0	0.0228228	0	0	0.00754607	0.0417162	0	0	0.00756997	0	0.0917296
'DHCRD2'	0	0.00764037	0.00747243	0	0.00460863	0.00754104	0.00823689	0	0.00782425	0.00814081	0.00812589	0.139223	0	0.00727056	0.00784399	0.00801698	0.267366	-2.98652e-27	0.00726749	0.00752016	0.00750542	0	0.00737508	0.0162495	0	0.368597	0	0.00770483	0	0.00757205	0.00782097	0.00775802	0	0.00742881	0.00750404	0.00766878	0	0.00777845	0.131085	0	0.00748222	0.00757958	0	0.0529381	0	0.00741917	0	0.00744831	0
'DHDPBMTm'	0	0	0	1.16342e-29	1.45792e-32	1.02055e-31	0	7.36606e-33	0	0	0	0	0	0	-7.28962e-33	1.45792e-32	0	1.28297e-29	5.78622e-18	0	0	0	0	0	0	0	1.20985e-32	0	9.27667e-31	0	7.28962e-33	0	0	0	0	2.18689e-32	0	0	0	0	0	7.28962e-33	7.59118e-34	0	0	0	0	0	1.86918e-17
'DHEASt'	-1	-1	-1	-0.20565	-1	-1	-1	-1	-1	-1	-1	-1	-1	-1	-1	-1	-1	-1	0.258682	-1	-1	-1	-1	-1	-1	-1	-1	-1	-1	-1	-1	0.420719	-1	-1	-1	-1	-1	-1	-1	-1	-1	-1	1	1	0	-1	1	-1	-1
'DHEAStr'	0	0	0	0	0	0	0	0	0	0	0	0	0	0	0	0	0	0	0	0	0	0	0	0	0	0	0	0	0	0	0	0	0	0	0	0	0	0	0	0	0	0	0	0	0	0	0	0	0
'DHEASULT'	0	0	0	0	0	0	0	0	0	0	0	0	0	0	0	0	0	0	0	0	0	0	0	0	0	0	0	0	0	0	0	0	0	0	0	0	0	0	0	0	0	0	0	0	0	0	0	0	0
'DHEAtr'	-0.0516878	0	-0.638866	-1	0	0	-0.58209	0	-0.890764	0	0	0	-1	-0.218172	0	-1	-0.505794	-1	0	-0.0885773	0	-0.502674	0	0	-0.087361	0	-0.586099	0	0	-0.0411097	-1	0	-0.457709	0	0	0	-0.93575	0	0	-1	0	0	0	-0.269812	0	0	0	-1	0
'DHFR'	-0.0359308	0	0.0352087	0.0578103	0.0368967	0.034524	0.0587211	-0.0318307	0.0398718	-0.0524339	0.0511164	-0.053847	-0.0327369	0.00429007	0.0405607	-0.0492448	-0.03561	0.0441671	-0.0330785	-0.0404665	-0.0394188	-0.0412663	-0.0334071	0.0328665	0.0433225	0.0391252	-0.037028	0.00530837	0.00568465	0	0.0454195	-0.00613528	0.00559053	-0.0407569	0.0477673	0.0138008	-0.0347361	-0.0480988	-0.0570859	-0.052991	0.0398153	-0.0396081	0.0372124	0.00116636	-0.0253061	0.00555441	0.0403897	0.0365446	0.0390664
'DHFtl'	0	0	0	1.20994e-29	0	0	0	0	0	0	0	0	0	0	0	0	0	0	0	0	0	0	0	0	0	0	0	0	0	0	0	0	0	0	0	0	0	0	0	0	0	0	0	0	0	0	0	0	0
'DHFtm'	0	0.0421729	0	-2.0688e-30	5.50212e-33	0	0	0	0.0398718	0.0524339	0.0064387	0	0.0327369	0.0259472	-0.0405607	0.00600196	0	0	0	0.0404665	0.0401513	-0.0412663	0	0	0	-0.0391252	0	-0.033263	0	0	6.38245e-31	0.0429205	0	0	0	0	0	0.0480988	0.0570859	0	0	-0.0222505	0	-0.0362247	0.0408844	0	0	-1.83551e-29	0
'DHORD9'	0	0	0	0	0	0	0	0.0396235	0.0470817	0	0	0.0530023	0.0279782	0	0	0	0.0372606	0	0.0363224	0	0.0331346	0	0	0	0.0315794	0.0275461	0	0.0418955	0.037618	0.0281194	0	0	0	0	0	0.0392097	0	0	0	0.0443788	0	0.0393543	0.0327099	0	0.0331948	0	0	0	0
'DHORTS'	0	0	0	0	0	0	0	-0.0396235	-0.0470817	0	0	-0.0530023	-0.0279782	0	0	0	-0.0372606	0	-0.0363224	0	-0.0331346	0	0	0	-0.0315794	-0.0275461	0	-0.0418955	-0.037618	-0.0281194	0	0	0	0	0	-0.0392097	0	0	0	-0.0443788	0	-0.0393543	-0.0327099	0	-0.0331948	0	0	0	0
'DHPM1'	0	0	0	0	0	0	0	0	0	0	0	0	0.0539365	0	0	0	0	0	0	0	0	0	0	0	0	0	0	0	0	0	0	0	0.0468165	0	0	0	0	0	0	0	0	0	0	0	0	0	0	0	0
'DHPM2'	0.0182894	0.0328367	0	0.0485081	0	0	0.0158695	0	0	0	0	0	0	0	0	0	0.0400156	0.0115232	0	0	0.0186656	0.0670493	0	0.0672673	0	0.600327	0.018704	0	0	0.0162055	0.00670736	0	0.0110757	0	0	0.00443286	0.0166822	0	0.0433548	0.0044609	0	0.0381193	0	0	0.00565135	0.0225606	0	0	0.971927
'DHPR'	0	0	0.0439011	0	0	0	0	0	0.0387742	0	0.0500393	0	0	0.0227699	0	0	0	0	0	0	0	0	0	0.0433783	0	0	0	0	0	0	0	0.0482497	0	0	0	0	0	0.0466914	0	0	0	0	0	0	0	0	0	0	0
'DHPR2'	0	0	0.941225	0	0	0.0157557	0.24599	0	1	0	0.891464	0	0	0	0	0	0	0	0	0	0	0.599077	0.958222	0.803812	0	0	0	0	0	0	0.394173	0.926102	0	0.017063	0.920762	0	0	0	0	0	0	0.347515	0	0.667721	0	0	0	0.529772	0
'DIDPtn'	0.0160259	0.00681975	0.0167384	0.0366268	0.0197393	0.0204167	0.0225097	0.0206928	0.0368758	-0.0473482	-0.0515255	-0.00445168	0.023904	-0.024352	0.0396099	0.0432026	0.0471508	-0.0545098	-0.0317305	0.0374803	0.0472661	0.0468311	0.03255	0.0320025	-0.0305624	0.0262241	-0.0279205	0.0276998	-0.0259607	0.0252635	0.0250753	0.0173489	-0.0423916	0.0400589	0.0379631	-0.0391604	0.0298218	-0.048776	-0.0514711	-0.0330081	-0.0321816	0.0459662	0.0486982	0.00784159	0.0487457	0.0335739	-0.00564383	0.000885483	0.0552547
'DIGALSGALSIDEte'	-4.32147e-18	-4.95448e-18	0	0	-2.47724e-18	0	-9.61325e-18	0	0	0	0	0	0	0	0	0	0	0	0	0	1.00647e-17	0	0	0	-4.95448e-18	0	-4.95448e-18	0	-3.05227e-18	0	0	0	0	0	0	0	0	0	0	0	0	0	0	0	0	0	0	0	0
'DIGALSGALSIDEtg'	4.32147e-18	4.95448e-18	0	0	2.47724e-18	0	9.61325e-18	0	0	0	0	0	0	0	0	0	0	0	0	0	-1.00647e-17	0	0	0	4.95448e-18	0	4.95448e-18	0	3.05227e-18	0	0	0	0	0	0	0	0	0	0	0	0	0	0	0	0	0	0	0	0
'DIGALSIDEtg'	-4.32147e-18	-4.95448e-18	0	0	-2.47724e-18	0	-9.61325e-18	0	0	0	0	0	0	0	0	0	0	0	0	0	1.00647e-17	0	0	0	-4.95448e-18	0	-4.95448e-18	0	-3.05227e-18	0	0	0	0	0	0	0	0	0	0	0	0	0	0	0	0	0	0	0	0
'DIGALSIDEtl'	0.0283933	0.0199912	0.0230177	0.0428342	0.01348	0	0.0406461	0.0313547	0	0	0	0	8.27287e-31	0	0	-1.30552e-16	0.0121325	0	0	0	1.00647e-17	0.027625	0.0293077	0.0241633	0.0237275	0.0183216	0.0223559	0.0221792	0.0197554	0.0191017	0.0255263	0.0131177	0.0287795	0.0374012	0.0430056	0.0413048	0.00338519	0.0480749	0.0361856	0.0507779	0.0258954	0.0291655	0.0271882	0.0250243	0.0312955	0.0197551	0.0317565	0.0254852	0
'DINt'	0.0583991	-0.0658289	-1	-0.0833656	0.0665447	0	0.0811726	-0.0624269	0	0.0886611	-0.0853052	0.0894214	-0.0408094	0.0629748	0.078358	-5.33979e-17	-0.0525401	0.0635791	0.0534054	0.0578657	0.0534456	-0.0532221	0.0587884	0.0602554	0.0716979	-0.00976698	0.0658561	-0.0725868	0.0745822	0.0662913	0.0718901	-0.0841995	0.0650997	0.0651847	0.0652458	0.0684791	0.0652821	-0.0205828	0.0746689	-0.0732047	0.068216	0.0610275	-1	-0.0569141	-0.0590068	0.0574061	0.0627795	0.0548597	-0.0423037
'DITPtn'	-0.0160259	-0.00681975	-0.0167384	-0.0366268	-0.0197393	-0.0204167	-0.0225097	-0.0206928	-0.0368758	0.0473482	0.0515255	0.00445168	-0.023904	0.024352	-0.0396099	-0.0432026	-0.0471508	0.0545098	0.0317305	-0.0374803	-0.0472661	-0.0468311	-0.03255	-0.0320025	0.0305624	-0.0262241	0.0279205	-0.0276998	0.0259607	-0.0252635	-0.0250753	-0.0173489	0.0423916	-0.0400589	-0.0379631	0.0391604	-0.0298218	0.048776	0.0514711	0.0330081	0.0321816	-0.0459662	-0.0486982	-0.00784159	-0.0487457	-0.0335739	0.00564383	-0.000885483	-0.0552547
'DKMPPD'	0.0205886	0.0106683	0.0172381	0	0.0124769	0.0099932	0.037384	0	0.0618876	0.0683801	0.0706182	0	0.0453365	0.0455848	0	0.0658251	0.0444659	0.0549919	0	0.0489517	0	0	0	0	0	0.0434054	0	0.0431005	0.0420824	0	0	0	0.0159589	0.0139767	0	0	0	0	0	0	0	0.0508806	0.0493248	0.0454067	0	0	0.0458688	0	0.0547895
'D_LACt2'	-0.0196263	-0.0411854	0.0265314	-0.0508295	-0.0357673	0.0259234	0.0575572	0.0193933	0.0248851	0.0432003	0.0290341	-0.0285689	-0.00646339	0.00507083	0.0240001	0.0246512	0.0152489	-0.0254577	-0.0149236	-0.0192269	-0.0110108	-0.018442	-0.00730706	0.0108479	0.0231085	-0.0279085	-0.0274954	0.0186129	-0.0236865	0.0230053	0.0388367	0.0371553	0.0138019	-0.00728761	0.00984179	0.0164424	0.0107279	0.0165656	0.0146577	0.0240702	0.0171807	0.0204223	-0.0156297	0.0176915	0.0233912	0.0189944	0.0201366	0.0178867	-0.02297
'D_LACtm'	0	0	0	0	0	0	0	0	0	0	0	0	0	0	0	0	0	0	0	0	0	0	0	0	0	0	0	0	0	0	0	0	0	0	0	0	0	0	0	0	0	0	0	0	0	0	0	0	0
'DLNLCGCPT1'	0	0	0	0	0	0	0	0	0	0	0	0	0.0191436	0	0	0	0	0.0157358	0.00239241	0	0.0192713	0.00162944	0	0	0	0	0	0	0	0.00825961	0	0	0	0	0	0.0119674	9.26132e-30	0	0	0	0.0289473	0	-3.49124e-28	0	0	0	0	0	0
'DLNLCGCPT2'	0	0	0	0	0	0	0	0	0	0	0	0	0.0191436	0	0	0	0	0.0157358	0.00239241	0	0.0192713	0.00162944	0	0	0	0	0	0	0	0.0082596	0	0	0	0	0	0.0119674	9.08042e-30	0	0	0	0.0289473	0	-3.49207e-28	0	0	0	0	0	0
'DLNLCGCRNt'	0	0	0	0	0	0	0	0	0	0	0	0	0.0191436	0	0	0	0	0.0157358	0.00239241	0	0.0192713	0.00162944	0	0	0	0	0	0	0	0.0082596	0	0	0	0	0	0.0119674	0	0	0	0	0.0289473	0	-3.49207e-28	0	0	0	0	0	0
'DLNLCGt'	0.0444704	0.0337261	0.0108252	0.0237922	0.0295976	0.0222408	0.0223874	0.0365191	0.0510917	0.0591258	0.0515393	0.050179	-0.0361697	0.0204184	0.0521948	0.0501597	0.0266151	0.0537411	0.0194145	0.0541441	0.00773164	0.0332625	0.0232654	0.0248534	0.0168908	0.0196793	0.0153993	0.0201731	0.031317	0.0207668	0.0317494	0.0413023	0.0234669	0.0346269	0.0347272	0.0416398	-0.0433845	0.0207016	0.0347785	0.030686	0.0487337	0.0456255	-0.0429819	-0.0172123	0.0421022	0.027307	-0.0527631	0.0217387	0.0153466
'DM_13_cis_oretn_n_'	0	0	0	0	0	0	0	0	0	0	0	0	0	0	0	0	0	0	0	0	0	0	0	0	0	0	0	0	0	0	0	0	0	0	0	0	0	0	0	0	0	0	0	0	0	0	0	0	0
'DM_13_cis_retn_n_'	0	0	0	0	0	0	0.90879	0	0	0	0	0	0.747965	0	0	0	0.98553	0	0	0.861312	0.987543	0	0	0	0	0.976408	0	0.928272	0	0	0	0	0	0	0	0	0	0	0	0	0.359146	0	0.522002	0	0	0	0	0.955608	0
'DM_Asn_X_Ser_Thr_ly_'	-7.77442e-33	0	0	-1.25202e-17	0	0	0	0	-9.75065e-33	-1.45516e-48	0	0	1.3683e-30	4.27181e-18	0	0	0	0	0	8.94058e-32	3.10977e-32	3.88089e-19	2.13987e-37	0	0	4.89411e-32	-1.61184e-18	0	0	9.5523e-18	0	1.64196e-29	1.1061e-18	0	-4.54613e-33	0	-5.08253e-31	0	5.60371e-18	0	-1.20634e-17	0	0	0	6.07376e-35	0	0	-3.76754e-19	0
'DM_atp_c_'	0	0	0	0	0	0	0	0	0	0	0	0	0	0	0	0	0	0	0	0	0	0	0	0	0	0	0	0	0	0	0	0	0	0	0	0	0	0	0	0	0	0	0	0	0	0	0	0	0
'DM_avite1_c_'	0	0	0	0	0	0	0	0	0	0	0	0	0	0	0	0	0	0	0	0	0	0	0	0	0	0	0	0	0	0	0	0	0	0	0	0	0	0	0	0	0	0	0	0	0	0	0	0	0
'DM_avite2_c_'	0	0	0	0	0	0	0	0	0	0	0	0	0	0	0	0	0	0	0	0	0	0	0	0	0	0	0	0	0	0	0	0	0	0	0	0	0	0	0	0	0	0	0	0	0	0	0	0	0
'DM_bvite_c_'	0	0	0	0	0	0	0	0	0	0	0	0	0	0	0	0	0	0	0	0	0	0	0	0	0	0	0	0	0	0	0	0	0	0	0	0	0	0	0	0	0	0	0	0	0	0	0	0	0
'DM_core5_g_'	0	0	0	0	0	0	0	0	0	0	0	0	0	0	0	0	0	0	0	0	0	0	0	0	0	0	0	0	0	0	0	0	0	0	0	0	0	0	0	0	0	0	0	0	0	0	0	0	0
'DM_core7_g_'	0	0	0	0	0	0	0	0	0	0	0	0	0	0	0	0	0	0	0	0	0	0	0	0	0	0	0	0	0	0	0	0	0	-1.38773e-17	0	0	0	0	0	0	0	0	0	0	0	0	0	0	0
'DM_core8_g_'	0	0	0	0	0	0	0	0	0	0	0	0	0	0	0	0	0	0	0	0	0	0	0	0	0	0	0	0	0	0	0	0	0	0	0	0	0	0	0	0	0	2.34259e-32	0	0	0	0	0	0	0
'DM_datp_m_'	0	0	0	0	0	0	0	0	0	0	0	0	0	0	0	0	0	0	0	0	0	0	0	0	0	0	0	0	0	0	0	0	0	0	0	0	0	0	0	0	0	0	0	0	0	0	0	0	0
'DM_datp_n_'	0	0	0	0	0	0	0	0	0	0	0	0	0	0	0	0	0	0	0	0	0	0	0	0	0	0	0	0	0	0	0	0	0	0	0	0	0	0	0	0	0	0	0	0	0	0	0	0	0
'DM_dctp_m_'	0	0	0	0	0	0	0	0	0	0	0	0	0	0	0	0	0	0	0	0	0	0	0	0	0	0	0	0	0	0	0	0	0	0	0	0	0	0	0	0	0	0	0	0	0	0	0	0	0
'DM_dctp_n_'	0	0	0	0	0	0	0	0	0	0	0	0	0	0	0	0	0	0	0	0	0	0	0	0	0	0	0	0	0	0	0	0	0	0	0	0	0	0	0	0	0	0	0	0	0	0	0	0	0
'DM_dem2emgacpail_prot_hs_r_'	0	0	0	0	0	0	0	0	0	0	0.0134733	0.0157098	0	0	0	0	0	0.00592467	0.00339925	0	0	0	0	0	0	0	0	0.0167891	0.0127063	0.011429	0	0	0	0	0	0	0	0.00367845	0.0118802	0	0	0	0	0	0	0	0	0	0.00222761
'DM_dgpi_prot_hs_r_'	0	0	0	0	0	0	0	0	0	0	0	0	-1.65259e-32	0	0	0	0	0	0	-1.04512e-31	0	0	0	0	0	0	0	0	0	0	0	0	0	0	0	-4.13148e-33	-1.32207e-31	0	0	0	0	0	0	0	0	0	0	0	0
'DM_dgtp_m_'	0	0	0	0	0	0	0	0	0	0	0	0	0	0	0	0	0	0	0	0	0	0	0	0	0	0	0	0	0	0	0	0	0	0	0	0	0	0	0	0	0	0	0	0	0	0	0	0	0
'DM_dgtp_n_'	0	0	0	0	0	0	0	0	0	0	0	0	0	0	0	0	0	0	0	0	0	0	0	0	0	0	0	0	0	0	0	0	0	0	0	0	0	0	0	0	0	0	0	0	0	0	0	0	0
'DM_dsT_antigen_g_'	0	0.0169248	-4.3711e-31	1.70746e-33	1.51294e-05	4.14033e-30	0	0	0	0	0	0	-3.35185e-17	9.29323e-31	-2.87629e-17	1.36597e-31	0	-1.31133e-29	0.0255366	4.96297e-32	0	5.95598e-50	0	0.0100627	0	2.84598e-30	-3.71543e-30	0	0	0	0	1.22391e-28	0	2.13433e-34	0	0	0	0	0	2.18555e-30	0	0	2.60517e-28	0	0	0	0	0	0
'DM_dttp_m_'	0	0	0	0	0	0	0	0	0	0	0	0	0	0	0	0	0	0	0	0	0	0	0	0	0	0	0	0	0	0	0	0	0	0	0	0	0	0	0	0	0	0	0	0	0	0	0	0	0
'DM_dttp_n_'	0	0	0	0	0	0	0	0	0	0	0	0	0	0	0	0	0	0	0	0	0	0	0	0	0	0	0	0	0	0	0	0	0	0	0	0	0	0	0	0	0	0	0	0	0	0	0	0	0
'DM_ethamp_r_'	0	0	0	0.0620678	0	0.00872763	0	0.0401874	0	0.060837	0	0	0	0	0	0.0324145	0.0415479	0	0	0	0	0	0.0347161	0	0	0	0	0	0	0.0447558	0	0	0	0	0	0.0515733	0	0	0.0579716	0	0	0	0	0.0366904	0.0462097	0	0.0451772	0.0408344	0.0636637
'DM_gncore2_g_'	0	0	0	1.0663e-49	0	0	0	0	-5.78722e-48	-6.06605e-48	0	0	0	0	0	0	0	0	0	0	0	0	0	0	0	0	0	0	0	0	0	0	0	0	0	0	-1.36595e-29	0	0	0	0	0	0	0	0	0	0	0	0
'DM_gpi_sig_er_'	0.00661096	0.00561138	0.00755391	0.0121446	0.0132102	0.0107805	0.0112852	0.0083406	-4.00472e-29	0	0.0134733	0.0157098	1.40781e-30	0.00364813	0.00234346	0.00566199	0.00921195	0.00592467	0.00904691	0.00975651	0.00715133	0	0.00204564	0.00829103	0.0109855	0.00976967	0.0100032	0.0167891	0.0127063	0.011429	0.0123698	0.0143731	0.00600347	0.00720878	0.00527588	3.57962e-33	0.00803615	0.00367845	0.0118802	0.008763	0.0115927	0	0.000388991	0.0115687	7.91759e-33	0.0116139	0.0132109	0.0104458	0.00222761
'DM_hretn_n_'	0	0	0	0.456175	0	0	0	0	0	0	0	0	0	0	0	0	0	0	0	0	0	0	0	0	0	0	0	0	0	0	0	0	0	0	0	0	0	0	0	0	0	0	0	0	0	0	0	0	0
'DM_kdn_c_'	0	0	0	0	0	0	0	0	0	0	0	0	0	0	0	0	0	0	0	0	0	0	0	0	0	0	0	0	0	0	0	0	0	0	0	0	0	0	0	0	0	0	0	0	0	0	0	0	0
'DM_m_em_3gacpail_prot_hs_r_'	0	0	0	0	0	0	0	0	0	0	0	0	0	0	0	0	0	0	0	0	0	0	0	0	0	0	0	0	0	0	0	0	0	0	0	0	0	0	0	0	0	0	0	0	0	0	0	0	0
'DM_melanin_c_'	1	0	1	0.855959	0.677162	1	0	1	1	1	0	1	0.519115	1	0.641078	0	0.286043	0	1	1	1	0	0	1	1	0.42046	0	1	0.889344	1	0	1	0	1	0	1	1	0	0.787715	1	0	0	0	0	0	1	0.444062	0.507145	1
'DM_mem2emgacpail_prot_hs_r_'	0.00661096	0.00561138	0.00755391	0.0121446	0.0132102	0.0107805	0.0112852	0.0083406	-4.00472e-29	0	0	0	1.42517e-30	0.00364813	0.00234346	0.00566199	0.00921195	0	0.00564766	0.00975651	0.00715133	0	0.00204564	0.00829103	0.0109855	0.00976967	0.0100032	0	0	0	0.0123698	0.0143731	0.00600347	0.00720878	0.00527588	7.91759e-33	0.00803615	0	0	0.008763	0.0115927	0	0.000388991	0.0115687	7.91759e-33	0.0116139	0.0132109	0.0104458	0
'DM_n5m2masn_g_'	0	0	0	0	0	0	0	0	0	0	0	0	0	0	0	0	0	0	0	0	0	0	0	0	0	0	0	0	0	0	0	0	0	0	0	0	0	0	0	0	0	0	0	0	0	0	0	0	0
'DM_oretn_n_'	0.774226	0.92982	0.806924	0	0.846766	0.613195	0	0.994497	0.0917977	0	0.148929	0.91589	0	0	0	0	0	0	0.982493	0	0	1	1	0.993984	0	0	1	0	0	0.421363	0.0490056	0	0.562386	1	0.599102	0.979048	0	0.0188674	0	0	0	0	0	0.0531906	0.797408	0.981289	0.36241	0	0
'DM_Ser_Thr_ly_'	0	0	0	0	0	0	0	0	0	0	0	0	0	0	0	0	0	0	0	0	-4.95695e-31	7.76179e-19	0	0	0	0	0	0	0	0	0	0	2.21221e-18	0	0	0	0	0	0	0	0	0	0	0	0	0	0	0	0
'DM_Ser_Gly_Ala_X_Gly_ly_'	6.50727e-34	0.00194653	-3.01579e-19	9.9789e-35	3.02588e-05	0	-2.24501e-31	-2.2481e-31	0	-4.39356e-34	2.60291e-33	0	5.78886e-30	7.76692e-19	-1.30145e-33	8.3293e-32	0	-1.33269e-30	0	-1.04116e-32	3.33172e-31	4.99758e-30	0	0.00125784	0	9.4845e-34	0	2.16163e-33	-1.14661e-32	1.73678e-18	0	3.08184e-30	0	-3.46933e-18	0	0	-1.66586e-31	0	1.01886e-18	0	9.50292e-34	0	5.53898e-29	0	0	0	0	4.52105e-19	4.31635e-32
'DM_sprm_c_'	0	0	0	0	0	0	0	0	0	0	0	0	0	0	0	0	0	0	0	0	0	0	0	0	0	0	0	0	0	0	0	0	0	0	0	0	0	0	0	0	0	0	0	0	0	0	0	0	0
'DM_sTn_antigen_g_'	0	0	0	0	0	0	0	0	0	0	0	0	0	0	0	0	0	0	0	0	0	0	0	0	0	0	0	0	0	0	0	0	0	0	0	0	0	0	0	1.25295e-29	0	0	0	0	-1.07737e-17	0	0	0	0
'DM_T_antigen_g_'	0	-0.0169248	-7.475e-32	0	-1.51294e-05	0	0	0	5.78722e-48	0	-5.09659e-33	0	3.35185e-17	0	2.87629e-17	0	0	0	-0.0255366	0	0	0	0	-0.0100627	0	0	0	0	0	0	0	0	0	0	0	8.49432e-34	0	0	0	0	0	0	0	0	2.15475e-17	0	0	0	-2.15817e-32
'DM_yvite_c_'	0	0	0	0	0	0	0	0	0	0	0	0	0	0	0	0	0	0	0	0	0	0	0	0	0	0	0	0	0	0	0	0	0	0	0	0	0	0	0	0	0	0	0	0	0	0	0	0	0
'DMANTIPYRINEte'	0	0	0	0	0	0	0	0	0	0	0	0	0	-1	0	0	0	0	0	0	0	0	0	0	0	0	0	0	0	0	0	0	0	0	0	0	0	-1	0	0	0	0	0	0	0	0	0	0	0
'DMATT'	1.26111e-16	4.09875e-18	-1.42678e-17	4.33538e-17	2.93472e-17	1.52202e-16	1.61762e-16	7.40262e-17	5.47427e-32	6.028e-17	0	0	-2.52027e-30	1.12071e-17	1.38842e-17	3.06731e-17	5.14346e-17	1.9437e-17	3.02697e-18	3.75169e-17	0	3.50648e-17	-8.72116e-18	1.07409e-16	0	-8.14361e-17	1.27964e-16	0	-6.96545e-17	7.22091e-17	6.33179e-17	1.81646e-16	0	-1.93647e-18	4.14104e-18	1.48559e-16	7.51728e-17	7.64561e-17	0	2.04147e-17	1.77699e-16	1.35018e-17	4.0314e-17	0	6.35925e-17	0	8.39561e-17	3.85746e-17	9.75018e-18
'DMATTx'	0	0	0	0	0	0	0	0	0	0	0	0	0	0	0	0	0	0	0	0	0	0	0	0	0	0	0	0	0	0	0	0	0	0	0	0	0	0	0	0	0	0	0	0	0	0	0	0	0
'DMGDHm'	0	0	0	0	0	0	0	0	0	0	0	0	0	0	0	0	0	0	0	0	0	0	0	0	0	0	0	0	0	0	0	0	0	0	0	0	0	0	0	0	0	0	0	0	0	0	0	0	0
'DMGtm'	0	0	0	0	0	0	0	0	0	0	0	0	0	0	0	0	0	0	0	0	0	0	0	0	0	0	0	0	0	0	0	0	0	0	0	0	0	0	0	0	0	0	0	0	0	0	0	0	0
'DMHPTCRNCPT1'	0	0	0	0	0	0	0	0	0	0	0	0	0	0	0	0	0	0	0	0	0	0	0	0	0	0	0	0	0	0	0	0	0	0	0	0	0	0	0	0	0	0	0	0	0	0	0	0	0
'DMHPTCRNCPT2'	-8.71452e-18	-1.7429e-17	-8.71452e-18	-1.74918e-17	0	-1.74604e-17	-1.38769e-17	-2.1802e-17	-1.7429e-17	-0.0295229	-8.74592e-18	-1.7429e-17	-1.30875e-17	-7.73616e-18	-1.79092e-17	4.17335e-19	-0.0133395	-0.0249326	-6.54374e-18	-1.30718e-17	-8.71452e-18	-9.48388e-18	-6.52804e-18	-2.18648e-18	-6.14905e-18	0	-4.74194e-18	-2.53093e-18	1.93458e-18	0	-4.37296e-18	-4.37296e-18	-0.0335852	-6.54374e-18	-1.56963e-20	-1.0901e-17	-6.54374e-18	-1.30875e-17	-1.82955e-17	-8.71452e-18	-1.74604e-17	0	-3.48581e-17	-1.7429e-17	-1.7429e-17	0	-2.10126e-17	-8.74592e-18	-8.71452e-18
'DMHPTCRNt'	-8.71452e-18	-1.7429e-17	-8.71452e-18	-1.74918e-17	0	-1.74604e-17	-1.38769e-17	-2.1802e-17	-1.7429e-17	-0.0295229	-8.74592e-18	-1.7429e-17	-1.30875e-17	-7.73616e-18	-1.79092e-17	4.17335e-19	-0.0133395	-0.0249326	-6.54374e-18	-1.30718e-17	-8.71452e-18	-9.48388e-18	-6.52804e-18	-2.18648e-18	-6.14905e-18	0	-4.74194e-18	-2.53093e-18	1.93458e-18	0	-4.37296e-18	-4.37296e-18	-0.0335852	-6.54374e-18	-1.56963e-20	-1.0901e-17	-6.54374e-18	-1.30875e-17	-1.82955e-17	-8.71452e-18	-1.74604e-17	0	-3.48581e-17	-1.7429e-17	-1.7429e-17	0	-2.10126e-17	-8.74592e-18	-8.71452e-18
'DMHPTCRNte'	8.71452e-18	1.7429e-17	8.71452e-18	1.74918e-17	0	1.74604e-17	1.38769e-17	2.1802e-17	1.7429e-17	0.0295229	8.74592e-18	1.7429e-17	1.30875e-17	7.73616e-18	1.79092e-17	-4.17335e-19	0.0133395	0.0249326	6.54374e-18	1.30718e-17	8.71452e-18	9.48388e-18	6.52804e-18	2.18648e-18	6.14905e-18	0	4.74194e-18	2.53093e-18	-1.93458e-18	0	4.37296e-18	4.37296e-18	0.0335852	6.54374e-18	1.56963e-20	1.0901e-17	6.54374e-18	1.30875e-17	1.82955e-17	8.71452e-18	1.74604e-17	0	3.48581e-17	1.7429e-17	1.7429e-17	0	2.10126e-17	8.74592e-18	8.71452e-18
'DMNONCOACRNCPT1'	0.0240623	0.0269841	0.0279997	0.0488842	0.0267934	0.0378909	0.0445771	0.0314232	0.0464912	0.0782386	0.0576874	0.0463548	0.0318126	0.0371165	0.0499941	0.0479615	0.0287687	0.0567712	0.0194869	0.025237	0.0334578	0.025725	0.0182818	0.0159015	0.022339	0.0279372	0.0189128	0.0214049	0.0203462	0.0196884	0.0298539	0.0281046	0.0537392	0.0154849	0.0212857	0.0164202	0.0155745	0.0275475	0.0318899	0.0254715	0.0489054	0.0551458	0.0541446	0.0510575	0.0514987	0.0444301	0.0422643	0.0497897	0.0212051
'DMNONCRNCPT2'	8.71452e-18	1.7429e-17	8.71452e-18	1.74918e-17	0	1.74604e-17	1.38769e-17	2.1802e-17	1.7429e-17	0.0295229	8.74592e-18	1.7429e-17	1.30875e-17	7.73616e-18	1.79092e-17	-4.17335e-19	0.0133395	0.0249326	6.54374e-18	1.30718e-17	8.71452e-18	9.48388e-18	6.52804e-18	2.18648e-18	6.14905e-18	0	4.74194e-18	2.53093e-18	-1.93458e-18	0	4.37296e-18	4.37296e-18	0.0335852	6.54374e-18	1.56963e-20	1.0901e-17	6.54374e-18	1.30875e-17	1.82955e-17	8.71452e-18	1.74604e-17	0	3.48581e-17	1.7429e-17	1.7429e-17	0	2.10126e-17	8.74592e-18	8.71452e-18
'DMNONCRNt'	0.0438141	0.0510675	0.0523623	0.0865119	0.0443659	0.0561526	0.0834552	0.0530945	0.0748346	0.117022	0.0975425	0.0853815	0.0509562	0.0549783	0.0812733	0.0812765	0.0515421	0.0840018	0.0218793	0.0283118	0.0527291	0.0480483	0.0368601	0.0321009	0.0421164	0.0485656	0.0340089	0.0366115	0.0436021	0.027948	0.0471435	0.0435499	0.0718572	0.0303843	0.0384556	0.0388445	0.0289696	0.0529038	0.0607152	0.0531447	0.0778527	0.0946631	0.0931966	0.085497	0.0907631	0.0793244	0.0773716	0.082968	0.0556238
'DNADtn'	0	0	0	0	0	0	0	0	0	0	0	0	0	0	0	0	0	0	0	0	0	0	0	0	0	0	0	0	0	0	0	0	0	0	0	0	0	0	0	0	0	0	0	0	0	0	0	0	0
'DNAMTn'	0	0	0	0	0	0	0	0	0	0	0	0	0	0	0	0	0	0	0	0	0	0	0	0	0	0	0	0	0	0	0	0	0	0	0	0	0	0	0	0	0	0	0	0	0	0	0	0	0
'DNAMTSEn'	0	0	0	0	0	0	0	0	0	0	0	0	0	0	0	0	0	0	0	0	0	0	0	0	0	0	0	0	0	0	0	0	0	0	0	0	0	0	0	0	0	0	0	0	0	0	0	0	0
'DNDPt10m'	0.0213051	0.0256755	0.0043483	0.0326531	0	2.11853e-16	0.0389204	0.0217136	0	0	0.0417527	0.0416386	0.0273059	0.0196603	0	0.0434869	0.0232249	0.0329022	0.0220929	0.027811	0.0240779	0.0254716	0.0235085	0.0253417	0	0.0224858	0.0250718	0.0271069	0	0	8.46097e-05	0.0192588	0	0.0199695	0.0210485	3.09151e-16	0	0.0260897	0.0329318	1.89605e-16	0.0188912	0	0.0233616	0.0202519	0.0243748	0	0.0148272	0.00609469	0
'DNDPt11m'	0.0213051	0	0.0043483	0.0326531	0.0253322	0.0259792	0.0389204	0.0217136	0.0376907	0.0446869	0.0073574	0.0416386	0	0.0241767	0.0381148	0	0.0232249	0.0329022	0	0.0204088	0.0240779	0.0254716	0.0235085	0	0.0278247	0.0224858	0	0.029854	0.0154026	0.0134464	0.00783245	0	0.0193023	0.0199695	0.0210485	0.0255927	0.00403681	0.0260897	0.0329318	0.0277947	0.0235439	0.0268063	0	0.0202519	0.0243748	1.90444e-16	0.010953	0.00813525	0.0679605
'DNDPt12m'	0	0	0	0	0	0	0	0	0	0	0	0	0	0	0	0	0	0	0	0	0	0	0	0	0	0	0	0	0	0	0	0	0	0	0	0	0	0	0	0	0	0	0	0	0	0	0	0	0
'DNDPt13m'	0	0	0	0	0	0	0	0	0.000662086	0	0	0	0.00196921	0	0	0	0	0	0	0	0	0	0	0	0	0	0	0	0	0	0	0	0	0	0	0	0	0	0	0	0	0	0	0	0	0	0	0	0
'DNDPt14m'	0.0213051	0	0.0043483	0.0326531	0.0253322	0.0259792	0	0.0217136	0.0376907	0	0.040135	0	0.0273059	0.0241767	0.0381148	0.0434869	0.0232249	0.0329022	0	0.027811	0.0240779	0.0254716	0	0.0253417	0	0.0224858	0.0143683	0.029854	0.0154026	0.0134464	0.00783245	0.0192588	0.0193023	0.0199695	0.0210485	0.0255927	0.00403681	0.0260897	0.0329318	0.0277947	0.0235439	0.0268063	0.0233616	0.0202519	0.0243748	0.0199796	0.0148272	0.00813525	0.0679605
'DNDPt15m'	0.0213051	0.0256755	0.0043483	0.0326531	0.0253322	0.0259792	0.0389204	0.00460734	0.0376907	0.0446869	0.0417527	0.0416386	0.0273059	0.0241767	0.0119955	0.0434869	0.0232249	0.0329022	0.0143621	0.027811	0.0240779	0.0254716	0.0235085	0.0253417	0	0.0224858	0.0250718	0.029854	0.00576336	0.0134464	0.00783245	0.00599363	0.0193023	0.0199695	0.0210485	0.0255927	0.00403681	0.0209324	0.0329318	0.0244693	0.0235439	0.0268063	0.0233616	0.0202519	0.0243748	0.0199796	0.0148272	0.00813525	0
'DNDPt16m'	0	0.0256755	0.0043483	0.0326531	0	0	0.0389204	0.0217136	0.0376907	0.0446869	0.0417527	0.0416386	0.0273059	0.0241767	0.0381148	0.0272088	0.0232249	0.0329022	0.0220929	0.027811	0.0240779	0.0254716	0.0235085	0.0198772	0.0278247	0.0224858	9.43108e-17	0.029854	0.00207433	0.0134464	0.00783245	0.0192588	0.0193023	0.0199695	0.0210485	0.0255927	0.00403681	0.0260897	0.0329318	0.0277947	0.0235439	0	0.0233616	0.0202519	0.0243748	0.0199796	0.0148272	0.00813525	-1.88652e-16
'DNDPt17m'	0.0213051	0.0256755	0.0043483	0.0326531	0	0.0259792	0.0389204	0.0217136	0.0376907	0.0310292	0.0417527	0.0416386	0.0273059	0.0241767	0.0381148	0.0253969	0.0232249	0	0	0	0.00208301	0.0254716	0.0235085	0.0253417	0.0190254	0.0224858	0.0250718	0.029854	0.0154026	0.0134464	0.00783245	0.0192588	0.0193023	0.0199695	0.0210485	0.0255927	0.00403681	0.0260897	0.0329318	0.0277947	0.0235439	0.0268063	0.0233616	0.0202519	0.0243748	0.0199796	0.0148272	0.00813525	0.0679605
'DNDPt18m'	0	0	0.0010391	0	0	0	0	0	0	0	0	0	0	0	0	0	0	0	0	0	0	0	0	0	0	0	0	0	0	0	0	0	0	0	0	0	0.00403681	0	0	0	0	0	0	0	0	0	0	0	0
'DNDPt19m'	0	0	0.0043483	0	0	0	0	0	0	0	0	0	0	0	0	0	0	0	0	0	0	0	0	0	0	0	0	0	0	0	0	0	0	0	0	0.00308513	0.00403681	0	0	0	0	0	0	0	0	0	0	0.00813525	0
'DNDPt1m'	0	0	0	0	0	0	0	0	0	0	0	0	0	0	0	0	0	0	0	0	0	0	0	0	0	0	0	0	0	0	0	0	0	0	0	0	0	0	0	0	0	0	0	0	0	0	0	0	0
'DNDPt20m'	0	0	0	0	0	0	0	0	0	0	0	0	0	0	0	0	0	0	0	0	0	0	0	0	0	0	0	0	0	0	0	0	0	0	0	0	0	0	0	0	0	0	0	0	0	0	0	0	0
'DNDPt21m'	0	0	0	0	0	0	0	0	0	0	0	0	0	0	0	0	0	0	0	0	0	0	0	0	0	0	0	0	0	0	0	0	0	0	0	0	0	0	0	0	0	0	0	0	0	0	0	0	0
'DNDPt22m'	0	0	0	0	0.000946732	0	0	0	0.0307473	0.0446869	0.0417527	0	0.0273059	0	0	0	0	0	0.0220929	0	0	0	0.0210223	0.0048139	0	0.00557464	0	0	0.0154026	0	0	0	0	0	0	0	0	0.0260897	0.00797272	0	0	0	0	0	0	0	0	0	0.0271529
'DNDPt23m'	0.0213051	0.00746692	0.0043483	0	0	0	0.0333221	0.0217136	0.0376907	0.0446869	0	0.0312982	0.00272002	0.0241767	0.0381148	0.0434869	0	0	0	0	0.015519	0	0	0	0.0278247	0	0.0068722	0.029854	0	0.0134464	0	0.0192588	0.0105864	0.0199695	0.0210485	0.0140836	0	0	0	0.0277947	0.0235439	0.0268063	0.0233616	0.0202519	0	0.0199796	0	0.00813525	0.0679605
'DNDPt24m'	0.0213051	0	0	0.0326531	0	0.0259792	0	0	0	0	0	0	0.0273059	0.0196603	0	0	0	0.0329022	0	0	0	0.0254716	0	0	0.00868257	0.0224858	0	0	0.0154026	0	0	0	0	0	0	0.0255927	0	0	-1.67288e-16	0	0.0188912	0	0.0154212	0.00396048	0	0	0.00988075	0	0
'DNDPt25m'	0	0	2.76948e-18	0.0326531	0.0253322	0	0	0.00677558	0	0.0446869	0	0	0	0	0	0	0.0232249	0.0329022	0.0220929	0	0	0	0	0.0253417	0	0	0.0250718	0.029854	0.0154026	0.000841539	0	0	0.00993398	0	0.0210485	0	-2.22141e-16	0.010107	0	0	0	0	0	0	0.0243748	0.0199796	0	0	0.0679605
'DNDPt26m'	0	0	0	0.0326531	0	0.0243878	0.0389204	0	0	0.0446869	0.0417527	0	0	0	0.0381148	0	0	0.0329022	0	0.00935472	0.0240779	0.0254716	0	2.19449e-30	0	0.0111313	0	0.029854	0	0	0	0	0	0	0.0202165	0	0	0	3.14853e-30	0	0.0115854	1.03272e-28	0	0	0	0	0	0	0.0679605
'DNDPt27m'	0.0213051	0.0256755	0.0043483	0.0157162	0	0.0259792	0.0389204	0	0.0306333	0.0446869	0.0417527	0	0.0273059	0.0241767	0	0	0	0	0.0220929	0.027811	0	0.0254716	0.0235085	0	0.0190254	0.0224858	0	0	0.0154026	0.0134464	0.00783245	0.0192588	0	0.0199695	0.0210485	0.0255927	0.00403681	0	0.0329318	0.0277947	0.0235439	0.0268063	0.0233616	0.0202519	0	0.0199796	0.0148272	0.00813525	0.0382499
'DNDPt28m'	0.0152319	0.0256755	0.0043483	0.0326531	0.0253322	0	0	0	0.0376907	0.00753669	0	0.0416386	0.0273059	0.0241767	0	0.0434869	0.0232249	0.00513943	0.0220929	0	0	0.0254716	0.0235085	0.0253417	0.0278247	0.00863614	0.0250718	0	0.0154026	0.0113208	0.00783245	0.0192588	0.0193023	0.0199695	0.0210485	2.98073e-16	0.00403681	0.0260897	0.0329318	1.84066e-16	0.0235439	0	0.0233616	0.0202519	0.0243748	0.0199796	0.0148272	0.00813525	0.0679605
'DNDPt29m'	0	0.0256755	0	0.0326531	0.0253322	0	0.0389204	0.0217136	0.0376907	0.0446869	0	0.0416386	0	0	0.0293943	0	0.010197	0.0277628	0	0	0.0240779	0	0.0235085	0	0.0278247	0	0	0.029854	0	0	0	0	0.0193023	0	0	0	-2.22141e-16	0.0260897	0.0329318	0.0277947	0	0.0268063	0	0.0202519	0	0	0.00107224	0.00813525	0.0679605
'DNDPt2m'	0	0	0	0	0	0	0	0	0	0	0	0	0	0	0	0	0	0	0	0	0	0	0	0	0	0	0	0	0	0	0	0	0	0	0	0	0	0	0	0	0	0	0	0	0	0	0	0	0
'DNDPt30m'	0	0	0	0	0	0	0	0	0	0	0	0	0	0	0	0	0	0	0	0	0	0	0	0	0	0	0	0	0	0	0	0	0	0	0	0	0	0	0	0	0	0	0	0	0	0	0	0	0
'DNDPt31m'	0	0	0	0	0	0	0	0	0	0	0	0	0	0	0	0	0	0	0	0	0	0	0	0	0	0	0	0	0	0	0	0	0	0	0	0	0	0	0	0	0	0	0	0	0	0	0	0	0
'DNDPt32m'	0	0	0	0	0	0	0.000101716	0	0	0	0	0	0	0	0	0	0	0	0	0	0	0	0	0	0	0	0	0	0	0	0	0	0	0	0	0	0	0	0	0	0	0	0	0	0	0	0	0	0
'DNDPt33m'	0	0	0	0.0210882	0.0168946	0	0.00811685	0	0	0	0	0	0.0273059	0	0.0381148	0	0	0	0	0	0	0	0	0	0	0	0	0	0	0	0	0	0	0	0	0	0	0	0	0	0	0.019516	0	0	0	0	0	0	0.0679605
'DNDPt34m'	0	0	0	0.0326531	0.0253322	0.0122158	0.0389204	0	0.0376907	0.0446869	0	0.0416386	0.0273059	0	0	0	0.0232249	0.0329022	0.0130833	0	0.0240779	0.0254716	0.0235085	0	0.0278247	0.0224858	0.0250718	0	0	0.0134464	0.00783245	0	0	0.0103794	0.0210485	0	0.00403681	0.0260897	0.0157772	0.010018	0	0.0268063	0.0233616	0	0.0243748	0.0146879	0.0148272	0	0
'DNDPt35m'	0	0.0004299	0	0	-5.82226e-16	0	0	0	0	0	0	0	0.0252585	0	0	0.0434869	0	0	0.0220929	0	0	0	0	0.0253417	0	1.79195e-16	0.0250718	0	0	0	0	0.0192588	0	-9.00764e-17	0	0	0	0	0	0	0	0.00206463	0.00794045	0	0.0243748	0.0199796	0	0	0.0679605
'DNDPt36m'	0	0.0256755	0	0.0157162	0.0253322	0.0243878	0.0389204	0	0.0253991	0.0446869	0.0417527	0	0.0273059	0	0.0381148	0	0.010197	0	0	0	0.0240779	0	5.53895e-18	0	0.0278247	0	0	0	0	0	0.00783245	0	0	0	0	0.0255927	0	0	0.0329318	0.0277947	0	0.0268063	0	0	0	0	0	0.00204056	0.0382499
'DNDPt37m'	0.0213051	0.0256755	0.0043483	0.0326531	0.00933818	0.0144699	0	0.0217136	0	0.0446869	0	0	0.0273059	0	0.0381148	0	0	0.0286767	0	0	0.0240779	0	0	0	0.0233066	0.0112609	0	0.029854	0.0154026	0.0134464	0.00783245	0.0171322	0.0193023	0.0199695	0	0	0.00403681	0	0	0	0	0	0	0	0.0233806	0.00710613	0.0148272	0.00813525	0
'DNDPt38m'	0	0	0.0043483	0	0	0.0259792	0	0	0	0	0	0	0	0	0.0381148	0	0	0	0	0.027811	0	0	0	0	0	0	0	0	0	0	0	0	0	0	0.0210485	0	0	0	0	0	0	0	0	0	0	0	0	0	0
'DNDPt39m'	0.0133743	0.000417874	0.0043483	0.021552	0.0253322	0	0.0206927	0.0217136	0.0167047	0	0.0417527	0	0	0	0	0.0137157	0	0	0.0220929	0	0	0.0106331	0	0.0245135	0	0	0.0250718	0	0	0.0134464	0.00783245	0.0192588	0.00095579	0	0	0	0.00403681	0.0260897	0	0.0104133	0	0	0	0	0	0.0199796	0.0148272	0.00813525	0
'DNDPt3m'	0	0	0	0	0	0	0	0	0	1.68334e-05	0	0	0.0232893	0	0	0	0	0	0	0	0	0	0	0	0	0	0	0	0	0	0	0	0	0	0	0	0	0	0	0	0	0	0	0	0	0	0	0	0
'DNDPt40m'	0	0	0.0043483	0	0	0	0.0389204	0	0	0.0334837	0	0.0233885	0	0	0	0	0	0.00513943	0	0.0204088	0	0	0	0	0	0	0.0250718	0.0154754	0.0154026	6.80908e-17	0.00783245	0	0	0	0	0	0.00403681	0.0199063	0	0	0	0	0	0	0	0	0.0148272	0.00813525	0
'DNDPt41m'	0	0.0256755	0.0043483	0	0	0	0	0.00347814	0	0.0211775	0	0	0	0	0.0183436	0	0	0	0.00801712	0.00935472	0.0123383	0.0254716	0	0	0.0278247	0	0	0	0	0.00340851	0.00783245	0	0	0	0	0	0.00403681	0.0260897	0	0	0	0	0	0	0	0	0.00107224	0.00813525	0.0679605
'DNDPt42m'	0	0	0	0	0	0	0	0	0	0	0	0	0	0	0	0	0	0	0	0	0	0	0	0	0	0	0	0	0	0	0	0	0	0	0	0	0.00403681	0	0	0	0	0	0	0	0	0	0	0	0
'DNDPt43m'	0	0	0.0043483	0	0	0	0	0	0	0	0	0	0	0	0	0	0	0	0	0	0	0	0	0	0	0	0	0	0	0	0	0	0	0	0	0	0.00403681	0	0	0	0	0	0	0	0	0	0	0	0
'DNDPt44m'	0	0	0	0	0	0	0	0	0	0	0	0	0	0	0	0	0	0	0	0	0	0	0	0	0	0	0	0	0	0	0	0	0	0	0	0	0	0	0	0	0	0	0	0	0	0	0	0	0
'DNDPt45m'	0	0	0	0	0	0	0	0	0	0	0	0	0	0	0	0	0	0	0	0	0	0	0	0	0	0	0	0	0	0	0	0	0	0	0	0	0	0	0	0	0	0	0	0	0	0	0	0	0
'DNDPt46m'	0	0	0	0	0	0	0	0	0	0	0	0	0	0	0	0	0	0	0	0	0	0	0	0	0	0	0	0	0	0	0	0	0	0	0	0	0	0	0	0	0	0	0	0	0	0	0	0	0
'DNDPt47m'	0	0	0	0	0	0	0	0	0	0	0	0	0	0	0	0	0	0	0	0.0134962	0	0	0	0	0	0	0	0	0	0	0	0	0	0	0	0	0	0	0	0	0	0	0	0	0	0	0	0	0
'DNDPt48m'	0	0	0.0043483	0	0	0	0	0	0	0	0	0	0.0273059	0	0	0	0	0	0	0.000861651	0	0	0	0	0	0	0	0	0	0	0	0	0	0	0	0	0	0	0	0	0	0	0	0	0.00800899	0.0199796	0	0	0
'DNDPt49m'	0	0	0.0043483	0	0	0	0	0	0	0	0	0	0	0	0	0	0	0	0	0.027811	0	0	0	0	0	0	0	0	0	0	0	0	0	0	0	0	0	0	0	0	0	0	0	0	0	0	0	0	0
'DNDPt4m'	0	0.0004299	0	0	0	0	0	0	0	0	0	0	0	0	0	0	0	0	0	0	0	0	0	0.0198772	0	0	0	0	0	0	0	0	0	0	0	0	0	0	0	0	0	0	0	0	0	0	0	0	0
'DNDPt50m'	0	0	0	0	0	0	0	0	0.0052342	0	0	0	0	0	0	0	0	0	0	0	0	0	0	0	0	0	0	0	0	0	0	0	0	0.00901177	0	0	0	0	0	0	0	0	0	0	0	0	0	0	0
'DNDPt51m'	0.0213051	0	0.0043483	0	0	0.0259792	0	0.0217136	0	0	0	0	0.0273059	0	0	0	0.0232249	0	0	0	0.0240779	0	0	0	0	0	0	0	0	0	0	0	0	0	0	0.0255927	0	0.0157808	0	0	0	0	0	0	0	0	0.0148272	0	0
'DNDPt52m'	0	0.0256755	0	0	0	0	0	0.0102537	0	0	0	0	0	0	0	0	0	0	0	0	0	0	0	0.0253417	0	0	0	0	0	0	0	0	0	0	0	0	0	0.0260897	0	0	0	0	0	0	0	0	0	0	0
'DNDPt53m'	0.0213051	0	0.0043483	0	0	0	0	0	0	0	0	0	0.0232893	0.0119592	0.0270642	0.0286989	0.0232249	0	0.0220929	0	0.0144213	0	0	0.0253417	0	0.00271836	0.0250718	0	0	0	0.00783245	0	0	0	0.000832004	0.0255927	0	0.00392363	0	0	0	0	0	0	0.0243748	0	0	0	0
'DNDPt54m'	0.00607323	0	0.0043483	0	0	0	0	0.0217136	0	0	0.0417527	0	0.0273059	0	0	0	0.0232249	0	0	0	0	0	0	0	0	0	0.0250718	0	0	0	8.46097e-05	0	0	0.0199695	0	0	0	0.00618334	0	0	0	0	0	0	0	0	0	0	0
'DNDPt55m'	0	0	0	0	0	0	0	0	0	0	0	0	0	0	0	0	0	0	0	0	0	0	0	0	0	0	0	0	0	0	0	0	0	0	0	0	0	0	0	0	0	0	0	0	0	0	0	0	0
'DNDPt56m'	0	0	0	0	0	0	0	0	0	0	0	0	0	0	0	0	0	0	0	0	0	0	0	0	0	0	0	0	0	0	0	0	0	0	0	0	0	0	0	0	0	0	0	0	0	0	0	0	0
'DNDPt57m'	0	0	0	0	0	0	0	0	0	0	0	0	0	0	0	0	0	0	0	0	0	0	0	0	0	0	0	0	0	0	0	0	0	0	0	0	0	0	0	0	0	0	0	0	0	0	0	0	0
'DNDPt58m'	0	0	0	0	0	0	0	0	0	0	0	0	0	0	0	0	0	0	0	0	0	0	0	0	0	0	0	0	0	0	0	0	0	0	0	0	0	0	0	0	0	0	0	0	0	0	0	0	0
'DNDPt59m'	0.0213051	0	0.0043483	0	0.0253322	0	0	0	0.0262599	0	0	0	0	0.0241767	0	0.0434869	0	0	-3.80849e-16	0	0	0.00876919	0	0.0253417	0	0	0	0.029854	0	0.0134464	0	0	-2.93498e-16	0.0199695	0.0210485	0	0	0	0	0	0.0235439	0	0	0.0162915	0.0243748	0	0	0	0
'DNDPt5m'	0	0	0.0043483	0	0	0	0	0	0	0.0334669	0	0	0.0273059	0	0	0	0	0	0	0	0	0	0	0	0	0	0	0	0.0103041	0	0	0	0	0	0	0	0	0	0	0	0	0	0	0	0	0.0199796	0	0.00204056	0
'DNDPt60m'	0.0213051	0	0	0	0	0	0	0.0217136	0	0	0	0.0240125	0	0.0195146	0	0	0	0	0	0	0	0.0254716	0	0.0101575	0	0	0	0.00505263	0	0	0	0	0	0	0	0	0	0	0	0	0	0	0	0	0	0.00924823	0	0	0
'DNDPt61m'	0.0213051	0	0.0043483	0	0	0	0	0.0197774	0	0	0	0.0416386	0	0.0241767	0	0.0434869	0.0232249	0	0.0220929	0.027811	0	0	0.00672871	0.0253417	0	0	0.0250718	0.0229195	0	0	0	0.00587674	0.0193023	0	0	0.0255927	0	0.0260897	0	0	0.0235439	0	0	0.0202519	0.0162708	0.0199796	0	0	0
'DNDPt62m'	0.0085008	0	0.0043483	0	0	0	0	0	0.0376907	0	0	0	0	0.00858401	0	0	0.0232249	0	0.0220929	0	0	0	0	0	0	0	0.00488614	0	0	0	0	0	0.0193023	0.0199695	0.0210485	0.0255927	0	0	0	0	0.0235439	0	0	0	0	0	0	0	0.0153264
'DNDPt63m'	0.0213051	0	0.0043483	0	0	0	0	0	0.0376907	0	0	0	0	0.0164756	0	0.00330192	0	0	0.0140758	0	0	0	0.0235085	0	0	0	0	0	0	0.00707077	0	0	0.00936834	0.0109577	0	0	0	0	0	0	0.0162381	0	0	0.0202519	0	0	0	0	0
'DNDPt6m'	0	0	0.0043483	0	0	0	0	0	0.000584284	0	0	0	0.0273059	0	0	0	0	0	0	0	0	0	0	0	0.00868257	0	0	0	0	0	0	0	0	0	0	0	0	0	0	0	0	0	0	0	0.0243748	0	0	0	0
'DNDPt7m'	0	0	0	0	0.019762	0	0	0	0	0	0	0	0	0	0	0	0	0	0	0	0	0	0	0	0	0	0	0	0	0	0	0	0	0	0	0	0	0	0	0	0	0	0	0	0	0.0015979	0	0	0
'DNDPt8m'	0.000199221	0	0	0.0326531	0	0	0	0	0	0	0	0	0	0	0	0.0434869	0	0	0	0.027811	0	0	2.73804e-16	0	0	0	0.0250718	0.0182225	0	0	0	0	0	0	0	0	0	0	0	0	0	0	0	0	0	0	0	0	0
'DNDPt9m'	0.00587401	0.0256755	0.0043483	0	0.0253322	0	0.0389204	0.0217136	0.0376907	0.0446869	0.0343953	0.0233885	0	0.0241767	0.0293943	0.0272088	0.010197	0.0329022	0.0220929	0	0	0.00876919	0	0.0253417	0.0278247	0	0.0250718	0.029854	0.00717282	0.0134464	0.00783245	0.0192588	0.0193023	0.0199695	0	0.0255927	0.00403681	0.0260897	0	0.0277947	0.0235439	0.00206463	0.0233616	0.0202519	2.08657e-16	0.0199796	0.0148272	0.00813525	0.0679605
'DOGULND1'	0	0	0	0	0	0	0	0	0	0	0	0	0	0	0	0	0	0	0	0	0	0	0	0	0	0	0	0	0	0	0	0	0	0	0	0	0	0	0	0	0	0	0	0	0	0	0	0	0
'DOGULND2'	0	0	0	0	0	0	0	0	0	0	0	0	0	0	0	0	0	0	0	0	0	0	0	0	0	0	0	0	0	0	0	0	0	0	0	0	0	0	0	0	0	0	0	0	0	0	0	0	0
'DOGULNO1'	0	0	0	0	0	0	0	0	0	0	0	0	0	0	0	0	0	0	0	0	0	0	0	0	0	0	0	0	0	0	0	0	0	0	0	0	0	0	0	0	0	0	0	0	0	0	0	0	0
'DOGULNO2'	0	0	0	0	0	0	0	0	0	0	0	0	0	0	0	0	0	0	0	0	0	0	0	0	0	0	0	0	0	0	0	0	0	0	0	0	0	0	0	0	0	0	0	0	0	0	0	0	0
'DOLASNT_Ler'	0	0	-8.70005e-30	-6.73574e-31	0	0	0	0	2.62586e-33	0	0	0	0	0	0	-5.57347e-31	0	-4.75784e-33	0	-1.28573e-31	0	0	-3.19402e-33	0	0	2.56783e-31	0	0	0	0	0	0	0	0	0	-2.71877e-33	0	0	0	4.32828e-30	0	0	-5.08823e-31	0	2.03907e-33	0	0	0	0
'DOLASNT_Uer'	0	0	-2.82808e-31	-2.88359e-31	0	0	0	0	7.12478e-33	0	0	0	0	0	0	0	0	-7.55817e-31	0	-6.03687e-49	0	0	3.19369e-33	0	0	-3.10183e-31	0	0	6.20367e-31	0	0	0	0	0	0	-1.01954e-33	0	0	0	-1.30501e-30	0	0	5.92691e-30	0	-2.03907e-33	0	0	0	0
'DOLDPP_Ler'	0	0	-8.51934e-30	-6.73422e-31	0	0	0	0	2.62586e-33	0	0	0	0	0	0	-5.55063e-31	0	-4.55227e-33	0	-1.28567e-31	0	0	-3.19407e-33	0	0	2.56783e-31	0	0	0	0	0	0	0	0	0	-2.5116e-33	0	0	0	4.31995e-30	0	0	-5.08827e-31	0	2.04067e-33	0	0	0	0
'DOLDPP_Uer'	0	0	-2.82808e-31	-3.48013e-31	0	0	0	0	9.51568e-33	0	0	0	0	0	0	0	0	-7.58503e-31	0	-5.57687e-49	0	0	3.19407e-33	0	0	-3.10183e-31	0	0	6.20367e-31	0	0	0	0	0	0	-9.41849e-34	0	0	0	-1.36631e-30	0	0	5.92737e-30	0	-2.04067e-33	0	0	0	0
'DOLGLCP_Lter'	0.0238829	0.0292239	0.026731	0.0495722	0.0273706	0.0306479	0.0491055	0.0319411	0	0.0456866	0	0	0	0	0	-1.66424e-30	0	0.0381151	0	0	0	0.0277339	0	0.0293621	0.0269714	0.0216917	0.0290419	0.0179614	0.0229524	0.0222764	0.0341362	0	0	0	0	0.036296	0.0266009	0.0357473	0.0397254	0.0129527	0.0300172	0.0333008	0.0291709	0	0.0298328	0.0254468	0.011817	0.0122126	0.0148164
'DOLGLCP_Uter'	0.0238829	0.0292239	0.026731	0.0495722	0.0273706	0.0306479	0.0491055	0.0319411	0	0	0.0454456	0.00898769	0	0	0	0	0	-2.29754e-30	0	0	0.0236259	0	0.0272751	0.0281392	0.0269714	0.0047771	0.0290419	0.0179614	0.003564	0.0222764	0.0330329	0.0324193	0	0	0	0.036296	0	0.0357473	0	0.0420714	0.0300172	0	0.0258064	0	0.0298328	0	0.011817	0.0122126	0.0275495
'DOLGPP_Ler'	0.0238829	0.0292239	0.026731	0.0495722	0.0273706	0.0306479	0.0491055	0.0319411	0	0.0456866	0	0	0	0	0	0	-7.55489e-30	0.0381151	0	0	0	0.0277339	-8.77825e-35	0.0293621	0.0269714	0.0216917	0.0290419	0.0179614	0.0229524	0.0222764	0.0341362	0	0	0	0	0.036296	0.0266009	0.0357473	0.0397254	0.0129527	0.0300172	0.0333008	0.0291709	0	0.0298328	0.0254468	0.011817	0.0122126	0.0148164
'DOLGPP_Uer'	0.0238829	0.0292239	0.026731	0.0495722	0.0273706	0.0306479	0.0491055	0.0319411	-2.5116e-32	0	0.0454456	0.00898769	0	0	0	0	-1.60742e-31	0	-3.06053e-28	0	0.0236259	0	0.0272751	0.0281392	0.0269714	0.0047771	0.0290419	0.0179614	0.003564	0.0222764	0.0330329	0.0324193	0	0	0	0.036296	0	0.0357473	0	0.0420714	0.0300172	0	0.0258064	0	0.0298328	-6.02783e-32	0.011817	0.0122126	0.0275495
'DOLICHOL_Lter'	1.39829e-17	3.20502e-18	-2.30126e-18	9.79558e-18	0	1.66545e-17	5.65562e-18	5.65562e-18	-1.91787e-32	9.72258e-18	0	0	-9.41849e-33	5.50785e-19	1.29678e-18	1.10334e-18	1.60742e-31	3.135e-18	1.17965e-18	6.05111e-18	0	5.65562e-18	3.10254e-19	6.97563e-18	-9.64615e-34	-1.04871e-17	7.18964e-18	0	-5.2397e-18	5.28907e-18	2.67164e-18	5.49945e-18	0	-3.12334e-19	6.6791e-19	1.8201e-17	0	5.65562e-18	0	8.9376e-18	5.65562e-18	2.17771e-18	-5.04665e-20	0	4.93572e-18	0	1.4139e-18	2.67164e-18	3.28602e-18
'DOLICHOL_Uter'	6.75718e-18	-7.30377e-18	0	-2.97923e-18	5.03095e-18	8.39049e-18	2.17196e-17	6.6791e-18	0	0	0	0	5.0232e-33	1.33582e-18	1.00187e-18	4.08554e-18	8.81736e-18	-1.28615e-33	1.57959e-18	1.83399e-48	0	0	8.41091e-18	1.09989e-17	0	-2.81422e-18	1.42952e-17	0	-6.37171e-18	6.75718e-18	8.01492e-18	2.52941e-17	0	0	0	6.12212e-18	0	7.09564e-18	0	-5.99973e-18	2.44515e-17	0	6.9646e-18	0	5.65562e-18	0	1.28897e-17	3.77321e-18	5.65562e-18
'DOLK_L'	0	0	0	0	0	0	0	0	0	0	0	0	0	0	0	0	0	0	0	0	0	0	0	0	0	0	0	0	0	0	0	0	0	0	0	0	0	0	0	0	0	0	0	0	0	0	0	0	0
'DOLK_U'	0	0	0	0	0	0	0	0	0	0	0	0	0	0	0	0	0	0	0	0	0	0	0	0	0	0	0	0	0	0	0	0	0	0	0	0	0	0	0	0	0	0	0	0	0	0	0	0	0
'DOLMANP_Lter'	0.0198329	0	-3.40178e-29	0	0.0132102	0.0323415	0	0.0250218	-1.20201e-28	0	0.0134733	0.0314195	0	0.00729626	0.00468692	0.011324	0	0.017774	0.0237415	0.039026	0.0286053	0	0.00409129	0.00829103	0.0439421	0.0195393	0	0.0335782	0.0127063	0	0.0123698	0.0143731	0.0240139	0.0216263	0.00527588	0	0.0241085	0	0.0118802	0.035052	0	0	0.000388991	0.046275	3.41103e-33	0.0232279	0	0.0104458	0.00668284
'DOLMANP_Uter'	0.00661096	0.0224455	0.0302157	0.0485784	0.0396306	0.0107805	0.0451406	0.0083406	-4.00355e-29	0	0.0269465	0.0157098	1.67052e-30	0.00729626	0.00468692	0.011324	0.0368478	8.20072e-30	0.00904691	0	0	0	0.00409129	0.0248731	0	0.0195393	0.0400127	0.0167891	0.0254127	0.0342869	0.0371095	0.0431193	0	0.00720878	0.0158276	0	0.00803615	0.0110354	0.0237604	0	0.0463707	0	0.00116697	0	0	0.0232279	0.0528437	0.0313374	0
'DOLP_Lter'	0	0	-8.68008e-30	-6.73422e-31	0	0	0	0	2.62586e-33	0	0	0	0	0	0	-5.57575e-31	0	-4.70925e-33	0	-1.28567e-31	0	0	-3.19407e-33	0	0	2.56783e-31	0	0	0	0	0	0	0	0	0	-3.7674e-33	0	0	0	4.34004e-30	0	0	-5.08824e-31	0	2.04067e-33	0	0	0	0
'DOLP_Uter'	0	0	-2.82808e-31	0	0	0	0	0	7.53479e-33	0	0	0	0	0	0	0	0	-7.58503e-31	0	-5.57687e-49	0	0	3.19376e-33	0	0	-3.90092e-31	0	0	0	0	0	0	0	0	0	-9.41849e-34	0	0	0	-1.36631e-30	0	0	5.92737e-30	0	-2.04067e-33	0	0	0	0
'DOLPGT1_Ler'	0	0	-8.51934e-30	-6.73422e-31	0	0	0	0	2.62586e-33	0	0	0	0	0	0	-5.57575e-31	0	-4.70925e-33	0	-1.28567e-31	0	0	-3.19407e-33	0	0	2.56783e-31	0	0	0	0	0	0	0	0	0	-2.5116e-33	0	0	0	4.31995e-30	0	0	-5.08824e-31	0	2.04067e-33	0	0	0	0
'DOLPGT1_Uer'	0	0	-2.82808e-31	0	0	0	0	0	7.53479e-33	0	0	0	0	0	0	0	0	-7.58503e-31	0	-5.57687e-49	0	0	3.19376e-33	0	0	-3.90092e-31	0	0	0	0	0	0	0	0	0	-9.41849e-34	0	0	0	-1.36631e-30	0	0	5.92737e-30	0	-2.04067e-33	0	0	0	0
'DOLPGT2_Ler'	0	0	-8.51934e-30	-6.73422e-31	0	0	0	0	2.62586e-33	0	0	0	0	0	0	-5.57575e-31	0	-4.70925e-33	0	-1.28567e-31	0	0	-3.19407e-33	0	0	2.56783e-31	0	0	0	0	0	0	0	0	0	-2.5116e-33	0	0	0	4.31995e-30	0	0	-5.08824e-31	0	2.04067e-33	0	0	0	0
'DOLPGT2_Uer'	0	0	-2.82808e-31	0	0	0	0	0	4.07815e-33	0	0	0	0	0	0	0	0	-7.58503e-31	0	-5.57687e-49	0	0	3.19376e-33	0	0	7.80291e-31	0	0	-1.19078e-30	0	0	0	0	0	0	-9.41849e-34	0	0	0	-1.36631e-30	0	0	5.92737e-30	0	-2.04067e-33	0	0	0	0
'DOLPGT3_Ler'	1.39829e-17	3.20502e-18	-2.30126e-18	9.79558e-18	0	1.66545e-17	5.65562e-18	5.65562e-18	-1.91787e-32	9.72258e-18	0	0	-9.41849e-33	5.50785e-19	1.29678e-18	1.10334e-18	1.60742e-31	3.135e-18	1.17965e-18	6.05111e-18	0	5.65562e-18	3.10254e-19	6.97563e-18	-9.41849e-34	-1.04871e-17	7.18964e-18	0	-5.2397e-18	5.28907e-18	2.67164e-18	5.49945e-18	0	-3.12334e-19	6.6791e-19	1.8201e-17	0	5.65562e-18	0	8.9376e-18	5.65562e-18	2.17771e-18	-5.04665e-20	0	4.93572e-18	0	1.4139e-18	2.67164e-18	3.28602e-18
'DOLPGT3_Uer'	6.75718e-18	-7.30377e-18	0	-2.97923e-18	5.03095e-18	8.39049e-18	2.17196e-17	6.6791e-18	0	0	0	0	5.0232e-33	1.33582e-18	1.00187e-18	4.08554e-18	8.81736e-18	-1.2558e-33	1.57959e-18	1.83399e-48	0	0	8.41091e-18	1.09989e-17	0	-2.81422e-18	1.42952e-17	0	-6.37171e-18	6.75718e-18	8.01492e-18	2.52941e-17	0	0	0	6.12212e-18	0	7.09564e-18	0	-5.99973e-18	2.44515e-17	0	6.9646e-18	0	5.65562e-18	0	1.28897e-17	3.77321e-18	5.65562e-18
'DOLPH_Ler'	0	0	-8.50445e-30	-6.73605e-31	0	0	0	0	2.62586e-33	0	0	0	0	0	0	-5.55257e-31	0	0	0	-1.28563e-31	0	0	0	0	0	2.56783e-31	0	0	0	0	0	0	0	0	0	-3.55934e-33	0	0	0	4.34714e-30	0	0	0	0	2.03921e-33	0	0	0	0
'DOLPH_Uer'	0	0	0	-3.0373e-31	0	0	0	0	4.74579e-33	0	0	0	0	0	0	0	0	-7.64072e-31	0	-5.26888e-49	0	0	3.19437e-33	0	0	0	0	0	0	0	0	0	0	0	0	-1.18645e-33	0	0	0	0	0	0	5.92749e-30	0	-1.96505e-33	0	0	0	0
'DOLPMT_L'	0	0	-8.50445e-30	-6.73605e-31	0	0	0	0	2.62586e-33	0	0	0	0	0	0	-5.55257e-31	0	-4.74579e-33	0	-1.28567e-31	0	0	-3.19437e-33	0	0	2.56783e-31	0	0	0	0	0	0	0	0	0	-3.55934e-33	0	0	0	4.32816e-30	0	0	-5.08826e-31	0	2.03921e-33	0	0	0	0
'DOLPMT_U'	0	0	-2.82808e-31	-3.0373e-31	0	0	0	0	4.74579e-33	0	0	0	0	0	0	0	0	-7.59326e-31	0	-5.26888e-49	0	0	3.19408e-33	0	0	-3.90103e-31	0	0	0	0	0	0	0	0	0	-8.89835e-34	0	0	0	-1.36679e-30	0	0	5.92749e-30	0	-1.98359e-33	0	0	0	0
'DOLPMT1_Ler'	0	0	-8.50445e-30	-6.73605e-31	0	0	0	0	2.62586e-33	0	0	0	0	0	0	-5.55257e-31	0	-4.74579e-33	0	-1.28567e-31	0	0	-3.19437e-33	0	0	2.56783e-31	0	0	0	0	0	0	0	0	0	-3.55934e-33	0	0	0	4.32816e-30	0	0	-5.08826e-31	0	2.03921e-33	0	0	0	0
'DOLPMT1_Uer'	0	0	-2.82808e-31	-3.0373e-31	0	0	0	0	4.74579e-33	0	0	0	0	0	0	0	0	-7.59326e-31	0	-5.26888e-49	0	0	3.19408e-33	0	0	-3.90103e-31	0	0	0	0	0	0	0	0	0	-8.89835e-34	0	0	0	-1.36679e-30	0	0	5.92749e-30	0	-1.98359e-33	0	0	0	0
'DOLPMT2_Ler'	0	0	-8.50445e-30	-6.73605e-31	0	0	0	0	2.62586e-33	0	0	0	0	0	0	-5.55257e-31	0	-4.74579e-33	0	-1.28567e-31	0	0	-3.19437e-33	0	0	2.56783e-31	0	0	0	0	0	0	0	0	0	-5.93223e-33	0	0	0	4.32816e-30	0	0	-5.08826e-31	0	2.03921e-33	0	0	0	0
'DOLPMT2_Uer'	0	0	-2.82808e-31	-3.21527e-31	0	0	0	0	5.0232e-33	0	0	0	0	0	0	0	0	-7.59326e-31	0	-5.26888e-49	0	0	3.19408e-33	0	0	-3.90103e-31	0	0	0	0	0	0	0	0	0	-8.89835e-34	0	0	0	-1.36679e-30	0	0	5.92749e-30	0	-2.00213e-33	0	0	0	0
'DOLPMT3_Ler'	0.0198329	0	-3.43213e-29	-1.2346e-30	0.0132102	0.0323415	0	0.0250218	-1.20204e-28	0	0.0134733	0.0314195	4.32989e-30	0.00729626	0.00468692	0.011324	0	0.017774	0.0237415	0.039026	0.0286053	0	0.00409129	0.00829103	0.0439421	0.0195393	0	0.0335782	0.0127063	0	0.0123698	0.0143731	0.0240139	0.0216263	0.00527588	0	0.0241085	0	0.0118802	0.035052	0	0	0.000388991	0.046275	3.41376e-33	0.0232279	0	0.0104458	0.00668284
'DOLPMT3_Uer'	0.00661096	0.0224455	0.0302157	0.0485784	0.0396306	0.0107805	0.0451406	0.0083406	-4.00416e-29	0	0.0269465	0.0157098	1.67088e-30	0.00729626	0.00468692	0.011324	0.0368478	8.20048e-30	0.00904691	0	0	0	0.00409129	0.0248731	0	0.0195393	0.0400127	0.0167891	0.0254127	0.0342869	0.0371095	0.0431193	0	0.00720878	0.0158276	0	0.00803615	0.0110354	0.0237604	1.65251e-29	0.0463707	0	0.00116697	0	0	0.0232279	0.0528437	0.0313374	0
'DOLPMT4_Ler'	0.0437158	0.0292239	0.026731	0.0495722	0.0405808	0.0629894	0.0491055	0.0569629	-1.20195e-28	0.0456866	0.0134733	0.0314195	4.34004e-30	0.00729626	0.00468692	0.011324	-7.71563e-30	0.0558892	0.0237415	0.039026	0.0286053	0.0277339	0.00409129	0.0376532	0.0709135	0.041231	0.0290419	0.0515395	0.0356588	0.0222764	0.0465061	0.0143731	0.0240139	0.0216263	0.00527588	0.036296	0.0507094	0.0357473	0.0516056	0.0480047	0.0300172	0.0333008	0.0295599	0.046275	0.0298328	0.0486747	0.011817	0.0226584	0.0214992
'DOLPMT4_Uer'	0.0304939	0.0516694	0.0569467	0.0981507	0.0670012	0.0414284	0.0942461	0.0402817	-4.00449e-29	0	0.0723922	0.0246975	1.67147e-30	0.00729626	0.00468692	0.011324	0.0368478	0	0.00904691	0	0.0236259	0	0.0313664	0.0530123	0.0269714	0.0243164	0.0690545	0.0347504	0.0289767	0.0565633	0.0701424	0.0755386	0	0.00720878	0.0158276	0.036296	0.00803615	0.0467827	0.0237604	0.0420714	0.076388	0	0.0269734	0	0.0298328	0.0232279	0.0646606	0.04355	0.0275495
'DOPABMO'	0.034125	0	0	0	0	0	0.818473	0	-2.2668e-16	0	0	0.52435	0	0.346793	0	0	0.0591981	0	0	0	0	0	0	0	1	0	0.43493	0	0	0	0	0	0	0	0	0	0	0	0	0	0.0318011	0	0	0	0	0	0	0	0
'DOPACHRMISO'	0	0	0	0.459697	0	0	0	0	0	0	0	0	0	0	0	0	0	0	0.298231	0	0	0	0	0	0	0	0	0.191418	0	0	0	0	0	0	0	0	0	0	0	0	0	0	0	0	0	0	0	0	0
'DOPAMT'	0	0	0	0	0	0	0	0	0	0	0	0	0	0	0	0	0	0	0	0	0	0	0	0	0	0	0	0	0	0	0	0	0	0	0	0	0	0	0	0	0	0	0	0	0	0	0	0	0
'DOPAQNISO1'	1	0	1	0.855959	0.677162	1	0	1	1	1	0	1	0.519115	1	0.641078	0	0.286043	0	1	1	1	0	0	1	1	0.42046	0	1	0.889344	1	0	1	0	1	0	1	1	0	0.787715	1	0	0	0	0	0	1	0.444062	0.507145	1
'DOPASFt'	0	0	0	0	0	0	0	0	0	0	0	0	0	0	0	0	0	0	0	0	0	0	0	0	0	0	0	0	0	0	0	0	0	0	0	0	0	0	0	0	0	0	0	0	0	0	0	0	0
'DOPASULT'	0	0	0	0	0	0	0	0	0	0	0	0	0	0	0	0	0	0	0	0	0	0	0	0	0	0	0	0	0	0	0	0	0	0	0	0	0	0	0	0	0	0	0	0	0	0	0	0	0
'DOPAt4_2_r'	-1	-1	-1	-1	-1	-1	-1	-1	-1	-1	-1	-1	-1	-1	-1	-1	-1	-1	-1	-1	-1	-1	-1	-1	-1	-1	-0.56507	-1	-1	-1	-1	-1	-1	-1	-1	-1	-1	-1	-1	-1	-1	-1	-1	-1	-1	-0.770173	-1	-1	-1
'DOPAtu'	-1	-1	-1	0.3817	0.627356	-1	-0.181527	-1	-1	-1	-1	-1	1	-1	-1	-1	-0.940802	-1	-1	-1	-1	-1	-1	-1	2.2668e-16	-1	-1	-0.475054	-1	1	-1	-1	-1	-1	-1	1	-1	-1	-1	-1	-0.968199	-1	-1	-1	-1	-1	-1	-1	-1
'DOPAVESSEC'	0	0	0	0	0	0	0	0	0	0	0	0	0	0	0	0	0	0	0	0	0	0	0	0	0	0	0	0	0	0	0	0	0	0	0	0	0	0	0	0	0	0	0	0	0	0	0	0	0
'DORNOp'	0	0	0	0	0	0	0	0	0	0	0	0	0	0	0	0	0	0	0	0	0	0	0	0	0	0	0	0	0	0	0	0	0	0	0	0	0	0	0	0	0	0	0	0	0	0	0	0	0
'DPCOAK'	0	0	0	0	0	0	0	0	0	0	0	0	0	0	0	0	0	0	0	0	0	0	0	0	0	0	0	0	0	0	0	0	0	0	0	0	0	0	0	0	0	0	0	0	0	0	0	0	0
'DPCOAtl'	0.0389938	0.0307475	0	0	0	-2.52668e-17	-4.11053e-17	0	0	0.0405873	1.00163e-17	0	0.023954	0	0	-8.38783e-18	1.15235e-18	0	0	0	0	0	0	0	0	-2.08268e-16	0	0	0	0	0	0	0	0	0	0	0.0191928	0	0	5.4274e-17	4.05376e-17	0	0	0	-2.91282e-17	0	0	-2.75011e-17	0
'DPGase'	0	0	0	0	0	0	0	0	0	0	0	0	0	0	0	0	0	0	0	0	0	0	0	0	0	0.00368177	0	0	0	0	0	0	0	0	0	0	0	0	0	0	0	0	0	0	0	0	0	0	0
'DPGM'	0	0	0	0	0	0	0	0	0	0	0	0	0	0	0	0	0	0	0	0	0	0	0	0	0	0.00368177	0	0	0	0	0	0	0	0	0	0	0	0	0	0	0	0	0	0	0	0	0	0	0
'DPHMBDCm'	0	0	0	1.1226e-29	7.28962e-33	1.16634e-31	0	7.36606e-33	0	0	0	0	0	0	-1.45792e-32	1.61945e-32	0	1.28589e-29	5.78622e-18	0	0	0	0	0	0	0	9.07391e-33	0	0	0	1.09344e-32	0	0	0	0	2.18689e-32	0	0	0	0	0	5.46721e-33	6.83402e-34	0	0	0	0	3.64481e-33	1.86918e-17
'DPMVDx'	0	0	0	0	0	0	0	0	0	0	0	0	0	0	0	0	0	0	0	0	0	0	-1.79125e-16	0	0	0	0	0	0	0	0	0	0	0	0	0	0	0	0	0	0	0	0	0	0	0	0	0	0
'DPPS'	0	0	0	1.10584e-29	7.19202e-33	5.03442e-32	0	0	0	0	0	0	0	0	-1.4384e-32	7.19202e-33	0	1.29744e-29	5.78622e-18	0	0	0	0	-5.13451e-33	0	0	-6.15362e-31	0	-7.82385e-31	0	3.59601e-33	0	0	0	0	2.51721e-32	0	3.59601e-33	0	0	0	5.39402e-33	3.20907e-34	0	0	0	0	3.59601e-33	1.86918e-17
'DPROOp'	0	0	0	0	0	0	0	0	0	0	0	0	0	0	0	0	0	0	0	0	0	0	0	0	0	0	0	0	0	0	0	0	0	0	0	0	0	0	0	0	0	0	0	0	0	0	0	0	0
'DRBK'	0	0	0	0	0	0	0	0	0	0	0	0	0	0	0	0	0	0	0	0	0	0	0	0	0	0	0	0	0	0	0	0	0	0	0	0	0	0	0	0	0	0	0	0	0	0	0	0	0
'DRIBt'	-0.184376	-0.0885229	0	0	0	0	-0.26476	0	0	0	0	-0.078879	0	0	0	0	-0.060633	0	0	0	0	0	0	0	0	0	-0.169542	0	0	0	0	0	-0.0989169	-0.0901461	0	-0.014556	-0.0842739	0	0	0	0	0	-0.0685176	0	-0.0693408	0	0	0	0
'DRPA'	0.0436026	0.045689	0.0184472	0.0623079	0.0408243	0.0463802	0.0599311	0.0452289	0.0561634	0.0641987	0	0.0645361	0.0407203	0.0404105	0.0550981	0.0606351	0.0294652	0.0393516	0.0318699	0.0399951	0.0329594	0.034502	0.0372489	0.0338205	0.00410316	0.00482331	0.0402787	0.0434337	0.0446504	0.038893	0.0478008	0.0522949	0.0422378	0.0402233	0.044094	0.0477701	0.0433534	0.0509439	0	0.0506946	0.0481864	0.0494484	0.0471533	0.0431605	0.0486728	0.0466765	0.0473373	0.0445917	0.00668284
'DSAT'	0.233914	0.00764037	0.00747243	0.00806736	0.00758398	0.00754104	0.00823689	0.0456614	0.00782425	0.00814081	0.00812589	0.139223	0.00739781	0.00727056	0.00784399	0.00801698	0.267366	0.17273	0.00726749	0.00752016	0.00750542	0.0075914	0.00737508	0.0438701	0.00763458	0.368597	0.0326001	0.00770483	0.00759314	0.00757205	0.00782097	0.00775802	0.00746742	0.00742881	0.00750404	0.00766878	0.00740273	0.00777845	0.131085	0.0228228	0.00748222	0.00757958	0.00754607	0.0946543	0.0542168	0.00741917	0.00756997	0.00744831	0.0917296
'DTDPtn'	0.0384314	0.0480366	0.0393827	-0.21975	-0.119609	0.0284577	0.0913168	0.0299165	-0.00791522	0.169964	0.200684	0.142485	-0.14019	0.0583996	0.0545678	0.0568472	-0.039355	0.149723	0.176936	0	-0.017544	0.0505872	0.0158824	0.023842	0.123963	0.00763709	0.0972209	0.0106586	0.087282	0.0193952	-0.0263614	0.0371751	0.15758	0.0654981	0.0565323	0.115996	0.0289178	0.181491	0.143755	0.166809	0.116458	-0.211585	-0.0261457	0.104105	0.0552401	0.0633924	0.0450583	0.039801	-0.064724
'DTMPK'	-0.0428668	-0.0638395	-0.00745061	-0.0423296	-0.0533781	-0.0470192	-0.0772724	-0.0507142	-0.0641756	-0.0720591	-0.0684468	-0.069369	-0.0463533	-0.0474266	-0.0616367	-0.0646937	-0.0509999	-0.0557581	-0.0297354	-0.0491304	-0.0510955	-0.0540291	-0.027202	-0.0403483	-0.0557585	-0.0449787	-0.0518844	-0.0470052	-0.0117923	-0.0472754	-0.033307	-0.0557184	-0.0510984	-0.0557144	-0.0154305	-0.0569531	-0.014642	-0.0623386	-0.0677397	-0.0596935	-0.046139	-0.0500028	-0.0490143	-0.0512644	-0.0503176	-0.0561989	-0.0585882	-0.0208701	-0.00540842
'DTTPtn'	-0.0328139	-0.0423166	-0.0337884	0.22579	0.125287	-0.022812	-0.0851502	-0.0242016	0.0137729	-0.163869	-0.194601	-0.136487	0.145728	-0.0529564	-0.0486954	-0.0508452	0.0450019	-0.143902	-0.171495	0.00563001	0.023163	-0.0449039	-0.010361	-0.0183209	-0.118247	-0.00195784	-0.0914657	-0.00489031	-0.0815973	-0.0137264	0.0322166	-0.0313671	-0.151989	-0.0599364	-0.0509144	-0.110255	-0.0233757	-0.175667	-0.137827	-0.160896	-0.110857	0.217259	0.0317951	-0.0985738	-0.0495405	-0.057838	-0.039391	-0.0342248	0.0704126
'DUDPtn'	0.027409	0.0146699	0.0335765	0.073601	0.00258087	0.014117	0.00953563	0.0208148	0	0	0.0384467	0.0392639	0.0165904	0.0360158	0.0356294	4.0631e-31	0	0.022742	0.0228466	0.0325744	0.0424731	0.0264865	0.0441159	0.0242817	6.95153e-30	-3.90812e-31	0	0	0.0409118	0.0209172	0.045248	0.000924291	0.0214273	0.00317929	0.0550455	0	0.049031	0.0273109	0.032274	0.0360208	0.0279177	0.0595367	0.0258701	0.0274356	0	0.00718627	0.0235902	0.0511018	0.0510946
'DUMPtn'	-0.027409	-0.0146699	-0.0335765	-0.073601	-0.00258087	-0.014117	-0.00953563	-0.0208148	0	0	-0.0384467	-0.0392639	-0.0165904	-0.0360158	-0.0356294	0	0	-0.022742	-0.0228466	-0.0325744	-0.0424731	-0.0264865	-0.0441159	-0.0242817	-6.95833e-30	0	0	0	-0.0409118	-0.0209172	-0.045248	-0.000924291	-0.0214273	-0.00317929	-0.0550455	0	-0.049031	-0.0273109	-0.032274	-0.0360208	-0.0279177	-0.0595367	-0.0258701	-0.0274356	0	-0.00718627	-0.0235902	-0.0511018	-0.0510946
'DURAD'	1	0.63685	-1	-1	1	0.128856	-0.921868	0.276894	1	1	-1	1	-0.515548	1	0.0487836	0.736303	-0.653786	-1	-1	1	0.239438	-1	-0.0253564	-1	-0.589323	-1	-1	1	-0.130237	1	-1	-1	-1	-1	-1	-0.138638	-1	0.0289728	0.31915	0.22115	-0.154918	1	-0.684271	-1	1	-1	-0.153263	1	1
'DURAD2'	-0.0182894	-0.0328367	0	-0.0485081	0	0.441545	-0.0158695	0.32967	0	0	0	0.841513	0	0	1	0.812235	0.959984	-0.0115232	0	0.554268	0.382413	0.0851849	0	0.658234	0	0.303419	-0.0144953	0	0	0.296918	-0.00670736	0	-0.0110757	1	0	-0.00443286	-0.0166822	0	-0.0433548	0.995539	0.332969	0.961881	0	0.387445	-0.00565135	0.378012	0.220996	0	-0.971927
'DURIK1'	0	0	0	0	0	0	0	0	0	0	0	0	0	0	0	0	0	0	0	0	0	0	0	0	0	0	0	0	0	0	0	0	0	0	0	0	0	0	0	0	0	0	0	0	0	0	0	0	0
'DURIK1m'	0.906279	1	0.982607	1	0.974668	1	1	0.958509	0.898359	1	1	0.934349	1	0.907072	1	0.909724	0.943824	1	0.941738	0.972189	1	0.965759	0.969763	0.939159	1	0.995765	0.970042	0.942174	1	0.979483	1	0.994123	0.952027	0.949103	0.957903	0.948815	1	0.97391	1	1	0.91313	1	1	0.943205	0.959354	0.970772	0	1	0.984674
'DURIPP'	0.0583991	0.0658289	-0.0615411	0.0833656	-0.0574011	-0.00265298	0.0811726	0.0624269	0.0561634	-0.0886611	0.0853052	0.0894214	0.0682724	0.0629748	-0.050759	-0.0853358	0.0525401	-0.0242276	-0.0534054	-0.049312	-0.0100635	0.0532221	-0.0511756	0.0602554	-0.0675947	-0.0639511	0.0658561	0.0725868	0.0745822	-0.0217294	-0.0718901	0.0763211	0.0650997	0.0651847	-0.00695175	-0.0151625	0.0652821	-0.0715267	-0.0746689	-0.0225101	0.068216	-0.0266076	0.0578355	-0.0118463	0.0590068	0.0574061	-0.0154422	-0.00853633	0.0227126
'DURIt'	-0.0176898	-0.0185997	-0.105477	-0.038815	-1	-0.0696315	-0.0314749	-0.00930114	-0.0487779	-0.203147	-0.0580227	-0.0529869	-0.0397295	-0.0382355	-0.176576	-0.856962	-0.0400497	-0.116342	-0.115221	-0.131213	-0.131451	-0.046067	-0.128207	-0.0100881	-0.14432	-0.139219	0.0068247	-0.00749441	0.00314805	-0.107645	-0.145519	0.0194761	-0.0283685	-0.0116847	-0.120329	-0.0908065	-0.0430146	-0.187366	-0.199948	-0.150278	-0.0166967	-0.115091	-0.0649648	-1	-0.02279	-0.0177266	-0.122453	-0.133426	-0.0396771
'DURItn'	-0.0137045	-0.00733493	-0.0167882	0	0	-0.00705851	-0.00476782	-0.0104074	0	6.36675e-18	-0.0192234	-0.0196319	-0.0082952	-0.0180079	-0.0178147	1.57917e-18	0	-0.011371	-0.0262941	-0.0162872	-0.0212365	-0.0132432	-0.0220579	-0.0157985	-8.26797e-30	4.29633e-19	-1.14025e-19	-1.39493e-18	-0.0204559	-0.0104586	0	-0.000462146	-0.0107136	-0.00158964	-0.0275227	-1.60421e-18	-0.0245155	-0.0136555	-0.016137	-0.0180104	-0.0139588	0	-0.0129351	-0.0137178	0	-0.00359313	-0.0117951	-0.0255509	-0.026332
'DUTPDPm'	0.0342237	0.0388504	0	0.0242361	0.0141154	0.0210006	0.0520646	0.0339721	0.0725447	0.0583182	0.0540938	0.054923	0.0355643	0.0297655	0.0449321	0.0451146	0.0418996	0.0438625	0	0.0269005	0.0355593	0.0330189	0.00398743	0.0198772	0.042223	0.0395196	0.0376992	0.0953149	0.0103041	0.0368118	0.0117722	0.078063	0.0415758	0.044133	0.00856911	0.0485027	0	0.056769	0.0560146	0.0585732	0.0364513	0.0109002	0.0394195	0.0297434	0.0699672	0.0415571	0.0462748	0.0253776	0.0353992
'DUTPDPn'	0.027409	0.0146699	0.0335765	0.073601	0.00258087	0.014117	0.00953563	0.0208148	0	0	0.0384467	0.0392639	0.0165904	0.0360158	0.0356294	0	0	0.022742	0.0228466	0.0325744	0.0424731	0.0264865	0.0441159	0.0242817	6.9461e-30	0	0	0	0.0409118	0.0209172	0.045248	0.000924291	0.0214273	0.00317929	0.0550455	0	0.049031	0.0273109	0.032274	0.0360208	0.0279177	0.0595367	0.0258701	0.0274356	0	0.00718627	0.0235902	0.0511018	0.0510946
'EAFLATOXINte'	0	0	0	0	0	0	0	0	0	0	0	0	0	0	0	0	0	0	0	0	0	0	0	0	0	0	0	0	0	0	0	0	0	0	0	0	0	0	0	0	0	0	0	0	0	0	0	0	0
'EBASTINEOHte'	0	0	0	-0.0195262	0	0	0	0	0	0	0	0	0	0	0	-1	0	0	0	0	0	0	0	0	0	0	0	0	0	0	0	0	0	0	0	0	0	0	0	0	0	0	0	0	0	0	0	0	0
'EBASTINEOHtr'	0	0	0	0.0195262	0	0	0	0	0	0	0	0	0	0	0	1	0	0	0	0	0	0	0	0	0	0	0	0	0	0	0	0	0	0	0	0	0	0	0	0	0	0	0	0	0	0	0	0	0
'EBASTINEte'	0	0	0	0.0195262	0	0	0	0	0	0	0	0	0	0	0	1	0	0	0	0	0	0	0	0	0	0	0	0	0	0	0	0	0	0	0	0	0	0	0	0	0	0	0	0	0	0	0	0	0
'EBASTINEtr'	0	0	0	-0.0195262	0	0	0	0	0	0	0	0	0	0	0	-1	0	0	0	0	0	0	0	0	0	0	0	0	0	0	0	0	0	0	0	0	0	0	0	0	0	0	0	0	0	0	0	0	0
'EBP1r'	0.0226579	0	0.00735924	0.0337973	0.0205172	0.0159899	0.0314172	0.0126737	0.0497163	0.0541977	0.051749	0.0516076	0.0364133	0.0318949	0.042882	0.0483075	0.0195396	0.0209643	0.00229317	0.0176207	0.0278683	0.0292484	0.00385935	6.14457e-17	0.0266401	-3.3802e-17	0.022122	0.0219472	0.0205218	0.0198627	3.45101e-17	0.0077225	0.0262213	0.02706	0.0287305	0.0372379	0.00689436	0.0148738	0.0379453	0.0396598	1.03903e-16	0	0.0368861	0.0368174	0.0397575	0	0.0397796	0.0379508	0.0144876
'EBP2r'	0	0	0	0	0	0	0	0	0	0	0	0	0	0	0	0	0	0	0	0	0	0	0	0	0	0	0	0	0	0	0	0	0	0	0	0	0	0	0	0	0	0	0	0	0	0	0	0	0
'ECGISOr'	0	0	0	0	0	0	0	0	0	0	0	0	0	0	0	0	0	0	0	0	0	0	0	0	0	0	0	0	0	0	0	0	0	0	0	0	0	0	0	0	0	0	0	0	0	0	0	0	0
'ECOAH12m'	0	0	0	0.0257626	0	0	0	0	0.0171474	0.0365483	0.047972	0.045488	0.0208348	0.0232897	0.0406657	0.0418277	0	0.00982929	0.000178881	0	8.2407e-05	0.00288029	0	0.00653584	0.00518282	0	0.0143181	0.0332419	0.00696462	0.0064007	0.028555	0.0119467	0	0	0.000613619	0.0255058	0.0169106	0.0250792	0	0.00650675	0.0120199	0	0.007651	0.0357853	0	0.00308825	0	0	0
'ECOAH1m'	-0.0178434	-0.0171225	0.0242831	0.0210997	0.06892	0.0402925	0.110689	0.0517059	0.00253494	0.0593351	0.132733	0.0548726	0.0355564	-0.0271014	0	0.117465	0.0616887	0.111153	0.0562721	0.0451311	0.0822285	0.0780435	0.0370972	-0.113072	-0.0266279	-0.00908791	0.0125852	0.00705538	0.0607515	0.000763783	-0.0339602	0.0447688	-0.0210777	-4.82271e-18	0.0464418	0.090542	-4.82271e-18	-0.0053449	0.0103027	0.102756	0.0357858	-0.0577175	-0.0541681	0.0351392	-0.0177847	0.0349011	-0.0149269	0.000838867	0
'ECOAH1x'	0	0	0	0	0	0	0	0	0	0	0	0	0	0	0	0	0	0	0	0	0	0	0	0	0	0	0	0	0	0	0	0	0	0	0	0	0	0	0	0	0	0	0	0	0	0	0	0	0
'ECOAH9m'	0	4.82187e-18	-0.0301539	0.0274961	-0.0377946	-0.00469826	0.0173049	-0.0418568	0.0432535	-0.0273882	0	-0.0548726	0.0328262	-0.0434512	-0.0596493	0.0378986	0	9.64436e-18	0.0110099	4.82218e-18	-1.43907e-30	-0.0469004	-0.0514996	-2.63145e-29	0.00859534	0	0	0.0125679	0	-0.0337457	0	4.82218e-18	-0.0454597	0.0104648	-0.00638668	-0.0329157	-0.00138645	-0.0551341	0.0214429	0	0.0291111	-0.056643	-0.0552317	-0.0482467	-0.0262353	0.0376693	0	-0.0519119	-0.0222606
'EGMESTr'	0	0	0	0	0	0	0	0	0	0	0	0	0	0	0	0	0	0	0	0	0	0	0	0	0	0	0	0	0	0	0	0	0	0	0	0	0	0	0	0	0	0	0	0	0	0	0	0	0
'EHGLAT'	0	0	0	0	0	0	0	0	0	0	0	0	0	0	0	0	0	0	0	0	0	0	0	0	0	0	0	0	0	0	0	0	0	0	0	0	0	0	0	0	0	0	0	0	0	0	0	0	0
'EHGLAT2m'	0	0	0	0.0528112	0	0.0366617	0	0	0	0	0	0.0857156	0	0	0	0	2.20235e-17	0	0	0	0	0	0	0.0495075	0	0	0	0	0	0	0	0	0	0	0	-1.46823e-17	0	0	0	0	0	0.0154185	0	0	0	0.0726042	0	0	0
'EHGLATm'	0	0	0	0	0	0	0	0	0	0	0	0	0	0	0	0	0	0	0	0	0	1.69262e-17	0	0	0	0	0	0	0	0	0	0	0	1.46823e-17	0	0	0	0	0	0	0	0	0	0	0	0	0	0	0.0169201
'EICOSTETCPT1'	0	0	0	0	0	0	0	0	0	0	0	0	0	0	0	0	0	0	0	0.00307479	0	0	0	0	0	0	0	0	0	0.0082596	0	0.0154453	0.00667055	0	0	0	0	0	0	0.0122153	0	0	0	0	0	0	0	0.0331783	0
'EICOSTETCPT2'	0	0	0	0	0	0	0	0	0	0	0	0	0	0	0	0	0	0	0	0.00307479	0	0	0	0	0	0	0	0	0	0.0082596	0	0.0154453	0.00667055	0	0	0	0	0	0	0.0122153	0	0	0	0	0	0	0	0.0331783	0
'EICOSTETCRNt'	0	0	0	0	0	0	0	0	0	0	0	0	0	0	0	0	0	0	0	0.00307479	0	0	0	0	0	0	0	0	0	0.0082596	0	0.0154453	0.00667055	0	0	0	0	0	0	0.0122153	0	0	0	0	0	0	0	0.0331783	0
'EICOSTETt'	0	0	0	0	0.0295976	0	0	0	0	0	0	0	0.0361697	0	0	0.000168303	0	0	0.0498979	0.0541441	0	0	0	0	0	-0.0196793	0.0229962	0.0381143	0	0.0207668	-0.0317494	0.0154453	0.00667055	0	0.0178766	0	0	0	0	0.0122153	0	0	0	0	0	0	0	0.0331783	0
'ELAIDCPT1'	0	0	0	0	0.0175725	0	0	0	0	0	0	0	0	0	0.00969364	0	0	0	0.00239241	0	0	0	0	0	0	0	0	0	0	0	0.0172896	0	0.018118	0	0	0	0	0	0	0	0	0	0	0	0	0	0	0	0
'ELAIDCPT2'	0	0	0	0	0.0175725	0	0	0	0	0	0	0	0	0	0.00969364	0	0	0	0.00239241	0	0	0	0	0	0	0	0	0	0	0	0.0172896	0	0.018118	0	0	0	0	0	0	0	0	0	0	0	0	0	0	0	0
'ELAIDCRNt'	0	0	0	0	0.0175725	0	0	0	0	0	0	0	0	0	0.00969364	0	0	0	0.00239241	0	0	0	0	0	0	0	0	0	0	0	0.0172896	0	0.018118	0	0	0	0	0	0	0	0	0	0	0	0	0	0	0	0
'ELAIDt'	-0.00717984	-0.0193059	-0.0111474	-0.0280583	0.0077004	0.0158375	-0.0342913	-0.0161119	-0.038256	-0.0460525	-0.0510257	-0.050179	-0.0241633	-0.0227359	-0.0411762	-0.0400655	-0.0133395	-0.0249326	0.0118032	-0.0224252	-0.00544507	-0.0161799	-0.0176641	-0.00562193	-0.00848251	0.0156459	-0.011631	-0.00986275	-0.00341498	0.0134812	-0.0202004	-0.0176734	-0.0340671	-0.0346269	-0.0347272	-0.0416398	-0.0408334	-0.0441115	-0.04641	-0.0443054	0.0170098	-0.0182396	-0.0171213	-0.0199818	-0.0161206	-0.0100141	-0.0115688	-0.00716488	0.00813199
'ENGASE'	0	0	0	0	0	0	0	0	0	0	0	0	0	0	0	0	0	0	0	0	0	0	0	0	0	0	0	0	0	0	0	0	0	0	0	0	0	0	0	0	0	0	0	0	0	0	0	0	0
'ENGASE2'	0	0	0	0	0	0	0	0	0	0	0	0	0	0	0	0	0	0	0	0	0	0	0	0	0	0	0	0	0	0	0	0	0	0	0	0	0	0	0	0	0	0	0	0	0	0	0	0	0
'ENGASE2ly'	0	0	0	-1.25202e-17	9.76565e-37	7.80401e-18	0	0	0	1.06582e-47	0	0	0	-2.10001e-32	0	-6.52759e-17	0	-8.88002e-31	0	-4.20001e-32	-3.20001e-32	0	0	0	0	0	-1.61184e-18	0	0	0	0	5.12001e-31	0	0	0	-2e-33	0	0	0	-9.85602e-30	0	0	7.26402e-30	0	-1.07737e-17	0	0	0	0
'ENGASE3ly'	0	0	0	0	0	0	0	0	0	0	0	0	0	0	0	0	0	0	0	2.21344e-33	4.10546e-32	0	0	0	0	0	0	0	0	0	0	0	0	0	0	0	0	0	0	0	0	0	0	0	0	0	0	0	0
'ENGASEly'	-6.8192e-33	0	-1.07289e-29	0	-5.54948e-37	-7.80401e-18	0	0	0	-1.21133e-47	0	0	1.30929e-30	4.27181e-18	0	6.52759e-17	0	5.81905e-31	0	0	0	3.88089e-19	0	0	0	-4.45903e-33	0	0	0	9.5523e-18	0	1.57114e-29	1.1061e-18	0	-4.54613e-33	0	-5.09167e-31	0	5.60371e-18	1.2511e-29	-1.20634e-17	0	-1.79118e-30	0	1.07737e-17	0	0	-3.76754e-19	0
'ENMAN1g'	0	0	0	0	0	0	0	0	0	0	0	0	0	0	0	0	0	0	0	0	0	0	0	0	0	0	0	0	0	0	0	0	0	0	0	0	0	0	0	0	0	0	0	0	0	0	0	0	0
'ENMAN2g'	0	0	0	0	0	0	0	0	0	0	0	0	0	0	0	0	0	0	0	0	0	0	0	0	0	0	0	0	0	0	0	0	0	0	0	0	0	0	0	0	0	0	0	0	0	0	0	0	0
'ENMAN3g'	0	0	0	0	0	0	0	0	0	0	0	0	0	0	0	0	0	0	0	0	0	0	0	0	0	0	0	0	0	0	0	0	0	0	0	0	0	0	0	0	0	0	0	0	0	0	0	0	0
'ENMAN4g'	0	0	0	0	0	0	0	0	0	0	0	0	0	0	0	0	0	0	0	0	0	0	0	0	0	0	0	0	0	0	0	0	0	0	0	0	0	0	0	0	0	0	0	0	0	0	0	0	0
'ENMAN5g'	0	0	0	0	0	0	0	0	0	0	0	0	0	0	0	0	0	0	0	0	0	0	0	0	0	0	0	0	0	0	0	0	0	0	0	0	0	0	0	0	0	0	0	0	0	0	0	0	0
'ENMAN6g'	0	0	0	0	0	0	0	0	0	0	0	0	0	0	0	0	0	0	0	0	0	0	0	0	0	0	0	0	0	0	0	0	0	0	0	0	0	0	0	0	0	0	0	0	0	0	0	0	0
'ENO'	0.0677818	0.0823298	0.0723496	0.0958747	0.0793279	0.0736974	0.0975189	0.0719148	0.181372	0.090063	0.0874903	0.0823312	0.0671167	0.0631921	0.0790136	0.0855404	0.115322	0.080404	0.0605645	0.0797025	0.192514	0.0694437	0.074344	0.0596605	0.076199	0.0711877	0.0744286	0.0681487	0.0647742	0.0733201	0.0817657	0.067932	0.0771728	0.0767664	0.193163	0.128156	0.0645519	0.081559	0.0963895	0.0836751	0.0700463	0.215213	0.241525	0.0769409	0.135532	0.0683582	0.068232	0.0739205	0.0933569
'EPCTX'	0	0	0	0	0	0	0	0	0	0	0	0	0	0	0	0	0	0	0	0	0	0	0	0	0	0	0	0	0	0	0	0	0	0	0	0	0	0	0	0	0	0	0	0	0	0	0	0	0
'ESTRADIOLGLCt'	0	-0.955357	0	-0.479063	-0.631084	0	0	0	-0.393021	-0.571979	0	-0.837474	-0.963168	0	0	0	0	0	0	-0.212207	0	0	0	-0.637298	-0.144211	-0.516468	0	0	0	0	-0.0425849	0	0	0	0	0	0	0	-0.440161	0	-0.410929	-0.450658	0	0	0	0	-0.973827	-0.962302	0
'ESTRADIOLGLCt2'	0	0	0	0	0	0	0	0	0	0	0	0	0	0	0	0	0	0	0	0	0	0	0	0	0	0	0	0	0	0	0	0	0	0	0	0	0	0	0	0	0	0	0	0	0	0	0	0	0
'ESTRADIOLGLCtr'	0	-0.955357	0	-0.479063	-0.631084	0	0	0	-0.393021	-0.571979	0	-0.837474	-0.963168	0	0	0	0	0	0	-0.212207	0	0	0	-0.637298	-0.144211	-0.516468	0	0	0	0	-0.0425849	0	0	0	0	0	0	0	-0.440161	0	-0.410929	-0.450658	0	0	0	0	-0.973827	-0.962302	0
'ESTRADIOLt'	-0.00721404	0.955357	0	0.479063	0.67008	0.048331	0	0	0.393021	0.64477	0	0.837474	0.710374	0.0490149	5.16717e-18	-0.0940192	-0.125839	0	-0.830486	0.212207	0.0172967	-0.0504215	1.31311e-18	0.637298	0.144211	0.516468	-0.148334	3.28278e-19	-0.0239179	-0.0312619	-0.299375	1.60778e-17	2.38074e-18	0.0237969	-0.328808	0	0	5.16717e-18	0.440161	-0.964552	0.410929	0.450658	0	0	0	5.25244e-18	0.94839	0.962302	2.62622e-18
'ESTRADIOLtr'	0	-0.949497	0.00682214	-0.449903	-0.67008	-0.048331	0	0	-0.393021	-0.64477	0	-0.837474	-0.689862	-0.0490149	0.0367427	0.0520544	0.165919	0	0.874643	-0.212207	0.0154798	0.00840881	0.0115598	-0.626752	-0.128359	-0.516468	0.148334	0.00261149	0	0.00802681	0.32949	0.0479437	0.0270355	0.00408352	0.357167	0	0	0.0316948	-0.41939	1	-0.382522	-0.416936	0	0	0	0.0394066	-0.899224	-0.954064	0.0175838
'ESTRIOLGLCte'	0	0	0	0	0	0	0	0	0	0	0	0	0	0	0	0	0	0	0	0	0	0	0	0	0	0	0	0	0	0	0	0	0	0	0	0	0	0	0	0	0	0	0	0	0	0	0	0	0
'ESTRIOLGLCtr'	0	0	0	0	0	0	0	0	0	0	0	0	0	0	0	0	0	0	0	0	0	0	0	0	0	0	0	0	0	0	0	0	0	0	0	0	0	0	0	0	0	0	0	0	0	0	0	0	0
'ESTRIOLtr'	0	0	0	0	0	0	0	0	0	0	0	0	0	0	0	0	0	0	0	0	0	0	0	0	0	0	0	0	0	0	0	0	0	0	0	0	0	0	0	0	0	0	0	0	0	0	0	0	0
'ESTRONEGLCt'	0	0	0	0	0	0	0	0	0	0	0	0	0	0	0	0	0	0	0	0	0	0	0	0	0	0	0	0	0	0	0	0	0	0	0	0	0	0	0	0	0	0	0	0	0	0	0	0	0
'ESTRONEGLCtr'	0	0	0	0	0	0	0	0	0	0	0	0	0	0	0	0	0	0	0	0	0	0	0	0	0	0	0	0	0	0	0	0	0	0	0	0	0	0	0	0	0	0	0	0	0	0	0	0	0
'ESTRONESt'	-1	-1	1	-1	-1	-1	-1	-1	-1	-1	-1	-1	0.252794	-1	-1	-1	-1	-1	-1	-1	0	-1	-1	-1	-1	-1	-1	-1	-1	-1	-1	-1	-1	-1	-1	-1	-1	-1	-1	-1	-0.491583	-1	-1	-1	-1	-1	-1	-1	-1
'ESTRONESt2'	0	1	1	0	0	0	1	1	0	0	1	0	0	1	1	0	0	0	0	0	0	1	0	1	0	0	0	0	0	0	0	0	1	0	0	0	0	0	1	1	0	0	0	0	0	0	1	0	0
'ESTRONEtr'	0	-0.00585979	-0.00682214	-0.0291595	0	0	0	0	0	0	0	0	-0.273305	0	-0.0367427	-0.0520544	-0.04008	0	-0.874643	0	-0.0327765	-0.00840881	-0.0115598	-0.0105468	-0.015852	0	0	-0.00261149	0.0239179	-0.00802681	-0.372075	-0.0479437	-0.0270355	-0.0278804	-0.357167	0	0	-0.0316948	-0.0207716	-1	-0.0284064	-0.0337215	0	0	0	-0.0394066	-0.0491662	-0.0082387	-0.0175838
'ESTSULT'	0	0	0	0	0	0	0	0	0	0	0	0	0	0	0	0	0	0	0	0	0	0	0	0	0	0	0	0	0	0	0	0	0	0	0	0	0	0	0	0	0	0	0	0	0	0	0	0	0
'ETF'	0	0	0	0	0	0	0	0	0.0247053	0	0	0	0	0	0	0	0	0	0	0	0	0	0	0	0	0	0	0	0	0	0	0	0	0	0	0	0	0	0	0	0	0	0	0	0	0	0	0	0
'ETFQO'	0	0	0	0	0	0	0	0	0.0247053	0	0	0	0	0	0	0	0	0	0	0	0	0	0	0	0	0	0	0	0	0	0	0	0	0	0	0	0	0	0	0	0	0	0	0	0	0	0	0	0
'ETHAK'	0	0	0	0	0	0	0	0	0	0	0	0	0	0	0	0	0	0	0	0	0	0	0	0	0	0	0	0	0	0	0	0	0	0	0	0	0	0	0	0	0	0	0	0	0	0	0	0	0
'ETHP'	0	0.015039	0.00358323	0	0.00890245	0	0.0374006	0	0.0322877	0	0.0359176	0	0	0.0149306	0	0	0.0191573	0.0289022	0	0	0	0.021047	0.00236079	0.00664813	0.0184987	0	0	0	0.00629851	0	0	0.0273803	0.015416	0.0161725	0.0196094	0	0.0199921	0.0319894	0	0	0	0.0240721	0	0	0	0.0133015	0.0210808	0.0140331	0
'ETOHMO'	0	0	0.237735	0	0	0	0	0	0	0	0	0	0	0	0	0	0	0	0	0.162767	0	0	0	0	0	0	0	0.54526	0	0	0	0	0	0	0	0	0	0	0	0	0	0	0.127521	0	0	0	0	0	0
'ETOHt'	0.24094	0.0542362	0.290098	0.0730503	0	0.0571268	0	0	0.0646724	0	0.0204233	0	0.0646098	0	0.144419	0.128394	0.050906	0.0600582	0.0530503	0.220299	0	0	0.204249	0	0	0.0558392	0.0572877	0.601262	0.0578697	0.0497139	0	0	0	0.048669	0.0325169	0.0511018	0	0.0577785	0.120346	0.0568168	0.060152	0.0610363	0.127521	0.0590346	0	0	0	0.0562171	0.0465271
'ETOHtx'	0	0.0542362	0	0.0730503	0	0	0	0	0	0	0.0204233	0	0.0646098	0	0.0793254	0.0568507	0.050906	0.0600582	0	0	0	0	0	0	0	0	0	0	0	0.0497139	0	0	0	0	0	0	0	0.0577785	0.058686	0.0568168	0	0	0	0	0	0	0	0	0
'EX_10fthf(e)'	0	0.0303881	0.0434548	0.0559858	0.0332943	0	0.0483002	0	0	0.00135625	0.0585504	0.061025	0.0413476	0.0358536	0	0.0625919	0.0512396	0.0555493	0.047327	0.0463285	0	0.0533499	0.0474099	0.0475885	0.0549392	0.0494513	0.0504056	0.0473341	0.0470032	0.0482166	0	0	0.047928	0	0.046472	0.0466715	0.0428593	0.0548288	0.0557893	0.0496065	0	0.0556892	0.0568075	0.0522871	0.0575415	0.05301	0.0506431	0.0500912	0.0106307
'EX_10fthf5glu(e)'	0	0	0	0	0	0	0	0	0	-0.00135625	0	0	-0.0413476	0	0	-0.0625919	0	0	0	-0.0463285	0	0	0	0	-0.0549392	0	-0.0283232	0	-0.0470032	0	0	0	-0.047928	0	0	0	-0.0428593	0	0	-0.0496065	0	0	-0.0568075	0	-0.0575415	0	0	0	-0.0106307
'EX_10fthf6glu(e)'	0	0	0	0	0	0	0	0	0	0	0	0	0	-0.0358536	0	0	-0.0512396	0	0	0	0	0	0	0	0	0	0.0283232	0	0	-0.0482166	0	0	0	0	0	0	0	0	0	0	0	0	0	0	0	-0.05301	0	0	0
'EX_10fthf7glu(e)'	0	-0.0303881	-0.0434548	-0.0559858	-0.0332943	0	-0.0483002	0	0	0	-0.0585504	-0.061025	0	0	0	0	0	-0.0555493	-0.047327	0	0	-0.0533499	-0.0474099	-0.0475885	0	-0.0494513	-0.0504056	-0.0473341	0	0	0	0	0	0	-0.046472	-0.0466715	0	-0.0548288	-0.0557893	0	0	-0.0556892	0	-0.0522871	0	0	-0.0506431	-0.0500912	0
'EX_11_cis_retfa(e)'	0	0	0	0	9.87839e-17	0	0	0	0	0	0	0	0	0	0	0	0	0	0	0	0	0	0	0	0	0	0.859743	0	0.341123	0	9.87839e-17	0	0	0	0	0	0	0	0	0	0	0	0	9.87839e-17	0	0	0	0	0
'EX_13_cis_retnglc(e)'	0	0.09939	0.0369292	0	0.0302615	0.0555441	0.0483963	0.0382748	0	0.026901	0	1.65278e-16	0.0368322	0	0	0	0.0278851	1	0	0.0205206	0	0	0.0085033	0	0	0.0366065	0.0301298	0.0512696	0	0.0500644	0.703994	0.0241413	0.0199667	0	0.0922842	0	0	0	0	0.0681702	0.0360832	0	0.0639468	0	0	0.00799326	0.0731083	0.0294315	0.317357
'EX_1glyc_hs(e)'	0	0	0	0	0	0	0	0	0	0	0	0	0	0	0	0	0	0	0	0	0	0	0	0	0	0	0	0	0	0	0	0	0	0	0	0	0	0	0	0	0	0	0	0	0	0	0	0	0
'EX_1mncam(e)'	0	0	0	0	0	0	0	0	0	0	0	0	0	0	0	0	0	0	0	0	0	0	0	0	0	0	0	0	0	0	0	0	0	0	0	0	0	0	0	0	0	0	0	0	0	0	0	0	0
'EX_2425dhvitd2(e)'	0	0	0	0	0	0	0	0	0	0	0	0	0	0	0	0	0	0	0	0	0	0	0	0	0	0	0	0	0	0	0	0	0	0	0	0	0	0	0	0	0	0	0	0	0	0	0	0	0
'EX_2425dhvitd3(e)'	0	0	0	0	0	0	0.0271837	0	0	0	0	0	0	0	0	0	0	0	0	0	0	0	0	0	0	0	0	0	0	0	0	0.359032	0	0	0	0	0	0	0	0	0	0	0	0	0	0	0	0	0
'EX_24nph(e)'	0	0	0	0	0	0	0	0	0	0	0	0	0	0	0	1	0	0	0	1	0	0	0	0	0	0	0	0	0	0	0	0	0	0	0	0	0	0	0	0	0	0	0	0	0	0	0	0	0
'EX_25hvitd2(e)'	0	0	0	0	0	0	0	0	0	0	0	0	0	0	0	0	0	0	0	0	0	0	0	0	0	0	0	0	0	0	0	0	0	0	0	0	0	0	0	0	0	0	0	0	0	0	0	0	0
'EX_25hvitd3(e)'	0	0	0	0	0	0	0	0.014109	0	0	0	0	0	0	0	0	0	0	0	0	0	0	0	0	0	0	0	0	0	0	0	-0.343331	0	0	0	0	0	0	0	0	0	0	0	0	0	0	0	0	0
'EX_2hb(e)'	-0.00285078	-1.51112e-16	-0.107607	0.0274961	-0.053441	0.00880292	-0.0996045	-8.19754e-06	0.0432535	-0.0486507	0.0518347	-0.14238	-0.025775	-0.0930323	-0.199969	0.0378986	1.51112e-16	0.0216242	0.0527315	0.0144866	0.0138398	0.0152705	0.0578898	-7.3358e-05	-7.55561e-16	0.0143678	-3.10489e-16	0.022333	-0.0117941	0.0111963	-0.00566636	0.0189882	0.0386637	0.0172046	0.0111035	0.0152823	0.0169106	-0.023693	0.0214429	0.0200684	0.0291111	-0.163316	0.0284928	0.0198302	0.0307015	0.0189944	0.0233333	0.0211519	0
'EX_2mcit(e)'	0	0	0.0914885	0	0	0	0	0	0	0	0	0.099976	0	0	0	0	0	0.0272114	0	0.0715625	0	0	0	0	0	0	0.0405849	0	0	0	0	0	0	0	0	0	0	0	0	0	0	0	0	0	0.151968	0	0	0	0
'EX_34dhoxpeg(e)'	0.0392937	0.0577033	0	0	0.0521695	0	0	0.0136753	0	0	0	-4.61856e-30	0.051429	0.0499986	0.0677529	0	0.0591981	0.0644833	0.0471622	0.0531952	0	0	0.0497873	0.04154	0	0.0506956	0.0549514	0.0427323	0	0.0518084	0	0.0474838	0	0.00583557	0.0570983	0	0	0.0627285	0	0.045887	0.0318011	0	0	2.2668e-16	0	0.0422225	0.0424765	0.0549028	0
'EX_34dhphe(e)'	-0.981638	0.0455966	-1	-1	-1	-1	0	-0.756163	-1	-1	0	-1	-0.476265	-0.963837	-0.641078	0.0600593	0.462579	0	-0.882756	-0.940497	-0.226971	0	0	-1	-0.953476	-0.42046	0.0379111	-1	-0.889344	-0.964522	0.736741	-1	0.0530675	-0.948299	0.0541756	-0.945215	-1	0	-0.0413311	-0.779446	0.261611	0	0.0456457	1	0.0448719	-1	-0.444062	-0.507145	-1
'EX_35cgmp(e)'	0	0	0	0	0	0	0	0	0	0	0	0	1.44668e-29	0	0	0	0	0	0	0	0	0	0	0	0	0	0	0	0	0	0	0	0	0	0	0	0	0	0	0	0	0	0	0	0	0	0	0	0
'EX_3aib(e)'	0	0	0	0.0235879	0	0	0	0	0	0.0456803	0.0326668	0.00375682	0.00110382	0.00101973	0	0	0	0	0	0	0	0.0471951	0	0.01127	0	0.0166289	0.0138302	0	0	0.0135696	0.0227685	0	0	0	0	0	0	0	0.0529028	0	0.0230695	0	0	0	0	0.0416748	0	0	0
'EX_3aib_D(e)'	0	0	0	0	0.0191682	0.0327219	0	0	0	0	0.0726438	0	0	0.00196697	0.0944463	0.00976821	0	0	0	0	0	0	0	0.0753869	0.0191943	0.518093	0	0	0	0	0	0	0	0.0165916	0	0	0	0	0	0	0	0	0.0181769	0	0	0	0	0.0330795	1
'EX_3mlda(e)'	0	0	0	0	0	0	0	0.00354002	0.0411862	0	0.053609	0.0534626	0	0	0.0497064	0	0.0232982	0.00876219	0.0232194	0.0286658	0	0	0	0	0	0.0124253	0.0134294	0	0	0.0168903	0	0.0304627	0	0	0	0	0	0.0120319	0	0	0.00614929	0	0	0	0	0.011291	0.00850107	0.00293483	0.000853202
'EX_4abut(e)'	-0.586886	-1.11165e-16	-1.11165e-16	-1.11165e-16	-1.11165e-16	0.0744937	1.11165e-16	0.0188648	-0.0257004	1.11165e-16	1.11165e-16	0.00414984	0.0646407	-1	-1.11165e-16	-1.11165e-16	-1.11165e-16	0.0163134	-0.0407842	0.0496409	-0.054279	-0.0471951	1.11165e-16	0.0119319	-0.022062	0.0612668	0.0337354	0.070722	-0.983692	0.0357485	0.329094	-1.11165e-16	-0.758199	0.348529	-0.00213234	-0.0616125	-1.11165e-16	-0.00368786	-0.975234	-0.0663131	-0.0404111	0.0507418	-0.0500564	0.0185641	-1	0.0190375	-0.0402355	0.359208	-0.0224692
'EX_4hdebrisoquine(e)'	0	0	0	0	0	0	0	0	0	0	0	0	0	0	0	0	0	0	0	0	0	0	0	0	0	0	0	0	0	0	0	0	0	0	0	0	0	0	0	0	0	0	0	0	0	0	0	0	0
'EX_4hphac(e)'	0.000431278	0	0	0	0	0	0	0	0	0	0	0	0	0	0.026881	0	0.039359	0	0	0	0	0	0	1.41349e-29	0	0	0	0	0	0	0	0	0	0.0153891	0	0	0	0	0	0	0	0	0	0.00314564	0	0.011291	0	0	0
'EX_4mptnl(e)'	0	3.50732e-16	0	0	0	0	0.41791	0	0	0	0	0	0	0	0	0	0	0.898612	0	0	0	0	0	0	0	0	0	0	0.0239179	0	0	0	0	0	0	0	0	0	0	0.0378279	0.847296	0	0	0	0	0	0.00867818	0.176341	0
'EX_4mtolbutamide(e)'	0	0	0	0	0	0	0	0	0	0	0	0	0	0	0	0	0	0	0	0	0	0	0	0	0	0	0	0	0	0	0	0	0	0	0	0	0	0	0	0	0	0	0	0	0	0	0	0	0
'EX_4nph(e)'	-1	-1	-1	-1	-1	-1	-1	-1	-1	-1	-1	-0.745085	-1	-1	-1	-0.980965	-1	-1	-1	-1	-1	-1	-1	-1	-1	-1	-1	-1	-1	-1	-1	-1	-1	-1	-1	-1	-1	-1	1	-1	-1	-1	-1	1	-1	-1	-1	-1	1
'EX_4nphsf(e)'	0	0	0	0	0	0	0	0	0	0	0	0	0	0	0	0	0	0	0	0	0	0	0	0	0	0	0	0	0	0	0	0	0	0	0	0	0	0	0	0	0	0	0	0	0	0	0	0	0
'EX_4pyrdx(e)'	0	0	0	0	0	0	0	0	0	0	0	0	0	0	0	0	0	0	0	0	0	0	0	0	0	0	0	0	0	0	0	0	0	0	0	0	0	0	0	0	0	0	0	0	0	0	0	0	0
'EX_5adtststerone(e)'	-1	0	-1	-1	-1	-1	-1	0	-1	-0.930378	-1.71191e-16	-1	-0.252794	-1	0	-0.515393	-1	0	-1	-1	0.986406	0	0	-1	-1	0	-1	0.865804	0	-0.129118	-1	-1	-1	-0.454162	-0.16655	-1	-1	-0.190351	0.332815	-1	-1	-1	2.13077e-16	0	-1	-0.572685	-1	-1	-0.945201
'EX_5adtststeroneglc(e)'	0	0	0	0	0	0	0	0	0	0	0	0	0	0	0	0	0	0	0	0	0	0	0	0	0	0	0	0	0	0	0	0	0	0	0	0	0	0	0	0	0	0	0	0	0	0	0	0	0
'EX_5adtststerones(e)'	1	1	1	1	1	1	1	1	1	1	1	1	0.252794	1	1	0.515393	1	1	1	1	0.0135938	1	1	1	1	1	1	0.134196	1	0.129118	1	1	1	1	0.16655	1	1	1	0.559665	1	1	1	-2.13077e-16	1	1	1	1	1	1
'EX_5dhf(e)'	0	0	0	0	0	0	0	0	0	0	0	0	0	0	0	0	0	0.0555493	0	0	0	0	0	0	0	0	0.0504056	0	0	0	0	0	0	0	0	0	0	0.0270936	0.0557893	0	0	0.0556892	0	0	0	0	0	0	0.0106307
'EX_5fthf(e)'	0	0	0	0	0	0	0	0	0	0	0	0	0	0	0	0	0	0	0	0	0	0	0	0	0	0	0	0	0	0	0	0	0	0	0	0	0	0	0	0	0	0	0	0	0	0	0	0	0
'EX_5homeprazole(e)'	0	0	0	0	0	0	0	0	0	0	0	0	0	0	0	0	0	0	0	0	0	0	0	0	0	0	0	0	0	0	0	0	0	0	0	0	0	0	0	0	0	0	0	0	0	0	0	0	0
'EX_5htrp(e)'	0	0	0	0	0	0	0	0	0	0	0	0	0	0	0	0	0	0	0	0	0	0	0	0	0	0	0	0	0	0	0	0	0	0	0	0	0	0	0	0	0	0	0	0	0	0	0	0	0
'EX_5mthf(e)'	0.142136	-0.105207	0.0587747	0.154121	0.0224715	-0.0665463	-0.0214531	-0.116176	-0.0256323	0.0273471	-0.137488	-0.130382	-0.042493	0.125138	-0.117667	-0.00600196	0.0721176	-0.077941	-0.057883	-0.0641281	0.156338	-0.0323507	0.0417776	0.0727752	-0.0364425	-0.0197474	0.0257886	-0.0376688	-0.0681797	0.0744586	-0.0796139	0.0738976	0.161473	0.0722105	0.0792375	-0.0697271	-0.113841	0.186844	-0.140764	0.031569	-0.0722024	-0.0173576	-0.022487	-0.121371	0.0224679	-0.12942	-0.115201	0.0704735	0.0232884
'EX_5thf(e)'	0	-0.0303881	0	0	0	0	-0.0483002	0	0	0	-0.0585504	0	0	0	0	0	0	0	-0.047327	0	0	0	-0.0474099	0	0	0	-0.0504056	0	0	0	0	0	0	0	-0.046472	0	0	0	0	0	0	0	0	0	0	0	-0.0506431	-0.0500912	0
'EX_6dhf(e)'	0	0	0	0	0	0	0	0	0	0	0	0	0	0	0	0	0	0	0	0	0	0	0	0	0	0	-0.0504056	0	0	0	0	0	0	0	0	0	0	0	0	0	0	-0.0556892	0	0	0	0	0	0	0
'EX_6htststerone(e)'	0	0	0	0	0	0	0	0	0	0	0	0	0	0	0	0	0	0	0	0	0	0	0	0	0	0	0	0	0	0	0	0	0	0	0	0	0	0	0	0	0	0	0	0	0	0	0	0	0
'EX_6thf(e)'	0	0	0	0	0	0	0	0	0	0	0	0	0	0	0	0	0	-0.0555493	0	0	0	0	0	0	0	0	0	0	0	0	0	0	0	0	0	0	0	0	0	0	0	-0.0556892	0	0	0	0	0	0	0
'EX_7dhf(e)'	0	0	0	-0.0559858	0	0	0	0	0	0	0	-0.061025	0	0	0	0	0	-0.0555493	0	0	0	-0.0533499	0	-0.0475885	0	-0.0494513	0	0	0	0	0	0	0	0	0	-0.0466715	0	-0.0548288	-0.0557893	0	0	0	0	0	0	0	0	0	-0.0106307
'EX_7thf(e)'	0	0	0	-0.0559858	0	0	0	0	0	0	0	-0.061025	0	0	0	0	0	0	0	0	0	-0.0533499	0	-0.0475885	0	-0.0494513	0	0	0	0	0	0	0	0	0	-0.0466715	0	-0.0548288	-0.0557893	0	0	0	0	0	0	0	0	0	0
'EX_9_cis_retfa(e)'	0	0	0	0	-0.200903	0	0	0	0	0	0	0	0	0	0	0	0	0	0	0	0.0124573	0	0	0	0	0	0	0	0	0	-9.87839e-17	0	0	0	0	0	0	0	0	0	0	0.617903	0	0.783111	0	0	0	0	-0.85356
'EX_abt(e)'	1	0.980932	1	1	1	0.957889	1	1	1	1	1	1	1	1	1	1	1	1	1	0.939755	1	1	0.97733	1	1	1	1	1	1	1	1	1	0.94026	1	1	1	1	1	1	1	1	1	1	1	1	1	1	1	1
'EX_ac(e)'	1	1	1	1	1	1	1	1	0.591139	1	0.756765	1	1	1	0.809722	1	1	1	1	1	1	1	0.696053	1	0.48815	0.507382	1	1	1	1	1	0.8026	1	1	1	1	1	1	1	1	0.411124	1	1	1	1	1	1	1	0.824009
'EX_acac(e)'	-0.0274677	0.069864	0.0760534	0.0996898	0.127334	0.156407	0.155268	0.159519	0.215238	0.236849	0.0145472	0.234656	0.225974	0.10317	0.202353	0.147857	0.112046	0.137898	0.0869558	0.0960166	0.0285186	0.0713793	0.113038	0.0744465	0.101581	0.110698	0.1333	0.0713292	0.0875049	0.12066	0.147775	0.159668	0.147177	0.183696	0.0378795	0.0872705	0.077716	0.0557356	0.155782	0.171872	0.0725575	-0.0942369	0.141649	0.135587	0.11635	0.0578722	0.115799	0.102708	0.0259563
'EX_acald(e)'	-0.0656638	-0.143086	-0.103508	-0.559259	0.0408243	-0.157132	-0.148162	-0.0301184	0.120836	0.0641987	0.0204233	0.0645361	0.123103	-0.18732	-1	-0.633178	-0.170365	0.0994097	-0.317744	0.260294	-0.520845	0.034502	-0.19574	0.0338205	-0.424682	0.0736698	-0.538676	0.644695	-0.483704	-0.911393	0.0478008	-0.0776694	-0.1542	-0.132404	-0.199278	-0.0759223	-0.566512	-0.522804	-0.802175	-0.0875807	-0.346391	-0.573268	0.174674	-0.136241	-0.344215	0.0466765	-0.553797	0.100809	-0.513345
'EX_acetone(e)'	2.36113e-18	0	0	0	0	0	0	-2.4449e-18	-4.72226e-18	0	0	0	1.18056e-18	0	-0.792458	-0.203433	-0.133656	-0.214383	0	-8.37674e-20	0.0114966	0	-0.204249	0	0	-0.349714	-0.0605511	2.36113e-18	0	-0.195082	4.88979e-18	1.67535e-19	0	0	0	-0.460976	1.22245e-18	-0.351635	0	-0.206476	0	-2.4449e-18	0	-0.21505	-0.615676	-0.0310289	0	0	4.72226e-18
'EX_acgalfucgalacgalfuc12gal14acglcgalgluside_hs(e)'	0	0	0	0	0	0	0	0	0	0	0	0	0	0	0	0	0	0	0	0	0	0	0	0	0	0	0	0	0	0	0	0	0	0	0	0	0	0	0	0	0	0	0	0	0	0	0	0	0
'EX_acgalfucgalacgalfucgalacglcgal14acglcgalgluside_hs(e)'	0	0	0	0	0	0	0	0	0	0	0	0	0	0	0	0	0	0	0	0	0	0	0	0	0	0	0	0	0	0	0	0	0	0	0	0	0	0	0	0	0	0	0	0	0	0	0	0	0
'EX_acgam(e)'	0	0	0	0	0	0	0	0	0	0	0	0	0	0	0	0	0	0	0	0	0	0	0	0	0	0	0	0	0	0	0	0	0	0	0	0	0	0	1	0	0	0	0	0	0	0	0	0	0
'EX_ach(e)'	-1	-0.836166	-0.883488	-0.68927	-1	-1	-0.909594	-0.110219	-1	-1	-0.985602	-1	-0.992597	-0.966949	-0.945778	-0.937613	-1	-1	-0.831854	-0.62757	-0.584475	-0.851434	-0.951641	-1	-0.935133	-1	-0.896112	-0.76994	-0.980535	-0.411979	-0.110985	-0.986912	-0.658681	-1	-1	-0.946347	0.0295429	-1	-0.476976	-1	-0.825279	-1	-0.872998	-1	-1	-0.81064	-1	-0.707719	-0.830645
'EX_acn13acngalgbside_hs(e)'	0	0	0	0	0	0	0	0	0	0	0	0	0	0	0	0	0	0	0	0	0	0	0	0	0	0	0	0	0	0	0	0	0	0	0	0	0	0	0	0	0	0	0	0	0	0	0	0	0
'EX_acn23acngalgbside_hs(e)'	0	0	0	0	0	0	0	0	0	0	0	0	0	0	0	0	0	0	0	0	0	0	0	0	0	0	0	0	0	0	0	0	0	0	0	0	0	0	0	0	0	0	0	0	0	0	0	0	0
'EX_acnacngal14acglcgalgluside_hs(e)'	0	0	0	0	0	0	0	0	0	0	0	0	0	0	0	0	0	0	0	0	0	0	0	0	0	0	0	4.88979e-18	0	0	0	0	0	0	0	0	0	0	0	0	0	0	0	0	0	0	0	0	0
'EX_acnacngalgbside_hs(e)'	0	0	0	0	0	0	0	0	0	0	0	0	0	0	0	0	0	0	0	0	0	0	0	0	0	0	0	0	0	0	0	0	0	0	0	0	0	0	0	0	0	0	0	0	0	0	0	0	0
'EX_acngalacglcgal14acglcgalgluside_hs(e)'	0	0	0	0	0	0	0	0	0	0	0	0	0	0	0	0	0	0	0	0	0	0	0	0	0	0	0	0	0	0	0	0	0	0	0	0	0	0	0	0	0	0	0	0	0	0	0	0	0
'EX_ade(e)'	0.0813104	0.0839682	0.0794541	-0.0141764	-0.046583	-0.0503284	0.125378	-0.0355662	-0.00937599	0.166012	-0.00581257	0.0647511	-0.0504856	0.0298917	0.12406	0.130295	0.0646773	-0.0101347	0.0535953	0.0489517	-0.0571017	0.00149004	-0.0535864	-0.0494526	-0.0981201	-0.0107766	-0.05909	-0.0180551	-0.0288335	-0.0557088	-0.0640049	-0.0155892	-0.0486287	-0.0506811	-0.0662396	-0.064683	-0.0585019	0.0721327	0.0767232	0.0729781	-0.016501	-0.0023603	0.113378	0.111556	0.058915	-0.00834886	-0.00626821	-0.0626461	0.0340227
'EX_adn(e)'	-0.689252	-0.897756	-0.683925	-0.935037	-0.910084	-0.304984	-0.840587	-0.659491	-0.738893	-0.759609	-0.838078	-0.652973	-0.705478	-0.895068	-0.262762	-0.624749	-0.956073	0.00357883	-0.810078	-0.940563	-0.750251	0.103937	-0.82571	-0.952858	-0.5038	0.0981052	-0.890468	-0.033753	-0.972364	-0.753029	-0.952733	0.359872	-0.743307	-0.760065	-0.848211	-0.45684	-0.737526	-0.689311	-0.855783	-0.742085	-0.697405	-0.744417	-0.730873	-0.765061	-0.731937	-0.927057	-0.904144	-0.608222	0.0413684
'EX_adp'	-0.160946	0	0	0	0	0	0	-0.172054	0	0	0	-0.161458	-0.150519	0	0	0	0	-0.0919923	0	0	0	0	0	0	0	0	0	0	0	0	0	-0.171993	-0.111505	-0.110093	0	0	0	-0.118305	0	0	0	0	0	0	-0.126032	0	0	0	0
'EX_adprbp(e)'	0	0	0	0	0	0	0	0	0	0	0	0	0	0	0	0	0	0	0	0	0	0	0	0	0	0	0	0	0	0	0	0	0	0	0	0	0	0	0	0	0	0	0	0	0	0	0	0	0
'EX_adprib(e)'	0	0	0	0	0	0	0	0	0	0	0	0	0	0	0	0	0	0	0	0	0	0	0	0	0	0	0.327626	0	1	0	0	0	0	0	0	0	0	0	0	0	0	1	0	0	0	0	0	0	0
'EX_adrn(e)'	0	0	-0.0427031	-0.0485461	1.61872e-19	0.046373	-0.0459675	-0.0115436	0.0510917	0.0217735	0	-0.0360171	0.0158296	0	-0.0521948	0	-3.18722e-16	4.28059e-18	-0.0498979	-0.00307479	-0.0470137	0	0	-0.0521376	-0.0168908	-0.0196793	-0.0229962	0	0.0167551	0	-0.0317494	0.0413023	0	0	0.0347272	0	-0.0433845	-0.0441115	-0.0491482	0.0443054	0	0	0	0	0	-0.0442483	-0.0527631	0	0.0264869
'EX_adrnl(e)'	0	0	0	0	0	0	0	0	0	0	0	0	0	0	0	0	0	0	0	0	0	0	0	0	0	0	0	0	0	0	0	0	0	0	0	0	0	0	0	0	0	0	0	0	0	0	0	0	0
'EX_aflatoxin(e)'	0	0	0	0	0	0	0	0	0	0	0	0	0	0	0	0	0	0	0	0	0	0	0	0	0	0	0	0	0	0	0	0	0	0	0	0	0	0	0	0	0	0	0	0	0	0	0	0	0
'EX_ahandrostanglc(e)'	0	0	0	0	0	0	0	0	0	0	0	0	0	0	0	0	0	0	0	0	0	0	0	0	0	0	0	0	0	0	0	0	0	0	0	0	0	0	0	0	0	0	0	0	0	0	0	0	0
'EX_ak2lgchol_hs(e)'	-1	-1	-1	-1	-1	-0.944293	-1	2.5799e-16	-1	-1	-0.927308	0	-1	-0.924812	-1	-1	-0.292868	-0.671609	-0.313163	-0.138688	-1	-0.292126	-0.948703	-1	-1	-1	-1	-0.599836	-0.65344	-0.957056	0	-1	2.5799e-16	-1	-1	-0.779805	-0.792872	-1	-1	-1	-0.945732	-0.833529	-1	-1	-1	0.0640679	-1	-1	-0.935053
'EX_akg(e)'	-0.200758	-0.0333481	-0.850869	0.00694945	-0.404999	0.0754146	0.181971	-0.259968	0.0749605	-0.56104	-0.0774284	0.40442	-0.158972	-0.247916	-0.230386	0.338587	-0.0143878	0.407022	-0.436276	0.760743	-0.866717	-0.224968	0.00598237	-0.15319	-0.18586	0.513387	0.388092	-0.165847	-0.300952	-0.335223	-0.116324	1	-0.512071	-0.528303	0.624749	0.184492	0.551251	-0.0480131	0.39681	-0.0518013	-0.422053	0.0703577	0.0407544	-0.79961	-0.0639762	-0.0946998	0.169871	-0.329887	-0.492653
'EX_ala_B(e)'	0.0688961	0.0108825	0.0254881	0.0235879	0.0056076	0.0110494	0.0309054	0.0188648	0.0216421	0.0456803	0.0326668	0.0642806	0.118577	0.00101972	0.025177	0.0994117	0.105138	0.130376	0.0407842	0	0.115861	0.0471951	0.0463611	0.0454695	0.022062	0.0166289	0.0337354	0.018059	0.0163075	0.0135696	0.0227685	0.0209656	0.535733	0.0568024	0.0357168	0.0390732	0	0.103757	0.0494024	0.0714799	0.0404111	0.0493434	0.0493347	0.107096	0.0489687	0.0679131	0.0402355	0.00235544	0.0199862
'EX_ala_D(e)'	-0.0341052	-0.242915	0.0335764	-0.574857	0.0427238	-0.0395125	0.0579861	-0.0366995	0.0546254	0.0650077	0.0642461	-0.0602487	0.0384326	0.0381392	0.0543431	-0.0587028	-0.0558832	-0.0656193	-0.047475	0.0534712	0.0544522	0.0543934	0.0516263	0.0502825	0.0475684	-0.0438475	0.0467451	-0.0457425	0.0414256	-0.0456435	0.0543391	-0.0461329	-0.395226	-0.0437585	0.0469535	0.0496988	-0.039278	-0.0509596	0.0561749	0.052402	0.0497945	-0.0508241	-0.0510342	0.0468915	-0.0527567	0.0380997	-0.0450698	-0.0727685	-0.0456042
'EX_ala_L(e)'	-0.0467248	0.0284027	-0.137099	0.222827	-0.12041	0.677545	0.0806557	0.591481	-0.339261	0.909633	-1	0.346651	-0.0759248	-0.0851014	-0.195379	0.184313	0.115754	0.065289	0.363838	0.213643	-0.0570692	-0.966661	-0.0555505	0.163384	-0.032238	-0.333967	-0.42119	0.0581368	-0.0700437	-0.00718134	-0.150139	0.0972988	0.740424	0.0267583	-0.168391	0.73394	0.12785	0.593995	-0.124807	0.105404	-0.728526	0.0537892	0.00938443	0.0167711	0.119628	-0.356427	0.172661	0.160386	-0.0672953
'EX_aldstrn(e)'	0	0	0	0	0	0	0	0	0	0	0	0	0	0	0	0	0	0	0	0	0	0	0	0	0	0	0	0	0	0	0	0	0	0	0	0	0	0	0	0	0	0	0	0	0	0	0	0	0
'EX_amp(e)'	1	1	0.829981	0.0764843	0.0590599	0.0603216	0.0743515	1	-0.150952	1	0.0764307	1	1	1	1	1	0.0544272	1	-0.0886579	1	0.258862	0.059827	-0.0895495	0.465776	1	0.0541819	0.05909	0.0611557	1	0.83515	0.0640049	1	1	1	1	0.064683	-0.0460813	1	0.0726145	-0.114405	1	0.888769	0.870836	0.878383	1	1	1	0.0480783	0.805713
'EX_andrstrn(e)'	0.0516878	0	0.638866	-3.90238e-19	9.20329e-17	0	0	0	0.890764	-7.58921e-32	0	0	1	-4.60165e-17	-3.77948e-18	1	0.373915	0	0	4.60165e-17	0	0.502674	0	0	0.087361	0	0.586099	0	0	0.0411097	0	0	0.457709	0	0	0	0	0	0	1	0	0	0	0.269812	0	0	0	0.0474768	0
'EX_andrstrnglc(e)'	0	0	0	0	0	0	0	0	0	0	0	0	0	0	0	0	0	0	0	0	0	0	0	0	0	0	0	0	0	0	0	0	0	0	0	0	0	0	0	0	0	0	0	0	0	0	0	0	0
'EX_antipyrene(e)'	0	0	0	0	0	0	0	0	0	0	0	0	0	-1	0	0	0	0	0	0	0	0	0	0	0	0	0	0	0	0	0	0	0	0	0	0	0	-1	0	0	0	0	0	0	0	0	0	0	0
'EX_apnnox(e)'	0	0	0	0	0	0.349958	0	0	0	0	0	0	0	0	0	0	0	0	0	0	0	0	0	0	0	0	0	0	0	0.879337	0	0	0	0	0	0	0	0	0	0	0	0	0	0	0	0	0	0	0
'EX_appnn(e)'	0	0	0	0	0	-0.349958	0	0	0	0	0	0	0	0	0	0	0	0	0	0	0	0	0	0	0	0	0	0	0	-0.879337	0	0	0	0	0	0	0	0	0	0	0	0	0	0	0	0	0	0	0
'EX_aprgstrn(e)'	1	0	0	0	1	0	0.0842874	1	0	0	1	0.557959	0	0	0	0	0	0	0	0	1	0	0	0.470478	1	0	0	0	0	1	0	0.253191	0	0	0	0	0.0918451	0	1	0	0	0	0.102854	0	0	0	0	0	0
'EX_aqcobal(e)'	0	0	0	0	0	0	0	0	0	0	0	0	0	0	0	0	0	0	0	0	0	0	0	0	0	0	0	0	0	0	0	0	0	0	0	0	0	0	0	0	0	0	0	0	0	0	0	0	0
'EX_arab_L(e)'	0	0	0	0	0	0	0	0	0	-0.0673853	0	-0.0649661	0	-0.00164511	0	0	-1.03451e-30	0	0	0	0	0	0	0	0	0	0	0	0	0	0	0	0	0	0	0	0	0	0	0	0	0	5.13752e-17	0	0	0	0	0	0
'EX_arach(e)'	-0.00901066	0	-0.057737	0	-0.00780011	-0.0568815	-0.00213892	0.0109423	-0.00822286	-0.320469	-0.0125995	-0.251313	-0.00982294	-0.00745302	-0.113223	-0.00758754	-0.00424183	0	-0.133284	0	0.00677586	-0.0052535	-0.0351903	0	-0.0310765	-0.0200486	-0.0212664	0	0.0444856	-0.0178016	-0.0792289	-0.00992715	-0.061738	-0.00429499	-0.000830134	0	-0.00350634	0	-0.0973933	-0.000502312	-0.0109073	0	-0.0174697	-0.0436108	-0.803914	-0.00299233	0	-0.0787082	-0.00158855
'EX_arachd(e)'	0.0232546	-0.439855	-0.00345902	0	0.0115584	-0.177753	0.00708933	0	0	-0.0217735	-5.73726e-17	0	-0.508397	0	-0.386103	-0.0187909	0	-0.050323	-0.358766	0.02201	2.98605e-18	-0.0969516	-4.57093e-17	-0.0272301	1.73218e-30	0.0524174	-0.739189	0	-1	-0.013119	-0.0172896	-0.00707719	-0.232929	0	-0.505102	4.77768e-17	0.0433845	-0.185185	0	-0.0443054	2.16696e-16	0.0122467	0	0	-0.0164329	0.0358539	-1	-0.0321325	0
'EX_arg_L(e)'	0.880631	0.8328	0.884895	0.865989	0.844183	0.861804	0.930309	0.819617	0.897613	0.85861	0.854739	0.873231	0.863623	0.861404	0.907835	0.911614	0.871493	0.802396	0.867958	0.451384	0.889814	0.91685	0.881531	0.917504	0.85122	0.885841	0.879926	0.906726	0.818027	0.894456	0.910026	0.872832	0.88158	0.694067	0.715147	0.685086	0.848595	0.859933	0.809171	0.81611	0.72834	0.879385	0.925553	0.933927	0.827979	0.930183	0.836643	0.816707	0.877056
'EX_ascb_L(e)'	0.0449201	0.0515227	-0.0497313	0.0689006	0.0530862	0.0514284	0.0683444	0	-0.0552149	0.0615539	0	0.0646419	0.0416061	0.0354712	0	-0.0621973	0.0424514	0.0521137	0.041639	0	0.0399631	-0.042799	0.0356364	0.0322827	0.0457199	0.04017	-0.0350322	-0.0379846	0.0439489	0.041409	-0.0475518	0.0450257	0.0323058	-0.0343118	0.0283205	0.0349386	0.0178878	0.0343038	0	-0.0429449	0.0151229	0.0151335	0.0207962	-0.0176891	0.0241507	0.0197551	0.028424	0.0263517	0.0536963
'EX_asn_L(e)'	-0.119901	-0.0804951	-0.0744484	-0.128914	-0.121189	-0.13499	-0.131622	-0.121981	-0.0583464	-0.130087	-0.0658714	-0.128037	-0.141575	-0.116181	-0.125344	-0.128109	-0.120529	-0.124243	-0.125126	-0.120169	-0.134718	-0.121308	-0.117851	-0.0831968	-0.121998	-0.139219	-0.104001	-0.12312	-0.121336	-0.0771228	-0.14367	-0.0943993	-0.0596939	-0.0602051	-0.0831551	-0.122544	-0.129893	-0.0631905	-0.148717	-0.126229	-0.129109	-0.121119	-0.12086	-0.131484	-0.121655	-0.118556	-0.120965	-0.119021	-0.090444
'EX_asp_D(e)'	0	0	0	0	0	0	0	0	0	0	0	0	-0.113885	0	-0.773805	0	0	0	0	0	0	0	0	0	0	-0.280637	0	0	1.90785e-16	0	0	0	0	0	0	-0.0379517	0	0	0	-0.250998	0	0	0	0	0	0	0	-0.226168	0
'EX_asp_L(e)'	-0.130921	-0.16211	-0.325265	-0.139247	-0.0786854	0.0195683	-0.38072	-0.162695	-0.27013	-0.385644	-0.273171	0.0895804	-0.251998	-0.180577	-0.357102	-0.202433	-0.327078	-0.0993365	-0.156839	-0.116649	-0.312183	-0.336596	-0.140917	-0.284449	-0.315519	-0.0453207	-0.277151	-0.152426	-0.263871	-0.218351	-0.169408	-0.132886	-0.760355	-0.117248	-0.0611095	-0.062336	-0.0479076	-0.0805507	-0.133606	-0.0431606	-0.146876	-0.253724	-0.194841	-0.314083	-0.0596661	-0.110095	-0.12435	-0.0981419	-0.311734
'EX_atp(e)'	-0.842171	-0.812626	-1	0.293904	0.08995	0.139025	0.299998	-0.823689	0.0343626	-1	0.129551	-0.96333	-1	-1	-1	-1	-0.0721183	-1	2.1113e-16	-1	-0.011512	2.1113e-16	2.1113e-16	-0.416323	-0.880326	2.25646e-16	0.0605322	2.1113e-16	-0.937625	-0.934021	0.0710328	-0.957406	-1	-0.954733	-0.948364	0.0140848	-0.0686665	-0.893294	0.0930503	0.187231	-0.906067	-0.980855	-1	-1	-1	-1	-0.932353	2.1113e-16	-1
'EX_avite1(e)'	0	0	0	0	0	0	0	0	0	0	0	0	0	0	0	0	0	0	0	0	0	0	0	0	0	0	0	0	0	0	0	0	0	0	0	0	0	0	0	0	0	0	0	0	0	0	0	0	0
'EX_avite2(e)'	0	0	0	0	0	0	0	0	0	0	0	0	0	0	0	0	0	0	0	0	0	0	0	0	0	0	0	0	0	0	0	0	0	0	0	0	0	0	0	0	0	0	0	0	0	0	0	0	0
'EX_bhb(e)'	0.0477758	0.0352978	-0.0317214	0.0514382	-0.0347753	-0.046492	-3.02225e-16	-0.0478802	-0.04458	-0.050053	0.0496572	-0.0495216	-0.0270179	-0.025559	-0.0395302	0.0287216	-0.0340429	-0.0458357	-0.0537676	-0.054052	0.0380235	-0.0442706	-0.0483596	-0.0454249	0.021298	-0.0236202	-0.0214306	0.0212612	0.000630338	-0.0121083	-0.0380811	-0.0363941	-0.0354989	-0.0328548	0.0379266	-0.0395322	-0.0443703	-0.0242947	-0.0491181	-0.0426646	-0.0589064	0.0572459	-0.0557682	-0.0510113	-0.0537877	-0.0574566	-0.0583713	-0.051171	0.0239547
'EX_bildglcur(e)'	0	0	0.494862	0	0	0	0.487601	0.365206	0	0	0	0	0	0.112508	0	0.487143	0.0292291	0.0322598	0.494152	0	0.5	0.199693	0	0	0.427894	0.169288	0.497368	0.5	0	0.251427	0	0	2.61616e-17	-1.04646e-16	0.487095	0.325356	0.494208	2.61616e-17	0	0.488037	0	4.18585e-16	0.382848	0.374516	-1.04646e-16	0	0	0	0
'EX_bilglcur(e)'	-0.616412	-1	-1	-0.525741	-0.635028	-0.639988	-1	-0.744557	-0.418507	-0.601637	-1	-1	-1	-0.233625	-0.626178	-1	-0.541839	-1	-1	-0.232129	-1	-0.820464	-1	-0.654086	-1	-0.868408	-1	-1	-0.685069	-1	-0.762248	-0.225389	-1	-0.769964	-1	-0.674493	-1	-0.664183	-1	-1	-0.438439	-0.483111	-1	-0.759811	-0.606716	-0.0281741	-1	-1	-0.338172
'EX_bilirub(e)'	0.616412	1	0.505138	0.525741	0.635028	0.639988	0.512399	0.379351	0.418507	0.601637	1	1	1	0.121117	0.626178	0.512857	0.51261	0.96774	0.505848	0.232129	0.5	0.620771	1	0.654086	0.572106	0.69912	0.502632	0.5	0.685069	0.748573	1	0.225389	1	0.769964	0.512905	0.349137	0.505792	0.664183	1	0.511963	0.438439	0.483111	0.617152	0.385295	0.606716	0.0281741	1	1	0.338172
'EX_biocyt(e)'	0	0	0	0	0	0	0	0	-1	0	0	0	0	0	0	0	0	-1	-1	0	0	0	0	-1	-1	-1	0	0	0	0	0	0	0	0	0	0	-0.409463	0	0	0	0	0	0	0	-1	0	0	0	0
'EX_btn(e)'	0	6.09633e-17	0	0	0	0	0	0	1	0	-9.16067e-17	0	0	0	0	0	0	1	1	0	-1	0	0	1	1	1	0	0	-1	0	-1	0	0	0	0	0	0.409463	0	0	0	-1	0	0	0	0	0	0	0	0
'EX_but(e)'	0	-3.72521e-48	0	0	0	0	1.28846e-29	0	0	0	0	0	0	0	0	0	0	5.66671e-17	-0.00664548	0	-3.72521e-48	-8.32489e-16	0	0	0	0	2.28039e-16	1.53473e-16	0	-1.67768e-32	0	0	1.34215e-31	0	0	0	0	0	0	0	1.98638e-29	1.71795e-29	0	-6.89327e-28	0	-3.72521e-48	-2.68429e-30	0	2.83336e-17
'EX_bvite(e)'	0	0	0	0	0	0	0	0	0	0	0	0	0	0	0	0	0	0	0	0	0	0	0	0	0	0	0	0	0	0	0	0	0	0	0	0	0	0	0	0	0	0	0	0	0	0	0	0	0
'EX_bz(e)'	0	0	0	0	0	0	0	0	0	0	0	0	0	0	0	0	0	0	0	0	0	0	0	0	0	0	0	0	0	0	0	0	0	0	0	0	0	0	0	0	0	0	0	0	0	0	0	0	0
'EX_ca2(e)'	0	0	-4.77828e-30	0	0	0	0	1.26147e-27	0	0	0	0	-1.66237e-32	0	0	0	0	0	0	0	0	0	8.40604e-17	0	0	0	6.30453e-17	0	0	1.86652e-32	0	0	0	0	0	0	0	0	0	8.40604e-17	0	0	0	0	0	4.77828e-30	0	0	0
'EX_camp(e)'	0.579984	0.607148	0.706122	0.269004	0.598767	0.55112	0.22375	0.489006	0.625818	0.670696	0.408558	0.546532	0.833104	0.835377	0.64748	0.628883	0.713458	0.617285	0.703728	0.678548	0.708717	0.689929	0.696386	0.707929	0.681593	0.702613	0.601057	0.635073	0.654383	0.650277	0.551116	0.556092	0.711903	0.733949	0.693319	0.638566	0.758489	0.531876	0.512394	0.426375	0.653421	0.692806	0.74637	0.78668	0.746979	0.715305	0.606408	0.748063	0.665114
'EX_caro(e)'	-0.417936	-0.00732597	-0.921248	-1	-1	-0.223891	-0.449315	-0.761898	-0.3724	0	-1	0	-0.398875	-0.431596	0	0	-1	-0.278337	0	0	0	-1	-0.487683	0	-0.471427	0	-0.426094	-0.857976	0	0	-0.8765	-0.595994	-0.410104	-0.643369	-0.345145	-0.977028	0	0	-0.278567	-0.0190666	0	-0.0745191	-0.397303	-0.305762	-0.173926	0	0	-0.337424	-0.541679
'EX_carveol(e)'	0	0	0	0	0	0	0	0	0	0	0	0	0	0	0	0	0	0	0	0	0	0	0	0	0	0	0	0	0	0	0	0	0	0	0	0	0	0	0	0	0	0	0	0	0	0	0	0	0
'EX_cca_d3(e)'	0	0	0	0	0	0	0	0	0	0	0	0	0	0	0	0	0	0	0	0	0	0	0	0	0	0	0	0	0	0	0	0	0	0	0	0	0	0	0	0	0	0	0	0	0	0	0	0	0
'EX_cgly(e)'	-0.0270348	-0.0276217	-0.0521884	0.0448351	-0.025069	-0.0257175	-0.0450268	-0.0280749	-0.0319514	-0.153748	-0.105561	-0.0607434	-0.0364285	-0.0150468	-0.0305539	-0.0358412	-0.0233283	-0.0227943	-0.0225218	-0.00990872	-0.0145762	-0.0162692	-0.0283483	-0.0252006	-0.0234906	7.35831e-19	-0.0214236	-0.0212543	-0.0229149	-0.00325704	-0.024138	-0.0144726	-0.0112755	-0.0116711	-0.0232793	-0.0111454	-0.0131488	-0.0556855	-0.0783531	-0.0337746	-0.0123023	-0.0181251	-0.0627621	-0.0389976	-0.0535353	-0.0192179	-0.0177916	-0.0128276	-0.115232
'EX_chol(e)'	0.671782	0	1	0.764208	0.583985	0.208588	1	0.13535	1	1	1	0.837599	1	1	1	1	1	0.223199	1	1	0.727084	0.989191	1	1	1	1	1	1	0	0	0.414214	1	1	0.998008	1	1	1	1	1	0.219689	1	1	0.958737	0.20039	0.620825	1	1	1	1
'EX_cholate(e)'	0.595774	0.922664	1	0.797509	1	1	0.801251	0.779608	0.787256	0.928109	0.778813	0.785882	0.810489	0.813836	1	0.795219	1	0.810005	0.77532	0.577075	1	0.888521	0.533497	1	0.795893	1	0.793071	0.777405	0.850981	0.811989	0.556817	0.770823	0.812382	0.485445	0.404452	0.810327	1	0.804052	0.799449	0.813631	0.765978	0.50304	0.783515	0.785586	0.692943	0.760351	0.757166	0.796272	0.581808
'EX_chsterol(e)'	0.695012	1	-0.0270817	-0.0569967	0.00144376	-0.0106205	-0.451328	0.0126324	0.00852132	-0.082534	0.00540059	-0.00161328	0.0201999	0.0151789	0.852522	1	-0.0857942	0.051726	-0.0142524	-0.0117629	-0.0196888	-0.00619459	0.946111	0.000292035	-0.0143218	-0.0120107	0.998028	0.0037027	-0.0269813	-0.00307943	-0.00473429	-0.00462764	0.0158247	-0.019926	0.00598228	0.985986	1	1	0.0259649	-0.0699096	-0.92279	0.00134129	-0.00880404	0.00922064	0.0221562	0.0179985	-0.00944807	-0.157005	-0.0118141
'EX_chtn(e)'	0	0	0	0	0	0	0	0	0	0	0	0	0	0	0	0	0	0	0	0	0	0	0	0	0	0	0	0	0	0	0	0	0	0	0	0	0	0	-0.333333	0	0	0	0	0	0	0	0	0	0
'EX_cit(e)'	-0.233027	0.0855067	0.211937	-0.159571	-0.0346483	-0.0776602	-0.122806	0.0587397	-0.67741	0.449919	0.0485712	0.26662	-0.361866	-0.351547	0.376776	0.371781	-0.260461	-0.496256	0.5335	-0.274263	0.383639	-0.144843	-0.227212	-0.156292	0.13058	-0.396783	-0.665719	-0.235742	0.168385	0.430355	0.0447935	-0.889014	0.468548	0.486025	-1	-0.322952	-1	-0.163895	-0.374684	0.31114	0.50766	0.0783387	-0.447746	0.359734	-0.243753	0.12083	-0.150713	-0.098876	-0.052004
'EX_cl(e)'	1	1	1	1	1	1	1	1	1	1	1	1	1	1	1	1	1	1	1	1	1	1	1	1	1	1	1	1	-3.32634e-17	1	1	1	1	1	1	1	1	1	1	1	1	-1.57088e-16	1	1	1	1	1	1	1
'EX_CLPND(e)'	0	0	0	-0.0485461	0	0	-0.0162511	0	0	0	0	0	-0.0361697	0	-0.0521948	-0.0501597	0	0	-0.0498979	0	0	0	-0.000232123	-0.0521376	0	-0.0067067	-0.0229962	0	0	-0.0207668	-0.0317494	0	0	0	-0.0347272	0	0.0268675	0	-0.0491482	0	0	0	0	0	0	0	-0.0527631	0	0.0264869
'EX_cmp(e)'	-1	-1	0.035188	-1	-0.958465	-0.00464238	-1	-1	-1	-1	-1	-1	-1	-1	-1	-1	-1	-1	-1	-1	-1	-1	-1	-1	-1	-1	-1	-1	-0.95684	-1	-1	-1	-1	0.0217704	-1	-1	-1	-1	-0.944588	-1	-0.95312	-0.928394	0.0246746	-1	-1	-1	-1	-1	-1
'EX_co(e)'	0	0	0	0	0	0	0	0	0	0	0	0	0	0	0	0	0	0	0	0	0	0	0	0	0	0	0	0	0	0	0.237752	0	0	0	0	0	0	0	0	0	0	0	0	0	0	0	0	0	0
'EX_co2(e)'	0.545679	0.537993	0.533739	0.420086	0.540029	0.506721	0.456073	0.561043	0.469589	0.408555	0.450614	0.432989	0.556921	0.63804	0.54231	0.446834	0.538752	0.511484	-0.419562	0.570723	0.513242	0.505084	0.620869	0.587483	0.421232	0.472457	0.447964	0.46793	0.519819	0.565451	0.479736	0.556252	0.559481	0.558598	0.545024	0.538394	0.580264	0.522682	0.407652	0.415245	0.542026	0.519003	0.491296	0.519959	0.523139	0.507029	-0.978361	0.595018	0.51635
'EX_coumarin(e)'	0	0	0	0	0	0	0	0	0	0	0	0	0	0	0	0	0	0	0	0	0	0	0	0	0	0	0	0	0	0	0	0	0	0	0	0	0	0	0	0	0	0	0	0	0	0	0	0	0
'EX_creat(e)'	-0.0347917	0	-0.039125	0	0	0	-0.0537074	0.0365622	-0.0189091	0.0249443	0.0279187	-0.037853	-0.0147374	0	-0.0248263	-0.0300493	0.0198645	0.0378607	0	0.036523	0	-0.0275846	-0.0330567	-0.039002	0	-0.013006	-0.022169	-0.0326996	0.0259671	-0.0189507	-0.0327393	0	0	0	-0.0209823	0.02204	-0.00958113	-0.0197453	0.0281367	0	0.0403271	0.0135945	-0.0358077	-0.0387948	0.0460541	-0.0416955	0.0454396	0.0302626	0
'EX_crmp_hs(e)'	0	0	0	0	0	0	0	0	0	0	0	0	0	0	0	0	0	0	0	0	0	0	0	0	0	0	0	0	0	0	0	0	0	0	0	0	0	0	0	0	0	0	0	0	0	0	0	0	0
'EX_crn(e)'	-0.357738	-0.18234	-0.449566	-0.18961	-0.338843	-0.171974	-0.25626	-0.324445	-0.101681	-0.456077	-0.570961	-0.592976	-0.118489	-0.155307	-0.516054	-0.394778	-0.207458	-0.684349	-0.19081	-0.207343	-0.216591	-0.339155	-0.310966	-0.383293	-0.230725	-0.282524	-0.147075	-0.413505	-0.429035	-0.331294	-0.367165	-0.208184	-0.581579	-0.178666	-0.224299	-0.313662	-0.285415	-0.253207	-0.255117	-0.33639	-0.545424	-0.120462	-0.156606	-0.628619	-0.282001	-0.200826	-0.207873	-0.36723	-0.179516
'EX_crtsl(e)'	-6.98319e-32	0	0	0	0	0	0	0	0	0	0	0	0	0	0	0	0	0	0	0	0	0	0	0	0	0	0	0	4.87149e-31	0	0	0	0	0	0	0	0	0	0	0	0	0	0	0	0	0	0	0	0
'EX_crtstrn(e)'	0	0	0	0	0	0	0	0	0	0	0	0	0	0	0	0	0	0	0	0	0	0	0	0	0	0	0	0	0	0	0	0	0	0	0	0	0	0	0	0	0	0	0	0	0	0	0	0	0
'EX_crvnc(e)'	-0.0152696	-0.0277808	0	0.0485461	-0.00227448	-0.0386198	0.0459675	0	-0.0510917	-0.0591258	0	0	0.0157108	0	0.0422291	-0.00704086	0	-0.024278	0.0498979	-0.0444685	-0.0470137	0	-0.0503081	0.0521376	-0.0168908	0.000786921	0.0229962	0	5.20235e-19	-0.0207668	0.0317494	-0.00744536	0	0	0.0174663	-0.0416398	0	0	0.0491482	-0.0443054	0	-0.0395331	-0.0420885	-0.0287626	0	0	0.0527631	0	-0.0130508
'EX_csn(e)'	0	-0.607099	0	-0.691908	0	0	-0.865081	0	-0.892565	0	0	0	-0.257538	0	-1	0	-0.0756425	0	0	0	-1	-0.436498	0	-0.0977707	0	0	0	0	0	-0.0545817	-0.0397235	0	0	-0.34348	-1	-1	0	0	-0.0157569	-0.852475	0	0	0	0	0	0	-1	0	0
'EX_cspg_a(e)'	0	0	0	0	-3.02588e-05	0	0	0	0	0	0	0	-7.75392e-30	0	0	1.73013e-17	0	-1.31602e-17	0	0	0	0	0	0	0	2.22444e-31	0	0	-8.37971e-17	-4.45201e-31	0	0	0	0	0	-4.84191e-34	-8.68142e-29	0	0	0	0	0	0	0	0	0	0	-5.72667e-18	0
'EX_cspg_b(e)'	0	0	0	0	5.93602e-31	0	0	0	0	0	0	0	0	0	0	3.93239e-17	0	1.31602e-17	0	1.75633e-32	-2.48409e-31	0	0	-6.01949e-30	0	-4.2228e-33	0	0	8.37971e-17	0	0	0	0	0	0	0	8.69626e-29	0	0	0	3.87353e-33	0	0	0	0	0	0	5.72667e-18	0
'EX_cspg_c(e)'	0	0	0	-2.8201e-32	7.56548e-36	0	0	0	0	0	0	0	1.98486e-30	0	0	0	0	0	0	-1.855e-32	0	-5.04561e-30	0	0	0	0	0	0	-8.76749e-33	0	0	0	0	3.46933e-18	0	1.15938e-33	0	0	0	0	-1.20634e-17	0	0	0	0	0	0	0	0
'EX_cspg_d(e)'	0	0	0	2.8201e-32	-9.91624e-31	0	0	0	0	0	0	0	0	0	0	0	0	0	0	1.855e-32	1.484e-31	0	0	0	0	0	0	0	0	0	0	0	0	0	0	0	0	0	0	0	1.20634e-17	0	0	0	0	0	0	-4.84191e-34	0
'EX_cspg_e(e)'	0	0	0	-9.9789e-35	0	0	0	0	0	0	0	0	0	0	0	-5.66252e-17	0	0	0	-2.06914e-33	0	0	0	2.41899e-30	0	0	0	0	0	-3.87659e-31	0	0	0	0	0	0	0	0	0	0	0	0	0	0	0	0	0	0	0
'EX_cyan(e)'	0	-0.0410195	-0.0472768	0	-0.0451511	0	-0.0586974	0	-0.0544281	0	-0.13197	-0.0669941	0	-0.0363941	-0.110834	0	-0.0432581	-0.0528969	0	0	0	-0.0742341	-0.0253936	-0.0470018	0	-0.0482838	0	0	1.31232e-16	0	0	0	-0.0412621	-0.0780777	0	-0.048068	0	-0.046718	8.59992e-30	0	-0.0825317	0	0	-0.0384569	0	-0.0797987	0	0	0
'EX_cys_L(e)'	1	-1	-1	-1	-0.769381	-0.591113	-0.591915	-0.590896	-0.937591	-1	-1	-0.609047	-1	-0.778733	-0.890467	-0.911561	-0.227741	0.0316616	0.100255	-0.108606	-0.909401	-1	-1	-1	-0.590075	-0.900382	1	1	-0.926395	-1	-0.574039	-0.72997	-1	-1	-1	-1	-1	-0.890635	-1	0.140993	-0.763009	0.146607	-1	-1	-1	-1	-0.908403	-0.727305	-1
'EX_cytd(e)'	0.234686	0.021943	0.0125452	0.0324817	0.0116857	0.012407	0.0521303	0.023303	0.241661	0.270887	0.0383084	0.0281994	0.217311	0.209705	0.0244023	0.0670372	0.0219634	0.0316618	0.0952302	0.0297186	0.17234	0.0253576	0.0155771	0.0235711	0.234179	0.244954	0.0661884	0.243622	0.0138181	0.233765	0.0731401	0.261714	0.183843	0	0.0101516	0.198158	0.011971	0.0249683	0.034774	0.0350393	0.00919579	0.179514	0.0152547	0.00436459	0.0155791	0.00895886	0.0218593	0.010752	0.0471598
'EX_dad_2(e)'	-0.155927	-1	-0.971435	0.0210577	0.0665447	-0.993074	-0.0811726	0.0385702	-0.91932	-0.792054	0.0853052	-1	-0.929243	-1	-0.128268	-0.0606351	-1	0.0635791	-1	0.0351824	0.0220952	-0.0553847	0.0406231	0.0445139	-0.928302	0.0639511	-0.91874	0.0725868	0.0965593	0.0662913	0.0920272	-0.871088	0.0650997	0.0651847	0.0665726	-0.910484	-0.732588	-0.488323	-0.450367	-0.0732047	0.0318341	-0.917931	-1	-0.30584	-0.0590068	0.0107296	-0.93722	-0.959771	0.027804
'EX_dag_hs(e)'	-0.175304	-1	-1	-1	-1	-1	-1	-0.923744	-1	-0.956907	-1	-1	-1	-0.963817	-1	-1	-1	-0.765864	-0.925669	-1	0.756027	-0.565643	-1	-1	-1	-0.263301	-0.933021	-1	-0.947262	-1	-1	-0.34071	-0.764873	-1	-1	-0.843982	1	-0.116817	1	-1	-1	-0.854046	-1	-1	-1	-1	-0.0200173	-1	-0.838019
'EX_dcsptn1(e)'	0	0	0.0427031	0.0485461	-0.0175725	0	-0.0459675	0	0	0	-0.03314	-8.16574e-30	0	0	-0.0521948	0	-0.00963616	-0.0537411	0.0498979	-0.00307479	-0.0275972	0	0	0.0469689	0.0168908	-0.00856746	0.0229962	0	0	-0.0082596	0.0317494	-0.0154453	-0.0123897	0	-0.0347272	-0.0416398	0	0.0441115	0.0491482	0.0443054	0	-8.56978e-28	-0.0429819	0	-0.00260867	-0.0521781	0.0527631	-0.0387159	0
'EX_dcyt(e)'	0	0	0	0	0	0	0	0	-0.00902833	-0.00267996	-0.030139	-0.0275678	-0.00732063	-0.0155422	-0.0224739	-0.677461	-0.00114666	-0.0134111	-0.00360359	0	-0.0227364	-0.0128921	0	0	0	-0.00584615	-0.00119131	0	-0.0170306	-0.0118571	-0.00528431	0	-0.00861701	0	-0.0253102	-0.00752791	-0.0240644	-0.0217772	-0.0191309	-0.0259341	-0.00994563	-0.00409904	-0.0396589	-0.905723	-0.00330229	0	-0.0189676	-0.0319722	0
'EX_debrisoquine(e)'	0	0	0	0	0	0	0	0	0	0	0	0	0	0	0	0	0	0	0	0	0	0	0	0	0	0	0	0	0	0	0	0	0	0	0	0	0	0	0	0	0	0	0	0	0	0	0	0	0
'EX_dgchol(e)'	0	0	4.02806e-16	0.113122	1.86474e-16	0	5.04528e-16	-0.874987	0	0	-0.677096	0	0.00392458	0	0	0	-0.868126	-0.427247	0.309867	0	-0.876362	0.0841145	-0.696196	-0.35575	0	0.754157	0	0	0	4.03728e-16	3.18257e-16	1	0	2.70579e-16	0	0.141255	0	0	0	2.8313e-16	0	0	0	1.16861e-16	0	0	0	0	1.58969e-17
'EX_dgsn(e)'	-0.0870053	-0.0989593	-0.0914723	-0.133419	-0.0749822	-0.0769592	-0.126969	-0.0906841	-0.121691	-0.0277611	-0.134415	0.0404971	-0.0963291	0.0343754	0.0117993	-0.124448	-0.0790667	-0.101621	0.00828254	-0.0791362	-0.0778499	-0.059426	-0.0755682	0.00655765	-0.108205	-0.0935564	-0.0978	-0.104323	-0.00663684	-0.0974342	-0.0741069	-0.114956	-0.105878	-0.103756	-0.0890738	-0.111775	-0.103938	-0.122472	0.0245826	-0.125864	0.0373662	-0.0999099	-0.0966183	-0.0879889	-0.0994946	0.0214034	-0.103387	-0.0934954	-0.0720143
'EX_dhdascb(e)'	-0.0449201	-0.0515227	0.0497313	-0.0689006	-0.0530862	-0.0514284	-0.0683444	1.68084e-16	0.0552149	-0.0615539	1.68084e-16	-0.0646419	-0.0416061	-0.0354712	1.68084e-16	0.0621973	-0.0424514	-0.0521137	-0.041639	-4.70003e-18	-0.0399631	0.042799	-0.0356364	-0.0322827	-0.0457199	-0.04017	0.0350322	0.0379846	-0.0439489	-0.041409	0.0475518	-0.0450257	-0.0323058	0.0343118	-0.0283205	-0.0349386	-0.0178878	-0.0343038	1.68084e-16	0.0429449	-0.0151229	-0.0151335	-0.0207962	0.0176891	-0.0241507	-0.0197551	-0.028424	-0.0263517	-0.0536963
'EX_dheas(e)'	-0.0516878	0	-0.638866	-1	0	0	-0.58209	0	-0.890764	0	1.3531e-16	0	-1	-0.218172	0	-1	-0.505794	-1	0	-0.0885773	0	-0.502674	0	0	-0.087361	0	-0.586099	0	0	-0.0411097	-1	0	-0.457709	0	0	0	-0.93575	0	0	-1	-3.74353e-17	0	-7.48706e-17	-0.269812	0	0	0	-1	0
'EX_dhf(e)'	0	0	0	0.0559858	0	0	0	0	0	0	0	0.061025	0	0	0	0	0	0	0	0	0	0.0533499	0	0.0475885	0	0.0494513	0	0	0	0	0	0	0	0	0	0.0466715	0	0.0277352	0	0	0	0	0	0	0	0	0	0	0
'EX_digalsgalside_hs(e)'	-4.32147e-18	-4.95448e-18	0	0	-2.47724e-18	0	-9.61325e-18	0	0	0	0	0	0	0	0	0	0	0	0	0	1.00647e-17	0	0	0	-4.95448e-18	0	-4.95448e-18	0	-3.05227e-18	0	0	0	0	0	0	0	0	0	0	0	0	0	0	0	0	0	0	0	0
'EX_din(e)'	0.0391284	1	1	0.0833656	-0.0665447	1	-0.0811726	0.0624269	1	0.614732	0.0853052	0.856585	1	0.937025	-0.0373674	5.33979e-17	1	-0.0635791	0.882528	-0.0578657	-0.0534456	0.0812739	-0.0587884	-0.0602554	0.928302	0.00976698	0.934144	0.0725868	-0.0745822	-0.0662913	-0.0718901	1	-0.0650997	-0.0651847	-0.0652458	0.931521	0.732588	0.437379	0.301029	0.0732047	-0.068216	0.917931	1	0.297657	0.0590068	-0.0574061	0.93722	0.94514	0.0423037
'EX_dlnlcg(e)'	-0.0444704	-0.0337261	-0.0108252	-0.0237922	-0.0295976	-0.0222408	-0.0223874	-0.0365191	-0.0510917	-0.0591258	-0.0515393	-0.050179	0.0361697	-0.0204184	-0.0521948	-0.0501597	-0.0266151	-0.0537411	-0.0194145	-0.0541441	-0.00773164	-0.0332625	-0.0232654	-0.0248534	-0.0168908	-0.0196793	-0.0153993	-0.0201731	-0.031317	-0.0207668	-0.0317494	-0.0413023	-0.0234669	-0.0346269	-0.0347272	-0.0416398	0.0433845	-0.0207016	-0.0347785	-0.030686	-0.0487337	-0.0456255	0.0429819	0.0172123	-0.0421022	-0.027307	0.0527631	-0.0217387	-0.0153466
'EX_dmantipyrine(e)'	0	0	0	0	0	0	0	0	0	0	0	0	0	1	0	0	0	0	0	0	0	0	0	0	0	0	0	0	0	0	0	0	0	0	0	0	0	1	0	0	0	0	0	0	0	0	0	0	0
'EX_dmhptcrn(e)'	8.71452e-18	1.7429e-17	8.71452e-18	1.74918e-17	0	1.74604e-17	1.38769e-17	2.1802e-17	1.7429e-17	0.0295229	8.74592e-18	1.7429e-17	1.30875e-17	7.73616e-18	1.79092e-17	-4.17335e-19	0.0133395	0.0249326	6.54374e-18	1.30718e-17	8.71452e-18	9.48388e-18	6.52804e-18	2.18648e-18	6.14905e-18	0	4.74194e-18	2.53093e-18	-1.93458e-18	0	4.37296e-18	4.37296e-18	0.0335852	6.54374e-18	1.56963e-20	1.0901e-17	6.54374e-18	1.30875e-17	1.82955e-17	8.71452e-18	1.74604e-17	0	3.48581e-17	1.7429e-17	1.7429e-17	0	2.10126e-17	8.74592e-18	8.71452e-18
'EX_dopa(e)'	-1.1334e-16	0	-1.25833e-32	0.144041	0.372644	0	-0.818473	0	2.2668e-16	0	-1.25833e-32	-0.52435	1.25833e-32	-0.346793	0	0	-0.0591981	0	-1.25833e-32	0	0	0	0	0	-1	0	-0.43493	-1.0854e-16	0	0	-1.25833e-32	-6.29163e-33	0	-1.25833e-32	0	0	-1.25833e-32	0	0	0	-0.0318011	0	0	0.488957	0	0	0	0	0
'EX_dopasf(e)'	0	0	0	0	0	0	0	0	0	0	0	0	0	0	0	0	0	0	0	0	0	0	0	0	0	0	0	0	0	0	0	0	0	0	0	0	0	0	0	0	0	0	0	0	0	0	0	0	0
'EX_drib(e)'	0.184376	0.0885229	0	0	0	0	0.26476	0	0	0	0	0.078879	0	0	0	0	0.060633	0	0	0	0	0	0	0	0	0	0.169542	0	0	0	0	0	0.0989169	0.0901461	0	0.014556	0.0842739	0	0	0	0	0	0.0685176	0	0.0693408	0	0	0	0
'EX_duri(e)'	0.0176898	0.0185997	0.105477	0.038815	0.119236	0.0696315	0.0314749	0.00930114	0.0487779	0.203147	0.0580227	0.0529869	0.0397295	0.0382355	0.176576	0.856962	0.0400497	0.116342	0.115221	0.131213	0.131451	0.046067	0.128207	0.0100881	0.14432	0.139219	-0.0068247	0.00749441	-0.00314805	0.107645	0.145519	-0.0194761	0.0283685	0.0116847	0.120329	0.0908065	0.0430146	0.187366	0.199948	0.150278	0.0166967	0.115091	0.0649648	1	0.02279	0.0177266	0.122453	0.133426	0.0396771
'EX_eaflatoxin(e)'	0	0	0	0	0	0	0	0	0	0	0	0	0	0	0	0	0	0	0	0	0	0	0	0	0	0	0	0	0	0	0	0	0	0	0	0	0	0	0	0	0	0	0	0	0	0	0	0	0
'EX_ebastine(e)'	0	0	0	-0.0195262	0	0	0	0	0	0	0	0	0	0	0	-1	0	0	0	0	0	0	0	0	0	0	0	0	0	0	0	0	0	0	0	0	0	0	0	0	0	0	0	0	0	0	0	0	0
'EX_ebastineoh(e)'	0	0	0	0.0195262	0	0	0	0	0	0	0	0	0	0	0	1	0	0	0	0	0	0	0	0	0	0	0	0	0	0	0	0	0	0	0	0	0	0	0	0	0	0	0	0	0	0	0	0	0
'EX_eicostet(e)'	0	0	0	0	-0.0295976	0	0	0	0	0	0	0	-0.0361697	0	0	-0.000168303	0	0	-0.0498979	-0.0541441	0	0	0	0	0	0.0196793	-0.0229962	-0.0381143	0	-0.0207668	0.0317494	-0.0154453	-0.00667055	0	-0.0178766	0	0	0	0	-0.0122153	0	0	0	0	0	0	0	-0.0331783	0
'EX_elaid(e)'	0.00717984	0.0193059	0.0111474	0.0280583	-0.0077004	-0.0158375	0.0342913	0.0161119	0.038256	0.0460525	0.0510257	0.050179	0.0241633	0.0227359	0.0411762	0.0400655	0.0133395	0.0249326	-0.0118032	0.0224252	0.00544507	0.0161799	0.0176641	0.00562193	0.00848251	-0.0156459	0.011631	0.00986275	0.00341498	-0.0134812	0.0202004	0.0176734	0.0340671	0.0346269	0.0347272	0.0416398	0.0408334	0.0441115	0.04641	0.0443054	-0.0170098	0.0182396	0.0171213	0.0199818	0.0161206	0.0100141	0.0115688	0.00716488	-0.00813199
'EX_estradiol(e)'	0.00721404	-0.955357	0	-0.479063	-0.67008	-0.048331	0	0	-0.393021	-0.64477	0	-0.837474	-0.710374	-0.0490149	-5.16717e-18	0.0940192	0.125839	0	0.830486	-0.212207	-0.0172967	0.0504215	-1.31311e-18	-0.637298	-0.144211	-0.516468	0.148334	-3.28278e-19	0.0239179	0.0312619	0.299375	-1.60778e-17	-2.38074e-18	-0.0237969	0.328808	0	0	-5.16717e-18	-0.440161	0.964552	-0.410929	-0.450658	0	0	0	-5.25244e-18	-0.94839	-0.962302	-2.62622e-18
'EX_estradiolglc(e)'	0	0.955357	0	0.479063	0.631084	0	0	0	0.393021	0.571979	0	0.837474	0.963168	0	0	0	0	0	0	0.212207	0	0	0	0.637298	0.144211	0.516468	0	0	0	0	0.0425849	0	0	0	0	0	0	0	0.440161	0	0.410929	0.450658	0	0	0	0	0.973827	0.962302	0
'EX_estriolglc(e)'	0	0	0	0	0	0	0	0	0	0	0	0	0	0	0	0	0	0	0	0	0	0	0	0	0	0	0	0	0	0	0	0	0	0	0	0	0	0	0	0	0	0	0	0	0	0	0	0	0
'EX_estroneglc(e)'	0	0	0	0	0	0	0	0	0	0	0	0	0	0	0	0	0	0	0	0	0	0	0	0	0	0	0	0	0	0	0	0	0	0	0	0	0	0	0	0	0	0	0	0	0	0	0	0	0
'EX_estrones(e)'	-0.00721404	1.12029e-16	1.12029e-16	0	0	0	1.12029e-16	1.12029e-16	0	0	-1.12029e-16	4.30367e-17	-0.252794	1.12029e-16	1.12029e-16	-0.0940192	0	0	-0.830486	0	0	-0.0504215	0	-1.12029e-16	0	0	2.38805e-30	0	0	-0.0312619	-0.34196	0	2.24059e-16	0	-0.328808	0	0	0	1.12029e-16	-0.964552	1.12029e-16	0	0	0	0	0	1.12029e-16	0	0
'EX_etoh(e)'	-0.24094	-0.0542362	-0.290098	-0.0730503	0	-0.0571268	0	0	-0.0646724	0	-0.0204233	0	-0.0646098	0	-0.144419	-0.128394	-0.050906	-0.0600582	-0.0530503	-0.220299	0	0	-0.204249	0	0	-0.0558392	-0.0572877	-0.601262	-0.0578697	-0.0497139	0	0	0	-0.048669	-0.0325169	-0.0511018	0	-0.0577785	-0.120346	-0.0568168	-0.060152	-0.0610363	-0.127521	-0.0590346	0	0	0	-0.0562171	-0.0465271
'EX_fe2(e)'	0.0819473	0.099347	0.0962775	-0.822189	0.0835914	0.0938364	0.170103	-0.898664	0.0643493	0.12642	0.112966	0.100372	-0.0213027	0.0281597	0.153213	0.17471	-0.823961	0.142932	0.0123262	0.0699861	0.0812533	0.0559356	0.0126479	-1	-0.196488	0.0862164	0.0280405	0.0338991	0.0483336	0.0583946	-0.655579	0.0614243	-0.888241	-0.931086	0.107256	0.126055	-0.93103	0.116899	0.152697	-0.078056	0.0859645	0.110571	0.0599438	0.0253898	-0.926428	-0.916924	0.0418925	0.0768988	0.109516
'EX_fe3(e)'	-0.0819473	-0.099347	-0.0962775	0.822189	-0.0835914	-0.0938364	-0.170103	0.898664	-0.0643493	-0.12642	-0.112966	-0.100372	0.0213027	-0.0281597	-0.153213	-0.17471	0.823961	-0.142932	-0.0123262	-0.0699861	-0.0812533	-0.0559356	-0.0126479	1	0.196488	-0.0862164	-0.0280405	-0.0338991	-0.0483336	-0.0583946	0.893331	-0.0614243	0.888241	0.931086	-0.107256	-0.126055	0.93103	-0.116899	-0.152697	0.078056	-0.0859645	-0.110571	-0.0599438	-0.0253898	0.926428	0.916924	-0.0418925	-0.0768988	-0.109516
'EX_fol(e)'	0	-0.0421729	-0.0352087	-0.0578103	-0.11069	-0.034524	-0.176163	0.0375456	-0.0797436	0.00609466	-0.14691	0	-0.0327369	-0.0259472	-0.0811213	0.00600196	0.03561	-0.12668	0	-0.0348365	0	0	-0.0334071	-0.0985994	-0.0809293	-0.0391252	0	-0.0385714	-0.034202	-0.0314176	-0.136259	-0.0738976	-0.0398248	0.00556163	-0.0955346	-0.1066	1.90885e-17	0	-0.0570859	0	-0.074029	0.0173576	-0.111637	0	-0.050763	0	-0.0807793	-0.0730892	-0.0390664
'EX_for(e)'	0.422364	0.278207	0.362479	0.277518	0.377489	0.378279	0.0709506	0.372875	0.328629	0.653643	0.41216	0.42713	0.382637	0.385095	0.383365	0.530591	0.483957	0.389625	0.256533	0.300861	0.351872	-8.36384e-16	0.304074	0.249474	0.271033	0.32792	0.466806	0.382992	0.347513	0.280924	0.400438	0.296954	0.454987	0.278843	0.269566	0.383032	0.313873	0.267051	0.416881	0.405072	0.31941	0.407342	0.402862	0.447555	0.303626	0.243823	0.435458	0.243214	0.236877
'EX_fru(e)'	0	0	0	0.067235	0.0503484	0.0511522	0	0	0	0	-1.33768e-16	0	0.0404685	-5.65107e-17	0.0579325	0.0634977	0	0	0	0	0	0.0753667	0.0153517	0.0430772	0	0	0	0	0	0	0	-5.65107e-17	0	0	0	0	0	0.0652005	0.0344845	0	0	0	0	1.33768e-16	0	0	1.33768e-16	-5.65107e-17	0
'EX_fuc13galacglcgal14acglcgalgluside_hs(e)'	0	0	0	0	0	0	0	0	0	0	0	0	0	0	0	0	0	0	0	0	0	0	0	0	0	0	0	0	0	0	0	0	0	0	0	0	0	0	0	0	0	0	0	0	0	0	0	0	0
'EX_fuc14galacglcgalgluside_hs(e)'	0	0	0	0	0	0	0	0	0	0	0	0	0	0	0	0	0	0	0	0	0	0	0	0	0	0	0	0	0	0	0	0	0	0	0	0	0	0	0	0	0	0	0	0	0	0	0	0	0
'EX_fucacgalfucgalacglcgalgluside_hs(e)'	0	0	0	0	0	0	0	0	0	0	0	0	0	0	0	0	0	0	0	0	0	0	0	0	0	0	0	0	0	0	0	0	0	0	0	0	0	0	0	0	0	0	0	0	0	0	0	0	0
'EX_fucacngal14acglcgalgluside_hs(e)'	0	0	0	0	0	0	0	0	0	0	0	0	0	0	0	0	0	0	0	0	0	0	0	0	0	0	0	-4.88979e-18	0	0	0	0	0	0	0	0	0	0	0	0	0	0	0	0	0	0	0	0	0
'EX_fucacngalacglcgalgluside_hs(e)'	0	0	0	0	0	0	0	0	0	0	0	0	0	0	0	0	0	0	0	0	0	0	0	0	0	0	0	0	0	0	0	0	0	0	0	0	0	0	0	0	0	0	0	0	0	0	0	0	0
'EX_fucfuc12gal14acglcgalgluside_hs(e)'	0	0	-1.51746e-29	0	0	0	0	0	0	0	0	0	0	0	0	0	0	0	0	0	0	0	0	0	0	0	0	0	0	0	0	0	0	1.06611e-34	0	0	1.0917e-29	0	0	0	0	0	0	0	0	0	0	0	1.07909e-32
'EX_fucfuc132galacglcgal14acglcgalgluside_hs(e)'	0	0	0	0	0	0	0	0	0	0	0	0	0	0	0	0	0	0	0	0	0	0	0	0	0	0	0	0	0	0	0	0	0	0	0	0	-1.74066e-30	0	0	0	0	0	0	0	0	0	0	0	0
'EX_fucfucfucgalacglc13galacglcgal14acglcgalgluside_hs(e)'	0	0	0	0	0	0	0	0	0	0	0	0	0	0	0	0	0	0	0	0	0	0	0	0	0	0	0	0	0	0	0	0	0	0	0	0	0	0	0	0	0	0	0	0	0	0	0	0	0
'EX_fucfucfucgalacglcgal14acglcgalgluside_hs(e)'	0	0	0	0	0	0	0	0	0	0	0	0	0	0	0	0	0	0	0	0	0	0	0	0	0	0	0	0	0	0	0	0	0	0	0	0	-2.48249e-29	0	0	0	0	0	0	0	0	0	0	0	-1.07909e-32
'EX_fucfucgalacglcgalgluside_hs(e)'	0	0	0	0	0	0	0	0	0	0	0	0	0	0	0	0	0	0	0	1.70584e-31	0	0	0	0	0	0	0	0	0	0	0	0	0	0	0	0	0	0	0	0	0	-4.09401e-32	0	0	0	0	0	0	0
'EX_fucgal14acglcgalgluside_hs(e)'	0	0	0	0	0	0	0	0	0	0	0	0	0	0	0	0	0	0	0	0	0	0	0	0	0	0	0	0	0	0	0	0	0	0	0	0	0	0	0	0	0	0	0	0	0	0	0	0	0
'EX_fucgalfucgalacglcgalgluside_hs(e)'	0	0	0	0	0	0	0	0	0	0	0	0	0	0	0	0	0	0	0	0	0	0	0	0	0	0	0	0	0	0	0	0	0	0	0	0	0	0	0	0	0	0	0	0	0	0	0	0	0
'EX_fucgalgbside_hs(e)'	0	0	0	0	0	0	0	0	0	0	0	0	0	0	0	0	0	0	0	0	0	0	0	0	0	0	1.18751e-50	0	0	0	0	0	0	0	0	0	0	0	0	0	0	0	0	0	0	0	0	0	0
'EX_fuc_L(e)'	0	0	0	0	0	0	0	0	0	0	0	0	0	0	0	0	0	0	0	0	0	0	0	0	0	0	0	0	0	0	0	0	0	0	0	0	0	0	0	0	0	0	0	0	0	0	0	0	0
'EX_gal(e)'	-0.0477144	-0.0400673	-0.0519195	-0.0643249	-0.0436126	-0.0630424	-0.0620571	-0.0493633	-0.0881078	-0.112796	-0.113434	-0.113817	-0.062466	-0.095839	-0.0938315	-0.0146518	-0.0527292	-0.0851292	-0.0739113	-0.0867015	-0.0716621	-0.05157	-0.0505275	-0.047505	-0.0431327	-0.0053284	0.00389301	-0.049836	-0.0452799	-0.0432967	-0.048001	-0.0645727	-0.0456303	-0.0460717	-0.0437654	-0.0481802	-0.0774996	-0.0569029	-0.0666504	-0.0556432	-0.0539902	-0.0548124	-0.0534739	-0.0498558	-0.0550433	-0.0588765	-0.0540171	-0.0505683	-0.110571
'EX_galacglcgalgbside_hs(e)'	0	0	0	-1.99578e-34	0	0	0	0	0	0	2.56708e-33	0	0	0	0	0	0	0	0	0	0	0	0	0	0	0	0	0	0	0	0	0	0	0	0	0	0	0	0	0	0	0	0	0	0	0	0	0	0
'EX_galfuc12gal14acglcgalgluside_hs(e)'	0	0	0	0	0	0	0	0	0	0	0	0	0	0	0	0	0	0	0	0	0	0	0	0	0	0	0	0	0	0	0	0	0	0	0	0	0	0	0	0	0	0	0	0	0	0	0	0	0
'EX_galfucgalacglcgal14acglcgalgluside_hs(e)'	0	0	0	0	0	0	0	0	0	0	0	0	0	0	0	0	0	0	0	0	0	0	0	0	0	0	0	0	0	0	0	0	0	0	0	0	0	0	0	0	0	0	0	0	0	0	0	0	0
'EX_galgalfucfucgalacglcgalacglcgal14acglcgalgluside_hs(e)'	0	0	0	0	0	0	0	0	0	0	0	0	0	0	0	0	0	0	0	0	0	0	0	0	0	0	0	0	0	0	0	0	0	0	0	0	0	0	0	0	0	0	0	0	0	0	0	0	0
'EX_galgalgalthcrm_hs(e)'	0	0	2.96142e-29	0	0	0	0	0	0	0	0	0	0	0	0	0	0	0	0	0	0	0	0	0	0	0	3.97515e-35	0	-3.95698e-35	0	0	0	0	0	0	0	0	0	0	0	0	0	0	0	0	0	0	0	0
'EX_gam(e)'	0	0	0	0	0	0	0	0	0	0	0	0	0	0	0	0	0	0	0	0	0	0	0	0	0	0	0	0	0	0	0	0	0	0	0	0	0	0	0	0	0	0	0	0	0	0	0	0	0
'EX_gbside_hs(e)'	0	0	0	1.99578e-34	0	0	0	0	0	0	-2.40418e-33	0	0	0	0	0	0	0	0	0	0	0	0	0	0	-7.84311e-51	0	0	3.95698e-35	0	0	0	0	-6.93866e-18	0	0	0	0	0	0	0	0	0	0	0	0	0	0	0
'EX_gchola(e)'	-1	-1	-1	-1	-0.00297666	-1	-0.453799	-0.779608	0.212744	-1	-1	-1	-0.305243	-1	-1	-1	-1	0.189995	-0.77532	0.422925	-1	-1	0.466503	-1	0.204107	-1	-0.793071	-0.478746	0.149019	-1	-1	-1	-0.239056	-0.845429	-0.392812	-0.945619	0	-1	-0.794963	-1	-1	-1	-0.783515	-0.658642	0.307057	0.239649	-1	-0.290439	0.418192
'EX_gd1b2_hs(e)'	0	0	0	0	0	0	0	0	0	0	0	0	0	0	0	0	0	0	0	0	0	0	0	0	0	0	0	0	0	0	0	0	0	0	0	0	0	0	0	0	0	0	0	0	0	0	0	0	0
'EX_gd1c_hs(e)'	0	0	0	0	0	0	0	0	0	0	0	0	0	0	0	0	0	0	0	0	0	0	0	0	0	0	0	0	0	0	0	0	0	0	0	0	0	0	0	0	0	0	0	0	0	0	0	0	0
'EX_gdp(e)'	0	0	0	0	0	0	0	0	0	-0.050173	0	0	0	0	0	0	0	0	0	0	-0.0397801	0	0	0	0	0	0	0	0	0	0	0	0	0	0	0	0	0	0	0	-0.0457573	0	0	0	0	0	0	0	0
'EX_glc(e)'	-1	-1	-1	-1	-1	-1	-1	-1	-1	-1	-1	-1	-1	-1	-1	-1	-1	-1	-1	-1	-1	-1	-1	-1	-1	-1	-1	-1	-1	-1	-1	-1	-1	-1	-1	-1	-1	-1	-1	-1	-1	-1	-1	-1	-1	-1	-1	-1	-1
'EX_gln_L(e)'	-0.26594	-0.411117	-0.401403	-0.426644	-1	-0.604426	-1	-0.229023	-0.387262	-0.836032	-0.829397	-0.336778	-0.26701	-0.287385	-0.458455	-0.270371	-0.181662	-0.360996	-0.393678	-0.426383	-0.32184	-0.265337	-0.736506	-0.23293	-0.531303	-0.344134	-1	-1	-0.270515	-0.335023	-1	-0.910557	-0.374023	-1	-0.318794	-0.300425	-0.352765	-0.54774	-0.440557	-0.26094	-1	-0.436126	-0.239937	-0.948104	-1	-1	-0.299659	-0.233179	-0.345901
'EX_gluala(e)'	0	0	0	-0.0668736	-0.0463046	-0.0420183	-0.0630624	-0.0420515	0	-0.0706359	-0.0191478	-0.0775493	-0.0516483	-0.0478872	0	-0.0732435	-0.0587226	0	0	-0.0538467	-0.052007	-0.0561682	0	-0.0445703	-0.0520791	-0.0360495	0	-0.037311	-0.042358	-0.0430885	0	-0.0443151	-0.0537544	-0.0488096	0	-0.0554477	-0.0457055	-0.0562324	-0.0600977	0	-0.052189	-0.0558405	-0.0570377	-0.0544513	-0.0582532	0	-0.0580689	-0.0534729	0
'EX_glu_L(e)'	0.340671	0.05275	0.567609	0.484896	0.747338	0.0125371	1	-0.524832	0.627763	1	0.73803	0.181535	-0.0470529	1	-0.0429353	0.0348513	0.183945	0.220604	0.347665	0.607514	0.430037	0.871125	0.617945	1	0.211668	0.332371	1	0.570684	-1	0.72475	0.0449463	0.0561254	0.401474	0.251257	0.1844	0.303491	0.784384	1	0.276538	0.665548	0.368478	0.680821	0.576597	1	0.0679388	0.802094	0.790193	-0.264038	0.135533
'EX_gly(e)'	1	1	1	1	1	1	1	1	1	1	1	1	1	1	0.768602	1	1	1	0.500233	1	0.901399	1	1	1	1	1	0.262615	1	0.887442	1	1	-0.737374	1	1	1	1	1	-0.390859	0.574969	1	1	1	1	1	1	1	1	1	-0.43331
'EX_glyb(e)'	0	0.00688831	0.0163439	0	0.0219783	0.0105005	0.0344479	0.014935	0.0139744	0	0.0311868	0	0.017296	0	0	0	0	0.0275828	0.0136169	0	0	0.0264306	0.0152808	0.012886	0	0	0	0.00707845	0	0	0	0.00605371	0	0	0	0.0187177	0	0	0	0	0.0199801	0	0	0	0	0	0	0.0207518	0
'EX_glyc(e)'	-0.0283933	0.00577167	-0.0230177	0.0287212	-0.01348	-0.0123561	0.0270954	-0.0313547	-0.139951	-0.0538278	-0.0523848	-0.0146306	-0.00733648	-0.00966781	-0.0397425	0.0419136	0.0288877	-0.0304112	0.0146561	0.00238808	-0.0909753	-0.027625	0.0110649	0.0757201	-0.0237275	0.0183216	0.0223559	-0.0221792	0.980245	-0.0191017	-0.0255263	0.0259302	1	-0.0374012	-0.125601	-0.0314549	0.0609044	-0.0480749	-0.0587724	-0.0507779	-0.0258954	-0.165831	-0.190028	-0.0250243	-0.0868878	-0.0131732	-0.0235208	0.0239624	-0.0547541
'EX_glyc_S(e)'	0	0	0	0	0	0.593297	0	0.582976	0	0.502125	0	0	0	0	0	0	0	0	0.381594	0.191122	0	0	0	0.21574	0	0	0	0	0	0	0	0	0.551835	0	0	0.564984	0	0.548031	0	0.280327	0	0	0	0	0	0	0	0.0808703	0.0257598
'EX_glygn2(e)'	-0.601417	-0.66201	-0.625274	-0.594735	-0.623823	-0.624907	-0.821927	-0.609365	-0.610406	-0.59019	-0.612323	-0.85456	-0.624362	-0.609777	-0.622674	-0.608569	-0.86595	-0.81816	-0.614646	-0.61173	-0.613187	-0.627192	-0.626861	-0.627217	-0.617757	-0.621432	-0.600136	-0.608408	-0.625166	-0.730325	-0.625056	-0.606816	-0.625628	-0.859946	-0.636376	-0.849795	-0.628753	-0.653751	-0.626452	-0.626587	-0.618885	-0.85167	-0.620745	-0.627001	-0.603853	-0.85362	-0.635305	-0.609757	-0.628166
'EX_glygn4(e)'	0.601417	0.66201	0.625274	0.594735	0.623823	0.624907	0.821927	0.609365	0.610406	0.59019	0.612323	0.85456	0.624362	0.609777	0.622674	0.608569	0.86595	0.81816	0.614646	0.61173	0.613187	0.627192	0.626861	0.627217	0.617757	0.621432	0.600136	0.608408	0.625166	0.730325	0.625056	0.606816	0.625628	0.859946	0.636376	0.849795	0.628753	0.653751	0.626452	0.626587	0.618885	0.85167	0.620745	0.627001	0.603853	0.85362	0.635305	0.609757	0.628166
'EX_glygn5(e)'	0	0	0	0	0	0	0	0	0	0	0	0	0	0	0	0	0	0	0	0	0	0	0	0	0	0	0	0	0	0	0	0	0	0	0	0	0	0	0	0	0	0	0	0	0	0	0	0	0
'EX_gmp(e)'	0.0390665	0	0	0	0.0301631	0	0	0	0.0392748	0.050173	0.0506652	0	0	0	0	0	0	0	0.0434468	0	0.0397801	0	0.0447705	0	0	0	0.0275341	0	0	0	0.0343979	0	0	0	0	0.0358726	0.0379734	0	0	0.0428136	0.0457573	0.0455011	0.0470372	0.044937	0	0	0	0	-0.215054
'EX_gp1c_hs(e)'	0	0	0	0	0	0	0	0	0	0	0	0	0	0	0	0	0	0	0	0	0	0	0	0	0	0	0	0	0	0	0	0	0	0	0	0	0	0	0	0	0	0	0	0	0	0	0	0	0
'EX_gp1calpha_hs(e)'	0	0	0	0	0	0	0	0	0	0	0	0	0	0	0	0	0	0	0	0	0	0	0	0	0	0	0	0	0	0	0	0	0	0	0	0	0	0	0	0	0	0	0	0	0	0	0	0	0
'EX_gq1b_hs(e)'	0	0	0	0	0	0	0	0	0	0	0	0	0	0	0	0	0	0	0	0	0	0	0	0	0	0	0	0	0	0	0	0	0	0	0	0	0	0	0	0	0	0	0	0	0	0	0	0	0
'EX_gq1balpha_hs(e)'	0	0	0	0	0	0	0	0	0	0	0	0	0	0	0	0	0	0	0	0	0	0	0	0	0	0	0	0	0	0	0	0	0	0	0	0	0	0	0	0	0	0	0	0	0	0	0	0	0
'EX_gsn(e)'	0.0176636	0.021943	0.0125452	0.0324817	0.0116857	0.012407	0.0521303	0.023303	0.0194457	0.0360198	0.0383084	0.0281994	0.00893843	0.00309303	0.0244023	0.0303254	0.0219634	0.0316618	0.0240242	0.0297186	0.0122133	0.0114471	0.00117093	0.00414421	0.0104074	0.0207635	0.021838	0.0299148	0.0138181	0.0132061	0.0236333	0.0218369	0.00775033	0	0.0101516	0.0160789	0.011971	0.0249683	0.034774	0.0350393	0.00919579	0.015042	0.0152547	0.00436459	0.0155791	0.00895886	0.0218593	0.010752	0.262214
'EX_gt1a_hs(e)'	0	0	0	0	0	0	0	0	0	0	0	0	0	0	0	0	0	0	0	0	0	0	0	0	0	0	0	0	0	0	0	0	0	0	0	0	0	0	0	0	0	0	0	0	0	0	0	0	0
'EX_gthox(e)'	-0.0301726	-0.0393853	-0.0425391	-0.0609571	-0.0395068	-0.0359138	-0.0540648	-0.0363477	0.0526169	-0.0703813	-0.0648904	-0.0709413	-0.0476469	-0.0387378	-0.0558538	-0.0691946	-0.0477345	-0.0429867	-0.0557074	-0.0553616	-0.0364266	-0.0504029	-0.0384648	-0.0505775	-0.0494651	0.0337049	-0.0347447	-0.0510475	-0.0435382	-0.0335024	-0.0414915	-0.0559146	0.0111442	-0.018903	-0.0174079	-0.0194112	-0.000807081	-0.0184403	-0.0500726	-0.0438511	-0.0394326	-0.042747	-0.0511506	-0.0480133	-0.0370335	-0.0326597	-0.0387522	-0.0369013	-0.049505
'EX_gthrd(e)'	0.0751766	0.0888638	0.101949	0.0770791	0.0790136	0.0718277	0.10813	0.0726954	-0.0732823	0.181505	0.129781	0.202626	0.131722	0.0925224	0.111708	0.138389	0.118797	0.0859734	0.133937	0.110723	0.0728532	0.100806	0.105278	0.101155	0.122421	-0.0674098	0.0772205	0.102095	0.109991	0.0637479	0.0829829	0.101256	-0.0110128	0.0494772	0.058095	0.0170826	-0.00179564	0.0925661	0.148091	0.0714919	0.0788651	0.0854939	0.114764	0.112168	0.0945125	0.0741206	0.0775043	0.0727734	0.177983
'EX_gtp(e)'	-0.0390665	0	0	0	-0.0301631	0	0	0	-0.0392748	0	-0.0506652	0	0	0	0	0	0	0	-0.0434468	0	0	0	-0.0447705	0	0	0	-0.0275341	0	0	0	-0.0343979	0	0	0	0	-0.0358726	-0.0379734	0	0	-0.0428136	0	-0.0455011	-0.0470372	-0.044937	0	0	0	0	0
'EX_gua(e)'	0.116798	0.131658	-0.46991	0.0388626	7.40811e-18	-0.876791	-0.0615361	-0.988514	0.0444491	0.0641987	0.066869	-0.811192	0.0452626	-0.641111	-0.145927	-0.881416	0.10508	-1	-0.173186	-0.896	-0.0791627	-1	-0.883594	-0.960658	-0.82964	-0.938467	0.00892666	0.00073354	-0.923869	-0.00302521	0.0819905	-0.984872	0.0950459	0.0296328	-0.443673	0.136958	-0.361182	-0.722399	-0.97586	-0.0420796	-0.128606	-0.40175	0.0109165	0.0569141	-0.0377237	-0.145715	0	-0.216265	-1
'EX_h(e)'	-1	1	-0.550885	-1	1	1	-1	-1	-1	-1	-1	1	-1	-1	1	1	1	1	-1	1	-1	-1	1	1	-1	-1	-1	1	1	1	-1	1	1	-1	-1	1	1	1	-1	-1	1	-0.56348	1	1	1	1	1	1	1
'EX_h2o(e)'	1	-1	-1	-1	-1	-1	-1	1	1	-1	1	-1	0.579502	-1	-1	-1	-1	-1	-1	-1	-1	-1	1	-1	-1	-1	-1	-1	-1	-1	-1	-1	-1	-1	-1	0.53922	-1	-1	1	-1	1	-1	-1	-1	-1	-1	-1	-1	-1
'EX_h2o2(e)'	1	1	1	1	1	1	1	1	1	1	1	1	1	1	1	1	1	1	1	1	1	1	1	1	1	1	1	1	1	1	1	1	0.675896	1	1	1	1	1	1	1	1	1	1	1	1	1	1	1	1
'EX_ha(e)'	0.0227165	-0.0107059	0.029901	0	0.0291515	0.0321364	0.0465358	0.0326797	0.0254857	0.0632987	0.047277	0.0475375	-2.45894e-30	0.00860909	0.0244707	0.025713	0.0266862	6.58009e-18	0.0116965	0.0348337	0.0312053	0.0297983	0.0219822	-0.000950167	0.0361481	0.0286217	0.0310496	0.010624	0.026192	0.0260246	0.0374582	0.0433409	0.0407354	1.21427e-17	0.0152265	0.0238734	0.011585	0.0521875	0.0365036	0	0.0131377	0.0295493	0.015829	0.0319564	0.0242651	0	0.00917599	0.00826627	0.0208151
'EX_ha_pre1(e)'	-0.0227165	0	-0.029901	0	-0.0291666	-0.0321364	-0.0465358	-0.0326797	-0.0254857	-0.0632987	-0.047277	-0.0475375	0	-0.00860909	-0.0244707	-0.025713	-0.0266862	0	-0.0116965	-0.0348337	-0.0312053	-0.0297983	-0.0219822	-0.00596793	-0.0361481	-0.0286217	-0.0310496	-0.010624	-0.026192	-0.0260246	-0.0374582	-0.0433409	-0.0407354	0	-0.0152265	-0.0238734	-0.011585	-0.0521875	-0.0365036	0.0438864	-0.0131377	-0.0295493	-0.015829	-0.0319564	-0.0242651	0	-0.00917599	-0.00826627	-0.0208151
'EX_hco3(e)'	-0.788278	-0.287081	-0.829223	-0.482665	-0.69663	-0.0308024	-0.511376	-0.83685	-0.776502	-0.474536	-0.84473	-0.479616	-0.522761	-0.516324	-0.199036	-0.147735	-0.145291	-0.353675	-0.418012	-0.436291	-0.808532	0.0494114	-0.850825	-0.212436	-0.430829	0.198682	-0.226227	-0.17247	-0.732503	-0.262715	-0.803909	-0.333113	-0.341418	-0.549536	0.396168	-0.815143	-0.371482	-0.82386	-0.239663	-0.808529	-0.375598	-0.167053	-0.634984	-0.426752	-0.41126	-0.461813	0.551564	-0.435982	0.0182868
'EX_hcoumarin(e)'	0	0	0	0	0	0	0	0	0	0	0	0	0	0	0	0	0	0	0	0	0	0	0	0	0	0	0	0	0	0	0	0	0	0	0	0	0	0	0	0	0	0	0	0	0	0	0	0	0
'EX_hdca(e)'	-0.83793	-0.000347992	-0.843431	-0.30249	-0.740936	-0.0278117	-0.664014	-0.672014	-0.720193	0.0988373	-0.285944	-0.0406723	-0.0672144	-0.654003	-0.19359	-0.581318	-0.678998	-0.625846	-0.63263	-0.0347519	-0.625555	0.0379437	-0.00409729	-0.654441	-0.655357	-0.238143	-0.73057	0.0243651	-0.306616	-0.267801	-0.0217133	-0.489175	-0.0594881	-0.0715249	-0.417977	-0.658666	-0.726903	-0.516788	0.0826537	-0.639083	-0.683097	-0.0748373	-0.666046	-0.34845	-0.0041172	-0.0271621	0.0238405	-0.611847	-0.0508972
'EX_hdcea(e)'	-0.000489602	-0.0193059	-0.0111474	-0.0280583	-0.0077004	-0.0158375	0.0342913	-0.00386448	-0.038256	-0.0201083	-0.0510257	-0.0508864	0.0241633	-0.0227359	-0.0411762	-0.0400655	0.0133395	-0.00769165	0.0118032	0.0224252	-0.00544507	-0.0161799	-0.0176641	-0.00562193	-0.00848251	0.0156459	-0.00353511	-0.00986275	0.00341498	0.0134812	0.0202004	-0.0176734	-0.0340671	0.0409285	-0.0376197	-0.0463382	-0.0408334	-0.0475677	-0.04641	-0.0510283	-0.0170098	0.0182396	0.00573177	-0.0199818	0.0161206	0.0100141	0.0115688	-0.00716488	0.00813199
'EX_hestratriol(e)'	0	0	0	0	0.0389952	0.048331	0	0	0	0.0727913	0	0	0	0.0490149	0	0	0.00604076	0	0	0	0.0172967	0	0	0	0	0	0.0343311	0	0	0	0	0	0	0.0237969	0	0	0	0	0	0	0	0	0	0	0	0	0	0	0
'EX_hexc(e)'	0	0	0	0	-0.0295976	0	0	-0.0371872	0	0	0	0	0	0	0	0	0	-0.0537411	0	0	0	0	0	0	0	0	0	0	0	-0.00147314	-0.0317494	0	-0.00730986	-0.00408997	0	0	-0.0433845	0	0	0	0	0	0	0	0	0	-0.0231377	0	-0.0264869
'EX_his_L(e)'	-0.163953	-0.0552339	-0.180456	-0.229436	-0.180017	-0.0545158	-0.177207	-0.0551843	-0.0849869	-0.0588516	-0.0587438	-0.0579242	-0.0534803	-0.169441	-0.0567059	-0.0579565	-0.20015	-0.0562075	-0.0525382	-0.0543648	-0.131634	-0.0548798	-0.118647	-0.227442	-0.151479	-0.149375	-0.0555736	-0.13174	-0.0649356	-0.248173	-0.110327	-0.206813	-0.182458	-0.196119	-0.251022	-0.0554392	-0.0535159	-0.272997	-0.0572451	0.0143737	-0.0540906	-0.108361	-0.0545522	-0.0534083	-0.0550369	-0.0536348	-0.0547249	-0.228365	-0.0796104
'EX_hista(e)'	0	0	0	0	0	0	0	-0.00354002	-0.0411862	0	-0.053609	-0.0534626	0	0	-0.0497064	0	-0.0232982	-0.00876219	-0.0232194	-0.0286658	0	0	0	0	0	-0.0124253	-0.0134294	0	-2.22461e-16	-0.0168903	-2.69048e-17	-0.0304627	0	0	0	0	0	-0.0120319	0	-1.74543e-17	-0.00614929	0	0	0	0	-0.011291	-0.00850107	-0.00293483	-0.000853202
'EX_hom_L(e)'	0	0	0	0	0	0	0	0	0	0	0	0	0	0	0	0	0	0	0	0	0	0	0	0	0	0	0	0	0	0	0	0	0	0	0	0	0	0	0	0	0	0	0	0	0	0	0	0	0
'EX_hpdca(e)'	0	-0.0240834	-0.015612	0	-0.0175725	0	0	0	0	-0.00473345	0	0	0	0	0	0	0	0	-0.00239241	-0.00307479	0	0	0	0	0	0	0	-0.0152066	-0.0102236	0	0	0	0	-0.0148995	0	0	0	0	0	0	0	0	0	-0.0344396	0	0	0	-0.0234205	0
'EX_hspg(e)'	-6.50727e-34	-0.00194653	3.01579e-19	0	-1.63497e-31	0	2.24501e-31	2.2481e-31	0	4.39356e-34	-2.60291e-33	0	0	-7.76692e-19	1.30145e-33	0	0	0	0	0	-1.66586e-31	0	0	-0.00125784	0	-2.19408e-31	0	-2.16163e-33	0	-1.73678e-18	0	-3.08184e-30	0	0	0	0	0	0	-1.01886e-18	0	0	0	-5.53898e-29	0	0	0	0	-4.52105e-19	-4.31635e-32
'EX_htaxol(e)'	0	0	0	0	0	0	0	0	0	0	0	0	0	0	0	0	0	0	0	0	0	0	0	0	0	0	0	0	0	0	0	0	0	0	0	0	0	0	0	0	0	0	0	0	0	0	0	0	0
'EX_hxan(e)'	0.0140344	-0.735912	0.494736	9.5847e-05	0.140698	1	-0.381001	1	0.0291575	0.0120126	-0.0279576	0.700525	0.0196617	0.628075	0.085921	1	-0.134444	1	0.190927	1	0.210619	1	1	0.90632	1	0.990233	0.130445	0.0086058	1	-0.865834	0.0460529	1	0.0650997	-0.0348761	0.588078	0.0290343	0.520465	0.805118	1	0.0732047	0.145419	0.524538	0.0062173	-0.0389418	0.0590068	0.111144	0.136393	0.349878	0.990716
'EX_i(e)'	-0.930901	0	0	0	-1	-0.169303	0	0	0	-0.290539	5.15464e-32	0	-1	0	0	-0.18999	0	0	-1	-0.651271	-0.19908	-1	0	0	0	-3.50778e-17	0	0	-1	0	-1	0	-0.682494	-0.853557	0	0	-1	0	0	-1	0	1.64948e-30	0	-0.00804131	-1	0	0	0	0
'EX_idp(e)'	-1	-1	-1	-1	-1	-1	-1	-1	-1	-1	-1	-1	-1	-1	-1	-1	-1	-1	-1	-1	-1	-1	-1	-1	-1	-1	-1	-1	-1	-1	-1	-1	-1	-1	-1	-1	-1	-1	-1	-1	-1	-1	-1	-1	-1	-1	-1	-1	-1
'EX_ile_L(e)'	-1	-1	-1	-1	-1	-1	-1	-1	-1	-1	-1	-1	-1	-1	-1	-1	-1	-1	-1	-1	-1	-1	-1	-1	-1	-1	-1	-1	-1	-1	-1	-1	-1	-1	-1	-1	-1	-1	-1	-1	-1	-1	-1	-1	-1	-1	-1	-1	-1
'EX_imp(e)'	0	0	0	0	0	0	0	0	0	0	0	0	0	0	0	0	0	0	0	0	0	0	0	0	0	0	0	0	0	0	0	0	0	0	0	0	0	0	0	0	0	0	0	0	0	0	0	0	0
'EX_inost(e)'	-0.0166156	-0.0157987	-0.0175173	-0.0229012	-0.0233223	-0.0208354	-0.0222678	-0.0185188	-0.0104325	-0.0108546	-0.0243079	-0.0263933	-0.00986389	-0.0133424	-0.0128023	-0.0163515	-0.019269	-0.0162916	-0.018737	-0.0197835	-0.0171587	-0.010122	-0.0118792	-0.0181242	-0.0211651	-0.0198844	-0.0202531	-0.0270623	-0.0228307	-0.0215252	-0.0522697	-0.0247173	-0.0159602	-0.017114	-0.0152814	-0.0102252	-0.0179066	-0.0140499	-0.0224385	-0.0192956	-0.0215691	-0.0101062	-0.0104506	-0.0214193	-0.010151	-0.0215063	-0.0233044	-0.020377	-0.0123589
'EX_ins(e)'	0.941601	1	0.938459	1	0.933455	0.329798	0.944848	0.937573	1	0.911339	0.914695	0.949494	0.931728	0.954234	0.311567	0.914664	1	0.216864	1	1	0.946554	-0.0532221	1	1	0.524615	-0.0565783	0.934144	0.0935826	1	1	1	-0.0763211	0.9349	0.934815	0.934754	0.488997	0.934718	0.928473	0.925331	1	0.715797	0.938973	0.942165	0.943086	0.940993	1	1	0.629726	0.268005
'EX_k(e)'	0	0	0	0	0	0	0	1.26086e-27	0	0	1.59555e-17	0	0	0	1.59555e-17	0	0	1.59555e-17	1.59555e-17	0	0	1.59555e-17	0	0	0	0	2.04366e-32	1.59555e-17	0	-9.20382e-17	0	0	-1.30167e-18	1.59555e-17	0	0	0	0	1.59555e-17	0	0	0	1.59555e-17	1.59555e-17	1.59555e-17	0	0	1.59555e-17	-2.30095e-17
'EX_ksi(e)'	0	0	0	0	0	0	0	0	0	0	0	0	0	0	0	0	0	0	0	-2.21344e-33	0	0	0	0	0	0	0	0	0	0	0	0	0	0	0	0	-1.03454e-29	0	0	0	0	0	0	0	0	0	0	0	0
'EX_ksi_deg1(e)'	0	0	0	0	0	0	0	0	0	0	0	0	0	0	0	0	0	0	0	0	0	0	0	0	0	0	0	0	0	0	0	0	0	0	0	0	0	0	0	0	0	0	0	0	0	0	0	0	0
'EX_ksii_core2(e)'	0	0	2.46098e-30	0	0	0	0	0	0	8.40687e-48	5.91581e-34	0	0	1.11405e-33	0	0	0	0	0	0	4.54334e-31	-7.76179e-19	0	5.11505e-29	0	0	0	0	0	0	0	0	-2.21221e-18	1.38773e-17	0	0	-8.63252e-29	0	0	-1.23427e-29	0	-1.49206e-32	0	0	-1.07737e-17	0	0	0	2.15817e-32
'EX_ksii_core4(e)'	0	0	-2.39442e-30	0	0	0	0	0	0	0	0	0	0	0	0	0	0	0	0	0	0	0	0	0	0	0	0	0	0	0	0	0	0	0	0	0	8.49711e-29	0	0	0	0	0	0	0	0	0	0	0	0
'EX_lac_D(e)'	0.0196263	0.0411854	-0.0265314	0.0508295	0.0357673	-0.0259234	-0.0575572	-0.0193933	-0.0248851	-0.0432003	-0.0290341	0.0285689	0.00646339	-0.00507083	-0.0240001	-0.0246512	-0.0152489	0.0254577	0.0149236	0.0192269	0.0110108	0.018442	0.00730706	-0.0108479	-0.0231085	0.0279085	0.0274954	-0.0186129	0.0236865	-0.0230053	-0.0388367	-0.0371553	-0.0138019	0.00728761	-0.00984179	-0.0164424	-0.0107279	-0.0165656	-0.0146577	-0.0240702	-0.0171807	-0.0204223	0.0156297	-0.0176915	-0.0233912	-0.0189944	-0.0201366	-0.0178867	0.02297
'EX_lac_L(e)'	0.324523	0.737504	0.633419	0.41807	0.419116	-0.230901	-0.296793	0.523164	-0.0224059	0.799434	1	0.211971	0.668693	0.674907	-0.260142	0.0457046	0.977921	0.526908	0.577395	0.561631	-0.0614074	0.15207	0.819267	0.702549	-0.473971	0.00454213	-0.223016	0.614708	0.135744	0.800585	0.216323	0.398031	-0.506333	0.750414	0.274157	0.668672	0.667569	-0.712159	0.541942	-0.313842	-0.411679	-0.543971	0.791473	-0.165231	0.685082	0.0553624	0.265283	0.723529	-0.380605
'EX_lcts(e)'	-0.0477144	-0.0439604	-0.0519195	-0.0643249	-0.0436731	-0.0506863	-0.0620571	-0.0493633	-0.0510221	-0.058968	-0.0610493	-0.0615751	-0.0365036	-0.0352398	-0.054089	-0.0565654	-0.0441701	-0.054718	-0.0461828	-0.0533241	-0.0454231	-0.05157	-0.0505275	-0.0500206	0.0431327	-0.0419715	-0.0408188	-0.049836	0.0452799	-0.0432967	-0.048001	-0.0539461	-0.0456303	-0.0460717	-0.0437654	-0.0481802	-0.0479105	-0.0569028	-0.0542382	-0.0556432	-0.0539902	0.0548124	0.0534739	-0.0498558	-0.0550433	-0.0517196	-0.0540171	-0.0505683	-0.0790241
'EX_Lcystin(e)'	-0.315508	0	-0.189437	0	0	0	0	0	-0.0937545	0	0	0	0	0	0	0	0	0	0	0	0	-0.114975	0	0	0	0	0	-1	0	0	0	0	0	0	0	0	0	0	0	0	0	0	0	0	0	0	-0.014284	0	0
'EX_leuktrA4(e)'	1	1	0	0.178308	0.974931	-0.0257175	-0.0450268	-0.0280749	1	0.959258	0.969031	1	1	1	0.645198	-0.0358412	1	0.977206	1	-0.00990872	0.368357	0.983731	1.21907e-16	1	1	2.8968e-16	0	0.978746	1	-0.00325704	-0.024138	0.830253	0.222645	1	1.21907e-16	0.776782	0.994903	1	1	-0.0167716	-0.0123023	-0.0841935	0.921908	0.983858	-0.0204455	1	0.911889	0.987172	0
'EX_leuktrB4(e)'	-1.427e-16	-1.97157e-16	-1.427e-16	0	-1.427e-16	-1.427e-16	-1.427e-16	-1.427e-16	-1.427e-16	0	0	-1.427e-16	0	0	-1.427e-16	-1.427e-16	0	-1.427e-16	0	-1.427e-16	0	-1.427e-16	-2.44056e-16	0	-1.427e-16	0	-1.427e-16	-1.427e-16	0	-1.427e-16	-1.427e-16	0	-1.427e-16	0	-1.427e-16	0	-1.427e-16	-1.427e-16	-1.427e-16	-1.427e-16	-1.427e-16	0.0660684	0.0656287	-1.427e-16	-1.07025e-16	0	0	-1.427e-16	-1.427e-16
'EX_leuktrC4(e)'	0.636462	1	1	1	1	0.460663	1	1	0.169457	0.472707	1	1	1	0.158196	1	0.55494	1	1	1	0.00990872	1	1	1	0.849135	1	1	1	1	1	0.324731	1	1	0.988724	1	1	1	-0.0131488	1	1	-0.0175642	1	1	2.74595e-16	1	1	-0.620278	2.74595e-16	1	1
'EX_leuktrD4(e)'	1	1	1	1	1	0.868145	1	1	1	1	1	1	1	1	1	1	1	1	1	1	1	0.567645	1	0.991478	1	1	0.978576	1	-0.0114574	1	1	1	1	1	1	1	1	1	1	1	1	0.333676	1	1	0.771406	1	0.800981	1	1
'EX_leuktrE4(e)'	-0.636462	-1	-1	-1	-0.974931	-0.303091	-0.954973	-1	-0.169457	-0.431965	-0.969031	-1	-1	-0.158196	-1	-0.519099	-1	-0.977206	-1	0	-0.985424	-0.551376	-1	-0.840612	-1	-1	-1	-0.978746	-1	-0.321474	-0.975862	-0.985527	-0.988724	-1	-1	-0.98913	0.0182461	-1	-1	0.0351284	-0.987698	-0.315551	0.0124633	-0.983858	-1	-1	0.21681	-0.987172	-1
'EX_leuktrF4(e)'	-1	-1	-1	-1	-1	-1	-1	-0.971925	-1	-1	-1	-1	-1	-1	-0.969446	-1	-1	-1	-1	-1	-1	-1	-1	-1	-1	-1	-0.978576	-1	0.0114574	-1	-1	-1	-1	-1	-1	-1	-1	-1	-1	-1	-1	-1	-1	-1	-0.750961	0.620278	-1	-1	-1
'EX_leu_L(e)'	-1	-1	-1	-1	-1	-1	-1	-1	-1	-1	-0.932411	-1	-1	-1	-1	-1	-1	-1	-1	-1	-1	-1	-1	-1	-1	-1	-1	-1	-1	-1	-1	-1	-0.415756	-0.981933	-1	-1	-0.996928	-1	-1	-1	-1	-1	-1	-1	-1	-1	-1	-1	-1
'EX_lgnc(e)'	0	0	0	0	0	0	0	0.0267659	0	0	0	-0.050179	-0.0279074	-0.0353992	0	0	-0.0185316	-0.0272306	0	-0.012458	0	0	0	0	0	0	0	0	0	0	-0.0317494	0	0	-0.0346269	0	-0.0416398	0	0	0	0	0	8.27633e-17	0	-0.00170991	0	0	0.0231377	0	0
'EX_limnen(e)'	0	0	0	0	0	0	0	0	0	0	0	0	0	0	0	0	0	0	0	0	0	0	0	0	0	0	0	0	0	0	0	0	0	0	0	0	0	0	0	0	0	0	0	0	0	0	0	0	0
'EX_lipoate(e)'	0	0	0	0	0	0	0	0	0	0	0	0	0	0	0	0	0	0	0	0	0	0	0	0	0	0	0	0	0	0	0	0	0	0	0	0	0	0	0	0	0	0	0	0	0	0	0	0	0
'EX_lneldc(e)'	0	-9.2685e-05	0.0427031	0.0485461	0.0295976	0.046373	0.0459675	0.0467727	0.0510917	0	0	0.050179	0.0361697	-0.0353992	0.0521948	-0.0501597	0	0	0.0498979	0.0541441	0.0470137	0.0415361	-0.0503081	-0.0161994	0.0168908	0.0196793	-0.0229962	0.0381143	0.031317	0.0207668	0.0317494	0.0413023	-0.0349437	0.0346269	0.0347272	-0.0416398	0.0433845	-9.50275e-29	-0.0288253	0.0443054	0.0487337	0.0456255	0.0429819	0.0355393	0	0.0521781	0.0527631	0	-0.000172824
'EX_lnlc(e)'	-0.00348776	-0.572769	-0.600989	-0.560405	0.00230432	-0.00264363	-0.323427	-0.32283	-0.297861	-0.384477	-0.269927	-0.447943	-0.141982	1.33223e-17	-0.526119	-0.27249	-0.104369	-0.234823	-0.418003	-0.187795	0.0275972	-0.285936	-0.0185783	-0.0142322	-0.293437	-0.305069	-0.534861	-0.529264	-0.298791	-0.299142	0.0223527	-1.08348e-16	-0.302947	-0.31649	-0.0633755	-0.324485	-0.0133951	-1.07917e-17	-0.286277	-0.318596	-0.121159	-0.267885	-0.0287941	-0.270183	-0.273202	-1	-0.263665	0.0321325	9.04515e-17
'EX_lnlnca(e)'	0.0117472	-0.556774	0	-0.00215635	-0.0295976	-0.046373	0	0	-0.104598	0	0	7.93917e-30	-0.0191436	-0.500433	-0.0458444	0	0	0	-0.0498979	-0.0541441	-0.0470137	0	-0.0185783	-0.350892	0	0	-0.0229962	-0.0381143	0	0	-0.0317494	0	-0.353715	-0.0148995	-0.0347272	0.0201119	-0.0117546	0	0.0226924	-0.0276733	0	0	0	0	-0.159436	0	-0.300324	0	-0.621348
'EX_lnlncg(e)'	0.00532723	0.5905	0.606523	0.584198	0.0157349	0.0222408	0.328336	0.370892	0.407344	0.0194341	0.01521	0.520586	-0.0553133	0.520852	0.51788	0.335907	0.129052	0.0380053	0.432633	0.0259845	-0.0292924	0.317569	0.00468708	0.359546	0.0645014	0.29201	0.535164	0.549437	0.320155	0.137432	0.0317494	0.00707719	0.485627	0.226353	0.104224	-0.0128637	-0.0484322	0.0207016	0.0120861	0.263283	0.0197864	0.301264	-0.120756	-0.0516519	0.491173	0.104906	0.504871	0.0217387	0.636695
'EX_lpchol_hs(e)'	0.028025	0.741541	-0.132855	0.756981	0.310558	0.725392	-0.194599	-0.153157	-0.123201	-0.0800514	-0.0455847	-0.0290471	-0.115217	0.880525	-0.119906	-0.0623869	-0.144773	0.478906	-0.141207	-0.158145	-0.130152	-0.136674	-0.138522	-0.11855	-0.15844	0.252281	0.795607	0.687097	0.899571	0.33752	-0.0542624	-0.0553778	-0.136948	-0.0872306	-0.0770648	-0.0723704	-0.122329	-0.108478	-0.71748	0.687711	-0.237261	-0.0986047	-0.0401659	0.639696	0.258645	0.724383	-0.095519	-0.180779	-0.0606148
'EX_lys_L(e)'	-0.254079	-0.258718	-0.253031	-0.277214	-0.256808	-0.255354	-0.278917	-0.258486	0.735056	-0.275664	-0.275158	-0.27132	-0.253583	-0.246195	-0.293524	-0.271471	-0.255409	0.736721	0.753909	-0.254647	-0.254148	-0.25706	-0.249735	0.750277	0.741478	0.743126	-0.260309	-0.260901	-0.257119	-0.256404	-0.264833	-0.262702	-0.252862	-0.251554	-0.254101	-0.25968	0.158792	-0.263393	-0.268139	-0.267488	-0.253363	-0.256659	-0.255525	-0.250167	0.742205	-0.251228	-0.256334	-0.252214	-0.257296
'EX_mag_hs(e)'	0	0.0242546	0.177302	1	0.459453	0.0430639	0.805401	1	0.865422	0	0.0989806	1	0.745118	-0.0154602	0.0310706	0.0430332	1	0	-0.0743812	0.167683	-0.758883	-0.393389	-0.0264797	0.823569	0.945063	-0.110745	0	0.906464	-1	0.170792	0.588752	-0.0496745	-1	0.466687	0.888699	0	0.0652086	-0.580325	-0.470391	0.765388	0.0532495	0	0.966136	0.769319	0.606491	0.0609878	0.825993	0.819221	0
'EX_malt(e)'	-0.041723	-0.0376765	-0.0462413	-0.0531036	-0.0327164	0	-0.0525263	0	0	-0.0667507	0	0	-0.0444976	-0.0441665	0	-0.0634451	-0.0481066	0	-0.0532557	-0.0588111	-0.0480916	0	0	0	0	0	-0.0574233	-0.0590813	0	0	0	-0.067291	0	-0.0547022	-0.0508045	0	-0.055194	0	0	0	0	-0.0595908	0	0	-0.0590127	0	-0.0591615	-0.0564155	0
'EX_malttr(e)'	-1	-1	-1	-1	-1	-1	-1	-1	-1	-1	-1	-1	-1	-1	-1	-1	-1	-1	-1	-1	-1	-1	-1	-1	-1	-1	-1	-1	-1	-1	-1	-1	-1	-1	-1	-1	-1	-1	-1	-1	-1	-1	-1	-1	-1	-1	-1	-1	-1
'EX_man(e)'	-7.78133e-18	0	4.22482e-18	-3.07759e-17	-0.0221781	0	-9.22139e-18	0	0	0	0	0	0	1.17636e-17	0	1.57135e-18	0	-1.44642e-18	0	-1.13389e-18	0	-4.85732e-18	0	0	-1.77941e-18	-6.46532e-33	-9.1501e-18	-0.0044526	-8.30188e-19	3.06904e-17	0	-6.5851e-18	1.80597e-18	0	0	1.52864e-19	0	4.6107e-18	2.03699e-17	-7.88867e-18	-3.64407e-17	0	-8.32488e-20	-2.30535e-18	0	-2.30535e-18	0	-1.50026e-34	0
'EX_meoh(e)'	0.188384	0.210813	-0.315616	0.216312	0.197092	0.19422	0.226451	0.0867289	0.209481	-0.297553	0.208249	0.216896	-0.397016	0.807526	0.215079	0.203433	-0.294436	0.17437	-0.791274	-0.206453	0.196838	0.200182	-0.204249	-0.418655	0.224571	0.218425	-0.782492	-0.399253	-0.700505	0.103475	0.209201	0.194296	0.201366	0.209937	-0.399633	0.203019	0.204565	1	-0.391563	0.206476	-0.0192059	-0.0474238	-0.401513	-0.186865	0.196686	0.171778	0.179416	-0.395338	-0.240976
'EX_mepi(e)'	0	0	0	0	0	0	0	0	0	0	0	0	0	0	0	0	0	0	0	0	0	0	0	0	0	0	0	0	0	0	0	0	0	0	0	0	0	0	0	0	0	0	0	0	0	0	0	0	0
'EX_mercplaccys(e)'	0	0	0.013941	0	0	0	0.0236469	0	0	0	0.022562	0	0.0302612	0	0.0253188	0	0	0	0	0	0.061734	0.0235851	0	0	0	0	0	0.0568376	0.0571351	0	0	0	0	0	0	0	0	0	0	0	0	0	0	0.0389124	0.0715707	0.023421	0	0.0667607	0
'EX_met_L(e)'	-0.0975214	-0.106025	-0.102405	-0.139914	-0.106041	-0.1119	-0.103069	-0.120578	-0.0693215	-0.073085	-0.0694454	-0.141383	-0.0695777	-0.0656142	-0.127871	-0.0712523	-0.0727798	-0.0688482	-0.107914	-0.0682435	-0.110336	-0.118126	-0.115172	-0.109651	-0.122036	-0.0705906	-0.120501	-0.0799446	-0.0768528	-0.116011	-0.125939	-0.126476	-0.0933642	-0.0895887	-0.106319	-0.112431	-0.110861	-0.115302	-0.117159	-0.115014	-0.113564	-0.064807	-0.0647329	-0.0640982	-0.115486	-0.116969	-0.068028	-0.111181	-0.0269365
'EX_mthgxl(e)'	0	0	0	0	0	0	0	0.260099	0	0	0.554766	0	0	0	0	0	0	0	0	0	0	0	0	0	0.500098	0	0.876191	1	0	1	0	0.0648016	1	0	0.0441987	0	0	0	0	0	0	0	0	0	0	0.043343	0	0	0
'EX_n2m2nmasn(e)'	0	0	-1.50721e-30	1.25202e-17	-9.49026e-37	-7.80401e-18	0	0	2.83617e-48	-1.06582e-47	0	0	0	2.13796e-32	0	6.52759e-17	0	-2.60822e-30	0	4.27593e-32	3.10977e-32	0	0	0	0	-7.91396e-35	1.61184e-18	0	3.95698e-35	0	0	-4.50916e-31	0	0	0	1.9436e-33	0	0	0	1.27391e-29	0	0	-9.25904e-31	0	1.07737e-17	0	0	0	0
'EX_na1(e)'	1.60803e-15	1.51246e-15	-2.04659e-15	-1.31566e-15	-2.04659e-15	-2.23846e-16	-2.73183e-15	5.17129e-15	-1.75422e-15	1.91447e-15	1.60803e-15	1.60803e-15	2.55824e-15	-9.86748e-16	-2.08314e-15	-5.8474e-16	-1.75422e-15	-1.84007e-15	2.62219e-15	-1.82731e-16	-1.16948e-15	6.57832e-16	-2.77751e-15	-4.09318e-15	-1.31566e-15	-1.94187e-15	-1.31566e-15	1.29739e-15	2.46779e-15	-4.09318e-15	-7.30925e-16	-2.48514e-15	2.9237e-16	1.45271e-15	-2.46687e-16	8.7711e-16	8.7711e-16	-1.16948e-15	1.58976e-15	1.32552e-15	1.50466e-16	-2.26587e-15	-8.7711e-16	5.8474e-16	-8.7711e-16	4.02009e-16	5.8474e-16	2.9237e-15	-1.16948e-15
'EX_nac(e)'	1.81542e-16	4.52908e-16	1.37504e-15	0.0953703	0.0769025	1.28157e-16	-2.89798e-15	-2.11969e-16	2.08708e-16	-0.0777295	-7.67462e-17	0	5.35404e-17	5.91668e-16	2.96193e-16	-0.0763509	1.79657e-16	0	-5.37759e-16	0.0240889	0	1.74292e-16	0.0599874	-6.20432e-16	-4.62126e-16	1.16699e-15	4.16694e-16	-0.0578371	1.62829e-16	5.85701e-16	0.0614332	0	0.00247649	-7.41457e-16	-5.13107e-17	2.81649e-16	0	7.15578e-16	-0.0686108	0	0	0	6.11724e-16	1.89471e-16	-0.064487	0.0514598	2.26356e-16	0	0
'EX_nad(e)'	0	0	0	0	0	0	0	0	0	0	0	0	0	0	0	0	0	0	0	0	0	0	0	0	0	0	-0.327626	0	-1	0	0	0	0	0	0	0	0	0	0	0	0	-1	0	0	0	0	0	0	0
'EX_nadp(e)'	0	0	0	0	0	0	0	0	0	0	0	0	0	0	0	0	0	0	0	0	0	0	0	0	0	0	0	0	0	0	0	0	0	0	0	0	0	0	0	0	0	0	0	0	0	0	0	0	0
'EX_ncam(e)'	0	0	0	-0.0953703	-0.0769025	0	0	0	0	0	0	0	0	0	0	0	0	0	0	-0.0240889	7.1801e-17	0	-0.0599874	0	0	0	0.327626	0	1	0	-0.0614332	-2.2979e-16	-0.00247649	0	0	0	0	0	0	-2.15072e-16	0	1	0	0	0	-0.0514598	0	0	1.52527e-16
'EX_nh4(e)'	1	1	1	1	0.698419	1	1	0.0178153	1	0.763214	1	1	1	1	1	1	1	1	1	1	1	1	0.769173	1	1	1	1	0.465315	1	1	0.0268451	0.951466	0.99543	0.929159	0.956401	1	1	1	1	1	1	1	0.687071	1	0.502025	1	1	1	1
'EX_nifedipine(e)'	0	0	0	0	0	0	0	0	0	0	0	0	0	0	0	0	0	0	0	0	0	0	0	0	0	0	0	0	0	0	0	0	0	0	0	0	0	0	0	0	0	0	0	0	0	0	0	0	0
'EX_no(e)'	-1	-1	-1	-1	-1	-1	-1	-1	-1	-1	-1	-1	-1	-1	-1	-1	-1	-1	-1	-0.642413	-1	-1	-1	-1	-1	-1	-1	-1	-1	-1	-1	-1	-1	-0.840845	-1	-1	-1	-1	-1	-1	-1	-1	-1	-1	-1	-1	-1	-1	-1
'EX_npthl(e)'	0	0	0	0	0	0	0	0	0	0	0	0	0	0	0	0	0	0	0	0	0	0	0	0	0	0	0	0	0	0	0	0	0	0	0	0	0	0	0	0	0	0	0	0	0	0	0	0	0
'EX_nrpphr(e)'	-0.00516875	-0.0577033	0	-1.25833e-32	-0.0521695	-1.25833e-32	0.818473	-0.0136753	-2.2668e-16	0	0	0.52435	-0.051429	0.296795	-0.0677529	0	-2.2668e-16	-0.0644833	-0.0471622	-0.0531952	0	-1.25833e-32	-0.0497873	-0.04154	1	-0.0506956	0.379979	-0.0427323	0	-0.0518084	0	-0.0474838	0	-0.00583557	-0.0570983	0	0	-0.0627285	0	-0.045887	-2.2668e-16	0	-1.25833e-32	-2.2668e-16	0	-0.0422225	-0.0424765	-0.0549028	-1.25833e-32
'EX_nrpphrsf(e)'	0	0	0	0	0	0	0	0	0	0	0	0	0	0	0	0	0	0	0	0	0	0	0	0	0	0	0	0	0	0	0	0	0	0	0	0	0	0	0	0	0	0	0	0	0	0	0	0	0
'EX_nrvnc(e)'	-0.0444704	0	0	0	0	0	0	0	0	-0.0591258	0	-0.050179	0	-0.0353992	0	0	0	4.28059e-18	0	0	0	-0.0415361	0	0	0	0	0	0	5.21596e-19	-0.0207668	0	-0.0413023	0	0	-0.0347272	0	0	0	-0.0491482	0	-0.0487337	0	0	-0.0355393	-0.0181475	0	1.06583e-18	0	-1.07015e-18
'EX_o2(e)'	0.0204868	1	0.0240694	0.0444528	-0.0453166	0.365616	1	1	1	1	1	0.025093	-0.00532567	1	1	1	0.0261035	0.0273573	0.00308156	-0.400068	1	0.0139839	1	1	1	1	1	1	0.0120834	1	0.0266672	0.0153561	1	0.0172286	0.0268139	0.0315136	0.429754	1	1	0.534393	0.0214911	1	1	0.00634746	0.0183931	1	0.0104731	1	1
'EX_o2s(e)'	1	1	-1	-0.957817	-0.19762	1	-1	-0.94667	-1	-0.414824	1	1	-0.436854	-0.583961	0	-0.273319	-0.530848	1	-1	-1	0.0992522	0.496291	0.457644	-0.418733	-1	1	-0.605746	-0.243251	-1	1	-1	1	-1	-0.896623	1	1	1	1	1	-1	-0.12133	1	1	1	0.189696	1	1	1	1
'EX_oagd3_hs(e)'	0	0	0	0	0	0	0	0	0	0	0	0	0	0	0	0	0	0	0	0	0	0	0	0	0	8.12304e-51	0	0	0	0	0	0	0	0	0	0	0	0	0	0	0	0	0	0	0	0	0	0	0
'EX_oagt3_hs(e)'	0	0	0	0	0	0	0	0	0	0	0	0	0	0	0	0	0	0	0	0	0	0	0	0	0	0	0	0	0	0	0	0	0	0	0	0	0	0	0	0	0	0	0	0	0	0	0	0	0
'EX_ocdca(e)'	-0.449442	-0.0299342	-0.450415	-0.916947	-0.418355	-0.457755	-0.929166	-0.0358304	-0.0593145	-0.065012	-0.505834	-0.437	-0.0459926	-0.0428522	0.0610281	-0.439137	-0.045066	-0.0501391	-1	-0.0481423	-0.0397669	-0.32071	-0.74526	-0.829927	0.0479673	-0.404945	-0.0442626	-0.0329122	-0.663869	-1	-1	-0.0381289	-1	-0.831278	-0.0355573	0.0360353	0.0315236	-0.838416	-0.417192	-0.628512	-0.399454	-1	0.0604516	-0.977355	-0.0598544	-0.0100141	-0.84173	-0.0136852	-0.454077
'EX_ocdcea(e)'	0.03583	-0.133902	-0.724536	-0.0945765	-0.0572038	-0.0364447	0.00521151	-0.0807837	-0.0600342	0.00448884	-0.0379057	-0.0378021	-0.30318	-0.30567	0.0881837	-0.0834446	-0.658299	0.0547846	-0.0303682	-0.0464111	-0.27506	-0.00690987	0.0199403	0.0181083	0.0857332	0.0163779	-0.191378	-0.0115481	0.0336663	-0.258442	0.0131195	0.0253347	-0.0356248	-0.0653762	-0.047319	-0.0113414	0.0213712	0.0178146	0.0072175	-0.0386244	0.0736173	0.00772188	0.0180116	-0.0305163	0.0382998	-0.00585284	0.157204	-0.887766	-0.33335
'EX_octa(e)'	-0.0390232	0	-0.0166448	0	0	0	-0.040241	0	0	0	-0.0230743	-0.0716583	0	0	-0.067474	0	0	-0.00449204	0	0	0	-0.0562082	-0.0247747	-0.0571475	-0.0607547	-0.0561155	0	-0.0673915	-0.0511264	-0.00393805	0	-0.0743741	0	0	-0.0495227	-0.0445583	-0.0528313	0	0	0	-0.0225445	-0.0521479	0	0	-0.0512416	0	-0.0598681	-0.0474257	-0.0277442
'EX_omeprazole(e)'	0	0	0	0	0	0	0	0	0	0	0	0	0	0	0	0	0	0	0	0	0	0	0	0	0	0	0	0	0	0	0	0	0	0	0	0	0	0	0	0	0	0	0	0	0	0	0	0	0
'EX_onpthl(e)'	0	0	0	0	0	0	0	0	0	0	0	0	0	0	0	0	0	0	0	0	0	0	0	0	0	0	0	0	0	0	0	0	0	0	0	0	0	0	0	0	0	0	0	0	0	0	0	0	0
'EX_orn(e)'	0.0218876	0	-0.0847051	-0.0408948	0	0.0650189	-0.060392	0.0593112	0.037166	-0.0613849	-0.0547047	0.00334587	0.0495565	0.0221757	0.0452865	0.00819484	0.0620696	-0.0290143	0	0.00550265	-0.0630075	-0.0837187	0.0287101	-0.00995947	0.0762241	0.0489194	-0.022169	-0.00710785	0.0900259	0.00383906	0.0258947	0.0384945	0.0580098	0.0412238	0.135468	0.25968	-0.00958113	0.0430896	0.0961418	0.0894598	0.13471	-0.0509532	0.0235033	0.016744	0.0961832	0.015307	0.103832	0.0843132	0.0343839
'EX_oxa(e)'	0	-2.37072e-17	0.0420194	1.4418e-16	0	5.9268e-18	2.37072e-17	-2.19002e-16	-3.85242e-17	0	-1.59062e-17	-6.25872e-17	-2.37072e-17	0.26186	0	1.18536e-17	2.37072e-17	9.03506e-18	-7.86534e-18	0	-2.37072e-17	0	0.0812616	0	1.4788e-16	0	0	0	7.93709e-17	0	-2.37072e-17	-1.905e-32	3.2004e-30	-4.74144e-17	0	-4.85201e-18	0	0	0	-2.14484e-17	-1.58419e-17	2.37072e-17	-5.9268e-18	0	-1.16372e-16	0.423281	0.0021752	-1.46721e-17	-5.9268e-18
'EX_paf_hs(e)'	1	1	1	1	1	0.944293	1	0	1	1	0.927308	2.57856e-16	1	0.924812	1	1	0.292868	0.671609	0.313163	0.138688	1	0.292126	0.948703	1	1	1	1	0.599836	0.65344	0.957056	0	1	0	1	1	0.779805	0.792872	1	1	1	0.945732	0.833529	1	1	1	-0.0640679	1	1	0.935053
'EX_pchol_hs(e)'	0	0	-0.0770623	-0.911249	0	0	-0.0486517	0	0	0	-0.115822	0	0	-1	0	-0.0788338	-0.199284	0	-0.116359	-0.292834	-0.0713754	-0.123209	0	0	0	-0.700894	-1	-1	0	0	-0.325873	-0.067431	-0.293217	0	-0.0163344	-0.0995246	-1	0	0	0	-0.0310157	0	-0.119776	0	0	-1	0	-0.219529	-0.262796
'EX_pe_hs(e)'	-1	-1	-1	-1	-1	-1	-1	-1	-0.99249	-1	-1	-1	-1	-1	-1	-1	-1	-1	-1	-1	-1	-1	-1	-1	-1	-1	-1	-1	-1	-1	-1	-1	-1	-1	-1	-1	-1	-1	-1	-1	-1	-0.999931	-1	-1	-1	-1	-1	-1	-0.0333106
'EX_peplys(e)'	0	0	0	0	0	0	0	0	0	0	0	0	0	0	0	0	0	0	0	0	0	0	0	0	0	0	0	0	0	0	0	0	0	0	0	0	0	0	0	0	0	0	0	0	0	0	0	0	0
'EX_perillyl(e)'	0	0	0	0	0	0	0	0	0	0	0	0	0	0	0	0	0	0	0	0	0	0	0	0	0	0	0	0	0	0	0	0	0	0	0	0	0	0	0	0	0	0	0	0	0	0	0	0	0
'EX_pglyc_hs(e)'	-0.00625295	0.000689804	-0.00622717	-0.00672296	-0.00632012	0.013817	-0.00686423	-0.00636141	-0.00652036	-0.00678416	-0.00677173	0.0348518	0.00395509	-0.00605894	-0.00653681	-0.00668097	-0.0062857	-0.00647936	-0.00605638	-0.00626694	-0.00625466	-0.00632631	-0.00614604	0.0119896	-0.0063623	-0.00632175	-0.00640628	-0.00642084	-0.00632776	0.00268905	-0.00651762	-0.00646516	0.00441241	0.00116264	-0.00625351	-0.0063908	-0.00616908	-0.00648219	0.0116478	-0.00658296	-0.00623533	0.00749293	-0.00628854	-0.00615668	-0.00634442	-0.00618279	0.0168259	0.00125092	0.0191874
'EX_pheacgln(e)'	0	0	0	0	0	0	0	0	0	-1.27452e-17	1.27452e-17	0	0	0	0	0	0	0	-3.1863e-18	0	0	0	0	0	0	0	0	0	0	0	0	0	0	0	0	0	0	0	0	0	0	0	0	0.00629129	0	0	0	0	0
'EX_phe_L(e)'	0.159886	1	-1	-1	-1	1	-0.308847	-1	-0.116102	-0.90395	-1	1	-1	0.111743	-1	0.609417	-1	-0.0705762	-1	1	-0.147389	-1	-1	-1	-1	0.550836	0.163366	1	-1	1	-0.420871	-0.541833	-1	0.96142	-1	-0.0168287	-1	-1	-0.00736111	-1	-1	0.501367	-1	-0.745157	1	0.22557	0.93175	-1	-1
'EX_pheme(e)'	0	0	0	0	0	0	0	0	6.62109e-30	0	0	0	0	0	0	0	0	0	0	0	0	0	0	0	-1.86815e-29	0	0	-1.84635e-27	0	0	-0.237752	0	0	0	0	0	0	0	0	0	0	0	0	0	0	0	-1.20319e-30	0	0
'EX_phyQ(e)'	0	0	0	0	0	0	0	0	0	0	0	0	0	0	0	0	0	0	0	0	0	0	0	0	0	0	0	0	0	0	0	0	0	0	0	0	0	0	0	0	0	0	0	0	0	0	0	0	0
'EX_phyt(e)'	0	0	0	0	0	-1.56613e-19	0	0	0	-0.0295229	0	0	0	0	0	0	-0.0133395	-0.0249326	0	0	0	0	0	0	0	0	0	-1.32735e-18	0	0	0	0	-0.0335852	0	0	0	0	0	-2.80138e-30	0	0	0	0	0	0	0	0	0	0
'EX_pi(e)'	-1	-1	1	-1	-1	1	-1	1	-1	-1	0.795937	-1	-1	-1	1	-1	-0.300622	-1	-0.269133	1	1	-1	-0.502926	1	1	1	1	0.144067	1	-1	1	1	-0.721039	1	-1	-1	1	-1	-1	-1	1	-1	-1	1	1	-1	-0.713528	1	-0.891394
'EX_pnto_R(e)'	1	1	1	1	1	1	1	1	1	1	1	1	1	1	1	1	1	1	5.99849e-18	1	-6.93886e-18	1	1	1	1	1	1	1	1	1	1	1	1	1	1	1	1	1	1	1	1	-5.41485e-17	1	1	1	1	1	1	1
'EX_ppa(e)'	-0.0140812	0.0378371	0.0126419	-0.0344871	0.0540994	0.00310265	0.0937202	-0.0211832	4.39044e-16	0.11609	-0.107134	-0.0185071	0.0642056	0.060204	0.115143	-0.041969	0.0113671	-0.0141254	-0.0338818	-0.0798996	-0.047964	-0.0844896	-0.114063	-0.0022768	-0.0129486	0.017643	-0.0587878	-0.00976562	0.0289661	-0.0502208	-0.0211848	-0.0399538	-0.0233866	0.00836265	-0.053207	-0.0137825	-0.00373887	-0.0557356	-0.0296244	0.0169404	-0.0404111	0.0959954	-0.132634	-0.0434638	-0.239554	0.0266215	-0.0635688	-0.0519987	-0.0368969
'EX_prgstrn(e)'	-1	3.50732e-16	0	0	-1	0	-0.0842874	-1	0	0	-1	-0.557959	0	0	0	0	0	0.898612	0	0	-1	0	0	-0.470478	-1	0	0	0	0	-1	0	-0.253191	0	0	0	0	-0.0918451	0	-1	0.0378279	0.847296	0	-0.102854	0	0	0	0	0.176341	0
'EX_pro_D(e)'	0	0	0	0	0	0	0	0	0	0	0	0	0	0	0	0	0	0	0	0	0	0	0	0	0	0	0	0	0	0	0	0	0	0	0	0	0	0	0	0	0	0	0	0	0	0	0	0	0
'EX_pro_L(e)'	-0.105807	-0.191704	-0.0612288	0.0431365	-0.163566	-0.10477	-0.218522	-0.180068	-0.120855	-0.102559	-0.0515235	-0.189009	-0.192534	-0.124957	-0.140934	-0.16287	-0.0609232	-0.183407	-0.219753	-0.12706	-0.226222	-0.0208981	-0.183846	-0.153499	-0.0776034	-0.16079	-0.0720224	-0.176881	-0.21932	-0.166108	-0.20118	-0.0601203	-0.144153	-0.0904437	-0.146267	-0.195471	-0.0958151	-0.12065	-0.0969438	-0.105923	-0.0923836	-0.132067	-0.0824181	-0.174273	-0.0609163	-0.187934	-0.186627	-0.09451	-0.216928
'EX_prostgd2(e)'	-1	-1	0	-1	0	-1	-1	-1	0	-1	-1	-1	-1	-1	-1	-1	-1	1.63125e-16	-1	-1	0	-1	-1	-1	-1	-1	-1	-1	-1	-1	-1	-1	-1	-1	-1	-1	-1	-1	-1	-1	-1	-1	-1	-1	-1	-1	-1	-1	-1
'EX_prostge1(e)'	-1	-1	1	-1	1	0.116904	-1	0	-1	1	-1	-1	0	-1	1	-1	-1	-1	1	0	-1	-0.323174	0	-1	-1	-1	-1	1	1	-1	-1	1	0	-1	-1	-1	-1	0	0	0	-1	-1	-1	-1	-1	-1	-1	0	-1
'EX_prostge2(e)'	-1	-1	1	1	1	1	-1	-1	1	1	-1	-1	0	-0.651552	-0.302961	-1	-1	-1.30078e-16	1	1	-1	-0.0560546	1.30078e-16	1	-1	0	-1	1	1	-1	1	0.929886	-1	-1	-1	-0.0641634	-1	-1	0	-1	1	-1	-1	-1	-1.30078e-16	-0.989583	-1	-1	-1
'EX_prostgf2(e)'	1	1	1	0.742604	1	1	1	1	1	1	1	1	1	1	1	1	1	-1	1	1	1	1	1	1	1	1	0.986307	1	0.450469	1	1	1	1	1	1	0.0641634	1	1	1	1	1	0.97793	1	0.43333	1	1	1	1	0.0467296
'EX_ps_hs(e)'	-1	-1	-0.179712	-0.00268928	-1	-1	-0.0401464	-1	-0.544579	-0.341833	-0.0963425	-1	-0.128724	-0.128654	-0.10487	-0.00267248	-0.204412	-0.923427	-0.00242263	-0.00250686	-1	-0.0235777	-0.105959	-1	-1	-1	-0.0025626	-0.00256842	-1	-0.536674	-0.00260714	-0.11926	-0.0731505	-0.158629	-0.133424	-0.038337	-0.330312	-1	-1	-1	-0.00249422	-0.886378	-0.0025155	-1	-1	-0.0157747	-1	-0.0896312	-0.00253294
'EX_ptdca(e)'	0	-0.0240834	0	0	-0.0175725	-0.0182617	-0.00730722	-0.0216713	0	-0.0387837	0	0	-0.0187841	0	0	0	0	-0.0272306	-0.00239241	-0.00307479	0	-0.0184287	0	0	0	0	0	-0.00285175	-0.0232559	-0.00825961	0	0	0	-0.0148995	0	-0.0224243	0	0	0	-0.0276733	0	-0.0204083	-0.000424786	-0.0344396	0	0	0	0	0
'EX_pydam(e)'	0.0616959	0.0424153	0.0673375	0.0621872	0.0445235	0.041171	0.0592566	0.045552	-0.0447658	0.0979751	-0.0107527	0.053853	0.0315818	0.0494936	-0.0464291	0.0528671	0.0424115	-0.0512152	0.0432117	0.0747527	0.0660688	0.0496406	0.0498316	0.0443169	0.101751	0.0874264	0.044802	-0.0588179	0.0850881	0.0547801	0.0631358	0.101755	0.0523886	0.0432616	0.0449787	0.0514887	-0.0492373	0.0559401	0.0939614	0.0576604	0.0470334	0.0483644	0.0639257	0.0461519	0.0724915	-0.0487399	0.0599683	0.04779	0.0709891
'EX_pydx(e)'	-0.0853192	0.0288614	-0.0769598	-0.124374	-0.0590427	-0.0823421	-0.118513	-0.0911039	0	-0.0590104	0	-0.107706	-0.0631636	-0.0564515	0	-0.105734	-0.084823	0	-0.0864234	-0.0974936	-0.0803375	-0.0992812	-0.0996632	-0.0886337	-0.123244	-0.112061	-0.102618	0	-0.107961	-0.10956	0	-0.128349	0	-0.0865233	-0.0899574	-0.102977	0.0274511	-0.11188	-0.116261	-0.115321	-0.0832834	-0.0967288	-0.0967028	0.0268643	-0.0642072	0	-0.081368	-0.0786011	-0.0709891
'EX_pydxn(e)'	0.0426596	-0.0135539	0.0673375	0.0621872	0.0745277	0.041171	0.0592566	0.045552	0.0447658	0.0979751	0.0960424	0.053853	0.0315818	0.0282257	0.0464291	0.0528671	0.0424115	0.0512152	0.0432117	0.0487468	0.0660688	0.0496406	0.0498316	0.0443169	0.0616222	0.0560304	0.0879887	0.0588179	0.0539806	0.0547801	-0.0631358	0.101755	-0.0523886	0.0432616	0.0449787	0.0514887	0.0766884	0.0559401	0.0939614	0.0576604	0.0578169	0.0483644	0.0639257	-0.0192876	0.0724915	0.0487399	0.0471121	0.0393005	0.0354945
'EX_pyr(e)'	1	-1	-1	-0.341545	-0.0357673	-0.798169	-0.0155099	-1	-0.0248851	-1	-1	-1	-0.270122	-1	0.717061	-0.00975554	-1	0.868926	-1	-1	-0.144294	0.465211	-1	-1	-0.247924	1	-1	-1	0.135162	-1	-0.399894	-1	0.0138019	-1	0.00984179	-1	-0.62105	1	-0.0146577	0.0240702	1	1	0.0156297	-0.0340607	-0.0233912	-0.0388778	-1	-1	1
'EX_rbt(e)'	1	0	1	1	0	1	1	1	0	1	0	0	0	1	1	0.882904	0	1	1	0	0	1	0.280464	0.388073	0	0	1	0	0	0	0	1	0	1	1	1	1	1	1	0	1	0	0	0	0	0	0	0	1
'EX_retfa(e)'	0	0	0	0.772809	-0.539834	0.0559557	0.941444	0.553323	0	0.221899	0.455636	0	-1	0.194676	-1	-0.969101	0	0.579491	-0.957615	-0.430575	-1	-0.942397	0	-0.311993	0	0	-1	-0.247296	0	0	-1	-0.950325	-0.361838	-0.483226	-0.965764	0	0.0256778	-0.101079	0	0	0	-0.835283	-1	-0.77747	-0.690568	0	-0.921512	0.0593221	-0.25697
'EX_retinol(e)'	0	-0.014558	-0.00135673	-0.0338957	0.984837	0.109978	0	-0.0295274	0	-0.0780374	-0.0769878	-0.0769149	1	-0.0515455	1	0.896661	-0.0128377	-0.0228178	0.955644	0.548742	1	1	-0.0100536	0.311993	-0.0571454	-0.0130145	0.948658	0.46301	0	0	1	0.892783	0.361838	1	0.958658	-0.0249906	0	0.418029	-0.0237122	-0.0130966	0	1	0.99097	0.991766	0.672444	0	0.906551	0	1
'EX_retinol_9_cis(e)'	0	0	0	0	0.200903	0	0	0	0	0	0	0	0	0	0	0	0	0	0	0	0	0	0	0	0	0	0	0	0	0	1.97568e-16	0	0	0	0	0	0	0	0	0	0	0	0	0	0	0	0	0	0.85356
'EX_retinol_cis_11(e)'	0	0	0	0	0	0	0	0	0	0	0	0	0	0	0	0	0	0	0	0	0	0	0	0	0	0	0	0	0	0	0	0	0	0	0	0	0	0	0	0	0	0	0	0	0	0	0	0	0
'EX_retn(e)'	-0.534087	-1	1	0.804912	0.677969	-1	-1	-0.0327718	0.653003	-0.170763	0.472422	-1	0.012952	0.720062	-0.601708	0.0724391	0.516043	-1	-0.980522	-1	-1	0.551117	-1	-1	1	-1	-0.986343	0.520698	-1	-0.947921	1	1	-0.74381	-1	0.00601059	1	-0.0256778	-1	0.0291724	-0.0169404	-0.395229	-0.633582	0.0130317	-0.439073	-1	-1	-0.420556	-0.369513	0.02297
'EX_retnglc(e)'	0.595733	0	0	0	0	0.613109	0	0	0	0	1	0.161025	0	0	0.601708	0	0.48338	0	0	0	0	0.391279	0.976915	0.00601581	0	0	0	0	0.658877	0.476493	0	0.225389	0.981666	0.769964	0	0	0	0.664183	0.551673	0	0	0	0.204656	0	0.568569	0.0107178	0	0	0
'EX_rib_D(e)'	-1	1.68062e-16	-1	-1	0	-1	-1	-1	0	-1	0	-1.68062e-16	0	-1	-1	-0.882904	-1.68062e-16	-1	-1	0	0	-1	-0.280464	-0.388073	0	0	-1	0	0	0	0	-1	-1.68062e-16	-1	-1	-1	-1	-1	-1	-1.68062e-16	-1	0	-1.68062e-16	0	0	0	-1.68062e-16	0	-1
'EX_ribflv(e)'	-0.0338373	0	0	-0.0585151	-0.0398733	-0.0420745	-0.0566061	-0.0428415	-0.0556429	0	-0.0614091	0.0101354	-0.0405457	0	-0.0539851	0.0747411	-0.0460526	-0.059596	-0.00906761	-0.0582714	-0.0495055	-0.0514306	-0.0552499	-0.0553986	-0.0366475	-0.0351256	-0.0378735	-0.0428654	-0.0441557	-0.0378823	0.0110877	-0.0550884	-0.0392207	0	0	-0.0475212	0	-0.0519547	0.00899297	-0.0489639	-0.0513049	-0.0464014	0	0.0490859	0	-0.0464943	-0.0504116	0.00509246	-0.0508646
'EX_Rtotal(e)'	1	1	0.730857	0.960176	1	0.199712	1	1	1	0.30195	0.144565	1	0.621002	0.119475	1	1	1	1	1	0.374666	0.142609	-0.497996	1	1	1	1	1	1	0.680699	1	1	0.0553778	1	0.53523	1	1	1	1	0.840646	1	0.29051	0.716508	1	1	0.703881	0.206856	1	1	0.144746
'EX_Rtotal2(e)'	0.621732	0.876375	0	0	1	1	0	1	0.011377	-0.317515	0	0.00826654	1	1	1	1	0.04126	0.0893543	1	-0.288181	1	1	0.0497674	1	0	1	1	1	0.535021	0.771437	1	1	1	1	1	0	1	1	0	0.907399	0	1	1	1	1	0.870251	1	0	1
'EX_Rtotal3(e)'	0	-0.467221	0	0.723513	0	-0.684903	0.149238	1	-0.450617	0	0	0.197154	0	0	0	0	0.407492	1.70369e-16	1.70369e-16	0	-0.38459	-0.0405104	0	-2.07928e-16	0	0	-0.224052	0	0	0.127538	0.36379	0	-0.0177817	0	0.871306	0	0	0	0	0.698441	0	-0.136835	0.92772	1	-0.00409311	-0.220195	0	0.573175	-0.0137865
'EX_s2l2fn2m2masn(e)'	0	0	0	0	0	0	0	0	0	0	0	0	0	0	0	0	0	0	0	-1.28539e-31	0	0	0	0	0	0	0	0	0	0	0	0	0	0	0	-4.06715e-34	1.04071e-29	0	0	0	0	0	0	0	0	0	0	0	0
'EX_s2l2n2m2masn(e)'	7.77442e-33	0	1.07598e-29	0	9.49026e-37	7.80401e-18	0	0	0	1.21133e-47	0	0	-1.3683e-30	-4.27181e-18	0	-6.52759e-17	0	-5.83081e-31	0	0	0	-3.88089e-19	0	0	0	4.45903e-33	0	0	3.81243e-31	-9.5523e-18	0	-1.54244e-29	-1.1061e-18	0	4.54613e-33	0	5.08253e-31	0	-5.60371e-18	-1.25635e-29	1.20634e-17	0	1.79589e-30	0	-1.07737e-17	0	0	3.76754e-19	0
'EX_sarcs(e)'	-0.574257	-0.131679	-0.0652239	-0.484041	-0.508319	-1.2602e-25	-0.353111	-0.405235	-0.122265	-0.0315575	0	0	-0.506781	-0.566733	-0.140993	-0.367224	0	-0.514784	-0.591426	-0.541337	-0.173767	-0.0747716	-0.273137	-0.388132	-0.148381	-0.319454	-0.152896	0	-0.226752	0	-0.235449	-0.487875	-0.495298	-0.0235232	-0.439915	-0.203623	-0.400965	-0.135348	0	0	-0.217049	0	-0.332058	0	0	-0.425571	-0.474877	-0.26619	-0.555201
'EX_sel(e)'	0	0	0	0	0	0	0	0	0	0	0	0	0	0	0	0	0	0	0	0	0	0	0	0	0	0	0	0	0	0	0	0	0	0	0	0	0	0	0	0	0	0	0	0	0	0	0	0	0
'EX_ser_D(e)'	0	0	0	0	0	0	0	0	0	0	0	0	0	0	0	0	0	0	0	0	0	0	0	0	0	0	0	0	0	0	0	0	0	0	0	0	0	0	0	0	0	0	0	0	0	0	0	0	0
'EX_ser_L(e)'	-0.197942	0.630397	-0.181933	-0.374651	0.471081	0.0557323	-0.438532	0.304766	0.182448	-0.813787	-0.0194176	0.796809	0.00329573	-0.055291	-0.0579958	-0.213602	-0.415971	-0.570078	-1	-0.560893	0.586831	-0.176877	-0.287276	0.395535	0.891223	0.887727	-0.546574	-1	0.892573	-0.475398	-0.375051	0.0176141	-0.67916	-0.0804255	0.00773715	-0.95727	0.166464	-0.223791	0.626793	0.330321	-0.562883	0.711412	-1	0.491905	0.606909	-0.0984015	0.822637	-0.363783	-0.177139
'EX_sl_L(e)'	0	0	0.0598849	0	0	0	0	0	0	0	0	0	0	0.0570995	0	0	0.0589459	0	0	0	0.061734	0	0	0.0552588	0	0	0	0	0	0	0	0	0.0618701	0.0615271	0	0	0.0570543	0	0	0	0	0.0690442	0	0.031589	0	0	0	0	0.0388387
'EX_so4(e)'	-0.880478	-0.952478	-0.361134	-8.30999e-17	-0.981075	-1	-0.41791	-1	2.0526e-16	-0.917937	-1	-1	1	-0.761123	-1	0.699965	-0.478518	0.0182324	2.0526e-16	2.0526e-16	2.0526e-16	-0.446905	-0.939208	-0.97491	-0.843399	-0.951716	-0.356218	2.0526e-16	-1	2.0526e-16	0.405331	-1	-0.542291	-0.982079	0.279034	-1	2.0526e-16	-0.970432	-0.559665	1	-0.964928	2.0526e-16	2.0526e-16	-0.703445	-1	-1	-0.916809	2.0526e-16	-1
'EX_spc_hs(e)'	0.22641	0	0	0	0	0	0	0.0380279	0	0	0	0.13121	0	0	0	0	0.259823	0.164955	0	0	0	0	0	0.0364953	0	0.361011	0.0249128	0	0	0	0	0	0	0	0	0	0	0	0.123166	0.0149234	0	0	0	0.0872664	0.0466037	0	0	0	0.0841312
'EX_sph1p(e)'	-0.233914	-0.00764037	-0.00747243	-0.00806736	-0.00758398	-0.00754104	-0.00823689	-0.0456614	-0.00782425	-0.00814081	-0.00812589	-0.0782937	0.0333483	0	-0.00784399	0.0535908	-0.267366	-0.17273	-0.00726749	-0.00752016	-0.00750542	0.0414547	0	0	-0.00763458	-0.368597	-0.0014551	-0.00770483	-0.00759314	-0.00757205	-0.00782097	0.0398479	-0.00746742	-0.00742881	0	-0.00766878	0.0399353	-0.00777845	-0.0731131	-0.0228228	-0.00748222	-0.00757958	0.0359005	-0.0539821	-0.0542168	-0.00741917	-0.00756997	-0.00744831	-0.0917296
'EX_sphs1p(e)'	0	0	0	-0.0620678	0	-0.00872763	0	-0.0401874	0	-0.060837	0	-0.0609292	-0.0407462	0	0	-0.0940223	-0.0415479	0	0	0	-1.00647e-17	-0.0490461	-0.0347161	-6.06161e-18	0	0	0	0	0	-0.0447558	0	-0.0476059	-1.15761e-29	2.61719e-18	-8.64294e-18	-0.0515733	-0.047338	0	-0.115943	0	0	4.09531e-32	-0.0434466	-0.0366904	-0.0462097	0	-0.0451772	-0.0408344	-0.0636637
'EX_srtn(e)'	6.59159e-16	0.818823	9.7776e-17	4.39439e-16	4.39439e-16	0.883096	4.39439e-16	0.417194	6.59159e-16	0	0	0.531243	0.0402439	0.183466	6.59159e-16	0.620152	0	4.39439e-16	6.59159e-16	6.59159e-16	0	6.59159e-16	0	4.39439e-16	6.59159e-16	0	6.59159e-16	0.244994	0	0.680861	6.59159e-16	0	0.385283	6.08178e-16	6.59159e-16	6.59159e-16	6.59159e-16	0	6.59159e-16	6.59159e-16	0.600747	0	-2.54904e-17	0	0.180899	6.59159e-16	6.59159e-16	4.39439e-16	4.39439e-16
'EX_strch1(e)'	0	0	0	0	0	0	0	0	0	0	0	0	0	0	0	0	0	0	0	0	0	0	0	0	0	0	0	0	0	0	0	0	0	0	0	0	0	0	0	0	0	0	0	0	0	0	0	0	0
'EX_strch2(e)'	0	0	0	0	0	0	0	0	0	0	0	0	0	0	0	0	0	0	0	0	0	0	0	0	0	0	0	0	0	0	0	0	0	0	0	0	0	0	0	0	0	0	0	0	0	0	0	0	0
'EX_strdnc(e)'	-0.388085	-0.0476905	-0.113538	-2.83278e-16	-0.0128399	0.0574368	-0.0290347	-0.0766368	-0.0756386	-0.0457929	-0.312818	-0.0320972	-0.339049	-0.0145712	-0.653969	-0.0279351	0.0309213	-0.0404708	0.0100866	0.0133536	-0.64316	-0.30922	-0.0325252	-0.0271822	-0.184211	-0.568166	0.0452506	-0.320153	-0.0408953	-0.0363818	-0.279742	-0.0223971	-0.0214769	-0.151849	-0.554397	-0.0313914	-0.273574	-0.0247626	-0.201608	-0.185919	-0.0307211	0.034007	-0.363409	-0.0288299	-0.0460875	0.00691516	-0.365201	-0.0241926	-0.0410728
'EX_succ(e)'	0.0792467	-0.0351941	0.102735	0.164476	0.0973749	0.119906	0.169239	0.0609013	0.118422	0.164694	0.137936	0.135347	0.044693	0.0492659	0.0868591	0.0531944	0.108094	0.104091	0.0953836	-0.0115904	0.0784748	0.0984944	0.137558	0.0452545	0.0809881	0.0621792	-0.0461145	0.0845022	-0.0141786	0.0863949	0.070711	0.109964	0.151547	0.0787949	0.159699	0.172087	-0.0137884	0.198343	-0.0557869	0.144824	0.142636	0.00523717	0.187441	0.173455	0.135914	0.179753	0.187211	0.162145	0.0784266
'EX_sucr(e)'	0	0	0	0	0	0	0	0	0	0	0	0	0	0	0	0	0	0	0	0	0	0	0	0	0	0	0	0	0	0	0	0	0	0	0	0	0	0	0	0	0	0	0	0	0	0	0	0	0
'EX_tag_hs(e)'	1	1	1	0.0631877	1	1	0.293276	0	0.54812	1	1	0.802846	0.272251	1	1	1	0.277358	1	1	1	1	1	1	1	1	1	1	0.274152	1	0.872462	0.664763	0.427762	1	0.59267	0.128694	0.896208	0.121127	1	0.382175	0.301559	1	1	0.0722801	0.376641	1	1	0	0.426825	1
'EX_tagat_D(e)'	0	0	0	0	0	0	0	0	0	0	0	0	0	0	0	0	0	0	0	0	0	0	0	0	0	0	0	0	0	0	0	0	0	0	0	0	0	0	0	0	0	0	0	0	0	0	0	0	0
'EX_taur(e)'	0.199965	1	-1	0.40903	0.0804202	1.44937e-16	-0.560827	-1	0.608112	-1	-0.884238	-0.832006	1.51112e-16	-0.655456	0	0.922106	0.128306	-1	1	1	0.131708	1	-0.696196	1	1	1	1	-1	1	0.29918	1	0.770823	1	-0.214852	-0.98836	-0.912133	1	0.804052	0.448546	-1	-1	0.50304	1	-0.41395	0.50487	0.0942964	1	1	1
'EX_taxol(e)'	0	0	0	0	0	0	0	0	0	0	0	0	0	0	0	0	0	0	0	0	0	0	0	0	0	0	0	0	0	0	0	0	0	0	0	0	0	0	0	0	0	0	0	0	0	0	0	0	0
'EX_tchola(e)'	0.404226	0.0773362	2.41478e-16	0.202491	-0.997023	2.28114e-16	-0.347451	-2.09917e-16	-1	0.0718906	0.221187	0.214118	-0.505245	0.186164	2.28978e-16	0.204781	0	-1	2.09917e-16	-1	2.09917e-16	0.111479	-1	2.34624e-16	-1	1.23684e-16	-2.09917e-16	-0.298659	-1	0.188011	0.443183	0.229177	-0.573325	0.359984	-0.0116396	0.135293	-1	0.195948	-0.00448561	0.186369	0.234022	0.49696	4.19834e-16	-0.126944	-1	-1	-0.757166	-0.505833	-1
'EX_tcynt(e)'	1	1	1	1	1	1	0.129151	-1	1	1	1	1	-0.547647	1	1	1	1	1	1	1	1	1	1	1	1	1	1	1	1	0.466498	1	0.316588	1	1	1	1	1	1	1	1	1	1	1	1	1	1	1	1	1
'EX_tdchola(e)'	-1	-1	-1	-1	-1	-1	-1	0.21468	-1	-0.966398	-0.322904	-1	-1	-1	-1	-1	-0.128306	0.477386	-1	-0.578538	-0.123638	-1	-0.303804	-0.64425	-1	-1	-1	0.0674745	-1	-1	-1	-1	-1	-1	-1	-1	-0.864871	-1	-0.44406	-1	-0.515678	-1	-0.399394	-1	-0.704685	-1	-1	-0.494167	-1
'EX_tethex3(e)'	0	0	0	0	0	0.046373	-0.0285237	0	0	0	0	0	0	0	0	0	0	0	0.0498979	0	0	0	0	0	0	0	0	0.0381143	0	-0.0207668	0	0	0	0	0.0347272	0	0.016517	0	0	5.94779e-18	0	0	0	0	0	-0.0158617	0	0	0
'EX_tetpent3(e)'	0	0	0	0	0	-0.046373	-0.0459675	0	0	0	0	0	0	0	0	0	0	0	-0.0498979	0	0	0	0	0	0	0	0	-0.0381143	0	0	0	0	0	0	-0.0347272	0	-0.0433845	0	0	0	0	0	0	0	0	0	0	0	-0.0264869
'EX_tetpent6(e)'	0	0	0	0	0	0	-0.0120365	0	0	0	0	0	0	0	0	0	0	0	0	0	0	0	0	0	-0.0168908	0	0	0	0	-0.0207668	0	0	0	0	0	0	0	0	0	0	0	0	0	0	0	0	0	0	0
'EX_tettet6(e)'	0	0	0	0	0	-0.00202436	0	0	-0.00488455	0	0	0	-0.0361697	0	0	0	0	0	0	0	0	0	0	0	-0.0168908	0	-0.0229962	0	0	0	-0.0317494	0	0	0	0	0	0	-0.0441115	-0.0476319	-0.0443054	0	0	0	0	0	0	0	0	-0.0264869
'EX_thf(e)'	-0.142136	0.177768	-0.023566	-0.0403252	0.0882187	0.10107	0.245917	0.0786302	0.105376	-0.0334418	0.342948	0.13756	0.0752298	-0.099191	0.198788	-1.23465e-16	-0.107728	0.260171	0.10521	0.0989646	-0.156338	0.0857006	0.0390395	0.0734128	0.117372	0.108324	0.024617	0.0762402	0.102382	-0.043041	0.215872	1.30739e-16	-0.121648	-0.0777721	0.062769	0.222998	0.113841	-0.132015	0.253639	-0.031569	0.146231	0.0556892	0.134124	0.121371	0.0282951	0.12942	0.246623	0.0527069	0.015778
'EX_thm(e)'	0	1	-8.95597e-18	9.17079e-18	-8.95597e-18	-8.95597e-18	0.217392	0	1.24358e-18	9.38562e-18	-2.93301e-19	1.79119e-17	8.52632e-18	0.515584	-5.59748e-19	8.95597e-18	8.95597e-18	-5.37064e-20	-8.95597e-18	-2.87415e-18	-2.13158e-18	-5.38181e-18	0	0	4.26316e-18	4.58535e-18	2.6909e-18	0	0	1.34545e-18	0	4.26316e-18	-1.1195e-18	-8.95597e-18	-2.3464e-18	0	1.1195e-18	0.328552	0	5.86601e-19	0.704648	-2.23899e-18	-1.1195e-18	0	0.939942	0	-3.98328e-18	0	-4.47798e-18
'EX_thmmp(e)'	-8.95597e-18	-1	0	0	0	0	-0.217392	0	0	0	0	0	0	-0.515584	0	0	0	0	0	0	0	0	-9.38562e-18	-5.06042e-19	0	0	0	1.47185e-18	0	0	0	0	0	0	0	0	0	-0.328552	0	0	-0.704648	0	0	0	-0.939942	-2.23899e-18	0	-1.79119e-17	0
'EX_thmtp(e)'	0	0	0	0	0	0	0	0	0	0	0	0	0	0	0	0	0	0	0	0	0	0	0	0	0	0	0	0	0	0	0	0	0	0	0	0	0	0	0	0	0	0	0	0	0	0	0	0	0
'EX_thr_L(e)'	-0.134178	-0.136627	-0.133624	-0.144263	-0.135619	-0.134851	-0.147295	-0.136505	-0.139916	-0.145576	-0.14531	-0.143282	-0.13229	-0.130014	-0.140269	-0.143362	-0.13488	-0.139036	-0.173799	-0.134478	-0.134214	-0.135752	-0.173571	-0.174997	-0.136524	-0.135654	-0.137468	-0.13778	-0.135783	-0.135406	-0.139857	-0.138731	-0.160649	-0.139584	-0.13419	-0.1882	-0.132378	-0.139097	-0.141603	-0.141259	-0.133799	-0.13554	-0.134941	-0.132112	-0.13614	-0.132672	-0.135369	-0.133193	-0.135876
'EX_thym(e)'	-0.0239068	-0.0302827	0.0184472	-0.0485081	0.0316807	-0.00564564	-0.0158695	0.0213721	0	0	0	0	0.00437867	-0.00115308	-1.70433e-16	-1.03515e-16	-0.027054	-0.0115232	-0.00395706	0.0314414	-0.0235521	-0.0727326	0.0296361	-0.0727884	5.85035e-30	-0.521786	0.0594051	0.0434337	0	-0.0218744	0.07925	0	-0.000120383	-2.05841e-16	0.00490095	0.00457669	-0.0196191	0	-0.0433548	-0.0044609	0.0118046	-0.0230908	0	-0.00190734	-0.00565135	-0.0225606	9.14892e-18	-0.00173172	-0.945653
'EX_thymd(e)'	0	-0.00827404	-0.0184472	-0.00603968	-0.0373585	0	-0.0061666	-0.0213721	-0.00585768	0	-0.00608349	-0.00599862	-0.00991708	0	-0.00587245	0	-0.0186085	0	-0.00148379	-0.0314414	0	0	-0.0351575	0	0	-0.0842207	-0.0838642	-0.049202	0	0	-0.0918126	0	-0.0109553	0	-0.0105189	-0.0147508	-0.00260524	0	-0.0059283	-0.00591392	-0.0118046	-0.0207031	-0.00564941	-0.00245725	0	0	-0.0056673	-0.00384451	-0.0319626
'EX_thyox_L(e)'	0	0	0	0	0.25	0.0423258	0	0	0	0.0726349	3.54889e-32	0	0	0	0	0	0	0	0	0.162818	0	0.25	0	0	0	1.40311e-16	0	0	0.25	0	0.25	0	0.170624	0	0	0	0.25	0	0	0	0	3.74121e-19	0	0.00201033	0.25	0	0	0	0
'EX_tmndnc(e)'	0	-0.0337261	-4.35205e-18	0	0.0295976	0.0386198	0.0459675	0	-0.0510917	0	0	0	0.0170261	0	0.00996571	0.0501597	0	0.0537411	0.0498979	0.0479945	-0.00249459	-0.0184287	0.0503081	-3.46139e-30	0.0168908	-0.00597986	0.0229962	0.0381143	0	0.00507518	0	-5.98651e-30	0	-0.0148995	0.0347272	-0.0416398	0	0.0305559	-0.000321384	0.0443054	0	0.0395331	0.0429819	0	0	0.0442483	-2.12961e-17	0	0
'EX_tolbutamide(e)'	0	0	0	0	0	0	0	0	0	0	0	0	0	0	0	0	0	0	0	0	0	0	0	0	0	0	0	0	0	0	0	0	0	0	0	0	0	0	0	0	0	0	0	0	0	0	0	0	0
'EX_tre(e)'	0	0	0	0	0	0	0	0	0	0	0	0	0	0	0	0	0	0	0	0	0	0	0	0	0	0	0	0	0	0	0	0	0	0	0	0	0	0	0	0	0	0	0	0	0	0	0	0	0
'EX_triodthy(e)'	0.3103	1.19163e-16	0	-2.38327e-16	1.19163e-16	0	1.05838e-31	0	1.19163e-16	1.19163e-16	0	1.19163e-16	0.333333	1.19163e-16	0	0.0633299	1.19163e-16	-1.19163e-16	0.333333	0	0.0663599	0	0	0	1.19163e-16	0	1.19163e-16	1.19163e-16	0	0	1.19163e-16	0	1.19163e-16	0.284519	0	1.19163e-16	1.19163e-16	1.19163e-16	1.19163e-16	0.333333	1.19163e-16	1.19163e-16	0	1.19163e-16	-2.60462e-32	0	0	0	1.19163e-16
'EX_triodthysuf(e)'	0	0	0	0	0	0	0	0	0	0	0	0	0	0	0	0	0	0	0	0	0	0	0	0	0	0	0	0	0	0	0	0	0	0	0	0	0	0	0	0	0	0	0	0	0	0	0	0	0
'EX_trp_L(e)'	-0.0464684	-0.824637	-0.00568616	-0.00613887	-0.00577104	-0.888835	-0.00626787	-0.423003	-0.00595388	-0.15717	-0.00618341	-0.698332	-0.0458733	-0.188998	-0.0059689	-0.694107	-0.0057396	-0.00591644	-0.00553021	-0.00572248	-0.00571126	-0.0162025	-0.0592398	-0.00561182	-0.00580955	-0.0121606	-0.00584971	-0.250857	-0.00577801	-0.686623	-0.00595138	-0.00590348	-0.518882	-0.00565297	-0.00571021	-0.1071	-0.00563312	-0.00591902	-0.00602566	-0.00601104	-0.627424	-0.00576769	-0.0057422	-0.0623322	-0.186693	-0.00564563	-0.00576038	-0.00566781	-0.00578199
'EX_tststerone(e)'	0	-1	0	1	0	0	1	-1	0	-0.0696215	-1	0	0	0.218172	-1	0	0	0	0	0.0885773	-1	-1	-1	0	0	-1	-0.182665	-1	-1	0	1	0	0	-0.545838	0	0	0.93575	-0.809649	-0.89248	-1.72061e-16	0	0	0	-1	-6.481e-16	-0.427315	-0.0167593	0.952523	-0.0547988
'EX_tststeroneglc(e)'	0	0	0	0	0	0	0	0	0	0	0	0	0	0	0	0	0	0	0	0	0	0	0	0	0	0	0	0	0	0	0	0	0	0	0	0	0	0	0	0	0	0	0	0	0	0	0	0	0
'EX_tststerones(e)'	0	0	0	0	0	0	0	0	0	0	0	0	0	0	0	0	0	0	0	0	0	0	0	0	0	0	0	0	0	0	0	0	0	0	0	0	0	0	0	0	0	0	0	0	0	0	0	0	0
'EX_tsul(e)'	0	0	0	0	0	0	0	0	0	0	-0.0718749	-0.066994	0	0	-0.0610154	0	0	0	0	0	0	-0.0349502	-0.0253936	0	0	-0.0482838	1.80953e-16	1.80953e-16	0	1.80953e-16	0	0	0	-0.0344715	0	0	0	0	0	0	-0.0356255	0	0	-0.0384569	0	-0.0384447	0	0	0
'EX_ttdca(e)'	-0.00717984	0.0193059	-0.119122	0.0280583	0.0077004	0.0158375	0.0342913	0.0161119	0.038256	-0.0132826	-0.195162	0.0508864	-0.104119	-0.0227359	-0.0184731	0.0400655	0.0133395	-0.0249326	0.0118032	0.0224252	0.00544507	-0.0385032	-0.0556367	0.00562193	-0.016196	-0.00498253	0.011631	0.00986275	0.00341498	-0.0413325	0.0029108	0.0176734	0.0340671	-0.0409285	0.0376197	0.0319938	-0.00130463	0.0475677	-0.0208716	-0.011291	-1.20363e-17	0.0182396	0.0171213	0.0199818	0.0161206	0.0100141	0.0115688	-0.0322746	-0.00813199
'EX_txa2(e)'	1	1	1	1	1	1	1	1	1	1	1	1	1	1	1	1	1	1	1	1	1	1	1	1	1	1	1	1	1	1	1	1	1	1	1	1	1	1	1	1	1	1	1	1	1	1	1	1	1
'EX_tymsf(e)'	0	0	0	0	0	0	0	0	0	0	0	0	0	0	0	0	0	0	0	0	0	0	0	0	0	0	0	0	0	0	0	0	0	0	0	0	0	0	0	0	0	0	0	0	0	0	0	0	0
'EX_Tyr_ggn(e)'	0	0	0	0	0	0	0	0	0	0	0	0	0	0	0	0	0	0	0	0	0	0	0	0	0	0	0	0	0	0	0	0	0	0	0	0	0	0	0	0	0	0	0	0	0	0	0	0	0
'EX_tyr_L(e)'	-0.845836	-0.955576	0.93421	-0.0497884	-0.771685	-1	0.193753	-0.886435	1	-0.34991	1	-0.579871	-0.945606	-0.379281	-0.216001	-1	-1	-0.0446629	-1	-0.495852	-1	0.0483244	0.993448	0.76623	-0.140517	-0.0459657	-0.236906	-0.300376	-0.584184	-0.797792	-0.939968	1	-1	-0.837144	0.842055	-0.286116	-0.555035	0.0546823	-1	-1	-0.960262	0.389285	-0.0494845	-1	-0.951081	-0.139841	-0.048667	0.563813	-0.120547
'EX_udp(e)'	0	0	0	0	0	0	0	0	0	0	0	0	0	0	0	0	0	0	0	0	0	0	0	0	0	0	0	0	0	0	0	0	0	0	0	0	0	0	0	0	0	0	0	0	0	0	0	0	0
'EX_ump(e)'	0	0	0	0	0	0	0	0	0	0	0	0	0	0	1	0	0	0	0	0	1	0	0	0	0	0	0	0	0	0	0	0	0	0	0	0	0	0	0	0	1	0	0.440194	0	1	0.157346	0	0	1
'EX_ura(e)'	0.0981363	0.714003	-0.0169343	0.828391	-0.0222182	0.0444852	1	0.107355	1	-0.0280155	0.139355	0.145792	0.311375	0.0987452	1	-0.0252318	0.153295	-0.00606097	-0.0447953	-0.030708	1	0.505773	-0.046607	0.167583	-0.0228683	-0.0283509	0.103806	0.113161	0.113676	0.0729773	0.0135249	0.12063	0.024126	0.423985	1	1	0.0694575	-0.0464324	-0.0352988	0.862259	0.0802179	-0.0103636	0.0730116	-0.00153931	0.0866725	0.068345	0.994578	0.00584703	0.080668
'EX_urate(e)'	-0.530173	1	-0.495262	-0.560957	-0.56057	-0.535914	1	0.490318	1	-1	1	1	1	-0.502344	-0.32161	1	-0.459339	-0.340788	-0.555707	-1	-1	1	1	1	-0.973673	1	-0.534745	-0.551047	1	1	1	0.133735	1	-0.275053	-0.517408	-0.471343	-0.500807	1	1	-0.978407	-0.922394	0.457253	-1	1	-0.498788	-0.404414	-0.538752	-0.536901	-0.987564
'EX_urea(e)'	0.530173	-0.370318	0.495967	0.560957	0.56057	0.535914	-0.375481	-0.490318	-1	1	-1	-0.878219	-1	0.518914	0.44502	-1	0.504476	0.49009	0.572716	1	1	-0.996134	-0.971112	-0.884869	1	-1	0.550277	0.551047	-1	0	-1	-0.127498	-1	0.474993	0.669068	0.646164	0.539641	-1	-1	1	1	-0.457253	1	-1	0.515498	0.452861	0.538752	0.536901	0.987564
'EX_uri(e)'	0.0176636	0.021943	0.0125452	0.0324817	0.0116857	0.012407	0.0521303	0.023303	0.0194457	0.0360198	0.0383084	0.0281994	0.00893843	0.00309303	0.0244023	0.0303254	0.0219634	0.0316618	0.0240242	0.0297186	0.0239634	0.0253576	0.0155771	0.0235711	0.0104074	0.0207635	0.021838	0.0299148	0.0138181	0.0132061	0.0236333	0.0218369	0.00775033	0	0.0101516	0.0160789	0.011971	0.0249683	0.034774	0.0350393	0.00919579	0.015042	0.0152547	0.00436459	0.0155791	0.00895886	0.0218593	0.010752	0.0471598
'EX_utp(e)'	-0.19489	-0.213925	-0.162783	-0.287285	-0.164595	-0.182887	-0.318667	-0.213472	-0.231683	-0.298038	-0.29122	-0.274314	-0.20118	-0.174294	-0.248629	-0.267651	-0.204448	-0.211334	-0.157232	-0.209406	-0.201122	-0.197414	-0.155743	-0.170029	-0.192484	-0.190766	-0.184275	-0.225396	-0.171078	-0.184733	-0.206891	-0.195857	-0.155312	-0.141053	-0.159062	-0.160137	-0.155499	-0.220256	-0.245466	-0.250252	-0.154575	-0.174893	-0.172812	-0.145696	-0.187394	-0.152789	-0.185907	-0.17222	-0.258955
'EX_vacc(e)'	0.00929785	0	0.0153123	0.0286758	0.0125735	-0.0646347	0	0	0.00670518	-0.0979095	0	0	0.0254098	0	0.0316804	0	-7.34116e-18	0	-0.0522903	0	-0.000785175	0.017093	-0.0688864	-0.068337	0	0	0.000643907	0.000409045	0	-0.0290264	0.00156759	0	-0.0530617	0	0	-0.0416398	-0.0133951	0	0	0	-0.0487337	0	-0.0820339	0.0226757	-0.00342819	0.0286058	0.0392026	-0.0331783	-0.0264869
'EX_val_L(e)'	-0.0790513	-0.0797586	-0.133688	-0.0558198	-0.0823725	-0.0791875	-0.126934	-0.141795	-0.0929277	-0.244443	-0.0759884	-0.0786296	-0.111862	-0.112476	-0.0968742	-0.0908644	-0.107795	-0.0746315	-0.0885011	-0.0830923	-0.102598	-0.115573	-0.148635	-0.106973	-0.0924739	-0.109167	-0.134612	-0.125147	-0.111882	-0.104404	-0.095149	-0.0931	-0.118469	-0.0916676	-0.101048	-0.0903042	-0.0936	-0.124588	-0.0877089	-0.070611	-0.104599	-0.093413	-0.106045	-0.133256	-0.0928544	-0.134935	-0.0992669	-0.101195	-0.15217
'EX_vitd2(e)'	0	0	0	0	0	0	0	0	0	0	0	0	0	0	0	0	0	0	0	0	0	0	0	0	0	0	0	0	0	0	0	0	0	0	0	0	0	0	0	0	0	0	0	0	0	0	0	0	0
'EX_vitd3(e)'	-0.00196749	-0.0121609	-0.00945942	0	-0.010292	-0.0167183	-0.0659296	-0.0356475	-0.0445635	0	-0.0496062	-0.0423652	-0.028831	-0.0236615	-0.0384467	-0.0428372	-0.0182732	-0.0223678	-0.0124636	-0.0106609	-0.00955925	-0.0180986	-0.0116468	-0.0150255	-0.0142415	-0.0110743	-0.00699729	-0.012692	-0.0196077	-0.0189551	-0.0290105	-0.0429568	-0.0350764	0	-0.0264589	-0.040113	-0.0320684	-0.0364206	-0.0352035	0	-0.0289041	-0.0280212	0	-0.0299222	-0.0310384	-0.0266545	-0.030063	-0.0280259	0
'EX_whddca(e)'	0	0	0.0799896	0	0	0	0	0	0	0	0	0.051531	0	0	0	0	0.0241523	0	0	0	0	0	0	0	0	0	0	0	0	0	0	0	0.0605729	0.108376	0	0	0	0	0	0	0.0925099	0	0	0	0	0	0	0	0
'EX_whhdca(e)'	0	0	0	0	0	0	0	0	0	0	0	0	0	0	0	0	0	0	0	0	0	0	0	0	0	0	0	0	0	0	0	0	0	0	0	0	0	0	0	0	0	0	0	0	0	0	0	0	0
'EX_whtststerone(e)'	0	0	0	0	0	0	0	0	0	0	0	0	0	0	0	0	0	0	0	0	0	0	0	0	0	0	0	0	0	0	0	0	0	0	0	0	0	0	0	0	0	0	0	0	0	0	0	0	0
'EX_whttdca(e)'	0	0	0	0	0	0	0	0	0	0	0	0	0	0	0	0	0	0	0	0	0	0	0	0	0	0	0	0	0	0	0	0	0	0.0409285	0	0	0	0	0	0	0	0	0.0230742	0	0	0	0	0	0
'EX_xolest_hs(e)'	0	0	0.027823	0	0	0	0	0	0	0	0.0347251	0	0	0	0	0	0	0.0314794	0.00911848	0	0	0	0.00862323	0	0	0	0	0	0	0	0	0	0	0	0	0	0.00876585	0	0	0	0	0	0	0	0	0	0	0	0
'EX_xolest2_hs(e)'	-0.701799	-0.996753	0	0.0475844	0	0.0185406	0.0625541	0	0.0269135	0.0394346	0	0.0346302	0	0	-0.823227	-0.969239	0	-0.968521	0.00911848	0.01365	0.0204914	0.0154363	-0.951692	0.00612933	0.0196559	0.0142344	-1	0	0.0138121	0.0132002	0.02462	0.0228312	0.0105394	0.0112588	0.0117216	-0.95482	-0.985334	-0.972655	0	0.0228655	0.0146036	0.0178368	0	0.0120822	0	0	0.022001	0	0.00294908
'EX_xoltri24(e)'	0	0	0	0	0	0	0	0	0	0	0	0	0	0	0	0	0	0	0	0	0	0	0	0	0	0	0	0	0	0	0	0	0	0	0	0	0	0	0	0	0	0	0	0	0	0	0	0	0
'EX_xoltri25(e)'	0	0	0	0	0	0	0	0	0	0	2.88512e-16	0	0	0	0	0	0.0916996	0	0	7.09419e-17	0	0	0	0	0	0	0	0	0	0	0	0	3.654e-17	0	0	0	0	0	0	0	0.0810653	0	0	0	0	0	0	0	0
'EX_xoltri27(e)'	0	0	0	0	0	0	0	0	3.93428e-16	0	0	0	0	0	0	0.00272259	0	0	0	0	0	-1.87786e-16	0	8.8084e-17	0	0	0	0	0	0	0	0	0	0	0	0	0	0	0	0	0	0	0	0	0	0	0	0	0
'EX_xyl_D(e)'	-1.08644e-33	0.00194653	-3.01579e-19	9.9789e-35	3.02588e-05	0	-4.48698e-31	-5.99713e-31	0	-4.39356e-34	8.69149e-33	0	-1.99035e-30	7.76692e-19	4.34575e-33	3.4766e-32	0	-4.91789e-31	0	-1.75633e-32	4.25883e-31	4.86723e-30	0	0.00125784	0	0	0	2.16163e-33	8.76749e-33	1.73678e-18	0	2.98987e-30	0	-3.46933e-18	0	4.84191e-34	0	0	1.01886e-18	0	-3.87353e-33	0	5.54865e-29	0	0	0	0	4.52105e-19	4.31635e-32
'EX_xylt(e)'	-0.947445	-0.955627	-1	-0.953321	-0.997162	-0.957889	-1	-1	-1	-0.932615	-0.993628	-0.935034	-1	-1	-1	-1	-1	-1	-1	-0.939755	-0.977767	-1	-0.944958	-0.978844	-1	-1	-1	-1	-1	-1	-0.934031	-1	-0.94026	-0.91833	-1	-1	-1	-1	-0.93834	-1	-1	-0.997097	-1	-0.982228	-0.974428	-0.938638	-1	-1	-1
'EX_yvite(e)'	0	0	0	0	0	0	0	0	0	0	0	0	0	0	0	0	0	0	0	0	0	0	0	0	0	0	0	0	0	0	0	0	0	0	0	0	0	0	0	0	0	0	0	0	0	0	0	0	0
'F1Atg'	0	0	7.40448e-32	0	0	0	0	0	0	0	0	0	0	0	0	0	0	0	0	0	0	0	0	0	0	0	0	0	0	0	0	0	0	1.38773e-17	0	-6.61114e-34	-4.30729e-29	0	0	-1.25242e-29	0	-1.49206e-32	0	0	-1.07737e-17	0	0	0	2.15817e-32
'F1PGT'	0	0	0	0	0	0	0	0	-7.84172e-32	0	0	0	0	0	0	0	0	0	0	-5.28805e-31	3.69672e-32	0	0	0	0	0	0	-5.13023e-49	0	0	0	0	0	0	0	0	0	0	0	0	0	0	0	0	0	0	0	0	0
'F6Tg'	0	0	0	0	0	0	0	0	0	0	0	0	0	0	0	0	0	0	0	-1.28558e-31	0	0	0	0	0	0	0	0	0	0	0	0	0	0	0	-4.06715e-34	0	0	0	0	0	0	0	0	0	0	0	0	0
'FA120ACPH'	0	0	0.0799896	0	0	0	-0.135148	0	0	0	0	0.051531	0	0	0	0	0.0241523	0	0	0	0	0	0	0	0	-0.120113	0	0	0	0	0	0	0.0605729	0.108376	0	0	0	0	0	-0.162241	0.0925099	0	0	0	0	0	0	0	0
'FA140ACPH'	0.041705	0.019306	-0.00560734	0.093297	0.0619756	0.0158375	0.0342913	0.0161119	0.038256	0.0460525	0.0510257	0.0508864	0.0784299	-0.0227359	0.0411762	0.0400655	0.0133395	0.0367547	0.0118032	0.0787535	0.00544507	-0.0161799	0.0764648	0.0218213	0.00848251	0.0156459	0.011631	0.00986275	0.0663558	0.0435405	0.0202004	0.0176734	0.0340671	-1.20363e-17	0.0871424	0.0463382	0.0408334	0.0475677	0.04641	0	-1.20363e-17	0.0273332	0.0890639	0.0544214	0.0161206	0.0100141	0.0115688	0.0402608	0.0196122
'FA141ACPH'	0	0	0	0	0	0	0	0	0	0	0	0	0	0	0	0	0	0	0	0	0	0	0	0	0	0	0	0	0	0	0	0	0	0	0	0	0	0	0	0	0	0	0	0	0	0	0	0	0
'FA160ACPH'	-0.0674212	-0.000347992	-0.0685271	-0.091022	-0.0310726	-0.0365393	0.0871269	-0.00714405	-0.00389591	-0.00143425	-0.0193616	-0.0563821	-0.0672144	0.0248446	-0.0365367	-0.015648	-0.0674577	0.00246055	0.0279855	-0.0347519	0.0166809	0.0379437	-0.0388134	0.00259297	0.0123382	0.078982	-0.0488685	0.00757605	-0.0462638	-0.038691	-0.00374267	-0.00100487	-0.0594881	-0.0715249	-0.0563669	-0.0171323	-0.0386522	-0.02575	-0.00989047	0.0585644	-0.0412503	-0.0748373	-0.0520115	-0.0252834	-0.0041172	-0.0271621	0.0238405	-0.0189923	-0.0508972
'FA161ACPH'	0	0	0	0	0	0	0	0	0	0	0	0	0	0	0	0	0	0	0	0	0	0	0	0	0	0	0	0	0	0	0	0	0	0	0	0	0	0	0	0	0	0	0	0	0	0	0	0	0
'FA180ACPH'	0	0	0	0	0	0	0	0	0	0	0	0	0	0	0	0	0	0	0	0	0	0	0	0	0	0	0	0	0	0	0	0	0	0	0	0	0	0	0	0	0	0	0	0	0	0	0	0	0
'FA181ACPH'	0	0	0	0	0	0	0	0	0	0	0	0	0	0	0	0	0	0	0	0	0	0	0	0	0	0	0	0	0	0	0	0	0	0	0	0	0	0	0	0	0	0	0	0	0	0	0	0	0
'FA1821ACPH'	0	0	0	0	0	0	0	0	0	0	0	0	0	0	0	0	0	0	0	0	0	0	0	0	0	0	0	0	0	0	0	0	0	0	0	0	0	0	0	0	0	0	0	0	0	0	0	0	0
'FA1822ACPH'	0	0	0	0	0	0	0	0	0	0	0	0	0	0	0	0	0	0	0	0	0	0	0	0	0	0	0	0	0	0	0	0	0	0	0	0	0	0	0	0	0	0	0	0	0	0	0	0	0
'FA182ACPH'	0	0	0	0	0	0	0	0	0	0	0	0	0	0	0	0	0	0	0	0	0	0	0	0	0	0	0	0	0	0	0	0	0	0	0	0	0	0	0	0	0	0	0	0	0	0	0	0	0
'FACOAL140i'	0.0488848	0	0.00554001	0.0652388	0.0542752	0	0	0	0	0	0	8.15162e-17	0.0542666	0	0	0	0	0.0616873	0	0.0563283	0	0	0.0588007	0.0161994	0	0	0	0	0.0629409	0.0570217	0	0	0	0	0.0495227	0	0	0	0	0	0	0.00909365	0.0488684	0.0344396	0	0	0	0.0474257	0.0277442
'FACOAL150'	0	0.0240834	0	0	0.0175725	0.0182617	0.00730722	0.0216713	0	0.0387837	0	0	0.0187841	0	0	0	0	0.0272306	0.00239241	0.00307479	0	0.0184287	0	0	0	0	0	0.00285175	0.0232559	0.00825961	0	0	0	0.0148995	0	0.0224243	0	0	0	0.0276733	0	0.0204083	0.000424786	0.0344396	0	0	0	0	0
'FACOAL160i'	0	0	0	0	0	0	0	0	0	0	0	0	0	0	0	0	0	0	0	0	0	0	0	0	0	0	0	0	0	0	0	0	0	0	0	0	0	0	0	0	0	0	0	0	0	0	0	0	0
'FACOAL161'	-0.00929785	0.00916931	0	3.54651e-32	-0.0125735	0.00590912	-0.0328494	0.0108356	0.0510917	-0.0430126	-0.0445236	-0.044402	0.0361697	0	-0.0287673	-0.0289398	0	3.07955e-30	-0.0113228	0.0361555	-0.0184861	0	0	0.0136749	0	0.0196793	-0.01574	0	0.00628213	-0.0112501	0.0172896	0	0	-0.0294135	0	0	0.00438293	-0.0279176	0	-0.0443054	0.0487337	0.0100153	0.0429819	0	0.00186964	0	5.40204e-29	0	0.0264869
'FACOAL170'	0	0.0240834	0.015612	0	0.0175725	0	0	0	0	0.00473345	0	0	0	0	0	0	0	0	0.00239241	0.00307479	0	0	0	0	0	0	0	0.0152066	0.0102236	0	0	0	0	0.0148995	0	0	0	0	0	0	0	0	0	0.0344396	0	0	0	0.0234205	0
'FACOAL180i'	0.421829	0	0.42219	0.406929	0.390565	0.427701	0.405826	0	0	0	0.387858	0.373055	0	0	0	0.381389	0	0	0.369268	0	0	0.3675	0.376671	0.371418	0	0.365218	0	0	0.389634	0.363449	0.379962	0	0.348798	0.359016	0	0	0	0.354933	0.368947	0.368723	0.357565	0.347419	0	0.34316	0	0	0.364727	0.0683822	0.426002
'FACOAL1812'	-0.00929785	0	-0.0153123	-0.0286758	-0.0125735	0.046373	0	0	-0.0350486	0.0591258	0	0	-0.0254098	0	-0.0316804	0	0	0	0.0498979	0	-0.0184861	-0.017093	0.0503081	0.0521376	0	0	-0.01574	-0.0156156	0	0.0207668	-0.0188572	0	0.0349437	0	0	0.0416398	0	0	0	0	0.0487337	0	0.0429819	-0.0226757	0	-0.0286058	-0.0392026	0	0.0264869
'FACOAL1813'	-0.00717984	-0.0193059	-0.0111474	-0.0280583	0.0077004	0.0158375	-0.0342913	-0.0161119	-0.038256	-0.0460525	-0.0510257	-0.050179	-0.0241633	-0.0227359	-0.0411762	-0.0400655	-0.0133395	-0.0249326	0.0118032	-0.0224252	-0.00544507	-0.0161799	-0.0176641	-0.00562193	-0.00848251	0.0156459	-0.011631	-0.00986275	-0.00341498	0.0134812	-0.0202004	-0.0176734	-0.0340671	-0.0346269	-0.0347272	-0.0416398	-0.0408334	-0.0441115	-0.04641	-0.0443054	0.0170098	-0.0182396	-0.0171213	-0.0199818	-0.0161206	-0.0100141	-0.0115688	-0.00716488	0.00813199
'FACOAL181i'	0	0	0	0	0	0	0	0	0	0	0	0	0	0	0	0	0	0	0	0	0	0	0	0	0	0	0	0	0	0	0	0	0	0	0	0	0	0	0	0	0	0	0	0	0	0	0	0	0
'FACOAL1821'	0.015235	-0.172244	-0.124441	-0.118216	-0.00230432	-0.0400892	-0.427714	-0.425188	-0.381568	-0.312298	-0.39302	0.379147	-0.376989	-1.33223e-17	-0.151607	-0.385582	-0.358402	-0.367929	0.385386	-0.389098	-0.0275972	-0.367563	-0.385303	0.0142322	-0.374258	-0.377806	-0.152438	-0.169429	-0.385422	-0.367425	-0.389875	-1.33223e-17	-0.348114	-0.352316	0.0633755	-0.368622	-0.369512	0.0207101	-0.373392	-0.370892	0.121159	-0.367319	-0.357172	-0.349021	-0.354378	0.359231	-0.373449	-0.0321325	-0.447641
'FACOAL1822'	0	9.2685e-05	-0.0427031	-0.0485461	-0.0295976	-0.046373	-0.0459675	-0.0467727	-0.0510917	0	0	-0.050179	-0.0361697	0.0353992	-0.0521948	0.0501597	0	0	-0.0498979	-0.0541441	-0.0470137	-0.0415361	0.0503081	0.0161994	-0.0168908	-0.0196793	0.0229962	-0.0381143	-0.031317	-0.0207668	-0.0317494	-0.0413023	0.0349437	-0.0346269	-0.0347272	0.0416398	-0.0433845	9.50275e-29	0.0288253	-0.0443054	-0.0487337	-0.0456255	-0.0429819	-0.0355393	0	-0.0521781	-0.0527631	0	0.000172824
'FACOAL1831'	-0.00532723	-0.5905	-0.606523	-0.584198	-0.567671	-0.0222408	-0.328336	-0.370892	-0.407344	-0.541506	-0.01521	-0.520586	-0.517975	-0.520852	-0.51788	-0.335907	-0.129052	-0.0380053	-0.522186	-0.525611	-0.347743	-0.512433	-0.355419	-0.359546	-0.0645014	-0.29201	-0.535164	-0.549437	-0.320155	-0.137432	-0.0317494	-0.565057	-0.485627	-0.49615	-0.104224	0.0329755	0.0484322	-0.502812	-0.0120861	-0.263283	-0.408195	-0.301264	-0.493279	-0.487085	-0.491173	-0.409523	-0.504871	-0.0217387	-0.636695
'FACOAL1832'	0	0	0	0.00215635	0.0295976	0.046373	0	0	0	0	0	-7.94418e-30	0.0191436	0	0.0521948	0	0	0	0.0498979	0.0541441	0.0470137	0	0.0185783	0.0161994	0	0	0.0229962	0.0381143	0	0	0.0317494	0	0	0.0148995	0.0347272	0	0.0117546	0	0	0.0276733	0	0	0	0	0	0	0	0	0
'FACOAL184'	0	0.0240834	0	0	-0.015444	-0.046373	0	0	0.0385939	0	0	0	0.0191436	0	0	0	0	0	-0.0498979	-0.0510693	-0.0277425	0	0	0	0	0.0196793	-0.0229962	-0.0381143	0.0232559	0.0034833	0.0317494	0	0	0.0148995	-0.0347272	0	0	0	0	0	0	0	0	0.00018873	0.0265007	0	0	0	0
'FACOAL191'	0	0	0	0	0	0.0158375	0	0	0	0.0295229	0	0	0	0	0	0	0.0133395	0.0249326	0	0	0	0	0	0	0	0	0	0.00986275	0	0	0	0	0.0335852	0	0	0	0	0	2.77471e-30	0	0	0	0	0	0	0	0	0	0
'FACOAL200'	-0.0444704	-0.0299342	0.0295119	-0.0468834	-0.0295976	0.0268274	-0.0459675	-0.0467727	-0.0510917	0.0591258	-0.057446	0.050179	-0.0361697	-0.0353992	0.0521948	-0.0501597	-0.0408242	-0.0501391	-0.044384	-0.0481423	-0.0470137	-0.0415361	0.00305918	0.036885	-0.0168908	-0.0196793	-0.0229962	-0.0381143	-0.031317	-0.0207668	0.0317494	-0.0282017	0.0239997	-0.0346269	-0.0347272	-0.0360353	-0.0280173	-0.0431041	0.0491482	-0.0443054	-0.0487337	-0.0456255	-0.0429819	-0.0102507	0.0421022	-0.0521781	-0.0527631	0.0240112	-0.0264869
'FACOAL203'	0.0444704	0.0337261	0.0108252	0.0237922	0.0295976	0.0222408	0.0223874	0.0365191	0.0510917	0.0591258	0.0515393	0.050179	-0.0361697	0.0204184	0.0521948	0.0501597	0.0266151	0.0537411	0.0194145	0.0541441	0.00773164	0.0332625	0.0232654	0.0248534	0.0168908	0.0196793	0.0153993	0.0201731	0.031317	0.0207668	0.0317494	0.0413023	0.0234669	0.0346269	0.0347272	0.0416398	-0.0433845	0.0207016	0.0347785	0.030686	0.0487337	0.0456255	-0.0429819	-0.0172123	0.0421022	0.027307	-0.0527631	0.0217387	0.0153466
'FACOAL204'	-0.0232546	0.0108718	0.00345902	7.63765e-28	-0.0115584	0.0443487	-0.00708933	0	0	0.0217735	0.0347251	-0.0135529	-0.0203401	0	0.386103	0.0187909	0.0116254	-1.51662e-27	0	-0.0250848	-2.98605e-18	0.0969516	0.00862323	0.0417252	-2.0458e-30	-0.0524174	0	0.0140053	0.00680255	0.013119	0	0.00707719	0.0102847	-0.0184798	0.0563205	0	-0.0433845	0	0	0.0443054	0	-0.0122467	0	0	0.0164329	-0.0202984	0.0703198	0.0519235	0
'FACOAL2042'	0	0	0	0	0.0295976	0	0	0	0	0	0	0	0.0361697	0	0	0.000168303	0	0	0.0498979	0.0541441	0	0	0	0	0	-0.0196793	0.0229962	0.0381143	0	0.0207668	-0.0317494	0.0154453	0.00667055	0	0.0178766	0	0	0	0	0.0122153	0	0	0	0	0	0	0	0.0331783	0
'FACOAL205'	0	0.0337261	4.35205e-18	0	-0.0295976	-0.0386198	-0.0459675	0	0.0510917	0	0	0	-0.0170261	0	-0.00996571	-0.0501597	0	-0.0537411	-0.0498979	-0.0479945	0.00249459	0.0184287	-0.0503081	3.46139e-30	-0.0168908	0.00597986	-0.0229962	-0.0381143	0	-0.00507518	0	5.98651e-30	0	0.0148995	-0.0347272	0.0416398	0	-0.0305559	0.000321384	-0.0443054	0	-0.0395331	-0.0429819	0	0	-0.0442483	2.12961e-17	0	0
'FACOAL206'	0	0	0	0	0	1.56613e-19	0	0	0	0.0295229	0	0	0	0	0	0	0.0133395	0.0249326	0	0	0	0	0	0	0	0	0	1.32735e-18	0	0	0	0	0.0335852	0	0	0	0	0	2.80138e-30	0	0	0	0	0	0	0	0	0	0
'FACOAL224'	0	0	0.0427031	0.0485461	1.51318e-30	-0.046373	0.0459675	0.0115436	-0.0510917	-0.0217735	0	0.0360171	-0.0158296	0	0.0521948	0	3.17201e-16	0	0.0498979	0.00307479	0.0470137	0	0	0.0521376	0.0168908	0.0196793	0.0229962	0	-0.0167551	0	0.0317494	-0.0413023	0	0	-0.0347272	0	0.0433845	0.0441115	0.0491482	-0.0443054	0	0	0	0	0	0.0442483	0.0527631	0	-0.0264869
'FACOAL2251'	0	0	-0.0427031	-0.0485461	0.0175725	0	0.0459675	0	0	0	0.03314	8.16574e-30	0	0	0.0521948	0	0.00963616	0.0537411	-0.0498979	0.00307479	0.0275972	0	0	-0.0469689	-0.0168908	0.00856746	-0.0229962	0	0	0.0082596	-0.0317494	0.0154453	0.0123897	0	0.0347272	0.0416398	0	-0.0441115	-0.0491482	-0.0443054	0	8.56978e-28	0.0429819	0	0.00260867	0.0521781	-0.0527631	0.0387159	0
'FACOAL2252'	0	0	0	0.0485461	0	0	0.0162511	0	0	0	0	0	0.0361697	0	0.0521948	0.0501597	0	0	0.0498979	0	0	0	0.000232123	0.0521376	0	0.0067067	0.0229962	0	0	0.0207668	0.0317494	0	0	0	0.0347272	0	-0.0268675	0	0.0491482	0	0	0	0	0	0	0	0.0527631	0	-0.0264869
'FACOAL226'	0.0152696	0.0277808	0	-0.0485461	0.00227448	0.0386198	-0.0459675	0	0.0510917	0.0591258	0	0	-0.0157108	0	-0.0422291	0.00704086	0	0.024278	-0.0498979	0.0444685	0.0470137	0	0.0503081	-0.0521376	0.0168908	-0.000786921	-0.0229962	0	0	0.0207668	-0.0317494	0.00744536	0	0	-0.0174663	0.0416398	0	0	-0.0491482	0.0443054	0	0.0395331	0.0420885	0.0287626	0	0	-0.0527631	0	0.0130508
'FACOAL240'	0	0	0	0	0	0	0	-0.0267659	0	0	0	0.050179	0.0279074	0.0353992	0	0	0.0185316	0.0272306	0	0.012458	0	0	0	0	0	0	0	0	0	0	0.0317494	0	0	0.0346269	0	0.0416398	0	0	0	0	0	-8.27633e-17	0	0.00170991	0	0	-0.0231377	0	0
'FACOAL241'	0.0444704	0	0	0	0	0	0	0	0	0.0591258	0	0.050179	0	0.0353992	0	0	0	0	0	0	0	0.0415361	0	0	0	0	0	0	0	0.0207668	0	0.0413023	0	0	0.0347272	0	0	0	0.0491482	0	0.0487337	0	0	0.0355393	0.0181475	0	2.40595e-29	0	0
'FACOAL244_1'	0	0	0	0	0	0.00202436	0	0	0.00488455	0	0	0	0.0361697	0	0	0	0	0	0	0	0	0	0	0	0.0168908	0	0.0229962	0	0	0	0.0317494	0	0	0	0	0	0	0.0441115	0.0476319	0.0443054	0	0	0	0	0	0	0	0	0.0264869
'FACOAL245_1'	0	0	0	0	0	0	0.0120365	0	0	0	0	0	0	0	0	0	0	0	0	0	0	0	0	0	0.0168908	0	0	0	0	0.0207668	0	0	0	0	0	0	0	0	0	0	0	0	0	0	0	0	0	0	0
'FACOAL245_2'	0	0	0	0	0	0.046373	0.0459675	0	0	0	0	0	0	0	0	0	0	0	0.0498979	0	0	0	0	0	0	0	0	0.0381143	0	0	0	0	0	0	0.0347272	0	0.0433845	0	0	0	0	0	0	0	0	0	0	0	0.0264869
'FACOAL246_1'	0	0	0	0	0	-0.046373	0.0285237	0	0	0	0	0	0	0	0	0	0	0	-0.0498979	0	0	0	0	0	0	0	0	-0.0381143	0	0.0207668	0	0	0	0	-0.0347272	0	-0.016517	0	0	-5.94779e-18	0	0	0	0	0	0.0158617	0	0	0
'FACOAL260'	0	0	0	0	0.0295976	0	0	0.0371872	0	0	0	0	0	0	0	0	0	0.0537411	0	0	0	0	0	0	0	0	0	0	0	0.00147314	0.0317494	0	0.00730986	0.00408997	0	0	0.0433845	0	0	0	0	0	0	0	0	0	0.0231377	0	0.0264869
'FACOAL40im'	0	0	0	0	0	0	0	0	0	0	0	0	0	0	0	0	0	0	0.00664548	0	0	0	0	0	0	0	0	0	0	0	0	0	0	0	0	0	0	0	0	0	0	0	0	0	0	0	0	0	0
'FACOAL80i'	0.0390232	0	0.0166448	0	0	0	0.040241	0	0	0	0.0230743	0.0716583	0	0	0.067474	0	0	0.00449204	0	0	0	0.0562082	0.0247747	0.0571475	0.0607547	0.0561155	0	0.0673915	0.0511264	0.00393805	0	0.0743741	0	0	0.0495227	0.0445583	0.0528313	0	0	0	0.0225445	0.0521479	0	0	0.0512416	0	0.0598681	0.0474257	0.0277442
'FADDP'	0	0	0	0	0	0	0	0	0	0	0	0	0	0	0	0	0	0	0	0	0	0	0	0	0	0	0	0	0	0	0	0	0	0.0406474	0	0	0	0	0	0	0	0	0.0440937	0	0	0	0	0	0
'FADH2tru'	7.34254e-17	0	0	0	0	0	0.0314172	0	0	0	0	0	0	0	0.042882	1.7931e-17	3.0126e-17	0	0.00726749	0	0	0	0.0054512	0.0162495	1.73756e-33	0.0212818	0	0	0	1.78407e-17	0.03923	0	0	0	1.52138e-17	0	1.44565e-30	0	0	0	0.0827095	0	0	0	0	0	0.000278122	0	0
'FADH2tx'	0.00828256	0.0217435	0.00691804	0.0370646	0.00460863	0	0.0710042	0.0230872	0	0	0.0562142	0.139223	0	0	0	0.0484074	0.0735152	-3.00829e-27	0	0.0750195	0.0551945	0	0	0	0.0673592	0	4.29719e-18	0.00770483	0	0.0413327	0.0447054	0.00775802	0.0453488	0	0.0431866	0.0636808	0	0	1.23229e-33	0	0	0	0	0	0.135381	0.0167888	0.134158	0.0642651	0
'FADtru'	7.34254e-17	0	0	0	0	0	0.0314172	0	0	0	0	0	0	0	0.042882	1.7931e-17	3.0126e-17	0	0.00726749	0	0	0	0.0054512	0.0162495	0	0.0212818	0	0	0	1.78407e-17	0.03923	0	0	0	1.52138e-17	0	1.44465e-30	0	0	0	0.0827095	0	0	0	0	0	0.000278122	0	0
'FADtx'	-0.00828256	-0.0217435	-0.00691804	-0.0370646	-0.00460863	0	-0.0710042	-0.0230872	0	0	-0.0562142	-0.139223	0	0	0	-0.0484074	-0.0735152	2.9881e-27	0	-0.0750195	-0.0551945	0	0	0	-0.0673592	0	-4.29719e-18	-0.00770483	0	-0.0413327	-0.0447054	-0.00775802	-0.0453488	0	-0.0431866	-0.0636808	0	0	-1.23229e-33	0	0	0	0	0	-0.135381	-0.0167888	-0.134158	-0.0642651	0
'FAEL183'	0	0	0	0	0	0	0	0	0.0240825	0	0	0	0.0586111	0	0	0	0	0	0	0	0	0	0	0	0.00918935	0.035	0	0	0	0	0	0.0213155	0	0	0	0	0.0276266	0.0142378	0	0	0.00264333	0	0.0781682	0	0	0	0.0805349	0	0
'FAEL184'	0	0	0	0	0	0	0	0	0	0	0	0	0	0	0	0	0	0	0	0	0	0	0	0	0	0.0196793	0	0	0	0	0.0634988	0	0	0	0	0	0	0	0	0	0	0	0	0	0	0	0	0	0
'FAEL204'	0	0	0	0	0	0.0443487	0	0	0.0462071	0.0217735	0	0	0	0	0	0	0	0	0	0	0	0	0	0.0110307	0	0	0	0	0.0167551	0	0	0.0413023	0	0	0.0347272	0	0	0	0	0.0443054	0	0	0	0	0	0	0	0	0
'FAEL205'	0	0	0	0	0	0	0	0	0	0	0	0	0	0	0	0	0	0	0	0	0	0	0	0	0	0	0	0	0	0	0	0	0	0	0	0	0	0	0	0	0	0	0	0	0	0	2.12961e-17	0	0
'FAH1'	0	0	0.0799896	0	0	0	0	0	0	0	0	0.051531	0	0	0	0	0.0241523	0	0	0	0	0	0	0	0	0	0	0	0	0	0	0	0.0605729	0.108376	0	0	0	0	0	0	0.0925099	0	0	0	0	0	0	0	0
'FAH2'	0	0	0	0	0	0	0	0	0	0	0	0	0	0	0	0	0	0	0	0	0	0	0	0	0	0	0	0	0	0	0	0	0	0.0409285	0	0	0	0	0	0	0	0	0.0230742	0	0	0	0	0	0
'FAH3'	0	0	0	0	0	0	0	0	0	0	0	0	0	0	0	0	0	0	0	0	0	0	0	0	0	0	0	0	0	0	0	0	0	0	0	0	0	0	0	0	0	0	0	0	0	0	0	0	0
'FALDH'	0.0058679	-0.0577033	0.00516224	-0.0714573	-0.000376575	0.00498374	-0.0724282	0.00739035	-0.0672704	-0.0136512	-0.0740405	-0.0715666	-0.0114631	-0.00848152	-0.0119552	-0.0126081	-0.0591981	-0.0644833	-0.0471622	-0.0531952	-0.00345498	-0.0610439	-0.0497873	-0.04154	-0.0595403	-0.0506956	-0.0549514	-0.0427323	-0.0436072	-0.0518084	-0.00397512	-0.0474838	-0.00152797	-0.0584299	-0.0570983	-0.0575066	-0.0453426	-0.0627285	-0.000451941	-0.000382298	-0.0503076	-0.00116227	-0.00378217	4.4763e-05	-0.0589301	-0.0422225	0.00975734	-0.0549028	-0.0539885
'FALDtly'	0	0	0.511509	0	0	0	0	0.10045	0	0.520294	0	0	0.511977	0	0	0	0.506066	0.0400129	0.510789	0	0	0	0	0.541641	0	0	0.511178	0.51109	0.509878	0	0	0	0	0	0.521503	0	0	0	0.518093	0	0	0.247813	0.513594	0	0	0	0	0.512743	0
'FALDtm'	0	0	0	0	0	0	0	0	0	0	0	0	0	0	0	0	0	0	0	0	0	0	0	0	0	0	0	0	0	0	0	0	0	0	0	0	0	0	0	0	0	0	0	0	0	0	0	0	0
'FAOXC11'	8.71452e-18	1.7429e-17	8.71452e-18	1.74918e-17	0	1.74604e-17	1.38769e-17	2.1802e-17	1.7429e-17	0.0295229	8.74592e-18	1.7429e-17	1.30875e-17	7.73616e-18	1.79092e-17	-4.17335e-19	0.0133395	0.0249326	6.54374e-18	1.30718e-17	8.71452e-18	9.48388e-18	6.52804e-18	2.18648e-18	6.14905e-18	0	4.74194e-18	2.53093e-18	-1.93458e-18	0	4.37296e-18	4.37296e-18	0.0335852	6.54374e-18	1.56963e-20	1.0901e-17	6.54374e-18	1.30875e-17	1.82955e-17	8.71452e-18	1.74604e-17	0	3.48581e-17	1.7429e-17	1.7429e-17	0	2.10126e-17	8.74592e-18	8.71452e-18
'FAOXC140'	0	0	0.00771777	0	0	0	0	0	0	-5.43441e-17	0.0381409	0	0	0	0	0	0	0	0	0	0	0	0	0	0	0	0	0	0	0	0	0	0	0	0	0	0	0	0	0	0	0	0	0	0	0	0	0	0
'FAOXC150m'	0	0.0286756	0	0	0.00845947	0	0	0	0	0	0	0	0	0	0	0	0	0	0	0	0	0	0	0	0	0	0	0	0	0	0	0	0	0	0	0	0	0	0	0	0	0	0	0.0417578	0	0	0	0	0
'FAOXC160'	0	0	0	0	0	0	0	0	0	0	0	0	0	0	0	0	0	0	0	0	0.0578138	0	0	0	0	0	0	0	0	0	0	0	0	0	0	0	0	0	0	0	0	0	0	0	0	0	0	0	0
'FAOXC16080m'	0	0	0	0	0	0	0	0	0.00223733	0	0	0	0	0	0	0	0	0	0	0	0	0	0	0	0	0	0	0	0	0	0	0	0	0	0	0	0	0.0253562	0	0.0336277	0	0	0	0	0	0	0	0	0
'FAOXC16080x'	0	0	0	0	0	0	0	0	0.030471	0	0	0	0	0	0	0	0	0	0	0	0	0	0	0	0	0	0	0	0	0	0	0	0	0	0	0	0	0	0	0	0.00723682	0	0.00247796	0	0	0	0	0	0
'FAOXC161802m'	0.00849421	0	0	0	0	0	0	0	0	0	0	0	0	0.00700658	0	0	0.039218	0	0	0	0	0	0	0	0	0	0	0	0	0.000527245	0	0	0	0	0	0	0	0	0	0	0	0	0	0	0	0	0	0	0
'FAOXC16180m'	0	0	0	0	0	0	0	0	0.0129889	0	0	0	0	0	0	0	0	0	0	0	0	0	0	0	0	0	0	0	0	0	0	0	0	0	0	0	0	0	0	0	0	0	0	0	0	0	0	0	0
'FAOXC170m'	0	0	0	0	0	0	0	0	0	0	0	0	0	0	0	0	0	0	0	0	0	0	0	0	0	0	0	0	0	0	0	0	0	0	0	0	0	0	0	0	0	0	0	0	0	0	0	0	0
[truncated: 5,765 more rows]
[truncated: 11 more columns]

## Sheet: FVA
#FVA results
[truncated: 7,441 more rows]
