# Supplementary material for: Molecular characterization of breast cancer cell response to metabolic drugs
Source: Oncotarget. 2018 Jan 8;9(11):9645–60. doi: 10.18632/oncotarget.24047 (PMC5839391; doi:10.18632/oncotarget.24047)
Supplement: Supplementary file 20 [file oncotarget-09-9645-s020.txt]

%%CODE TO INCORPORATE PROTEIN EXPRESSION DATA PREVIOUSLY NORMALIZED BY
%%MODOFIED E-FLUX

%load a file with expression data

Pathway='E:\MarianaANDLu\';
Datos = importdata(strcat(Pathway,'filename.txt'));
vars = fieldnames(Datos);

for i = 1:length(vars)
    assignin('base', vars{i}, Datos.(vars{i})); 
end

% to assign its value for each bound and export results in a .txt file:
k=1; 

  for j = 1:size(data,2)
  
 
        for i = 1:length(model.rxns)                        
            model= changeRxnBounds(model,model.rxns(i),data(i,j),'u');
          
            if model.rev(i)~=0
                model= changeRxnBounds(model,model.rxns(i),(-1)*data(i,j),'l'); 
            else    
                model= changeRxnBounds(model,model.rxns(i),0,'l');
            end    
        end
        FBAsolution = optimizeCbModel(model, 'max');
            if FBAsolution.f ~= 0
                Results(:,j) = FBAsolution.x;  
            end
  end
    if isempty(FBAsolution.x) 
        fprintf('infeasible\n')
    else
       fileID = fopen(strcat(Pathway,'Results',num2str(k),'.txt'),'w');
        for ii = 1:size(Results,1)
        fprintf(fileID,'%g\t',Results(ii,:));
        fprintf(fileID,'\n');
        end
    fclose(fileID);
    end
